# Supplementary material for: Path4Drug: Data Science Workflow for Identification of Tissue-Specific Biological Pathways Modulated by Toxic Drugs
Source: Front Pharmacol. 2021 Oct 14;12:708296. doi: 10.3389/fphar.2021.708296 (PMC8551608; doi:10.3389/fphar.2021.708296)
Supplement: Supplementary file 1 [file DataSheet1.ZIP]

Archive with 37 entries (31 files):
- 708296_supplementary_material_UPDATED/compound_data/
- 708296_supplementary_material_UPDATED/compound_data/cardiac_therapy_drugs.csv
- 708296_supplementary_material_UPDATED/compound_data/cardiotoxic_drugs.csv
- 708296_supplementary_material_UPDATED/compound_data/hepatotoxic_drugs.csv
- 708296_supplementary_material_UPDATED/compound_data/README.txt
- 708296_supplementary_material_UPDATED/compound_data/testset.csv
- 708296_supplementary_material_UPDATED/results/
- 708296_supplementary_material_UPDATED/results/cardiac_therapy_pathways.csv
- 708296_supplementary_material_UPDATED/results/cardiac_therapy_targets.csv
- 708296_supplementary_material_UPDATED/results/cardiotox_targets.csv
- 708296_supplementary_material_UPDATED/results/cardiotoxic_pathways.csv
- 708296_supplementary_material_UPDATED/results/hepatotoxic_pathways.csv
- 708296_supplementary_material_UPDATED/results/hepatotoxic_targets.csv.csv
- 708296_supplementary_material_UPDATED/results/README.txt
- 708296_supplementary_material_UPDATED/workflow_files/
- 708296_supplementary_material_UPDATED/workflow_files/chemicals/
- 708296_supplementary_material_UPDATED/workflow_files/chemicals/chemicals.tsv
- 708296_supplementary_material_UPDATED/workflow_files/chemicals/CREATED_2020-09-05.txt
- 708296_supplementary_material_UPDATED/workflow_files/chemicals/LICENSE.txt
- 708296_supplementary_material_UPDATED/workflow_files/chemicals/README.pdf
- 708296_supplementary_material_UPDATED/workflow_files/chemicals/VERSIONS.txt
- 708296_supplementary_material_UPDATED/workflow_files/genes/
- 708296_supplementary_material_UPDATED/workflow_files/genes/CREATED_2020-09-05.txt
- 708296_supplementary_material_UPDATED/workflow_files/genes/genes.tsv
- 708296_supplementary_material_UPDATED/workflow_files/genes/LICENSE.txt
- 708296_supplementary_material_UPDATED/workflow_files/genes/README.pdf
- 708296_supplementary_material_UPDATED/workflow_files/genes/VERSIONS.txt
- 708296_supplementary_material_UPDATED/workflow_files/P1-03-TTD_crossmatching.txt
- 708296_supplementary_material_UPDATED/workflow_files/P1-07-Drug-TargetMapping.xlsx
- 708296_supplementary_material_UPDATED/workflow_files/P2-01-TTD_uniprot_all.txt
- 708296_supplementary_material_UPDATED/workflow_files/README.txt
- 708296_supplementary_material_UPDATED/workflow_files/relationships/
- 708296_supplementary_material_UPDATED/workflow_files/relationships/CREATED_2020-09-05.txt
- 708296_supplementary_material_UPDATED/workflow_files/relationships/LICENSE.txt
- 708296_supplementary_material_UPDATED/workflow_files/relationships/README.pdf
- 708296_supplementary_material_UPDATED/workflow_files/relationships/relationships.tsv
- 708296_supplementary_material_UPDATED/workflow_files/rna_consensus.tsv
