# Supplementary material for: Path4Drug: Data Science Workflow for Identification of Tissue-Specific Biological Pathways Modulated by Toxic Drugs
Source: Front Pharmacol. 2021 Oct 14;12:708296. doi: 10.3389/fphar.2021.708296 (PMC8551608; doi:10.3389/fphar.2021.708296)
Supplement: Supplementary file 1 [file DataSheet1.ZIP › 708296_supplementary_material_UPDATED/compound_data/cardiotoxic_drugs.csv]

molecule_chembl_id	Name	Smiles
CHEMBL1108	droperidol	O=C(CCCN1CC=C(n2c(=O)[nH]c3ccccc32)CC1)c1ccc(F)cc1
CHEMBL1185568	dithiazanine	CCN1C(=CC=CC=Cc2sc3ccccc3[n+]2CC)Sc2ccccc21
CHEMBL1201336	fosphenytoin	O=C1NC(c2ccccc2)(c2ccccc2)C(=O)N1COP(=O)(O)O
CHEMBL121	rosiglitazone	CN(CCOc1ccc(CC2SC(=O)NC2=O)cc1)c1ccccn1
CHEMBL12713	sertindole	O=C1NCCN1CCN1CCC(c2cn(-c3ccc(F)cc3)c3ccc(Cl)cc23)CC1
CHEMBL1276308	mifepristone	CC#C[C@]1(O)CC[C@H]2[C@@H]3CCC4=CC(=O)CCC4=C3[C@@H](c3ccc(N(C)C)cc3)C[C@@]21C
CHEMBL1294	quinidine	C=C[C@H]1CN2CC[C@H]1C[C@@H]2[C@@H](O)c1ccnc2ccc(OC)cc12
CHEMBL13	metoprolol	COCCc1ccc(OCC(O)CNC(C)C)cc1
CHEMBL134	clonidine	Clc1cccc(Cl)c1N=C1NCCN1
CHEMBL1431	metformin	CN(C)C(=N)NC(=N)N
CHEMBL1514	levomethadyl acetate	CC[C@H](OC(C)=O)C(C[C@H](C)N(C)C)(c1ccccc1)c1ccccc1
CHEMBL16	phenytoin	O=C1N=C(O)NC1(c1ccccc1)c1ccccc1
CHEMBL17157	terfenadine	CC(C)(C)c1ccc(C(O)CCCN2CCC(C(O)(c3ccccc3)c3ccccc3)CC2)cc1
CHEMBL1729	cisapride	COc1cc(N)c(Cl)cc1C(=O)NC1CCN(CCCOc2ccc(F)cc2)CC1OC
CHEMBL1760	terbutaline	CC(C)(C)NCC(O)c1cc(O)cc(O)c1
CHEMBL2007641	pertuzumab
CHEMBL24	atenolol	CC(C)NCC(O)COc1ccc(CC(N)=O)cc1
CHEMBL24072	prenylamine	CC(Cc1ccccc1)NCCC(c1ccccc1)c1ccccc1
CHEMBL24828	vandetanib	COc1cc2c(Nc3ccc(Br)cc3F)ncnc2cc1OCC1CCN(C)CC1
CHEMBL27	propranolol	CC(C)NCC(O)COc1cccc2ccccc12
CHEMBL296419	astemizole	COc1ccc(CCN2CCC(Nc3nc4ccccc4n3Cc3ccc(F)cc3)CC2)cc1
CHEMBL315838	encainide	COc1ccc(C(=O)Nc2ccccc2CCC2CCCCN2C)cc1
CHEMBL363295	terodiline	CC(CC(c1ccccc1)c1ccccc1)NC(C)(C)C
CHEMBL405	amphetamine	CC(N)Cc1ccccc1
CHEMBL417	epirubicin	COc1cccc2c1C(=O)c1c(O)c3c(c(O)c1C2=O)C[C@@](O)(C(=O)CO)C[C@@H]3O[C@H]1C[C@H](N)[C@@H](O)[C@H](C)O1
CHEMBL45816	mibefradil	COCC(=O)O[C@]1(CCN(C)CCCc2nc3ccccc3[nH]2)CCc2cc(F)ccc2[C@@H]1C(C)C
CHEMBL473	dofetilide	CN(CCOc1ccc(NS(C)(=O)=O)cc1)CCc1ccc(NS(C)(=O)=O)cc1
CHEMBL479	thioridazine	CSc1ccc2c(c1)N(CCC1CCCCN1C)c1ccccc1S2
CHEMBL499	timolol	CC(C)(C)NC[C@H](O)COc1nsnc1N1CCOCC1
CHEMBL517	disopyramide	CC(C)N(CCC(C(N)=O)(c1ccccc1)c1ccccn1)C(C)C
CHEMBL533	ibutilide	CCCCCCCN(CC)CCCC(O)c1ccc(NS(C)(=O)=O)cc1
CHEMBL58	mitoxantrone	O=C1c2c(O)ccc(O)c2C(=O)c2c(NCCNCCO)ccc(NCCNCCO)c21
CHEMBL595	pioglitazone	CCc1ccc(CCOc2ccc(CC3SC(=O)NC3=O)cc2)nc1
CHEMBL640	procainamide	CCN(CC)CCNC(=O)c1ccc(N)cc1
CHEMBL651	methadone	CCC(=O)C(CC(C)N(C)C)(c1ccccc1)c1ccccc1
CHEMBL652	flecainide	O=C(NCC1CCCCN1)c1cc(OCC(F)(F)F)ccc1OCC(F)(F)F
CHEMBL802	minoxidil	Nc1cc(N2CCCCC2)nc(N)[n+]1[O-]
CHEMBL850	sparfloxacin	C[C@H]1CN(c2c(F)c(N)c3c(=O)c(C(=O)O)cn(C4CC4)c3c2F)C[C@@H](C)N1
