# Supplementary material for: Path4Drug: Data Science Workflow for Identification of Tissue-Specific Biological Pathways Modulated by Toxic Drugs
Source: Front Pharmacol. 2021 Oct 14;12:708296. doi: 10.3389/fphar.2021.708296 (PMC8551608; doi:10.3389/fphar.2021.708296)
Supplement: Supplementary file 1 [file DataSheet1.ZIP › 708296_supplementary_material_UPDATED/compound_data/hepatotoxic_drugs.csv]

molecule_chembl_id	Name	Smiles
CHEMBL1089221	bendazac	O=C(O)COc1nn(Cc2ccccc2)c2ccccc12
CHEMBL109	valproic acid	CCCC(CCC)C(=O)O
CHEMBL1094	felbamate	NC(=O)OCC(COC(N)=O)c1ccccc1
CHEMBL112	acetaminophen	CC(=O)Nc1ccc(O)cc1
CHEMBL1131	acitretin	COc1cc(C)c(/C=C/C(C)=C/C=C/C(C)=C/C(=O)O)c(C)c1C
CHEMBL1177	pemoline	NC1=NC(=O)C(c2ccccc2)O1
CHEMBL1200436	oxandrolone	C[C@]12COC(=O)C[C@@H]1CC[C@@H]1[C@@H]2CC[C@@]2(C)[C@H]1CC[C@]2(C)O
CHEMBL1200714	chlormezanone	CN1C(=O)CCS(=O)(=O)C1c1ccc(Cl)cc1
CHEMBL1201187	maraviroc	Cc1nnc(C(C)C)n1[C@H]1C[C@@H]2CC[C@H](C1)N2CC[C@H](NC(=O)C1CCC(F)(F)CC1)c1ccccc1
CHEMBL1201288	dantrolene	O=C1CN(/N=C/c2ccc(-c3ccc([N+](=O)[O-])cc3)o2)C(=O)N1
CHEMBL1256841	nialamide	O=C(CCNNC(=O)c1ccncc1)NCc1ccccc1
CHEMBL129	zidovudine	Cc1cn([C@H]2C[C@H](N=[N+]=[N-])[C@@H](CO)O2)c(=O)[nH]c1=O
CHEMBL1324	tolcapone	Cc1ccc(C(=O)c2cc(O)c(O)c([N+](=O)[O-])c2)cc1
CHEMBL1380	abacavir	Nc1nc(NC2CC2)c2ncn([C@H]3C=C[C@@H](CO)C3)c2n1
CHEMBL141	lamivudine	Nc1ccn([C@@H]2CS[C@H](CO)O2)c(=O)n1
CHEMBL1460	didanosine	O=c1[nH]cnc2c1ncn2[C@H]1CC[C@@H](CO)O1
CHEMBL1518	propylthiouracil	CCCc1cc(=O)[nH]c(=S)[nH]1
CHEMBL1538	tenofovir disoproxil	CC(C)OC(=O)OCOP(=O)(CO[C@H](C)Cn1cnc2c(N)ncnc21)OCOC(=O)OC(C)C
CHEMBL159226	moxisylyte	CC(=O)Oc1cc(C(C)C)c(OCCN(C)C)cc1C
CHEMBL1909283	mebanazine	CC(NN)c1ccccc1
CHEMBL1909285	nitrefazole	Cc1nc([N+](=O)[O-])cn1-c1ccc([N+](=O)[O-])cc1
CHEMBL1909286	phenoxypropazine	CC(COc1ccccc1)NN
CHEMBL2107825	tenofovir alafenamide	CC(C)OC(=O)[C@H](C)N[P@](=O)(CO[C@H](C)Cn1cnc2c(N)ncnc21)Oc1ccccc1
CHEMBL2216870	idelalisib	CC[C@H](Nc1ncnc2[nH]cnc12)c1nc2cccc(F)c2c(=O)n1-c1ccccc1
CHEMBL222559	tipranavir	CCC[C@@]1(CCc2ccccc2)CC(O)=C([C@H](CC)c2cccc(NS(=O)(=O)c3ccc(C(F)(F)F)cn3)c2)C(=O)O1
CHEMBL232201	benziodarone	CCc1oc2ccccc2c1C(=O)c1cc(I)c(O)c(I)c1
CHEMBL254857	fipexide	O=C(COc1ccc(Cl)cc1)N1CCN(Cc2ccc3c(c2)OCO3)CC1
CHEMBL267744	ticrynafen	O=C(O)COc1ccc(C(=O)c2cccs2)c(Cl)c1Cl
CHEMBL273575	nomifensine	CN1Cc2c(N)cccc2C(c2ccccc2)C1
CHEMBL282724	sitaxentan	Cc1cc2c(cc1CC(=O)c1sccc1S(=O)(=O)Nc1onc(C)c1Cl)OCO2
CHEMBL344159	tolvaptan	Cc1ccccc1C(=O)Nc1ccc(C(=O)N2CCCC(O)c3cc(Cl)ccc32)c(C)c1
CHEMBL354541	lomitapide	O=C(NC1CCN(CCCCC2(C(=O)NCC(F)(F)F)c3ccccc3-c3ccccc32)CC1)c1ccccc1-c1ccc(C(F)(F)F)cc1
CHEMBL36506	novobiocin	CO[C@@H]1[C@@H](OC(N)=O)[C@@H](O)[C@H](Oc2ccc3c(O)c(NC(=O)c4ccc(O)c(CC=C(C)C)c4)c(=O)oc3c2C)OC1(C)C
CHEMBL37744	zimeldine	CN(C)C/C=C(/c1ccc(Br)cc1)c1cccnc1
CHEMBL404108	lumiracoxib	Cc1ccc(Nc2c(F)cccc2Cl)c(CC(=O)O)c1
CHEMBL404849	suloctidil	CCCCCCCCNC(C)C(O)c1ccc(SC(C)C)cc1
CHEMBL408	troglitazone	Cc1c(C)c2c(c(C)c1O)CCC(C)(COc1ccc(CC3SC(=O)NC3=O)cc1)O2
CHEMBL428	trovafloxacin	N[C@H]1[C@@H]2CN(c3nc4c(cc3F)c(=O)c(C(=O)O)cn4-c3ccc(F)cc3F)C[C@H]12
CHEMBL436	tolrestat	COc1ccc2c(C(=S)N(C)CC(=O)O)cccc2c1C(F)(F)F
CHEMBL461101	eltrombopag	CC1=NN(c2ccc(C)c(C)c2)C(=O)/C1=N\Nc1cccc(-c2cccc(C(=O)O)c2)c1O
CHEMBL476	dacarbazine	CN(C)/N=N/c1[nH]cnc1C(N)=O
CHEMBL535	sunitinib	CCN(CC)CCNC(=O)c1c(C)[nH]c(/C=C2\C(=O)Nc3ccc(F)cc32)c1C
CHEMBL54349	alpidem	CCCN(CCC)C(=O)Cc1c(-c2ccc(Cl)cc2)nc2ccc(Cl)cn12
CHEMBL57	nevirapine	Cc1ccnc2c1NC(=O)c1cccnc1N2C1CC1
CHEMBL623	nefazodone	CCc1nn(CCCN2CCN(c3cccc(Cl)c3)CC2)c(=O)n1CCOc1ccccc1
CHEMBL64	isoniazid	NNC(=O)c1ccncc1
CHEMBL803	cytarabine	Nc1ccn([C@@H]2O[C@H](CO)[C@@H](O)[C@@H]2O)c(=O)n1
CHEMBL806	flutamide	CC(C)C(=O)Nc1ccc([N+](=O)[O-])c(C(F)(F)F)c1
CHEMBL885	emtricitabine	Nc1nc(=O)n([C@@H]2CS[C@H](CO)O2)cc1F
CHEMBL92	docetaxel	CC(=O)O[C@@]12CO[C@@H]1C[C@H](O)[C@@]1(C)C(=O)[C@H](O)C3=C(C)[C@@H](OC(=O)[C@H](O)[C@@H](NC(=O)OC(C)(C)C)c4ccccc4)C[C@@](O)([C@@H](OC(=O)c4ccccc4)[C@@H]12)C3(C)C
CHEMBL957	bosentan	COc1ccccc1Oc1c(NS(=O)(=O)c2ccc(C(C)(C)C)cc2)nc(-c2ncccn2)nc1OCCO
CHEMBL960	leflunomide	Cc1oncc1C(=O)Nc1ccc(C(F)(F)F)cc1
CHEMBL973	teriflunomide	C/C(O)=C(\C#N)C(=O)Nc1ccc(C(F)(F)F)cc1
CHEMBL991	stavudine	Cc1cn([C@H]2C=C[C@@H](CO)O2)c(=O)[nH]c1=O
