# Supplementary material for: Path4Drug: Data Science Workflow for Identification of Tissue-Specific Biological Pathways Modulated by Toxic Drugs
Source: Front Pharmacol. 2021 Oct 14;12:708296. doi: 10.3389/fphar.2021.708296 (PMC8551608; doi:10.3389/fphar.2021.708296)
Supplement: Supplementary file 1 [file DataSheet1.ZIP › 708296_supplementary_material_UPDATED/compound_data/README.txt]

*This README file is a short sumamry of the used compound data in the Path4Drug project*

"cardiac_therapy_drugs", "cardiotoxic_drugs", "hepatotoxic_drugs" and "testset" are csv files consist of the compounds, the workflow was able to find target proteins for. 
Hence, these are the compounds, which the pathway overrepresentation test was carried out with.   
