# Supplementary material for: Path4Drug: Data Science Workflow for Identification of Tissue-Specific Biological Pathways Modulated by Toxic Drugs
Source: Front Pharmacol. 2021 Oct 14;12:708296. doi: 10.3389/fphar.2021.708296 (PMC8551608; doi:10.3389/fphar.2021.708296)
Supplement: Supplementary file 1 [file DataSheet1.ZIP › 708296_supplementary_material_UPDATED/results/cardiac_therapy_pathways.csv]

molecule_chembl_id	Unique concatenate*(Entry)	names	fdrs	pValues	stIds
CHEMBL1215	P02545, P08588, P21397, P27338	Biogenic amines are oxidatively deaminated to aldehydes by MAOA and MAOB	0.000770236970052629	0.00001167025712200953	R-HSA-141333
CHEMBL1215	P02545, P08588, P21397, P27338	Amine Oxidase reactions	0.0008022042532416229	0.000033368039452308373	R-HSA-140179
CHEMBL1215	P02545, P08588, P21397, P27338	Depolymerisation of the Nuclear Lamina	0.0008022042532416229	0.00003646382969280104	R-HSA-4419969
CHEMBL1215	P02545, P08588, P21397, P27338	Initiation of Nuclear Envelope (NE) Reformation	0.0008034136590477914	0.00005021335369048696	R-HSA-2995383
CHEMBL1215	P02545, P08588, P21397, P27338	Nuclear Envelope Breakdown	0.003757235099518863	0.0002890180845783741	R-HSA-2980766
CHEMBL1215	P02545, P08588, P21397, P27338	Nuclear Envelope (NE) Reassembly	0.0058028719039369125	0.0005275338094488102	R-HSA-2995410
CHEMBL1215	P02545, P08588, P21397, P27338	Breakdown of the nuclear lamina	0.00984766537779791	0.0012221202308809742	R-HSA-352238
CHEMBL1215	P02545, P08588, P21397, P27338	Mitotic Prophase	0.00984766537779791	0.0012309581722247387	R-HSA-68875
CHEMBL1215	P02545, P08588, P21397, P27338	Mitotic Anaphase	0.023442130878243095	0.0041016381766076915	R-HSA-68882
CHEMBL1215	P02545, P08588, P21397, P27338	Mitotic Metaphase and Anaphase	0.023442130878243095	0.004133895036303015	R-HSA-2555396
CHEMBL1215	P02545, P08588, P21397, P27338	Enzymatic degradation of Dopamine by monoamine oxidase	0.023442130878243095	0.004881015570783354	R-HSA-379398
CHEMBL1215	P02545, P08588, P21397, P27338	Metabolism of serotonin	0.023442130878243095	0.005286869074919154	R-HSA-380612
CHEMBL1215	P02545, P08588, P21397, P27338	Phase I - Functionalization of compounds	0.023442130878243095	0.005860532719560774	R-HSA-211945
CHEMBL1215	P02545, P08588, P21397, P27338	Serotonin clearance from the synaptic cleft	0.02437194957460853	0.006503602056120661	R-HSA-380615
CHEMBL1215	P02545, P08588, P21397, P27338	Enzymatic degradation of dopamine by COMT	0.02437194957460853	0.006503602056120661	R-HSA-379397
CHEMBL1215	P02545, P08588, P21397, P27338	Dopamine clearance from the synaptic cleft	0.02437194957460853	0.008123983191536177	R-HSA-379401
CHEMBL1215	P02545, P08588, P21397, P27338	M Phase	0.02997211058681737	0.011104122707032316	R-HSA-68886
CHEMBL1215	P02545, P08588, P21397, P27338	Norepinephrine Neurotransmitter Release Cycle	0.02997211058681737	0.012165303360066382	R-HSA-181430
CHEMBL1215	P02545, P08588, P21397, P27338	Apoptotic cleavage of cellular proteins	0.03077694272358289	0.015388471361791445	R-HSA-111465
CHEMBL1215	P02545, P08588, P21397, P27338	Biological oxidations	0.035335360611678635	0.018742477452265538	R-HSA-211859
CHEMBL1215	P02545, P08588, P21397, P27338	Neurotransmitter clearance	0.035335360611678635	0.01900405494302082	R-HSA-112311
CHEMBL1215	P02545, P08588, P21397, P27338	Adrenoceptors	0.035335360611678635	0.019405102576354638	R-HSA-390696
CHEMBL1215	P02545, P08588, P21397, P27338	Apoptotic execution phase	0.035335360611678635	0.021808520271403564	R-HSA-75153
CHEMBL1215	P02545, P08588, P21397, P27338	Cell Cycle, Mitotic	0.035335360611678635	0.02205099685825629	R-HSA-69278
CHEMBL1215	P02545, P08588, P21397, P27338	Meiotic synapsis	0.035335360611678635	0.025005439337839386	R-HSA-1221632
CHEMBL1215	P02545, P08588, P21397, P27338	Cell Cycle	0.035335360611678635	0.03260387690512123	R-HSA-1640170
CHEMBL1215	P02545, P08588, P21397, P27338	Amine ligand-binding receptors	0.035335360611678635	0.035335360611678635	R-HSA-375280
CHEMBL1215	P02545, P08588, P21397, P27338	Meiosis	0.03691645371434271	0.03691645371434271	R-HSA-1500620
CHEMBL1215	P02545, P08588, P21397, P27338	XBP1(S) activates chaperone genes	0.03810085583969036	0.03810085583969036	R-HSA-381038
CHEMBL1215	P02545, P08588, P21397, P27338	Neurotransmitter release cycle	0.03967817029900178	0.03967817029900178	R-HSA-112310
CHEMBL1215	P02545, P08588, P21397, P27338	IRE1alpha activates chaperones	0.04046601888912649	0.04046601888912649	R-HSA-381070
CHEMBL1215	P02545, P08588, P21397, P27338	Reproduction	0.04909686396644708	0.04909686396644708	R-HSA-1474165
CHEMBL1614	P05023, P05026, P13637, P50993, P54709	Ion homeostasis	0.000000000022005730571095228	0.0000000000022623014572786815	R-HSA-5578775
CHEMBL1614	P05023, P05026, P13637, P50993, P54709	Ion transport by P-type ATPases	0.000000000022005730571095228	0.000000000003667621761849205	R-HSA-936837
CHEMBL1614	P05023, P05026, P13637, P50993, P54709	Cardiac conduction	0.0000000003459819097884065	0.00000000008649547744710162	R-HSA-5576891
CHEMBL1614	P05023, P05026, P13637, P50993, P54709	Ion channel transport	0.0000000012388614578640045	0.0000000006194307289320022	R-HSA-983712
CHEMBL1614	P05023, P05026, P13637, P50993, P54709	Muscle contraction	0.0000000016314867234967778	0.0000000008157433617483889	R-HSA-397014
CHEMBL1614	P05023, P05026, P13637, P50993, P54709	Transport of small molecules	0.000001223054491683584	0.000001223054491683584	R-HSA-382551
CHEMBL1614	P05023, P05026, P13637, P50993, P54709	Basigin interactions	0.00003108402894991258	0.00003108402894991258	R-HSA-210991
CHEMBL1614	P05023, P05026, P13637, P50993, P54709	Cell surface interactions at the vascular wall	0.0029653438460457426	0.0029653438460457426	R-HSA-202733
CHEMBL1614	P05023, P05026, P13637, P50993, P54709	Hemostasis	0.028418345447320137	0.028418345447320137	R-HSA-109582
CHEMBL1751	P05023, P05026, P13637, P50993, P54709	Ion homeostasis	0.000000000022005730571095228	0.0000000000022623014572786815	R-HSA-5578775
CHEMBL1751	P05023, P05026, P13637, P50993, P54709	Ion transport by P-type ATPases	0.000000000022005730571095228	0.000000000003667621761849205	R-HSA-936837
CHEMBL1751	P05023, P05026, P13637, P50993, P54709	Cardiac conduction	0.0000000003459819097884065	0.00000000008649547744710162	R-HSA-5576891
CHEMBL1751	P05023, P05026, P13637, P50993, P54709	Ion channel transport	0.0000000012388614578640045	0.0000000006194307289320022	R-HSA-983712
CHEMBL1751	P05023, P05026, P13637, P50993, P54709	Muscle contraction	0.0000000016314867234967778	0.0000000008157433617483889	R-HSA-397014
CHEMBL1751	P05023, P05026, P13637, P50993, P54709	Transport of small molecules	0.000001223054491683584	0.000001223054491683584	R-HSA-382551
CHEMBL1751	P05023, P05026, P13637, P50993, P54709	Basigin interactions	0.00003108402894991258	0.00003108402894991258	R-HSA-210991
CHEMBL1751	P05023, P05026, P13637, P50993, P54709	Cell surface interactions at the vascular wall	0.0029653438460457426	0.0029653438460457426	R-HSA-202733
CHEMBL1751	P05023, P05026, P13637, P50993, P54709	Hemostasis	0.028418345447320137	0.028418345447320137	R-HSA-109582
CHEMBL1762	Q14524, Q8NHY2	Interaction between L1 and Ankyrins	0.019516045107015545	0.004478365875095314	R-HSA-445095
CHEMBL1762	Q14524, Q8NHY2	Phase 0 - rapid depolarisation	0.019516045107015545	0.004613917038654769	R-HSA-5576892
CHEMBL1762	Q14524, Q8NHY2	Autodegradation of the E3 ubiquitin ligase COP1	0.019516045107015545	0.007323002216611085	R-HSA-349425
CHEMBL1762	Q14524, Q8NHY2	Stabilization of p53	0.019516045107015545	0.007999696697638226	R-HSA-69541
CHEMBL1762	Q14524, Q8NHY2	p53-Dependent G1/S DNA damage checkpoint	0.019516045107015545	0.009487612402543366	R-HSA-69580
CHEMBL1762	Q14524, Q8NHY2	p53-Dependent G1 DNA Damage Response	0.019516045107015545	0.009487612402543366	R-HSA-69563
CHEMBL1762	Q14524, Q8NHY2	G1/S DNA Damage Checkpoints	0.019516045107015545	0.009758022553507772	R-HSA-69615
CHEMBL1762	Q14524, Q8NHY2	L1CAM interactions	0.030201177630669984	0.017583858444697453	R-HSA-373760
CHEMBL1762	Q14524, Q8NHY2	Cardiac conduction	0.030201177630669984	0.01933366591936103	R-HSA-5576891
CHEMBL1762	Q14524, Q8NHY2	Muscle contraction	0.030201177630669984	0.030201177630669984	R-HSA-397014
CHEMBL1762	Q14524, Q8NHY2	Neddylation	0.03247432565211139	0.03247432565211139	R-HSA-8951664
CHEMBL1762	Q14524, Q8NHY2	Cell Cycle Checkpoints	0.03767911655766998	0.03767911655766998	R-HSA-69620
CHEMBL189	Q07343, Q08499, Q14432	DARPP-32 events	0.00011852005353496509	0.000016931436219280727	R-HSA-180024
CHEMBL189	Q07343, Q08499, Q14432	Opioid Signalling	0.0005183170923261926	0.00017277236410873087	R-HSA-111885
CHEMBL189	Q07343, Q08499, Q14432	GPCR downstream signalling	0.0010516069869518363	0.0007798407901302706	R-HSA-388396
CHEMBL189	Q07343, Q08499, Q14432	Signaling by GPCR	0.0010516069869518363	0.0010516069869518363	R-HSA-372790
CHEMBL189	Q07343, Q08499, Q14432	G alpha (i) signalling events	0.00430612448938783	0.00430612448938783	R-HSA-418594
CHEMBL189	Q07343, Q08499, Q14432	G alpha (s) signalling events	0.004880172886359224	0.004880172886359224	R-HSA-418555
CHEMBL189	Q07343, Q08499, Q14432	Signal Transduction	0.012572126994981225	0.012572126994981225	R-HSA-162582
CHEMBL2111112	P22460, Q12809, Q14524	Voltage gated Potassium channels	0.0003209718769623393	0.000026747656413528276	R-HSA-1296072
CHEMBL2111112	P22460, Q12809, Q14524	Potassium Channels	0.0009463588882394625	0.00015772648137324374	R-HSA-1296071
CHEMBL2111112	P22460, Q12809, Q14524	Cardiac conduction	0.001125011738835724	0.000281252934708931	R-HSA-5576891
CHEMBL2111112	P22460, Q12809, Q14524	Muscle contraction	0.002062698895380688	0.0006875662984602293	R-HSA-397014
CHEMBL2111112	P22460, Q12809, Q14524	Phase 3 - rapid repolarisation	0.0036659868668165174	0.0018329934334082587	R-HSA-5576890
CHEMBL2111112	P22460, Q12809, Q14524	Neuronal System	0.006710022279288075	0.00339590093039166	R-HSA-112316
CHEMBL2111112	P22460, Q12809, Q14524	Interaction between L1 and Ankyrins	0.006710022279288075	0.006710022279288075	R-HSA-445095
CHEMBL2111112	P22460, Q12809, Q14524	Phase 0 - rapid depolarisation	0.006912886322038014	0.006912886322038014	R-HSA-5576892
CHEMBL2111112	P22460, Q12809, Q14524	L1CAM interactions	0.02625949857798926	0.02625949857798926	R-HSA-373760
CHEMBL249856	P19838, Q07343, Q08499, Q14432, Q99714	DARPP-32 events	0.00708868473431612	0.00005625940265330254	R-HSA-180024
CHEMBL249856	P19838, Q07343, Q08499, Q14432, Q99714	Opioid Signalling	0.025880947766036222	0.0005700861074665609	R-HSA-111885
CHEMBL249856	P19838, Q07343, Q08499, Q14432, Q99714	DEx/H-box helicases activate type I IFN and inflammatory cytokines production	0.025880947766036222	0.0023752958387190937	R-HSA-3134963
CHEMBL249856	P19838, Q07343, Q08499, Q14432, Q99714	CLEC7A/inflammasome pathway	0.025880947766036222	0.0027142550310764735	R-HSA-5660668
CHEMBL249856	P19838, Q07343, Q08499, Q14432, Q99714	Interleukin-1 processing	0.025880947766036222	0.0027142550310764735	R-HSA-448706
CHEMBL249856	P19838, Q07343, Q08499, Q14432, Q99714	Regulated proteolysis of p75NTR	0.025880947766036222	0.004069170590624838	R-HSA-193692
CHEMBL249856	P19838, Q07343, Q08499, Q14432, Q99714	tRNA modification in the mitochondrion	0.025880947766036222	0.004746075907413272	R-HSA-6787450
CHEMBL249856	P19838, Q07343, Q08499, Q14432, Q99714	NF-kB is activated and signals survival	0.025880947766036222	0.005084390515779025	R-HSA-209560
CHEMBL249856	P19838, Q07343, Q08499, Q14432, Q99714	MAP3K8 (TPL2)-dependent MAPK1/3 activation	0.025880947766036222	0.006098782366005251	R-HSA-5684264
CHEMBL249856	P19838, Q07343, Q08499, Q14432, Q99714	RIP-mediated NFkB activation via ZBP1	0.025880947766036222	0.0064367290536759825	R-HSA-1810476
CHEMBL249856	P19838, Q07343, Q08499, Q14432, Q99714	p75NTR signals via NF-kB	0.025880947766036222	0.0064367290536759825	R-HSA-193639
CHEMBL249856	P19838, Q07343, Q08499, Q14432, Q99714	GPCR downstream signalling	0.025880947766036222	0.0067613393159612345	R-HSA-388396
CHEMBL249856	P19838, Q07343, Q08499, Q14432, Q99714	The NLRP3 inflammasome	0.025880947766036222	0.007787596659268536	R-HSA-844456
CHEMBL249856	P19838, Q07343, Q08499, Q14432, Q99714	ZBP1(DAI) mediated induction of type I IFNs	0.025880947766036222	0.008125083868165017	R-HSA-1606322
CHEMBL249856	P19838, Q07343, Q08499, Q14432, Q99714	Signaling by GPCR	0.025880947766036222	0.008977227077430094	R-HSA-372790
CHEMBL249856	P19838, Q07343, Q08499, Q14432, Q99714	TRAF6 mediated NF-kB activation	0.025880947766036222	0.00981114269499972	R-HSA-933542
CHEMBL249856	P19838, Q07343, Q08499, Q14432, Q99714	CD209 (DC-SIGN) signaling	0.025880947766036222	0.010148079148018296	R-HSA-5621575
CHEMBL249856	P19838, Q07343, Q08499, Q14432, Q99714	Inflammasomes	0.025880947766036222	0.011158338219586672	R-HSA-622312
CHEMBL249856	P19838, Q07343, Q08499, Q14432, Q99714	Signal Transduction	0.025880947766036222	0.011897674944941206	R-HSA-162582
CHEMBL249856	P19838, Q07343, Q08499, Q14432, Q99714	TAK1 activates NFkB by phosphorylation and activation of IKKs complex	0.025880947766036222	0.013176381754214206	R-HSA-445989
CHEMBL249856	P19838, Q07343, Q08499, Q14432, Q99714	rRNA processing in the mitochondrion	0.025880947766036222	0.013512401779102068	R-HSA-8868766
CHEMBL249856	P19838, Q07343, Q08499, Q14432, Q99714	G alpha (i) signalling events	0.025880947766036222	0.013632136240881332	R-HSA-418594
CHEMBL249856	P19838, Q07343, Q08499, Q14432, Q99714	tRNA processing in the mitochondrion	0.025880947766036222	0.015191129179361051	R-HSA-6785470
CHEMBL249856	P19838, Q07343, Q08499, Q14432, Q99714	G alpha (s) signalling events	0.025880947766036222	0.015396900076485975	R-HSA-418555
CHEMBL249856	P19838, Q07343, Q08499, Q14432, Q99714	Transcriptional Regulation by VENTX	0.025880947766036222	0.016197268113304575	R-HSA-8853884
CHEMBL249856	P19838, Q07343, Q08499, Q14432, Q99714	PKMTs methylate histone lysines	0.025880947766036222	0.016532464952401127	R-HSA-3214841
CHEMBL249856	P19838, Q07343, Q08499, Q14432, Q99714	Branched-chain amino acid catabolism	0.025880947766036222	0.019545127022028153	R-HSA-70895
CHEMBL249856	P19838, Q07343, Q08499, Q14432, Q99714	MAP kinase activation	0.025880947766036222	0.023217238522611372	R-HSA-450294
CHEMBL249856	P19838, Q07343, Q08499, Q14432, Q99714	Nucleotide-binding domain, leucine rich repeat containing receptor (NLR) signaling pathways	0.025880947766036222	0.023550520477155668	R-HSA-168643
CHEMBL249856	P19838, Q07343, Q08499, Q14432, Q99714	Activation of NF-kappaB in B cells	0.025880947766036222	0.02421681146530852	R-HSA-1169091
CHEMBL249856	P19838, Q07343, Q08499, Q14432, Q99714	Interleukin-17 signaling	0.025880947766036222	0.025880947766036222	R-HSA-448424
CHEMBL249856	P19838, Q07343, Q08499, Q14432, Q99714	Cytosolic sensors of pathogen-associated DNA	0.026213502403189648	0.026213502403189648	R-HSA-1834949
CHEMBL249856	P19838, Q07343, Q08499, Q14432, Q99714	Senescence-Associated Secretory Phenotype (SASP)	0.030528453844927528	0.030528453844927528	R-HSA-2559582
CHEMBL249856	P19838, Q07343, Q08499, Q14432, Q99714	Downstream signaling events of B Cell Receptor (BCR)	0.03119093266816564	0.03119093266816564	R-HSA-1168372
CHEMBL249856	P19838, Q07343, Q08499, Q14432, Q99714	MyD88 cascade initiated on plasma membrane	0.03152203624242311	0.03152203624242311	R-HSA-975871
CHEMBL249856	P19838, Q07343, Q08499, Q14432, Q99714	Toll Like Receptor 10 (TLR10) Cascade	0.03152203624242311	0.03152203624242311	R-HSA-168142
CHEMBL249856	P19838, Q07343, Q08499, Q14432, Q99714	Toll Like Receptor 5 (TLR5) Cascade	0.03152203624242311	0.03152203624242311	R-HSA-168176
CHEMBL249856	P19838, Q07343, Q08499, Q14432, Q99714	DDX58/IFIH1-mediated induction of interferon-alpha/beta	0.03218397180906396	0.03218397180906396	R-HSA-168928
CHEMBL249856	P19838, Q07343, Q08499, Q14432, Q99714	TRAF6 mediated induction of NFkB and MAP kinases upon TLR7/8 or 9 activation	0.03383722736435235	0.03383722736435235	R-HSA-975138
CHEMBL249856	P19838, Q07343, Q08499, Q14432, Q99714	Toll Like Receptor 3 (TLR3) Cascade	0.03416760719050338	0.03416760719050338	R-HSA-168164
CHEMBL249856	P19838, Q07343, Q08499, Q14432, Q99714	MyD88 dependent cascade initiated on endosome	0.03416760719050338	0.03416760719050338	R-HSA-975155
CHEMBL249856	P19838, Q07343, Q08499, Q14432, Q99714	Toll Like Receptor 7/8 (TLR7/8) Cascade	0.034828095706309625	0.034828095706309625	R-HSA-168181
CHEMBL249856	P19838, Q07343, Q08499, Q14432, Q99714	TRIF(TICAM1)-mediated TLR4 signaling	0.03581815091694229	0.03581815091694229	R-HSA-937061
CHEMBL249856	P19838, Q07343, Q08499, Q14432, Q99714	MyD88-independent TLR4 cascade	0.03581815091694229	0.03581815091694229	R-HSA-166166
CHEMBL249856	P19838, Q07343, Q08499, Q14432, Q99714	Toll Like Receptor 9 (TLR9) Cascade	0.03581815091694229	0.03581815091694229	R-HSA-168138
CHEMBL249856	P19838, Q07343, Q08499, Q14432, Q99714	Transcriptional regulation of white adipocyte differentiation	0.036147988711159096	0.036147988711159096	R-HSA-381340
CHEMBL249856	P19838, Q07343, Q08499, Q14432, Q99714	p75 NTR receptor-mediated signalling	0.03647773623160455	0.03647773623160455	R-HSA-193704
CHEMBL249856	P19838, Q07343, Q08499, Q14432, Q99714	Interleukin-1 signaling	0.037136960525305684	0.037136960525305684	R-HSA-9020702
CHEMBL249856	P19838, Q07343, Q08499, Q14432, Q99714	MyD88:MAL(TIRAP) cascade initiated on plasma membrane	0.037136960525305684	0.037136960525305684	R-HSA-166058
CHEMBL249856	P19838, Q07343, Q08499, Q14432, Q99714	Toll Like Receptor TLR6:TLR2 Cascade	0.037136960525305684	0.037136960525305684	R-HSA-168188
CHEMBL249856	P19838, Q07343, Q08499, Q14432, Q99714	Toll Like Receptor TLR1:TLR2 Cascade	0.03812512037578153	0.03812512037578153	R-HSA-168179
CHEMBL249856	P19838, Q07343, Q08499, Q14432, Q99714	Toll Like Receptor 2 (TLR2) Cascade	0.03812512037578153	0.03812512037578153	R-HSA-181438
CHEMBL249856	P19838, Q07343, Q08499, Q14432, Q99714	CLEC7A (Dectin-1) signaling	0.040099006185834396	0.040099006185834396	R-HSA-5607764
CHEMBL249856	P19838, Q07343, Q08499, Q14432, Q99714	Downstream TCR signaling	0.041413128781208064	0.041413128781208064	R-HSA-202424
CHEMBL249856	P19838, Q07343, Q08499, Q14432, Q99714	Toll Like Receptor 4 (TLR4) Cascade	0.04796217079464604	0.04796217079464604	R-HSA-166016
CHEMBL249856	P19838, Q07343, Q08499, Q14432, Q99714	TCR signaling	0.04894143200487289	0.04894143200487289	R-HSA-202403
CHEMBL254219	P05023, P05026, P13637, P50993, P54709	Ion homeostasis	0.000000000022005730571095228	0.0000000000022623014572786815	R-HSA-5578775
CHEMBL254219	P05023, P05026, P13637, P50993, P54709	Ion transport by P-type ATPases	0.000000000022005730571095228	0.000000000003667621761849205	R-HSA-936837
CHEMBL254219	P05023, P05026, P13637, P50993, P54709	Cardiac conduction	0.0000000003459819097884065	0.00000000008649547744710162	R-HSA-5576891
CHEMBL254219	P05023, P05026, P13637, P50993, P54709	Ion channel transport	0.0000000012388614578640045	0.0000000006194307289320022	R-HSA-983712
CHEMBL254219	P05023, P05026, P13637, P50993, P54709	Muscle contraction	0.0000000016314867234967778	0.0000000008157433617483889	R-HSA-397014
CHEMBL254219	P05023, P05026, P13637, P50993, P54709	Transport of small molecules	0.000001223054491683584	0.000001223054491683584	R-HSA-382551
CHEMBL254219	P05023, P05026, P13637, P50993, P54709	Basigin interactions	0.00003108402894991258	0.00003108402894991258	R-HSA-210991
CHEMBL254219	P05023, P05026, P13637, P50993, P54709	Cell surface interactions at the vascular wall	0.0029653438460457426	0.0029653438460457426	R-HSA-202733
CHEMBL254219	P05023, P05026, P13637, P50993, P54709	Hemostasis	0.028418345447320137	0.028418345447320137	R-HSA-109582
CHEMBL284906	O60706, Q15842	ATP sensitive Potassium channels	0.0000021595896015913496	0.00000016612227704548843	R-HSA-1296025
CHEMBL284906	O60706, Q15842	Inwardly rectifying K+ channels	0.00003998009467487407	0.000006663349112479011	R-HSA-1296065
CHEMBL284906	O60706, Q15842	Potassium Channels	0.00021132599442941213	0.000052831498607353033	R-HSA-1296071
CHEMBL284906	O60706, Q15842	Neuronal System	0.0023164920922265075	0.0011582460461132538	R-HSA-112316
CHEMBL284906	O60706, Q15842	Ion homeostasis	0.013404946432002962	0.009352393483538002	R-HSA-5578775
CHEMBL284906	O60706, Q15842	ABC-family proteins mediated transport	0.01650627860761167	0.01650627860761167	R-HSA-382556
CHEMBL284906	O60706, Q15842	Cardiac conduction	0.01933366591936103	0.01933366591936103	R-HSA-5576891
CHEMBL284906	O60706, Q15842	Muscle contraction	0.030201177630669984	0.030201177630669984	R-HSA-397014
CHEMBL434	O00459, P00441, P08588, P27986, P28482, Q92569	Platelet activation, signaling and aggregation	0.000005175648204902572	0.000000019390298700017183	R-HSA-76002
CHEMBL434	O00459, P00441, P08588, P27986, P28482, Q92569	Extra-nuclear estrogen signaling	0.000005175648204902572	0.00000004620676063993301	R-HSA-9009391
CHEMBL434	O00459, P00441, P08588, P27986, P28482, Q92569	Regulation of signaling by CBL	0.000005175648204902572	0.00000008634910619864655	R-HSA-912631
CHEMBL434	O00459, P00441, P08588, P27986, P28482, Q92569	PI5P, PP2A and IER3 Regulate PI3K/AKT Signaling	0.000005175648204902572	0.00000008721499433761437	R-HSA-6811558
CHEMBL434	O00459, P00441, P08588, P27986, P28482, Q92569	CD28 dependent PI3K/Akt signaling	0.000005175648204902572	0.00000010975170128268985	R-HSA-389357
CHEMBL434	O00459, P00441, P08588, P27986, P28482, Q92569	Negative regulation of the PI3K/AKT network	0.000005175648204902572	0.00000011084965090280008	R-HSA-199418
CHEMBL434	O00459, P00441, P08588, P27986, P28482, Q92569	Interleukin receptor SHC signaling	0.000005175648204902572	0.00000015222494720301682	R-HSA-912526
CHEMBL434	O00459, P00441, P08588, P27986, P28482, Q92569	Interleukin-7 signaling	0.000009017698594959711	0.0000002908935030632165	R-HSA-1266695
CHEMBL434	O00459, P00441, P08588, P27986, P28482, Q92569	CD28 co-stimulation	0.000010350918880241977	0.00000036967567429435633	R-HSA-389356
CHEMBL434	O00459, P00441, P08588, P27986, P28482, Q92569	GPVI-mediated activation cascade	0.000010894043462439384	0.0000004951837937472447	R-HSA-114604
CHEMBL434	O00459, P00441, P08588, P27986, P28482, Q92569	RET signaling	0.000010894043462439384	0.0000004951837937472447	R-HSA-8853659
CHEMBL434	O00459, P00441, P08588, P27986, P28482, Q92569	Interleukin-3, Interleukin-5 and GM-CSF signaling	0.000015553762295894558	0.0000007776881147947279	R-HSA-512988
CHEMBL434	O00459, P00441, P08588, P27986, P28482, Q92569	Interleukin-2 family signaling	0.000016615982399326157	0.0000008745253894382188	R-HSA-451927
CHEMBL434	O00459, P00441, P08588, P27986, P28482, Q92569	Signaling by Interleukins	0.000017062931991329577	0.0000009479406661849765	R-HSA-449147
CHEMBL434	O00459, P00441, P08588, P27986, P28482, Q92569	ESR-mediated signaling	0.000022677002797899526	0.0000013339413410529133	R-HSA-8939211
CHEMBL434	O00459, P00441, P08588, P27986, P28482, Q92569	Signaling by SCF-KIT	0.00002853029346439051	0.0000017842777874088611	R-HSA-1433557
CHEMBL434	O00459, P00441, P08588, P27986, P28482, Q92569	G alpha (q) signalling events	0.00002853029346439051	0.000001986232159967294	R-HSA-416476
CHEMBL434	O00459, P00441, P08588, P27986, P28482, Q92569	Synthesis of PIPs at the plasma membrane	0.00002853029346439051	0.000002037878104599322	R-HSA-1660499
CHEMBL434	O00459, P00441, P08588, P27986, P28482, Q92569	Insulin receptor signalling cascade	0.00003240087197231567	0.000002314347998022548	R-HSA-74751
CHEMBL434	O00459, P00441, P08588, P27986, P28482, Q92569	PIP3 activates AKT signaling	0.00004152063740059386	0.0000031938951846610664	R-HSA-1257604
CHEMBL434	O00459, P00441, P08588, P27986, P28482, Q92569	Hemostasis	0.00004260760097485328	0.000003277507767296406	R-HSA-109582
CHEMBL434	O00459, P00441, P08588, P27986, P28482, Q92569	Intracellular signaling by second messengers	0.00006607006441949892	0.00000550583870162491	R-HSA-9006925
CHEMBL434	O00459, P00441, P08588, P27986, P28482, Q92569	Signaling by Insulin receptor	0.00006764908732392882	0.000005637423943660735	R-HSA-74752
CHEMBL434	O00459, P00441, P08588, P27986, P28482, Q92569	Costimulation by the CD28 family	0.00006791382208681807	0.0000061739838260743696	R-HSA-388841
CHEMBL434	O00459, P00441, P08588, P27986, P28482, Q92569	Signaling by Nuclear Receptors	0.00007346542453046112	0.000006727091542257924	R-HSA-9006931
CHEMBL434	O00459, P00441, P08588, P27986, P28482, Q92569	PI Metabolism	0.00008658033619268757	0.000008658033619268757	R-HSA-1483255
CHEMBL434	O00459, P00441, P08588, P27986, P28482, Q92569	PI3K/AKT activation	0.00011670257122009531	0.00001167025712200953	R-HSA-198203
CHEMBL434	O00459, P00441, P08588, P27986, P28482, Q92569	Cytokine Signaling in Immune system	0.00012225716881364423	0.000013584129868182693	R-HSA-1280215
CHEMBL434	O00459, P00441, P08588, P27986, P28482, Q92569	Signaling by NTRK1 (TRKA)	0.0001614159485824329	0.0000179351053980481	R-HSA-187037
CHEMBL434	O00459, P00441, P08588, P27986, P28482, Q92569	Signaling by NTRKs	0.0002236520526679442	0.000027956506583493024	R-HSA-166520
CHEMBL434	O00459, P00441, P08588, P27986, P28482, Q92569	Axon guidance	0.0002552468078496073	0.00003530540855245512	R-HSA-422475
CHEMBL434	O00459, P00441, P08588, P27986, P28482, Q92569	Tie2 Signaling	0.0002552468078496073	0.00003646382969280104	R-HSA-210993
CHEMBL434	O00459, P00441, P08588, P27986, P28482, Q92569	GPCR downstream signalling	0.0002562122738025696	0.00003660175340036709	R-HSA-388396
CHEMBL434	O00459, P00441, P08588, P27986, P28482, Q92569	Nephrin family interactions	0.00027983928514907497	0.00004306546843446668	R-HSA-373753
CHEMBL434	O00459, P00441, P08588, P27986, P28482, Q92569	Fcgamma receptor (FCGR) dependent phagocytosis	0.00027983928514907497	0.00004375463279338021	R-HSA-2029480
CHEMBL434	O00459, P00441, P08588, P27986, P28482, Q92569	Nervous system development	0.00027983928514907497	0.000044633188819198644	R-HSA-9675108
CHEMBL434	O00459, P00441, P08588, P27986, P28482, Q92569	Signaling by Receptor Tyrosine Kinases	0.00027983928514907497	0.00004663988085817916	R-HSA-9006934
CHEMBL434	O00459, P00441, P08588, P27986, P28482, Q92569	Signaling by GPCR	0.00035831752774351244	0.000059719587957252074	R-HSA-372790
CHEMBL434	O00459, P00441, P08588, P27986, P28482, Q92569	Fc epsilon receptor (FCERI) signaling	0.00047086076607483207	0.00007847679434580535	R-HSA-2454202
CHEMBL434	O00459, P00441, P08588, P27986, P28482, Q92569	DAP12 signaling	0.0005347358241469813	0.00008912263735783021	R-HSA-2424491
CHEMBL434	O00459, P00441, P08588, P27986, P28482, Q92569	Downstream signal transduction	0.0005647535563395589	0.00009412559272325982	R-HSA-186763
CHEMBL434	O00459, P00441, P08588, P27986, P28482, Q92569	Signaling by FGFR4	0.0009628656157728566	0.00017837823427879762	R-HSA-5654743
CHEMBL434	O00459, P00441, P08588, P27986, P28482, Q92569	Signaling by FGFR3	0.0009628656157728566	0.0001925731231545713	R-HSA-5654741
CHEMBL434	O00459, P00441, P08588, P27986, P28482, Q92569	DAP12 interactions	0.0009628656157728566	0.0001925731231545713	R-HSA-2172127
CHEMBL434	O00459, P00441, P08588, P27986, P28482, Q92569	Phospholipid metabolism	0.0010235500442556944	0.00020471000885113888	R-HSA-1483257
CHEMBL434	O00459, P00441, P08588, P27986, P28482, Q92569	PI3K Cascade	0.0011520622673938385	0.0002304124534787677	R-HSA-109704
CHEMBL434	O00459, P00441, P08588, P27986, P28482, Q92569	RAF/MAP kinase cascade	0.0012205872880921564	0.0002441174576184313	R-HSA-5673001
CHEMBL434	O00459, P00441, P08588, P27986, P28482, Q92569	MAPK1/MAPK3 signaling	0.001294993713002457	0.0002589987426004914	R-HSA-5684996
CHEMBL434	O00459, P00441, P08588, P27986, P28482, Q92569	Signaling by FGFR1	0.0013154917412733225	0.0002630983482546645	R-HSA-5654736
CHEMBL434	O00459, P00441, P08588, P27986, P28482, Q92569	IRS-mediated signalling	0.0014166792224230562	0.0002890180845783741	R-HSA-112399
CHEMBL434	O00459, P00441, P08588, P27986, P28482, Q92569	IRS-related events triggered by IGF1R	0.0014166792224230562	0.0003254476993181932	R-HSA-2428928
CHEMBL434	O00459, P00441, P08588, P27986, P28482, Q92569	IGF1R signaling cascade	0.0014166792224230562	0.00035416980560576405	R-HSA-2428924
CHEMBL434	O00459, P00441, P08588, P27986, P28482, Q92569	Signaling by Type 1 Insulin-like Growth Factor 1 Receptor (IGF1R)	0.0014560403800505384	0.0003640100950126346	R-HSA-2404192
CHEMBL434	O00459, P00441, P08588, P27986, P28482, Q92569	MAPK family signaling cascades	0.001542418798790468	0.000385604699697617	R-HSA-5683057
CHEMBL434	O00459, P00441, P08588, P27986, P28482, Q92569	Signaling by PDGF	0.0020160420093007225	0.0005040105023251806	R-HSA-186797
CHEMBL434	O00459, P00441, P08588, P27986, P28482, Q92569	Signaling by FGFR2	0.002110135237795241	0.0005275338094488102	R-HSA-5654738
CHEMBL434	O00459, P00441, P08588, P27986, P28482, Q92569	Developmental Biology	0.002820667941307864	0.000705166985326966	R-HSA-1266738
CHEMBL434	O00459, P00441, P08588, P27986, P28482, Q92569	Role of LAT2/NTAL/LAB on calcium mobilization	0.0031089492259686047	0.0007772373064921512	R-HSA-2730905
CHEMBL434	O00459, P00441, P08588, P27986, P28482, Q92569	Signaling by FGFR	0.0031089492259686047	0.0007772373064921512	R-HSA-190236
CHEMBL434	O00459, P00441, P08588, P27986, P28482, Q92569	Downstream TCR signaling	0.004162436962845906	0.0010406092407114764	R-HSA-202424
CHEMBL434	O00459, P00441, P08588, P27986, P28482, Q92569	Immune System	0.004318771092531648	0.001079692773132912	R-HSA-168256
CHEMBL434	O00459, P00441, P08588, P27986, P28482, Q92569	Role of phospholipids in phagocytosis	0.004500792157440259	0.0011251980393600647	R-HSA-2029485
CHEMBL434	O00459, P00441, P08588, P27986, P28482, Q92569	VEGFA-VEGFR2 Pathway	0.004780760308288556	0.001195190077072139	R-HSA-4420097
CHEMBL434	O00459, P00441, P08588, P27986, P28482, Q92569	Cell-Cell communication	0.004780760308288556	0.001195190077072139	R-HSA-1500931
CHEMBL434	O00459, P00441, P08588, P27986, P28482, Q92569	Signaling by VEGF	0.0055930654819991155	0.0013982663704997789	R-HSA-194138
CHEMBL434	O00459, P00441, P08588, P27986, P28482, Q92569	TCR signaling	0.0058253578064855205	0.0014563394516213801	R-HSA-202403
CHEMBL434	O00459, P00441, P08588, P27986, P28482, Q92569	Negative feedback regulation of MAPK pathway	0.009768664004937144	0.003256221334979048	R-HSA-5674499
CHEMBL434	O00459, P00441, P08588, P27986, P28482, Q92569	Signal Transduction	0.009864588165835242	0.003288196055278414	R-HSA-162582
CHEMBL434	O00459, P00441, P08588, P27986, P28482, Q92569	phospho-PLA2 pathway	0.010815942684530677	0.0036626270018895735	R-HSA-111995
CHEMBL434	O00459, P00441, P08588, P27986, P28482, Q92569	Activated NTRK3 signals through PI3K	0.010815942684530677	0.004068894571799708	R-HSA-9603381
CHEMBL434	O00459, P00441, P08588, P27986, P28482, Q92569	MET activates PI3K/AKT signaling	0.010815942684530677	0.004068894571799708	R-HSA-8851907
CHEMBL434	O00459, P00441, P08588, P27986, P28482, Q92569	Cell surface interactions at the vascular wall	0.010815942684530677	0.004396276139069788	R-HSA-202733
CHEMBL434	O00459, P00441, P08588, P27986, P28482, Q92569	Activated NTRK2 signals through PI3K	0.010815942684530677	0.004475024082252199	R-HSA-9028335
CHEMBL434	O00459, P00441, P08588, P27986, P28482, Q92569	RSK activation	0.010815942684530677	0.004475024082252199	R-HSA-444257
CHEMBL434	O00459, P00441, P08588, P27986, P28482, Q92569	MAPK1 (ERK2) activation	0.010815942684530677	0.004881015570783354	R-HSA-112411
CHEMBL434	O00459, P00441, P08588, P27986, P28482, Q92569	Activation of the AP-1 family of transcription factors	0.010815942684530677	0.004881015570783354	R-HSA-450341
CHEMBL434	O00459, P00441, P08588, P27986, P28482, Q92569	Estrogen-stimulated signaling through PRKCZ	0.010815942684530677	0.004881015570783354	R-HSA-9634635
CHEMBL434	O00459, P00441, P08588, P27986, P28482, Q92569	GP1b-IX-V activation signalling	0.010815942684530677	0.004881015570783354	R-HSA-430116
CHEMBL434	O00459, P00441, P08588, P27986, P28482, Q92569	Signal attenuation	0.010815942684530677	0.005286869074919154	R-HSA-74749
CHEMBL434	O00459, P00441, P08588, P27986, P28482, Q92569	Regulation of the apoptosome activity	0.010815942684530677	0.005286869074919154	R-HSA-9627069
CHEMBL434	O00459, P00441, P08588, P27986, P28482, Q92569	Formation of apoptosome	0.010815942684530677	0.005286869074919154	R-HSA-111458
CHEMBL434	O00459, P00441, P08588, P27986, P28482, Q92569	Adaptive Immune System	0.010815942684530677	0.005407971342265339	R-HSA-1280218
CHEMBL434	O00459, P00441, P08588, P27986, P28482, Q92569	ERKs are inactivated	0.011761789856323368	0.006098162280079311	R-HSA-202670
CHEMBL434	O00459, P00441, P08588, P27986, P28482, Q92569	PI3K events in ERBB4 signaling	0.011761789856323368	0.006098162280079311	R-HSA-1250342
CHEMBL434	O00459, P00441, P08588, P27986, P28482, Q92569	Cytochrome c-mediated apoptotic response	0.011761789856323368	0.006098162280079311	R-HSA-111461
CHEMBL434	O00459, P00441, P08588, P27986, P28482, Q92569	Erythropoietin activates Phosphoinositide-3-kinase (PI3K)	0.011761789856323368	0.006503602056120661	R-HSA-9027276
CHEMBL434	O00459, P00441, P08588, P27986, P28482, Q92569	Advanced glycosylation endproduct receptor signaling	0.011761789856323368	0.006503602056120661	R-HSA-879415
CHEMBL434	O00459, P00441, P08588, P27986, P28482, Q92569	Frs2-mediated activation	0.011761789856323368	0.006908903997801308	R-HSA-170968
CHEMBL434	O00459, P00441, P08588, P27986, P28482, Q92569	Golgi Cisternae Pericentriolar Stack Reorganization	0.011761789856323368	0.006908903997801308	R-HSA-162658
CHEMBL434	O00459, P00441, P08588, P27986, P28482, Q92569	Spry regulation of FGF signaling	0.011761789856323368	0.007719094528030879	R-HSA-1295596
CHEMBL434	O00459, P00441, P08588, P27986, P28482, Q92569	Prolonged ERK activation events	0.011761789856323368	0.008123983191536177	R-HSA-169893
CHEMBL434	O00459, P00441, P08588, P27986, P28482, Q92569	Apoptotic factor-mediated response	0.011761789856323368	0.008123983191536177	R-HSA-111471
CHEMBL434	O00459, P00441, P08588, P27986, P28482, Q92569	PI3K events in ERBB2 signaling	0.011761789856323368	0.008933347502657285	R-HSA-1963642
CHEMBL434	O00459, P00441, P08588, P27986, P28482, Q92569	GAB1 signalosome	0.011761789856323368	0.009337823225183617	R-HSA-180292
CHEMBL434	O00459, P00441, P08588, P27986, P28482, Q92569	PI-3K cascade:FGFR3	0.011761789856323368	0.009742161375614455	R-HSA-5654710
CHEMBL434	O00459, P00441, P08588, P27986, P28482, Q92569	Gastrin-CREB signalling pathway via PKC and MAPK	0.011761789856323368	0.009742161375614455	R-HSA-881907
CHEMBL434	O00459, P00441, P08588, P27986, P28482, Q92569	PI-3K cascade:FGFR4	0.011761789856323368	0.010146361991385522	R-HSA-5654720
CHEMBL434	O00459, P00441, P08588, P27986, P28482, Q92569	Signal transduction by L1	0.011761789856323368	0.010146361991385522	R-HSA-445144
CHEMBL434	O00459, P00441, P08588, P27986, P28482, Q92569	ERK/MAPK targets	0.011761789856323368	0.01055042510992521	R-HSA-198753
CHEMBL434	O00459, P00441, P08588, P27986, P28482, Q92569	Signaling by NTRK3 (TRKC)	0.011761789856323368	0.010954350768654586	R-HSA-9034015
CHEMBL434	O00459, P00441, P08588, P27986, P28482, Q92569	PI-3K cascade:FGFR1	0.011761789856323368	0.01135813900498528	R-HSA-5654689
CHEMBL434	O00459, P00441, P08588, P27986, P28482, Q92569	RAF-independent MAPK1/3 activation	0.011761789856323368	0.01135813900498528	R-HSA-112409
CHEMBL434	O00459, P00441, P08588, P27986, P28482, Q92569	Estrogen-dependent nuclear events downstream of ESR-membrane signaling	0.011761789856323368	0.011761789856323368	R-HSA-9634638
CHEMBL434	O00459, P00441, P08588, P27986, P28482, Q92569	Growth hormone receptor signaling	0.011761789856323368	0.011761789856323368	R-HSA-982772
CHEMBL434	O00459, P00441, P08588, P27986, P28482, Q92569	Innate Immune System	0.011987416739548507	0.011987416739548507	R-HSA-168249
CHEMBL434	O00459, P00441, P08588, P27986, P28482, Q92569	PI-3K cascade:FGFR2	0.012568679553604523	0.012568679553604523	R-HSA-5654695
CHEMBL434	O00459, P00441, P08588, P27986, P28482, Q92569	Signaling by NTRK2 (TRKB)	0.01337502015958758	0.01337502015958758	R-HSA-9006115
CHEMBL434	O00459, P00441, P08588, P27986, P28482, Q92569	Negative regulation of FGFR3 signaling	0.0137779846467746	0.0137779846467746	R-HSA-5654732
CHEMBL434	O00459, P00441, P08588, P27986, P28482, Q92569	RUNX2 regulates osteoblast differentiation	0.0137779846467746	0.0137779846467746	R-HSA-8940973
CHEMBL434	O00459, P00441, P08588, P27986, P28482, Q92569	Signaling by Rho GTPases	0.014034346141641008	0.014034346141641008	R-HSA-194315
CHEMBL434	O00459, P00441, P08588, P27986, P28482, Q92569	MAPK targets/ Nuclear events mediated by MAP kinases	0.014180811973240948	0.014180811973240948	R-HSA-450282
CHEMBL434	O00459, P00441, P08588, P27986, P28482, Q92569	Thrombin signalling through proteinase activated receptors (PARs)	0.014180811973240948	0.014180811973240948	R-HSA-456926
CHEMBL434	O00459, P00441, P08588, P27986, P28482, Q92569	Downstream signaling of activated FGFR3	0.014180811973240948	0.014180811973240948	R-HSA-5654708
CHEMBL434	O00459, P00441, P08588, P27986, P28482, Q92569	Signaling by Erythropoietin	0.014180811973240948	0.014180811973240948	R-HSA-9006335
CHEMBL434	O00459, P00441, P08588, P27986, P28482, Q92569	Negative regulation of FGFR4 signaling	0.014180811973240948	0.014180811973240948	R-HSA-5654733
CHEMBL434	O00459, P00441, P08588, P27986, P28482, Q92569	Downstream signaling of activated FGFR4	0.014583502176337415	0.014583502176337415	R-HSA-5654716
CHEMBL434	O00459, P00441, P08588, P27986, P28482, Q92569	Metabolism of lipids	0.01523053532864116	0.01523053532864116	R-HSA-556833
CHEMBL434	O00459, P00441, P08588, P27986, P28482, Q92569	RHO GTPases Activate NADPH Oxidases	0.015388471361791445	0.015388471361791445	R-HSA-5668599
CHEMBL434	O00459, P00441, P08588, P27986, P28482, Q92569	CREB1 phosphorylation through NMDA receptor-mediated activation of RAS signaling	0.015790750418814725	0.015790750418814725	R-HSA-442742
CHEMBL434	O00459, P00441, P08588, P27986, P28482, Q92569	Negative regulation of FGFR1 signaling	0.015790750418814725	0.015790750418814725	R-HSA-5654726
CHEMBL434	O00459, P00441, P08588, P27986, P28482, Q92569	Negative regulation of FGFR2 signaling	0.016594897648060658	0.016594897648060658	R-HSA-5654727
CHEMBL434	O00459, P00441, P08588, P27986, P28482, Q92569	RHO GTPases Activate WASPs and WAVEs	0.016594897648060658	0.016594897648060658	R-HSA-5663213
CHEMBL434	O00459, P00441, P08588, P27986, P28482, Q92569	Downstream signaling of activated FGFR2	0.016996765894902954	0.016996765894902954	R-HSA-5654696
CHEMBL434	O00459, P00441, P08588, P27986, P28482, Q92569	Downstream signaling of activated FGFR1	0.016996765894902954	0.016996765894902954	R-HSA-5654687
CHEMBL434	O00459, P00441, P08588, P27986, P28482, Q92569	Signalling to ERKs	0.016996765894902954	0.016996765894902954	R-HSA-187687
CHEMBL434	O00459, P00441, P08588, P27986, P28482, Q92569	Oncogene Induced Senescence	0.016996765894902954	0.016996765894902954	R-HSA-2559585
CHEMBL434	O00459, P00441, P08588, P27986, P28482, Q92569	RUNX2 regulates bone development	0.01739849727962617	0.01739849727962617	R-HSA-8941326
CHEMBL434	O00459, P00441, P08588, P27986, P28482, Q92569	Adrenoceptors	0.019405102576354638	0.019405102576354638	R-HSA-390696
CHEMBL434	O00459, P00441, P08588, P27986, P28482, Q92569	Ca-dependent events	0.019405102576354638	0.019405102576354638	R-HSA-111996
CHEMBL434	O00459, P00441, P08588, P27986, P28482, Q92569	Negative regulation of MAPK pathway	0.019806013571199488	0.019806013571199488	R-HSA-5675221
CHEMBL434	O00459, P00441, P08588, P27986, P28482, Q92569	Recycling pathway of L1	0.022208612217196277	0.022208612217196277	R-HSA-437239
CHEMBL434	O00459, P00441, P08588, P27986, P28482, Q92569	Signaling by EGFR	0.02460630125681329	0.02460630125681329	R-HSA-177929
CHEMBL434	O00459, P00441, P08588, P27986, P28482, Q92569	Intrinsic Pathway for Apoptosis	0.02460630125681329	0.02460630125681329	R-HSA-109606
CHEMBL434	O00459, P00441, P08588, P27986, P28482, Q92569	FLT3 Signaling	0.025803307183781876	0.025803307183781876	R-HSA-9607240
CHEMBL434	O00459, P00441, P08588, P27986, P28482, Q92569	Detoxification of Reactive Oxygen Species	0.026202037022967972	0.026202037022967972	R-HSA-3299685
CHEMBL434	O00459, P00441, P08588, P27986, P28482, Q92569	MAP2K and MAPK activation	0.026600630855798335	0.026600630855798335	R-HSA-5674135
CHEMBL434	O00459, P00441, P08588, P27986, P28482, Q92569	MAP kinase activation	0.027795596687270052	0.027795596687270052	R-HSA-450294
CHEMBL434	O00459, P00441, P08588, P27986, P28482, Q92569	Regulation of PTEN gene transcription	0.02819364686575687	0.02819364686575687	R-HSA-8943724
CHEMBL434	O00459, P00441, P08588, P27986, P28482, Q92569	NCAM signaling for neurite out-growth	0.02819364686575687	0.02819364686575687	R-HSA-375165
CHEMBL434	O00459, P00441, P08588, P27986, P28482, Q92569	PLC beta mediated events	0.02859156122339057	0.02859156122339057	R-HSA-112043
CHEMBL434	O00459, P00441, P08588, P27986, P28482, Q92569	G-protein mediated events	0.02898933979724916	0.02898933979724916	R-HSA-112040
CHEMBL434	O00459, P00441, P08588, P27986, P28482, Q92569	Gene and protein expression by JAK-STAT signaling after Interleukin-12 stimulation	0.029386982624403313	0.029386982624403313	R-HSA-8950505
CHEMBL434	O00459, P00441, P08588, P27986, P28482, Q92569	Cellular responses to stress	0.029840192342875493	0.029840192342875493	R-HSA-2262752
CHEMBL434	O00459, P00441, P08588, P27986, P28482, Q92569	Interleukin-17 signaling	0.03097619720710787	0.03097619720710787	R-HSA-448424
CHEMBL434	O00459, P00441, P08588, P27986, P28482, Q92569	Cellular responses to external stimuli	0.03129034015068666	0.03129034015068666	R-HSA-8953897
CHEMBL434	O00459, P00441, P08588, P27986, P28482, Q92569	Signaling by ERBB2	0.031373161856525056	0.031373161856525056	R-HSA-1227986
CHEMBL434	O00459, P00441, P08588, P27986, P28482, Q92569	Nuclear Events (kinase and transcription factor activation)	0.03216668461904859	0.03216668461904859	R-HSA-198725
CHEMBL434	O00459, P00441, P08588, P27986, P28482, Q92569	Signaling by ERBB4	0.032959665579901376	0.032959665579901376	R-HSA-1236394
CHEMBL434	O00459, P00441, P08588, P27986, P28482, Q92569	Interleukin-12 signaling	0.03375210503506765	0.03375210503506765	R-HSA-9020591
CHEMBL434	O00459, P00441, P08588, P27986, P28482, Q92569	Amine ligand-binding receptors	0.035335360611678635	0.035335360611678635	R-HSA-375280
CHEMBL434	O00459, P00441, P08588, P27986, P28482, Q92569	Signaling by MET	0.035335360611678635	0.035335360611678635	R-HSA-6806834
CHEMBL434	O00459, P00441, P08588, P27986, P28482, Q92569	Senescence-Associated Secretory Phenotype (SASP)	0.03652138304132124	0.03652138304132124	R-HSA-2559582
CHEMBL434	O00459, P00441, P08588, P27986, P28482, Q92569	MyD88 cascade initiated on plasma membrane	0.037706190076620016	0.037706190076620016	R-HSA-975871
CHEMBL434	O00459, P00441, P08588, P27986, P28482, Q92569	Toll Like Receptor 10 (TLR10) Cascade	0.037706190076620016	0.037706190076620016	R-HSA-168142
CHEMBL434	O00459, P00441, P08588, P27986, P28482, Q92569	Toll Like Receptor 5 (TLR5) Cascade	0.037706190076620016	0.037706190076620016	R-HSA-168176
CHEMBL434	O00459, P00441, P08588, P27986, P28482, Q92569	Post NMDA receptor activation events	0.038495386706579815	0.038495386706579815	R-HSA-438064
CHEMBL434	O00459, P00441, P08588, P27986, P28482, Q92569	Interleukin-12 family signaling	0.038495386706579815	0.038495386706579815	R-HSA-447115
CHEMBL434	O00459, P00441, P08588, P27986, P28482, Q92569	TRAF6 mediated induction of NFkB and MAP kinases upon TLR7/8 or 9 activation	0.04046601888912649	0.04046601888912649	R-HSA-975138
CHEMBL434	O00459, P00441, P08588, P27986, P28482, Q92569	Toll Like Receptor 3 (TLR3) Cascade	0.040859741153316254	0.040859741153316254	R-HSA-168164
CHEMBL434	O00459, P00441, P08588, P27986, P28482, Q92569	MyD88 dependent cascade initiated on endosome	0.040859741153316254	0.040859741153316254	R-HSA-975155
CHEMBL434	O00459, P00441, P08588, P27986, P28482, Q92569	Antigen activates B Cell Receptor (BCR) leading to generation of second messengers	0.041253328779384146	0.041253328779384146	R-HSA-983695
CHEMBL434	O00459, P00441, P08588, P27986, P28482, Q92569	Toll Like Receptor 7/8 (TLR7/8) Cascade	0.041646781804166144	0.041646781804166144	R-HSA-168181
CHEMBL434	O00459, P00441, P08588, P27986, P28482, Q92569	TRIF(TICAM1)-mediated TLR4 signaling	0.04282633363903232	0.04282633363903232	R-HSA-937061
CHEMBL434	O00459, P00441, P08588, P27986, P28482, Q92569	MyD88-independent TLR4 cascade	0.04282633363903232	0.04282633363903232	R-HSA-166166
CHEMBL434	O00459, P00441, P08588, P27986, P28482, Q92569	Toll Like Receptor 9 (TLR9) Cascade	0.04282633363903232	0.04282633363903232	R-HSA-168138
CHEMBL434	O00459, P00441, P08588, P27986, P28482, Q92569	MyD88:MAL(TIRAP) cascade initiated on plasma membrane	0.04439718723420383	0.04439718723420383	R-HSA-166058
CHEMBL434	O00459, P00441, P08588, P27986, P28482, Q92569	Toll Like Receptor TLR6:TLR2 Cascade	0.04439718723420383	0.04439718723420383	R-HSA-168188
CHEMBL434	O00459, P00441, P08588, P27986, P28482, Q92569	Opioid Signalling	0.04478956477386287	0.04478956477386287	R-HSA-111885
CHEMBL434	O00459, P00441, P08588, P27986, P28482, Q92569	Regulation of HSF1-mediated heat shock response	0.04518180804341376	0.04518180804341376	R-HSA-3371453
CHEMBL434	O00459, P00441, P08588, P27986, P28482, Q92569	Toll Like Receptor TLR1:TLR2 Cascade	0.04557391707961689	0.04557391707961689	R-HSA-168179
CHEMBL434	O00459, P00441, P08588, P27986, P28482, Q92569	Toll Like Receptor 2 (TLR2) Cascade	0.04557391707961689	0.04557391707961689	R-HSA-181438
CHEMBL434	O00459, P00441, P08588, P27986, P28482, Q92569	Oxidative Stress Induced Senescence	0.04557391707961689	0.04557391707961689	R-HSA-2559580
CHEMBL434	O00459, P00441, P08588, P27986, P28482, Q92569	Activation of NMDA receptors and postsynaptic events	0.04557391707961689	0.04557391707961689	R-HSA-442755
CHEMBL434	O00459, P00441, P08588, P27986, P28482, Q92569	FCERI mediated MAPK activation	0.04948763268930734	0.04948763268930734	R-HSA-2871796
CHEMBL471737	Q9UL51, Q9Y3Q4	HCN channels	0.0000004983668311364653	0.00000016612227704548843	R-HSA-1296061
CHEMBL471737	Q9UL51, Q9Y3Q4	Potassium Channels	0.000052831498607353033	0.000052831498607353033	R-HSA-1296071
CHEMBL471737	Q9UL51, Q9Y3Q4	Neuronal System	0.0011582460461132538	0.0011582460461132538	R-HSA-112316
CHEMBL477	P30542, P55263, Q9BTU6	Adenosine P1 receptors	0.018334916422537262	0.0010186064679187368	R-HSA-417973
CHEMBL477	P30542, P55263, Q9BTU6	Nucleotide-like (purinergic) receptors	0.026028522446231772	0.005695287653219139	R-HSA-418038
CHEMBL477	P30542, P55263, Q9BTU6	Synthesis of PIPs at the early endosome membrane	0.026028522446231772	0.006304211316966679	R-HSA-1660516
CHEMBL477	P30542, P55263, Q9BTU6	Synthesis of PIPs at the Golgi membrane	0.026028522446231772	0.006507130611557943	R-HSA-1660514
CHEMBL477	P30542, P55263, Q9BTU6	Purine salvage	0.026820023368191226	0.008940007789397075	R-HSA-74217
CHEMBL477	P30542, P55263, Q9BTU6	Nucleotide salvage	0.027991477388872976	0.013793840341100205	R-HSA-8956321
CHEMBL477	P30542, P55263, Q9BTU6	Synthesis of PIPs at the plasma membrane	0.027991477388872976	0.013995738694436488	R-HSA-1660499
CHEMBL477	P30542, P55263, Q9BTU6	PI Metabolism	0.04530264723549893	0.022651323617749464	R-HSA-1483255
CHEMBL524	P28482	Negative feedback regulation of MAPK pathway	0.004687181577338495	0.0005434413423001105	R-HSA-5674499
CHEMBL524	P28482	phospho-PLA2 pathway	0.004687181577338495	0.0006113715100876105	R-HSA-111995
CHEMBL524	P28482	RSK activation	0.004687181577338495	0.0007472318456626104	R-HSA-444257
CHEMBL524	P28482	MAPK1 (ERK2) activation	0.004687181577338495	0.0008151620134502213	R-HSA-112411
CHEMBL524	P28482	Activation of the AP-1 family of transcription factors	0.004687181577338495	0.0008151620134502213	R-HSA-450341
CHEMBL524	P28482	Estrogen-stimulated signaling through PRKCZ	0.004687181577338495	0.0008151620134502213	R-HSA-9634635
CHEMBL524	P28482	Signal attenuation	0.004687181577338495	0.0008830921812377213	R-HSA-74749
CHEMBL524	P28482	Regulation of the apoptosome activity	0.004687181577338495	0.0008830921812377213	R-HSA-9627069
CHEMBL524	P28482	Formation of apoptosome	0.004687181577338495	0.0008830921812377213	R-HSA-111458
CHEMBL524	P28482	ERKs are inactivated	0.004687181577338495	0.0010189525168127211	R-HSA-202670
CHEMBL524	P28482	Cytochrome c-mediated apoptotic response	0.004687181577338495	0.0010189525168127211	R-HSA-111461
CHEMBL524	P28482	Advanced glycosylation endproduct receptor signaling	0.004687181577338495	0.001086882684600221	R-HSA-879415
CHEMBL524	P28482	Frs2-mediated activation	0.004687181577338495	0.001154812852387721	R-HSA-170968
CHEMBL524	P28482	Golgi Cisternae Pericentriolar Stack Reorganization	0.004687181577338495	0.001154812852387721	R-HSA-162658
CHEMBL524	P28482	Spry regulation of FGF signaling	0.004687181577338495	0.001290673187962721	R-HSA-1295596
CHEMBL524	P28482	Prolonged ERK activation events	0.004687181577338495	0.0013586033557503319	R-HSA-169893
CHEMBL524	P28482	Apoptotic factor-mediated response	0.004687181577338495	0.0013586033557503319	R-HSA-111471
CHEMBL524	P28482	Gastrin-CREB signalling pathway via PKC and MAPK	0.004687181577338495	0.0016303240269003316	R-HSA-881907
CHEMBL524	P28482	Signal transduction by L1	0.004687181577338495	0.0016982541946878316	R-HSA-445144
CHEMBL524	P28482	ERK/MAPK targets	0.004687181577338495	0.0017661843624753315	R-HSA-198753
CHEMBL524	P28482	RAF-independent MAPK1/3 activation	0.004687181577338495	0.0019020446980504424	R-HSA-112409
CHEMBL524	P28482	Estrogen-dependent nuclear events downstream of ESR-membrane signaling	0.004687181577338495	0.0019699748658379423	R-HSA-9634638
CHEMBL524	P28482	Growth hormone receptor signaling	0.004687181577338495	0.0019699748658379423	R-HSA-982772
CHEMBL524	P28482	Negative regulation of FGFR3 signaling	0.004687181577338495	0.002309625704775442	R-HSA-5654732
CHEMBL524	P28482	RUNX2 regulates osteoblast differentiation	0.004687181577338495	0.002309625704775442	R-HSA-8940973
CHEMBL524	P28482	MAPK targets/ Nuclear events mediated by MAP kinases	0.004687181577338495	0.002377555872563053	R-HSA-450282
CHEMBL524	P28482	Thrombin signalling through proteinase activated receptors (PARs)	0.004687181577338495	0.002377555872563053	R-HSA-456926
CHEMBL524	P28482	Negative regulation of FGFR4 signaling	0.004687181577338495	0.002377555872563053	R-HSA-5654733
CHEMBL524	P28482	RHO GTPases Activate NADPH Oxidases	0.004687181577338495	0.002581346375925553	R-HSA-5668599
CHEMBL524	P28482	CREB1 phosphorylation through NMDA receptor-mediated activation of RAS signaling	0.004687181577338495	0.0026492765437130528	R-HSA-442742
CHEMBL524	P28482	Negative regulation of FGFR1 signaling	0.004687181577338495	0.0026492765437130528	R-HSA-5654726
CHEMBL524	P28482	Negative regulation of FGFR2 signaling	0.004687181577338495	0.0027851368792880526	R-HSA-5654727
CHEMBL524	P28482	RHO GTPases Activate WASPs and WAVEs	0.004687181577338495	0.0027851368792880526	R-HSA-5663213
CHEMBL524	P28482	Signalling to ERKs	0.004687181577338495	0.0028530670470755526	R-HSA-187687
CHEMBL524	P28482	Oncogene Induced Senescence	0.004687181577338495	0.0028530670470755526	R-HSA-2559585
CHEMBL524	P28482	RUNX2 regulates bone development	0.004687181577338495	0.0029209972148631635	R-HSA-8941326
CHEMBL524	P28482	Ca-dependent events	0.004687181577338495	0.0032606480538006632	R-HSA-111996
CHEMBL524	P28482	Negative regulation of MAPK pathway	0.004687181577338495	0.003328578221588163	R-HSA-5675221
CHEMBL524	P28482	Signaling by FGFR4	0.004687181577338495	0.003464438557163274	R-HSA-5654743
CHEMBL524	P28482	Signaling by FGFR3	0.004687181577338495	0.003600298892738274	R-HSA-5654741
CHEMBL524	P28482	Recycling pathway of L1	0.004687181577338495	0.003736159228313274	R-HSA-437239
CHEMBL524	P28482	Intrinsic Pathway for Apoptosis	0.004687181577338495	0.0041437402350383845	R-HSA-109606
CHEMBL524	P28482	Signaling by FGFR1	0.004687181577338495	0.0042116704028258845	R-HSA-5654736
CHEMBL524	P28482	MAP2K and MAPK activation	0.004687181577338495	0.004483391073975995	R-HSA-5674135
CHEMBL524	P28482	MAP kinase activation	0.004687181577338495	0.004687181577338495	R-HSA-450294
CHEMBL524	P28482	Regulation of PTEN gene transcription	0.004755111745125995	0.004755111745125995	R-HSA-8943724
CHEMBL524	P28482	NCAM signaling for neurite out-growth	0.004755111745125995	0.004755111745125995	R-HSA-375165
CHEMBL524	P28482	PLC beta mediated events	0.004823041912913495	0.004823041912913495	R-HSA-112043
CHEMBL524	P28482	Insulin receptor signalling cascade	0.004890972080700995	0.004890972080700995	R-HSA-74751
CHEMBL524	P28482	G-protein mediated events	0.004890972080700995	0.004890972080700995	R-HSA-112040
CHEMBL524	P28482	Interleukin-17 signaling	0.005230622919638606	0.005230622919638606	R-HSA-448424
CHEMBL524	P28482	Nuclear Events (kinase and transcription factor activation)	0.005434413423001105	0.005434413423001105	R-HSA-198725
CHEMBL524	P28482	Signaling by FGFR2	0.005977854765301216	0.005977854765301216	R-HSA-5654738
CHEMBL524	P28482	Senescence-Associated Secretory Phenotype (SASP)	0.006181645268663827	0.006181645268663827	R-HSA-2559582
CHEMBL524	P28482	MyD88 cascade initiated on plasma membrane	0.006385435772026327	0.006385435772026327	R-HSA-975871
CHEMBL524	P28482	Toll Like Receptor 10 (TLR10) Cascade	0.006385435772026327	0.006385435772026327	R-HSA-168142
CHEMBL524	P28482	Toll Like Receptor 5 (TLR5) Cascade	0.006385435772026327	0.006385435772026327	R-HSA-168176
CHEMBL524	P28482	Post NMDA receptor activation events	0.0065212961076014375	0.0065212961076014375	R-HSA-438064
CHEMBL524	P28482	Signaling by Insulin receptor	0.0065892262753889375	0.0065892262753889375	R-HSA-74752
CHEMBL524	P28482	TRAF6 mediated induction of NFkB and MAP kinases upon TLR7/8 or 9 activation	0.006860946946538937	0.006860946946538937	R-HSA-975138
CHEMBL524	P28482	Toll Like Receptor 3 (TLR3) Cascade	0.006928877114326437	0.006928877114326437	R-HSA-168164
CHEMBL524	P28482	MyD88 dependent cascade initiated on endosome	0.006928877114326437	0.006928877114326437	R-HSA-975155
CHEMBL524	P28482	Toll Like Receptor 7/8 (TLR7/8) Cascade	0.007064737449901548	0.007064737449901548	R-HSA-168181
CHEMBL524	P28482	TRIF(TICAM1)-mediated TLR4 signaling	0.007268527953264048	0.007268527953264048	R-HSA-937061
CHEMBL524	P28482	MyD88-independent TLR4 cascade	0.007268527953264048	0.007268527953264048	R-HSA-166166
CHEMBL524	P28482	Toll Like Receptor 9 (TLR9) Cascade	0.007268527953264048	0.007268527953264048	R-HSA-168138
CHEMBL524	P28482	Signaling by FGFR	0.007268527953264048	0.007268527953264048	R-HSA-190236
CHEMBL524	P28482	Extra-nuclear estrogen signaling	0.007472318456626548	0.007472318456626548	R-HSA-9009391
CHEMBL524	P28482	MyD88:MAL(TIRAP) cascade initiated on plasma membrane	0.007540248624414048	0.007540248624414048	R-HSA-166058
CHEMBL524	P28482	Toll Like Receptor TLR6:TLR2 Cascade	0.007540248624414048	0.007540248624414048	R-HSA-168188
CHEMBL524	P28482	Opioid Signalling	0.007608178792201659	0.007608178792201659	R-HSA-111885
CHEMBL524	P28482	Regulation of HSF1-mediated heat shock response	0.0076761089599891585	0.0076761089599891585	R-HSA-3371453
CHEMBL524	P28482	Toll Like Receptor TLR1:TLR2 Cascade	0.0077440391277766585	0.0077440391277766585	R-HSA-168179
CHEMBL524	P28482	Toll Like Receptor 2 (TLR2) Cascade	0.0077440391277766585	0.0077440391277766585	R-HSA-181438
CHEMBL524	P28482	Oxidative Stress Induced Senescence	0.0077440391277766585	0.0077440391277766585	R-HSA-2559580
CHEMBL524	P28482	Activation of NMDA receptors and postsynaptic events	0.0077440391277766585	0.0077440391277766585	R-HSA-442755
CHEMBL524	P28482	FCERI mediated MAPK activation	0.008423340805651769	0.008423340805651769	R-HSA-2871796
CHEMBL524	P28482	PI5P, PP2A and IER3 Regulate PI3K/AKT Signaling	0.00876299164458938	0.00876299164458938	R-HSA-6811558
CHEMBL524	P28482	L1CAM interactions	0.00883092181237688	0.00883092181237688	R-HSA-373760
CHEMBL524	P28482	Cellular response to heat stress	0.00917057265131449	0.00917057265131449	R-HSA-3371556
CHEMBL524	P28482	Mitotic Prophase	0.00917057265131449	0.00917057265131449	R-HSA-68875
CHEMBL524	P28482	Negative regulation of the PI3K/AKT network	0.00930643298688949	0.00930643298688949	R-HSA-199418
CHEMBL524	P28482	Signaling by NTRK1 (TRKA)	0.0097140139936146	0.0097140139936146	R-HSA-187037
CHEMBL524	P28482	Toll Like Receptor 4 (TLR4) Cascade	0.0097819441614021	0.0097819441614021	R-HSA-166016
CHEMBL524	P28482	Transcriptional regulation by RUNX2	0.0099857346647646	0.0099857346647646	R-HSA-8878166
CHEMBL524	P28482	Regulation of actin dynamics for phagocytic cup formation	0.010732966510427322	0.010732966510427322	R-HSA-2029482
CHEMBL524	P28482	Signaling by NTRKs	0.011276407852727433	0.011276407852727433	R-HSA-166520
CHEMBL524	P28482	PTEN Regulation	0.011616058691664932	0.011616058691664932	R-HSA-6807070
CHEMBL524	P28482	Toll-like Receptor Cascades	0.012567081040690153	0.012567081040690153	R-HSA-168898
CHEMBL524	P28482	Apoptosis	0.012838801711840264	0.012838801711840264	R-HSA-109581
CHEMBL524	P28482	Fcgamma receptor (FCGR) dependent phagocytosis	0.013110522382990264	0.013110522382990264	R-HSA-2029480
CHEMBL524	P28482	Cellular Senescence	0.013586033557502875	0.013586033557502875	R-HSA-2559583
CHEMBL524	P28482	Programmed Cell Death	0.014808776577678096	0.014808776577678096	R-HSA-5357801
CHEMBL524	P28482	Neurotransmitter receptors and postsynaptic signal transmission	0.015759798926703317	0.015759798926703317	R-HSA-112314
CHEMBL524	P28482	Fc epsilon receptor (FCERI) signaling	0.015963589430065928	0.015963589430065928	R-HSA-2454202
CHEMBL524	P28482	ESR-mediated signaling	0.01739012295360365	0.01739012295360365	R-HSA-8939211
CHEMBL524	P28482	G alpha (q) signalling events	0.01922423748386659	0.01922423748386659	R-HSA-416476
CHEMBL524	P28482	Platelet activation, signaling and aggregation	0.020107329665104312	0.020107329665104312	R-HSA-76002
CHEMBL524	P28482	PIP3 activates AKT signaling	0.021669723524217144	0.021669723524217144	R-HSA-1257604
CHEMBL524	P28482	RHO GTPase Effectors	0.022281095034304754	0.022281095034304754	R-HSA-195258
CHEMBL524	P28482	RAF/MAP kinase cascade	0.023435907886692475	0.023435907886692475	R-HSA-5673001
CHEMBL524	P28482	MAPK1/MAPK3 signaling	0.023911419061205086	0.023911419061205086	R-HSA-5684996
CHEMBL524	P28482	Transmission across Chemical Synapses	0.024115209564567586	0.024115209564567586	R-HSA-112315
CHEMBL524	P28482	Intracellular signaling by second messengers	0.024862441410230307	0.024862441410230307	R-HSA-9006925
CHEMBL524	P28482	Signaling by Nuclear Receptors	0.026153114598193028	0.026153114598193028	R-HSA-9006931
CHEMBL524	P28482	MAPK family signaling cascades	0.02737585761836836	0.02737585761836836	R-HSA-5683057
CHEMBL524	P28482	M Phase	0.02825894979960597	0.02825894979960597	R-HSA-68886
CHEMBL524	P28482	Signaling by Rho GTPases	0.031927178860131744	0.031927178860131744	R-HSA-194315
CHEMBL524	P28482	Neutrophil degranulation	0.032606480538006966	0.032606480538006966	R-HSA-6798695
CHEMBL524	P28482	Neuronal System	0.034033014061544686	0.034033014061544686	R-HSA-112316
CHEMBL524	P28482	G alpha (i) signalling events	0.03838054479994568	0.03838054479994568	R-HSA-418594
CHEMBL524	P28482	Axon guidance	0.0398070783234834	0.0398070783234834	R-HSA-422475
CHEMBL524	P28482	Cell Cycle, Mitotic	0.040486380001358624	0.040486380001358624	R-HSA-69278
CHEMBL524	P28482	Nervous system development	0.042252564363833955	0.042252564363833955	R-HSA-9675108
CHEMBL524	P28482	Signaling by Receptor Tyrosine Kinases	0.042728075538346566	0.042728075538346566	R-HSA-9006934
CHEMBL524	P28482	Signaling by Interleukins	0.04395081855852179	0.04395081855852179	R-HSA-449147
CHEMBL524	P28482	Cellular responses to stress	0.04755111745126006	0.04755111745126006	R-HSA-2262752
CHEMBL524	P28482	Cellular responses to external stimuli	0.04877386047143539	0.04877386047143539	R-HSA-8953897
CHEMBL524	P28482	Cell Cycle	0.049860743156035614	0.049860743156035614	R-HSA-1640170
CHEMBL6622	P00387, P16066, Q02108, Q02153	Muscle contraction	0.0002229088480518726	0.000013931803003242038	R-HSA-397014
CHEMBL6622	P00387, P16066, Q02108, Q02153	Nitric oxide stimulates guanylate cyclase	0.00037095416765264844	0.000046369270956581055	R-HSA-392154
CHEMBL6622	P00387, P16066, Q02108, Q02153	Smooth Muscle Contraction	0.0004166833913399337	0.00008333667826798674	R-HSA-445355
CHEMBL6622	P00387, P16066, Q02108, Q02153	Platelet homeostasis	0.001656901681507339	0.00041422542037683474	R-HSA-418346
CHEMBL6622	P00387, P16066, Q02108, Q02153	Physiological factors	0.01058307710479034	0.0035276923682634465	R-HSA-5578768
CHEMBL6622	P00387, P16066, Q02108, Q02153	Vitamin C (ascorbate) metabolism	0.014092086069499965	0.0070460430347499825	R-HSA-196836
CHEMBL6622	P00387, P16066, Q02108, Q02153	Hemostasis	0.03542198036436495	0.017710990182182473	R-HSA-109582
