# Supplementary material for: Path4Drug: Data Science Workflow for Identification of Tissue-Specific Biological Pathways Modulated by Toxic Drugs
Source: Front Pharmacol. 2021 Oct 14;12:708296. doi: 10.3389/fphar.2021.708296 (PMC8551608; doi:10.3389/fphar.2021.708296)
Supplement: Supplementary file 1 [file DataSheet1.ZIP › 708296_supplementary_material_UPDATED/results/cardiac_therapy_targets.csv]

Entry
O00459
O60706
P00387
P00441
P02545
P05023
P05026
P08588
P13637
P16066
P19838
P21397
P22460
P27338
P27986
P28482
P30542
P50993
P54709
P55263
Q02108
Q02153
Q07343
Q08499
Q12809
Q14432
Q14524
Q15842
Q8NHY2
Q92569
Q99714
Q9BTU6
Q9UL51
Q9Y3Q4
