# Supplementary material for: Path4Drug: Data Science Workflow for Identification of Tissue-Specific Biological Pathways Modulated by Toxic Drugs
Source: Front Pharmacol. 2021 Oct 14;12:708296. doi: 10.3389/fphar.2021.708296 (PMC8551608; doi:10.3389/fphar.2021.708296)
Supplement: Supplementary file 1 [file DataSheet1.ZIP › 708296_supplementary_material_UPDATED/results/cardiotox_targets.csv]

Entry
O00180
O00763
O60488
O60706
O75954
O95859
P02545
P02792
P04150
P04626
P06241
P07099
P08172
P08253
P08588
P09619
P0DP23
P0DP24
P0DP25
P11362
P15692
P17948
P19793
P19838
P21397
P21964
P22460
P27338
P28482
P28702
P29218
P35968
P37231
P41970
P46063
P49354
P49356
P51151
P51589
P54289
P54760
P54764
P78334
Q01118
Q02763
Q02880
Q03181
Q07699
Q07869
Q08289
Q12809
Q13492
Q13936
Q14524
Q14957
Q15648
Q15842
Q16134
Q16665
Q16678
Q16853
Q5SNT2
Q8NHY2
Q92736
Q99720
Q9UBK2
Q9UL51
Q9Y3Q4
