# Supplementary material for: Path4Drug: Data Science Workflow for Identification of Tissue-Specific Biological Pathways Modulated by Toxic Drugs
Source: Front Pharmacol. 2021 Oct 14;12:708296. doi: 10.3389/fphar.2021.708296 (PMC8551608; doi:10.3389/fphar.2021.708296)
Supplement: Supplementary file 1 [file DataSheet1.ZIP › 708296_supplementary_material_UPDATED/results/cardiotoxic_pathways.csv]

molecule_chembl_id	Unique concatenate*(Entry)	names	fdrs	pValues	stIds
CHEMBL1108	P28482, Q12809, Q16665	Negative feedback regulation of MAPK pathway	0.013995738694436488	0.0016294382019165221	R-HSA-5674499
CHEMBL1108	P28482, Q12809, Q16665	Phase 3 - rapid repolarisation	0.013995738694436488	0.0018329934334082587	R-HSA-5576890
CHEMBL1108	P28482, Q12809, Q16665	PTK6 promotes HIF1A stabilization	0.013995738694436488	0.0018329934334082587	R-HSA-8857538
CHEMBL1108	P28482, Q12809, Q16665	phospho-PLA2 pathway	0.013995738694436488	0.0018329934334082587	R-HSA-111995
CHEMBL1108	P28482, Q12809, Q16665	PTK6 Expression	0.013995738694436488	0.0020365209947809104	R-HSA-8849473
CHEMBL1108	P28482, Q12809, Q16665	RSK activation	0.013995738694436488	0.002240020887915306	R-HSA-444257
CHEMBL1108	P28482, Q12809, Q16665	MAPK1 (ERK2) activation	0.013995738694436488	0.0024434931146923855	R-HSA-112411
CHEMBL1108	P28482, Q12809, Q16665	Activation of the AP-1 family of transcription factors	0.013995738694436488	0.0024434931146923855	R-HSA-450341
CHEMBL1108	P28482, Q12809, Q16665	Estrogen-stimulated signaling through PRKCZ	0.013995738694436488	0.0024434931146923855	R-HSA-9634635
CHEMBL1108	P28482, Q12809, Q16665	Signal attenuation	0.013995738694436488	0.0026469376769925335	R-HSA-74749
CHEMBL1108	P28482, Q12809, Q16665	Regulation of the apoptosome activity	0.013995738694436488	0.0026469376769925335	R-HSA-9627069
CHEMBL1108	P28482, Q12809, Q16665	Formation of apoptosome	0.013995738694436488	0.0026469376769925335	R-HSA-111458
CHEMBL1108	P28482, Q12809, Q16665	Regulation of gene expression by Hypoxia-inducible Factor	0.013995738694436488	0.0030537438156855723	R-HSA-1234158
CHEMBL1108	P28482, Q12809, Q16665	ERKs are inactivated	0.013995738694436488	0.0030537438156855723	R-HSA-202670
CHEMBL1108	P28482, Q12809, Q16665	Cytochrome c-mediated apoptotic response	0.013995738694436488	0.0030537438156855723	R-HSA-111461
CHEMBL1108	P28482, Q12809, Q16665	Advanced glycosylation endproduct receptor signaling	0.013995738694436488	0.003257105395840121	R-HSA-879415
CHEMBL1108	P28482, Q12809, Q16665	Neuronal System	0.013995738694436488	0.00339590093039166	R-HSA-112316
CHEMBL1108	P28482, Q12809, Q16665	Frs2-mediated activation	0.013995738694436488	0.003460439319041053	R-HSA-170968
CHEMBL1108	P28482, Q12809, Q16665	Golgi Cisternae Pericentriolar Stack Reorganization	0.013995738694436488	0.003460439319041053	R-HSA-162658
CHEMBL1108	P28482, Q12809, Q16665	Spry regulation of FGF signaling	0.013995738694436488	0.0038670242021052736	R-HSA-1295596
CHEMBL1108	P28482, Q12809, Q16665	Prolonged ERK activation events	0.013995738694436488	0.0040702751657304415	R-HSA-169893
CHEMBL1108	P28482, Q12809, Q16665	Apoptotic factor-mediated response	0.013995738694436488	0.0040702751657304415	R-HSA-111471
CHEMBL1108	P28482, Q12809, Q16665	Gastrin-CREB signalling pathway via PKC and MAPK	0.013995738694436488	0.004883002544733173	R-HSA-881907
CHEMBL1108	P28482, Q12809, Q16665	Signal transduction by L1	0.013995738694436488	0.00508611528001357	R-HSA-445144
CHEMBL1108	P28482, Q12809, Q16665	ERK/MAPK targets	0.013995738694436488	0.005289200375267478	R-HSA-198753
CHEMBL1108	P28482, Q12809, Q16665	Signaling by Interleukins	0.013995738694436488	0.005625226009187467	R-HSA-449147
CHEMBL1108	P28482, Q12809, Q16665	RAF-independent MAPK1/3 activation	0.013995738694436488	0.005695287653219139	R-HSA-112409
CHEMBL1108	P28482, Q12809, Q16665	Estrogen-dependent nuclear events downstream of ESR-membrane signaling	0.013995738694436488	0.005898289839678106	R-HSA-9634638
CHEMBL1108	P28482, Q12809, Q16665	Growth hormone receptor signaling	0.013995738694436488	0.005898289839678106	R-HSA-982772
CHEMBL1108	P28482, Q12809, Q16665	Cellular responses to stress	0.013995738694436488	0.006568289815123807	R-HSA-2262752
CHEMBL1108	P28482, Q12809, Q16665	Cellular responses to external stimuli	0.013995738694436488	0.006904613150147343	R-HSA-8953897
CHEMBL1108	P28482, Q12809, Q16665	Negative regulation of FGFR3 signaling	0.013995738694436488	0.006912886322038014	R-HSA-5654732
CHEMBL1108	P28482, Q12809, Q16665	RUNX2 regulates osteoblast differentiation	0.013995738694436488	0.006912886322038014	R-HSA-8940973
CHEMBL1108	P28482, Q12809, Q16665	MAPK targets/ Nuclear events mediated by MAP kinases	0.013995738694436488	0.0071157227416888125	R-HSA-450282
CHEMBL1108	P28482, Q12809, Q16665	Thrombin signalling through proteinase activated receptors (PARs)	0.013995738694436488	0.0071157227416888125	R-HSA-456926
CHEMBL1108	P28482, Q12809, Q16665	Negative regulation of FGFR4 signaling	0.013995738694436488	0.0071157227416888125	R-HSA-5654733
CHEMBL1108	P28482, Q12809, Q16665	RHO GTPases Activate NADPH Oxidases	0.013995738694436488	0.007724066280851205	R-HSA-5668599
CHEMBL1108	P28482, Q12809, Q16665	CREB1 phosphorylation through NMDA receptor-mediated activation of RAS signaling	0.013995738694436488	0.007926792226911727	R-HSA-442742
CHEMBL1108	P28482, Q12809, Q16665	Negative regulation of FGFR1 signaling	0.013995738694436488	0.007926792226911727	R-HSA-5654726
CHEMBL1108	P28482, Q12809, Q16665	Negative regulation of FGFR2 signaling	0.013995738694436488	0.008332161279826833	R-HSA-5654727
CHEMBL1108	P28482, Q12809, Q16665	RHO GTPases Activate WASPs and WAVEs	0.013995738694436488	0.008332161279826833	R-HSA-5663213
CHEMBL1108	P28482, Q12809, Q16665	Signalling to ERKs	0.013995738694436488	0.008534804390443074	R-HSA-187687
CHEMBL1108	P28482, Q12809, Q16665	Oncogene Induced Senescence	0.013995738694436488	0.008534804390443074	R-HSA-2559585
CHEMBL1108	P28482, Q12809, Q16665	RUNX2 regulates bone development	0.013995738694436488	0.00873741989300647	R-HSA-8941326
CHEMBL1108	P28482, Q12809, Q16665	Voltage gated Potassium channels	0.013995738694436488	0.008940007789397075	R-HSA-1296072
CHEMBL1108	P28482, Q12809, Q16665	Ca-dependent events	0.013995738694436488	0.00975008335085159	R-HSA-111996
CHEMBL1108	P28482, Q12809, Q16665	Negative regulation of MAPK pathway	0.013995738694436488	0.00995253324459211	R-HSA-5675221
CHEMBL1108	P28482, Q12809, Q16665	Signaling by FGFR4	0.013995738694436488	0.010357350249291186	R-HSA-5654743
CHEMBL1108	P28482, Q12809, Q16665	Signaling by FGFR3	0.013995738694436488	0.010762056889485616	R-HSA-5654741
CHEMBL1108	P28482, Q12809, Q16665	Recycling pathway of L1	0.013995738694436488	0.011166653180221808	R-HSA-437239
CHEMBL1108	P28482, Q12809, Q16665	NOTCH1 Intracellular Domain Regulates Transcription	0.013995738694436488	0.011571139136546171	R-HSA-2122947
CHEMBL1108	P28482, Q12809, Q16665	Intrinsic Pathway for Apoptosis	0.013995738694436488	0.012379780106144933	R-HSA-109606
CHEMBL1108	P28482, Q12809, Q16665	Signaling by FGFR1	0.013995738694436488	0.012581871413046897	R-HSA-5654736
CHEMBL1108	P28482, Q12809, Q16665	MAP2K and MAPK activation	0.013995738694436488	0.013389960955088598	R-HSA-5674135
CHEMBL1108	P28482, Q12809, Q16665	MAP kinase activation	0.013995738694436488	0.013995738694436488	R-HSA-450294
CHEMBL1108	P28482, Q12809, Q16665	Regulation of PTEN gene transcription	0.014197609490500862	0.014197609490500862	R-HSA-8943724
CHEMBL1108	P28482, Q12809, Q16665	NCAM signaling for neurite out-growth	0.014197609490500862	0.014197609490500862	R-HSA-375165
CHEMBL1108	P28482, Q12809, Q16665	Signaling by Non-Receptor Tyrosine Kinases	0.014399452731173934	0.014399452731173934	R-HSA-9006927
CHEMBL1108	P28482, Q12809, Q16665	Signaling by PTK6	0.014399452731173934	0.014399452731173934	R-HSA-8848021
CHEMBL1108	P28482, Q12809, Q16665	PLC beta mediated events	0.014399452731173934	0.014399452731173934	R-HSA-112043
CHEMBL1108	P28482, Q12809, Q16665	Oxygen-dependent proline hydroxylation of Hypoxia-inducible Factor Alpha	0.014601268418336755	0.014601268418336755	R-HSA-1234176
CHEMBL1108	P28482, Q12809, Q16665	Insulin receptor signalling cascade	0.014601268418336755	0.014601268418336755	R-HSA-74751
CHEMBL1108	P28482, Q12809, Q16665	G-protein mediated events	0.014601268418336755	0.014601268418336755	R-HSA-112040
CHEMBL1108	P28482, Q12809, Q16665	Interleukin-17 signaling	0.015609933617322547	0.015609933617322547	R-HSA-448424
CHEMBL1108	P28482, Q12809, Q16665	Cytokine Signaling in Immune system	0.016142414274438632	0.016142414274438632	R-HSA-1280215
CHEMBL1108	P28482, Q12809, Q16665	Nuclear Events (kinase and transcription factor activation)	0.016214802214959412	0.016214802214959412	R-HSA-198725
CHEMBL1108	P28482, Q12809, Q16665	Signaling by NOTCH1	0.01702090817508617	0.01702090817508617	R-HSA-1980143
CHEMBL1108	P28482, Q12809, Q16665	Cellular response to hypoxia	0.017222365837765374	0.017222365837765374	R-HSA-1234174
CHEMBL1108	P28482, Q12809, Q16665	Signaling by FGFR2	0.017826573670249757	0.017826573670249757	R-HSA-5654738
CHEMBL1108	P28482, Q12809, Q16665	Senescence-Associated Secretory Phenotype (SASP)	0.01843053380890114	0.01843053380890114	R-HSA-2559582
CHEMBL1108	P28482, Q12809, Q16665	MyD88 cascade initiated on plasma membrane	0.019034246304500124	0.019034246304500124	R-HSA-975871
CHEMBL1108	P28482, Q12809, Q16665	Toll Like Receptor 5 (TLR5) Cascade	0.019034246304500124	0.019034246304500124	R-HSA-168176
CHEMBL1108	P28482, Q12809, Q16665	Toll Like Receptor 10 (TLR10) Cascade	0.019034246304500124	0.019034246304500124	R-HSA-168142
CHEMBL1108	P28482, Q12809, Q16665	Post NMDA receptor activation events	0.019436583747170277	0.019436583747170277	R-HSA-438064
CHEMBL1108	P28482, Q12809, Q16665	Signaling by Insulin receptor	0.019637711207828645	0.019637711207828645	R-HSA-74752
CHEMBL1108	P28482, Q12809, Q16665	TRAF6 mediated induction of NFkB and MAP kinases upon TLR7/8 or 9 activation	0.0204419460231704	0.0204419460231704	R-HSA-975138
CHEMBL1108	P28482, Q12809, Q16665	Toll Like Receptor 3 (TLR3) Cascade	0.020642935979586774	0.020642935979586774	R-HSA-168164
CHEMBL1108	P28482, Q12809, Q16665	MyD88 dependent cascade initiated on endosome	0.020642935979586774	0.020642935979586774	R-HSA-975155
CHEMBL1108	P28482, Q12809, Q16665	Toll Like Receptor 7/8 (TLR7/8) Cascade	0.021044833408682684	0.021044833408682684	R-HSA-168181
CHEMBL1108	P28482, Q12809, Q16665	Circadian Clock	0.021044833408682684	0.021044833408682684	R-HSA-400253
CHEMBL1108	P28482, Q12809, Q16665	TRIF(TICAM1)-mediated TLR4 signaling	0.021647473371194437	0.021647473371194437	R-HSA-937061
CHEMBL1108	P28482, Q12809, Q16665	MyD88-independent TLR4 cascade	0.021647473371194437	0.021647473371194437	R-HSA-166166
CHEMBL1108	P28482, Q12809, Q16665	Toll Like Receptor 9 (TLR9) Cascade	0.021647473371194437	0.021647473371194437	R-HSA-168138
CHEMBL1108	P28482, Q12809, Q16665	Potassium Channels	0.021647473371194437	0.021647473371194437	R-HSA-1296071
CHEMBL1108	P28482, Q12809, Q16665	Signaling by FGFR	0.021647473371194437	0.021647473371194437	R-HSA-190236
CHEMBL1108	P28482, Q12809, Q16665	Extra-nuclear estrogen signaling	0.02224986596148726	0.02224986596148726	R-HSA-9009391
CHEMBL1108	P28482, Q12809, Q16665	MyD88:MAL(TIRAP) cascade initiated on plasma membrane	0.022450608528757687	0.022450608528757687	R-HSA-166058
CHEMBL1108	P28482, Q12809, Q16665	Toll Like Receptor TLR6:TLR2 Cascade	0.022450608528757687	0.022450608528757687	R-HSA-168188
CHEMBL1108	P28482, Q12809, Q16665	Opioid Signalling	0.022651323617749464	0.022651323617749464	R-HSA-111885
CHEMBL1108	P28482, Q12809, Q16665	Regulation of HSF1-mediated heat shock response	0.02285201123034275	0.02285201123034275	R-HSA-3371453
CHEMBL1108	P28482, Q12809, Q16665	Toll Like Receptor TLR1:TLR2 Cascade	0.023052671368418598	0.023052671368418598	R-HSA-168179
CHEMBL1108	P28482, Q12809, Q16665	Toll Like Receptor 2 (TLR2) Cascade	0.023052671368418598	0.023052671368418598	R-HSA-181438
CHEMBL1108	P28482, Q12809, Q16665	Oxidative Stress Induced Senescence	0.023052671368418598	0.023052671368418598	R-HSA-2559580
CHEMBL1108	P28482, Q12809, Q16665	Activation of NMDA receptors and postsynaptic events	0.023052671368418598	0.023052671368418598	R-HSA-442755
CHEMBL1108	P28482, Q12809, Q16665	FCERI mediated MAPK activation	0.02505776206449406	0.02505776206449406	R-HSA-2871796
CHEMBL1108	P28482, Q12809, Q16665	PI5P, PP2A and IER3 Regulate PI3K/AKT Signaling	0.02605927777640482	0.02605927777640482	R-HSA-6811558
CHEMBL1108	P28482, Q12809, Q16665	L1CAM interactions	0.02625949857798926	0.02625949857798926	R-HSA-373760
CHEMBL1108	P28482, Q12809, Q16665	Cellular response to heat stress	0.02726019098536725	0.02726019098536725	R-HSA-3371556
CHEMBL1108	P28482, Q12809, Q16665	Mitotic Prophase	0.02726019098536725	0.02726019098536725	R-HSA-68875
CHEMBL1108	P28482, Q12809, Q16665	Negative regulation of the PI3K/AKT network	0.027660275903171994	0.027660275903171994	R-HSA-199418
CHEMBL1108	P28482, Q12809, Q16665	Signaling by NTRK1 (TRKA)	0.028859872411687082	0.028859872411687082	R-HSA-187037
CHEMBL1108	P28482, Q12809, Q16665	Cardiac conduction	0.028859872411687082	0.028859872411687082	R-HSA-5576891
CHEMBL1108	P28482, Q12809, Q16665	Toll Like Receptor 4 (TLR4) Cascade	0.029059709188806626	0.029059709188806626	R-HSA-166016
CHEMBL1108	P28482, Q12809, Q16665	Transcriptional regulation by RUNX2	0.02965905503041011	0.02965905503041011	R-HSA-8878166
CHEMBL1108	P28482, Q12809, Q16665	Regulation of actin dynamics for phagocytic cup formation	0.03185454622186923	0.03185454622186923	R-HSA-2029482
CHEMBL1108	P28482, Q12809, Q16665	Signaling by NTRKs	0.033449185314410546	0.033449185314410546	R-HSA-166520
CHEMBL1108	P28482, Q12809, Q16665	PTEN Regulation	0.034444945003961225	0.034444945003961225	R-HSA-6807070
CHEMBL1108	P28482, Q12809, Q16665	Toll-like Receptor Cascades	0.03722943328270534	0.03722943328270534	R-HSA-168898
CHEMBL1108	P28482, Q12809, Q16665	Apoptosis	0.0380240169290228	0.0380240169290228	R-HSA-109581
CHEMBL1108	P28482, Q12809, Q16665	Fcgamma receptor (FCGR) dependent phagocytosis	0.03881816327009702	0.03881816327009702	R-HSA-2029480
CHEMBL1108	P28482, Q12809, Q16665	Cellular Senescence	0.040206867463288054	0.040206867463288054	R-HSA-2559583
CHEMBL1108	P28482, Q12809, Q16665	Ub-specific processing proteases	0.041396120194043484	0.041396120194043484	R-HSA-5689880
CHEMBL1108	P28482, Q12809, Q16665	Interleukin-4 and Interleukin-13 signaling	0.043376024310907035	0.043376024310907035	R-HSA-6785807
CHEMBL1108	P28482, Q12809, Q16665	Programmed Cell Death	0.04377167770453694	0.04377167770453694	R-HSA-5357801
CHEMBL1108	P28482, Q12809, Q16665	Muscle contraction	0.044957983296774806	0.044957983296774806	R-HSA-397014
CHEMBL1108	P28482, Q12809, Q16665	Neurotransmitter receptors and postsynaptic signal transmission	0.046538197274631155	0.046538197274631155	R-HSA-112314
CHEMBL1108	P28482, Q12809, Q16665	Fc epsilon receptor (FCERI) signaling	0.04713032782799165	0.04713032782799165	R-HSA-2454202
CHEMBL1108	P28482, Q12809, Q16665	Neddylation	0.04831385336883176	0.04831385336883176	R-HSA-8951664
CHEMBL1185568	P02545, P51151	Depolymerisation of the Nuclear Lamina	0.00044295968794072493	0.000014615953943142301	R-HSA-4419969
CHEMBL1185568	P02545, P51151	Initiation of Nuclear Envelope (NE) Reformation	0.00044295968794072493	0.00002013453127003295	R-HSA-2995383
CHEMBL1185568	P02545, P51151	Nuclear Envelope Breakdown	0.0016280632112279925	0.00011629022937342803	R-HSA-2980766
CHEMBL1185568	P02545, P51151	Nuclear Envelope (NE) Reassembly	0.0023397371738084205	0.00021270337943712914	R-HSA-2995410
CHEMBL1185568	P02545, P51151	Mitotic Prophase	0.003987581737470158	0.0004984477171837698	R-HSA-68875
CHEMBL1185568	P02545, P51151	Breakdown of the nuclear lamina	0.005704390047208352	0.0008149128638869074	R-HSA-352238
CHEMBL1185568	P02545, P51151	Mitotic Anaphase	0.008457534429698321	0.001678155399370329	R-HSA-68882
CHEMBL1185568	P02545, P51151	Mitotic Metaphase and Anaphase	0.008457534429698321	0.0016915068859396643	R-HSA-2555396
CHEMBL1185568	P02545, P51151	RHOBTB3 ATPase cycle	0.015194664699266891	0.0037986661748167228	R-HSA-9706019
CHEMBL1185568	P02545, P51151	M Phase	0.018451155988321144	0.004612788997080286	R-HSA-68886
CHEMBL1185568	P02545, P51151	RHOBTB GTPase Cycle	0.019688551891929307	0.005964467581035748	R-HSA-9706574
CHEMBL1185568	P02545, P51151	Cell Cycle, Mitotic	0.019688551891929307	0.009312037186587574	R-HSA-69278
CHEMBL1185568	P02545, P51151	Apoptotic cleavage of cellular proteins	0.019688551891929307	0.010285474166275343	R-HSA-111465
CHEMBL1185568	P02545, P51151	Cell Cycle	0.019688551891929307	0.013943436395488673	R-HSA-1640170
CHEMBL1185568	P02545, P51151	Apoptotic execution phase	0.019688551891929307	0.014592378071757617	R-HSA-75153
CHEMBL1185568	P02545, P51151	Retrograde transport at the Trans-Golgi-Network	0.019688551891929307	0.014861092014206378	R-HSA-6811440
CHEMBL1185568	P02545, P51151	Meiotic synapsis	0.019688551891929307	0.01674055112043038	R-HSA-1221632
CHEMBL1185568	P02545, P51151	RAB geranylgeranylation	0.019688551891929307	0.01834937453421248	R-HSA-8873719
CHEMBL1185568	P02545, P51151	Meiosis	0.02476493342502495	0.02476493342502495	R-HSA-1500620
CHEMBL1185568	P02545, P51151	RAB GEFs exchange GTP for GDP on RABs	0.02529814011928022	0.02529814011928022	R-HSA-8876198
CHEMBL1185568	P02545, P51151	XBP1(S) activates chaperone genes	0.02556466145890801	0.02556466145890801	R-HSA-381038
CHEMBL1185568	P02545, P51151	IRE1alpha activates chaperones	0.027162641862560344	0.027162641862560344	R-HSA-381070
CHEMBL1185568	P02545, P51151	Reproduction	0.03300509361740622	0.03300509361740622	R-HSA-1474165
CHEMBL1185568	P02545, P51151	Rab regulation of trafficking	0.03459391218757557	0.03459391218757557	R-HSA-9007101
CHEMBL1185568	P02545, P51151	Unfolded Protein Response (UPR)	0.041456179660419035	0.041456179660419035	R-HSA-381119
CHEMBL1185568	P02545, P51151	Rho GTPase cycle	0.04277164084572871	0.04277164084572871	R-HSA-194840
CHEMBL1201336	Q14524	Interaction between L1 and Ankyrins	0.009238502819101768	0.002241695536987942	R-HSA-445095
CHEMBL1201336	Q14524	Phase 0 - rapid depolarisation	0.009238502819101768	0.002309625704775442	R-HSA-5576892
CHEMBL1201336	Q14524	L1CAM interactions	0.015216357584403206	0.00883092181237688	R-HSA-373760
CHEMBL1201336	Q14524	Cardiac conduction	0.015216357584403206	0.0097140139936146	R-HSA-5576891
CHEMBL1201336	Q14524	Muscle contraction	0.015216357584403206	0.015216357584403206	R-HSA-397014
CHEMBL1201336	Q14524	Axon guidance	0.0398070783234834	0.0398070783234834	R-HSA-422475
CHEMBL1201336	Q14524	Nervous system development	0.042252564363833955	0.042252564363833955	R-HSA-9675108
CHEMBL121	O60488, P19793, P28702, P37231, Q03181, Q07869, Q15648	Nuclear Receptor transcription pathway	0.000000000018274715074539927	0.00000000000027688962234151404	R-HSA-383280
CHEMBL121	O60488, P19793, P28702, P37231, Q03181, Q07869, Q15648	PPARA activates gene expression	0.00000011061722893224157	0.000000004749876270082609	R-HSA-1989781
CHEMBL121	O60488, P19793, P28702, P37231, Q03181, Q07869, Q15648	Regulation of lipid metabolism by PPARalpha	0.00000011061722893224157	0.000000005028055860556435	R-HSA-400206
CHEMBL121	O60488, P19793, P28702, P37231, Q03181, Q07869, Q15648	Metabolism of lipids	0.0000012950594114879976	0.00000009038798365335055	R-HSA-556833
CHEMBL121	O60488, P19793, P28702, P37231, Q03181, Q07869, Q15648	Transcriptional regulation of white adipocyte differentiation	0.0000012950594114879976	0.00000009961995472984597	R-HSA-381340
CHEMBL121	O60488, P19793, P28702, P37231, Q03181, Q07869, Q15648	RORA activates gene expression	0.0000018760960215358224	0.00000017055418377598386	R-HSA-1368082
CHEMBL121	O60488, P19793, P28702, P37231, Q03181, Q07869, Q15648	SUMOylation of intracellular receptors	0.000006268093966865784	0.0000006964548852073094	R-HSA-4090294
CHEMBL121	O60488, P19793, P28702, P37231, Q03181, Q07869, Q15648	BMAL1:CLOCK,NPAS2 activates circadian gene expression	0.0000064472359877498775	0.0000008059044984687347	R-HSA-1368108
CHEMBL121	O60488, P19793, P28702, P37231, Q03181, Q07869, Q15648	Activation of gene expression by SREBF (SREBP)	0.000024211579305433162	0.0000037097617813230954	R-HSA-2426168
CHEMBL121	O60488, P19793, P28702, P37231, Q03181, Q07869, Q15648	Signaling by Retinoic Acid	0.000024211579305433162	0.000004035263217572194	R-HSA-5362517
CHEMBL121	O60488, P19793, P28702, P37231, Q03181, Q07869, Q15648	Regulation of cholesterol biosynthesis by SREBP (SREBF)	0.000035487079203533334	0.000006856881831440731	R-HSA-1655829
CHEMBL121	O60488, P19793, P28702, P37231, Q03181, Q07869, Q15648	Transcriptional activation of mitochondrial biogenesis	0.000035487079203533334	0.000007097415840706667	R-HSA-2151201
CHEMBL121	O60488, P19793, P28702, P37231, Q03181, Q07869, Q15648	Generic Transcription Pathway	0.00003624543452340756	0.000008810307761786262	R-HSA-212436
CHEMBL121	O60488, P19793, P28702, P37231, Q03181, Q07869, Q15648	NR1H2 & NR1H3 regulate gene expression to limit cholesterol uptake	0.00003624543452340756	0.000009668546007368661	R-HSA-9031525
CHEMBL121	O60488, P19793, P28702, P37231, Q03181, Q07869, Q15648	NR1H2 & NR1H3 regulate gene expression linked to triglyceride lipolysis in adipose	0.00003624543452340756	0.000009668546007368661	R-HSA-9031528
CHEMBL121	O60488, P19793, P28702, P37231, Q03181, Q07869, Q15648	NR1H2 & NR1H3 regulate gene expression linked to gluconeogenesis	0.00003624543452340756	0.000009668546007368661	R-HSA-9632974
CHEMBL121	O60488, P19793, P28702, P37231, Q03181, Q07869, Q15648	Circadian Clock	0.00003624543452340756	0.00001208181150780252	R-HSA-400253
CHEMBL121	O60488, P19793, P28702, P37231, Q03181, Q07869, Q15648	RNA Polymerase II Transcription	0.00004379919232000429	0.000014599730773334763	R-HSA-73857
CHEMBL121	O60488, P19793, P28702, P37231, Q03181, Q07869, Q15648	Signaling by Nuclear Receptors	0.00004610616666389511	0.00001536872222129837	R-HSA-9006931
CHEMBL121	O60488, P19793, P28702, P37231, Q03181, Q07869, Q15648	NR1H2 & NR1H3 regulate gene expression to control bile acid homeostasis	0.000055795660540924885	0.000021729606022313774	R-HSA-9623433
CHEMBL121	O60488, P19793, P28702, P37231, Q03181, Q07869, Q15648	Mitochondrial biogenesis	0.000055795660540924885	0.000021897673495807624	R-HSA-1592230
CHEMBL121	O60488, P19793, P28702, P37231, Q03181, Q07869, Q15648	Gene expression (Transcription)	0.000055795660540924885	0.00002468235228936244	R-HSA-74160
CHEMBL121	O60488, P19793, P28702, P37231, Q03181, Q07869, Q15648	NR1H2 & NR1H3 regulate gene expression linked to lipogenesis	0.000055795660540924885	0.000027897830270462443	R-HSA-9029558
CHEMBL121	O60488, P19793, P28702, P37231, Q03181, Q07869, Q15648	Metabolism	0.00011699699700851163	0.000058498498504255814	R-HSA-1430728
CHEMBL121	O60488, P19793, P28702, P37231, Q03181, Q07869, Q15648	SUMO E3 ligases SUMOylate target proteins	0.00012953358078804378	0.00006476679039402189	R-HSA-3108232
CHEMBL121	O60488, P19793, P28702, P37231, Q03181, Q07869, Q15648	SUMOylation	0.00014932417684310195	0.00007466208842155098	R-HSA-2990846
CHEMBL121	O60488, P19793, P28702, P37231, Q03181, Q07869, Q15648	Carnitine metabolism	0.00015098589025508424	0.00007549294512754212	R-HSA-200425
CHEMBL121	O60488, P19793, P28702, P37231, Q03181, Q07869, Q15648	Regulation of pyruvate dehydrogenase (PDH) complex	0.0001849475043247395	0.00009247375216236975	R-HSA-204174
CHEMBL121	O60488, P19793, P28702, P37231, Q03181, Q07869, Q15648	Pyruvate metabolism	0.0006216063534267846	0.0003108031767133923	R-HSA-70268
CHEMBL121	O60488, P19793, P28702, P37231, Q03181, Q07869, Q15648	Metabolism of steroids	0.000692018085104662	0.000346009042552331	R-HSA-8957322
CHEMBL121	O60488, P19793, P28702, P37231, Q03181, Q07869, Q15648	Organelle biogenesis and maintenance	0.0007701368270531805	0.00038506841352659027	R-HSA-1852241
CHEMBL121	O60488, P19793, P28702, P37231, Q03181, Q07869, Q15648	NR1H3 & NR1H2 regulate gene expression linked to cholesterol transport and efflux	0.0007930950446495277	0.0004158505975885296	R-HSA-9029569
CHEMBL121	O60488, P19793, P28702, P37231, Q03181, Q07869, Q15648	NR1H2 and NR1H3-mediated signaling	0.0007930950446495277	0.0006867769167050453	R-HSA-9024446
CHEMBL121	O60488, P19793, P28702, P37231, Q03181, Q07869, Q15648	Fatty acid metabolism	0.0007930950446495277	0.0007930950446495277	R-HSA-8978868
CHEMBL121	O60488, P19793, P28702, P37231, Q03181, Q07869, Q15648	Pyruvate metabolism and Citric Acid (TCA) cycle	0.0009102253960513451	0.0009102253960513451	R-HSA-71406
CHEMBL121	O60488, P19793, P28702, P37231, Q03181, Q07869, Q15648	Developmental Biology	0.0015331544863255164	0.0015331544863255164	R-HSA-1266738
CHEMBL121	O60488, P19793, P28702, P37231, Q03181, Q07869, Q15648	Intracellular metabolism of fatty acids regulates insulin secretion	0.00427175928617618	0.00427175928617618	R-HSA-434313
CHEMBL121	O60488, P19793, P28702, P37231, Q03181, Q07869, Q15648	MECP2 regulates transcription factors	0.004745432242765024	0.004745432242765024	R-HSA-9022707
CHEMBL121	O60488, P19793, P28702, P37231, Q03181, Q07869, Q15648	The citric acid (TCA) cycle and respiratory electron transport	0.004989805880368903	0.004989805880368903	R-HSA-1428517
CHEMBL121	O60488, P19793, P28702, P37231, Q03181, Q07869, Q15648	Signal Transduction	0.009293952370606706	0.009293952370606706	R-HSA-162582
CHEMBL121	O60488, P19793, P28702, P37231, Q03181, Q07869, Q15648	Free fatty acids regulate insulin secretion	0.01276837376500306	0.01276837376500306	R-HSA-400451
CHEMBL121	O60488, P19793, P28702, P37231, Q03181, Q07869, Q15648	Synthesis of bile acids and bile salts via 27-hydroxycholesterol	0.01605578836404986	0.01605578836404986	R-HSA-193807
CHEMBL121	O60488, P19793, P28702, P37231, Q03181, Q07869, Q15648	Recycling of bile acids and salts	0.017461805307276257	0.017461805307276257	R-HSA-159418
CHEMBL121	O60488, P19793, P28702, P37231, Q03181, Q07869, Q15648	Synthesis of very long-chain fatty acyl-CoAs	0.02400047119107318	0.02400047119107318	R-HSA-75876
CHEMBL121	O60488, P19793, P28702, P37231, Q03181, Q07869, Q15648	Post-translational protein modification	0.03192454479351825	0.03192454479351825	R-HSA-597592
CHEMBL121	O60488, P19793, P28702, P37231, Q03181, Q07869, Q15648	Regulation of PTEN gene transcription	0.03281469466953357	0.03281469466953357	R-HSA-8943724
CHEMBL121	O60488, P19793, P28702, P37231, Q03181, Q07869, Q15648	Endogenous sterols	0.03281469466953357	0.03281469466953357	R-HSA-211976
CHEMBL121	O60488, P19793, P28702, P37231, Q03181, Q07869, Q15648	Transcriptional regulation of granulopoiesis	0.033276704838168025	0.033276704838168025	R-HSA-9616222
CHEMBL121	O60488, P19793, P28702, P37231, Q03181, Q07869, Q15648	Synthesis of bile acids and bile salts via 7alpha-hydroxycholesterol	0.03558391926565374	0.03558391926565374	R-HSA-193368
CHEMBL121	O60488, P19793, P28702, P37231, Q03181, Q07869, Q15648	Fatty acyl-CoA biosynthesis	0.036965981112092705	0.036965981112092705	R-HSA-75105
CHEMBL121	O60488, P19793, P28702, P37231, Q03181, Q07869, Q15648	Transcriptional Regulation by MECP2	0.04659296786023637	0.04659296786023637	R-HSA-8986944
CHEMBL121	O60488, P19793, P28702, P37231, Q03181, Q07869, Q15648	Regulation of insulin secretion	0.049328336970429265	0.049328336970429265	R-HSA-422356
CHEMBL12713	P22460, Q12809	Voltage gated Potassium channels	0.00005360212139282616	0.00000893368689880436	R-HSA-1296072
CHEMBL12713	P22460, Q12809	Potassium Channels	0.0001584944958220591	0.000052831498607353033	R-HSA-1296071
CHEMBL12713	P22460, Q12809	Neuronal System	0.0012223692450519241	0.0011582460461132538	R-HSA-112316
CHEMBL12713	P22460, Q12809	Phase 3 - rapid repolarisation	0.0012223692450519241	0.0012223692450519241	R-HSA-5576890
CHEMBL12713	P22460, Q12809	Cardiac conduction	0.01933366591936103	0.01933366591936103	R-HSA-5576891
CHEMBL12713	P22460, Q12809	Muscle contraction	0.030201177630669984	0.030201177630669984	R-HSA-397014
CHEMBL1276308	P04150	Nuclear Receptor transcription pathway	0.0000000000000027755575615628914	0.00000000000000011102230246251565	R-HSA-383280
CHEMBL1276308	P04150	Generic Transcription Pathway	0.0000000020621411245258514	0.00000000017184509371048762	R-HSA-212436
CHEMBL1276308	P04150	RNA Polymerase II Transcription	0.0000000032380711445512134	0.00000000040475889306890167	R-HSA-73857
CHEMBL1276308	P04150	Gene expression (Transcription)	0.000000005927100810154684	0.0000000009878501350257807	R-HSA-74160
CHEMBL1276308	P04150	PTK6 Expression	0.03386144532577129	0.006772289065154258	R-HSA-8849473
CHEMBL1294	O00180, P22460, Q12809, Q14524	Potassium Channels	0.000022914830941078712	0.0000015276553960719141	R-HSA-1296071
CHEMBL1294	O00180, P22460, Q12809, Q14524	Cardiac conduction	0.000025478776339515896	0.0000036398251913594137	R-HSA-5576891
CHEMBL1294	O00180, P22460, Q12809, Q14524	Muscle contraction	0.00006965901501621019	0.000013931803003242038	R-HSA-397014
CHEMBL1294	O00180, P22460, Q12809, Q14524	Voltage gated Potassium channels	0.0001601662310809493	0.000053388743693649765	R-HSA-1296072
CHEMBL1294	O00180, P22460, Q12809, Q14524	Neuronal System	0.0004609494425592553	0.00015364981418641843	R-HSA-112316
CHEMBL1294	O00180, P22460, Q12809, Q14524	Tandem of pore domain in a weak inwardly rectifying K+ channels (TWIK)	0.0021728795442061966	0.0010864397721030983	R-HSA-1299308
CHEMBL1294	O00180, P22460, Q12809, Q14524	Phase 3 - rapid repolarisation	0.0035276923682634465	0.002443244303532488	R-HSA-5576890
CHEMBL1294	O00180, P22460, Q12809, Q14524	Tandem pore domain potassium channels	0.0035276923682634465	0.0035276923682634465	R-HSA-1296346
CHEMBL1294	O00180, P22460, Q12809, Q14524	Phase 4 - resting membrane potential	0.005423348631981795	0.005423348631981795	R-HSA-5576886
CHEMBL1294	O00180, P22460, Q12809, Q14524	Interaction between L1 and Ankyrins	0.008936675989279497	0.008936675989279497	R-HSA-445095
CHEMBL1294	O00180, P22460, Q12809, Q14524	Phase 0 - rapid depolarisation	0.009206545846869862	0.009206545846869862	R-HSA-5576892
CHEMBL1294	O00180, P22460, Q12809, Q14524	L1CAM interactions	0.034858524811591685	0.034858524811591685	R-HSA-373760
CHEMBL13	P08588	Adrenoceptors	0.040350519665783624	0.0032606480538006632	R-HSA-390696
CHEMBL13	P08588	Amine ligand-binding receptors	0.040350519665783624	0.005977854765301216	R-HSA-375280
CHEMBL13	P08588	Class A/1 (Rhodopsin-like receptors)	0.040893961008083735	0.032266829699069355	R-HSA-373076
CHEMBL13	P08588	G alpha (s) signalling events	0.040893961008083735	0.040893961008083735	R-HSA-418555
CHEMBL13	P08588	GPCR ligand binding	0.04517356157869712	0.04517356157869712	R-HSA-500792
CHEMBL134	Q16853, Q9UL51, Q9Y3Q4	HCN channels	0.000002989388487417699	0.0000004982314145696165	R-HSA-1296061
CHEMBL134	Q16853, Q9UL51, Q9Y3Q4	Potassium Channels	0.00047317944411973123	0.00015772648137324374	R-HSA-1296071
CHEMBL134	Q16853, Q9UL51, Q9Y3Q4	Neuronal System	0.00679180186078332	0.00339590093039166	R-HSA-112316
CHEMBL1431	O00763, P02545, P02792, Q16134	Depolymerisation of the Nuclear Lamina	0.001405973903333635	0.00003646382969280104	R-HSA-4419969
CHEMBL1431	O00763, P02545, P02792, Q16134	Initiation of Nuclear Envelope (NE) Reformation	0.001405973903333635	0.00005021335369048696	R-HSA-2995383
CHEMBL1431	O00763, P02545, P02792, Q16134	Nuclear Envelope Breakdown	0.0054913436069891075	0.0002890180845783741	R-HSA-2980766
CHEMBL1431	O00763, P02545, P02792, Q16134	Nuclear Envelope (NE) Reassembly	0.007385473332283343	0.0005275338094488102	R-HSA-2995410
CHEMBL1431	O00763, P02545, P02792, Q16134	Breakdown of the nuclear lamina	0.011078623550022648	0.0012221202308809742	R-HSA-352238
CHEMBL1431	O00763, P02545, P02792, Q16134	Mitotic Prophase	0.011078623550022648	0.0012309581722247387	R-HSA-68875
CHEMBL1431	O00763, P02545, P02792, Q16134	ChREBP activates metabolic gene expression	0.024803370217818088	0.0036626270018895735	R-HSA-163765
CHEMBL1431	O00763, P02545, P02792, Q16134	Mitotic Anaphase	0.024803370217818088	0.0041016381766076915	R-HSA-68882
CHEMBL1431	O00763, P02545, P02792, Q16134	Mitotic Metaphase and Anaphase	0.024803370217818088	0.004133895036303015	R-HSA-2555396
CHEMBL1431	O00763, P02545, P02792, Q16134	Biotin transport and metabolism	0.03691645371434271	0.007719094528030879	R-HSA-196780
CHEMBL1431	O00763, P02545, P02792, Q16134	M Phase	0.03691645371434271	0.011104122707032316	R-HSA-68886
CHEMBL1431	O00763, P02545, P02792, Q16134	Carnitine metabolism	0.03691645371434271	0.01135813900498528	R-HSA-200425
CHEMBL1431	O00763, P02545, P02792, Q16134	Apoptotic cleavage of cellular proteins	0.03691645371434271	0.015388471361791445	R-HSA-111465
CHEMBL1431	O00763, P02545, P02792, Q16134	Scavenging by Class A Receptors	0.03691645371434271	0.019405102576354638	R-HSA-3000480
CHEMBL1431	O00763, P02545, P02792, Q16134	Apoptotic execution phase	0.03691645371434271	0.021808520271403564	R-HSA-75153
CHEMBL1431	O00763, P02545, P02792, Q16134	Cell Cycle, Mitotic	0.03691645371434271	0.02205099685825629	R-HSA-69278
CHEMBL1431	O00763, P02545, P02792, Q16134	Golgi Associated Vesicle Biogenesis	0.03691645371434271	0.02460630125681329	R-HSA-432722
CHEMBL1431	O00763, P02545, P02792, Q16134	Meiotic synapsis	0.03691645371434271	0.025005439337839386	R-HSA-1221632
CHEMBL1431	O00763, P02545, P02792, Q16134	Activation of gene expression by SREBF (SREBP)	0.03691645371434271	0.02819364686575687	R-HSA-2426168
CHEMBL1431	O00763, P02545, P02792, Q16134	trans-Golgi Network Vesicle Budding	0.03691645371434271	0.03216668461904859	R-HSA-199992
CHEMBL1431	O00763, P02545, P02792, Q16134	Cell Cycle	0.03691645371434271	0.03260387690512123	R-HSA-1640170
CHEMBL1431	O00763, P02545, P02792, Q16134	Iron uptake and transport	0.03691645371434271	0.03335595297720084	R-HSA-917937
CHEMBL1431	O00763, P02545, P02792, Q16134	Regulation of cholesterol biosynthesis by SREBP (SREBF)	0.03691645371434271	0.034544003280412294	R-HSA-1655829
CHEMBL1431	O00763, P02545, P02792, Q16134	Meiosis	0.03691645371434271	0.03691645371434271	R-HSA-1500620
CHEMBL1431	O00763, P02545, P02792, Q16134	XBP1(S) activates chaperone genes	0.03810085583969036	0.03810085583969036	R-HSA-381038
CHEMBL1431	O00763, P02545, P02792, Q16134	IRE1alpha activates chaperones	0.04046601888912649	0.04046601888912649	R-HSA-381070
CHEMBL1431	O00763, P02545, P02792, Q16134	Respiratory electron transport	0.04596589191922473	0.04596589191922473	R-HSA-611105
CHEMBL1431	O00763, P02545, P02792, Q16134	Reproduction	0.04909686396644708	0.04909686396644708	R-HSA-1474165
CHEMBL1514	Q12809	Phase 3 - rapid repolarisation	0.003668229060525663	0.0006113715100876105	R-HSA-5576890
CHEMBL1514	Q12809	Voltage gated Potassium channels	0.00896678214795199	0.0029889273826506635	R-HSA-1296072
CHEMBL1514	Q12809	Potassium Channels	0.0097140139936146	0.007268527953264048	R-HSA-1296071
CHEMBL1514	Q12809	Cardiac conduction	0.0097140139936146	0.0097140139936146	R-HSA-5576891
CHEMBL1514	Q12809	Muscle contraction	0.015216357584403206	0.015216357584403206	R-HSA-397014
CHEMBL1514	Q12809	Neuronal System	0.034033014061544686	0.034033014061544686	R-HSA-112316
CHEMBL16	P07099, P21964, P29218, P78334, Q01118, Q07699, Q08289, Q12809, Q13936, Q14524	Phase 0 - rapid depolarisation	0.0000000005741085384869393	0.000000000016403101099626838	R-HSA-5576892
CHEMBL16	P07099, P21964, P29218, P78334, Q01118, Q07699, Q08289, Q12809, Q13936, Q14524	Cardiac conduction	0.0000000029009451507633344	0.0000000001706438323978432	R-HSA-5576891
CHEMBL16	P07099, P21964, P29218, P78334, Q01118, Q07699, Q08289, Q12809, Q13936, Q14524	Muscle contraction	0.000000027206918051803086	0.0000000024733561865275533	R-HSA-397014
CHEMBL16	P07099, P21964, P29218, P78334, Q01118, Q07699, Q08289, Q12809, Q13936, Q14524	Interaction between L1 and Ankyrins	0.00001068777665391707	0.0000013359720817396337	R-HSA-445095
CHEMBL16	P07099, P21964, P29218, P78334, Q01118, Q07699, Q08289, Q12809, Q13936, Q14524	Axon guidance	0.00014189440504686068	0.00002128599460415881	R-HSA-422475
CHEMBL16	P07099, P21964, P29218, P78334, Q01118, Q07699, Q08289, Q12809, Q13936, Q14524	Nervous system development	0.00014189440504686068	0.000028378881009372137	R-HSA-9675108
CHEMBL16	P07099, P21964, P29218, P78334, Q01118, Q07699, Q08289, Q12809, Q13936, Q14524	Phase 2 - plateau phase	0.00029821589472844856	0.00005964317894568971	R-HSA-5576893
CHEMBL16	P07099, P21964, P29218, P78334, Q01118, Q07699, Q08289, Q12809, Q13936, Q14524	L1CAM interactions	0.00031556190417836305	0.00007889047604459076	R-HSA-373760
CHEMBL16	P07099, P21964, P29218, P78334, Q01118, Q07699, Q08289, Q12809, Q13936, Q14524	Adrenaline,noradrenaline inhibits insulin secretion	0.0006305560471387972	0.00021018534904626573	R-HSA-400042
CHEMBL16	P07099, P21964, P29218, P78334, Q01118, Q07699, Q08289, Q12809, Q13936, Q14524	NCAM1 interactions	0.0011869723127345688	0.0003956574375781896	R-HSA-419037
CHEMBL16	P07099, P21964, P29218, P78334, Q01118, Q07699, Q08289, Q12809, Q13936, Q14524	Developmental Biology	0.001984028446697872	0.0008098323744227809	R-HSA-1266738
CHEMBL16	P07099, P21964, P29218, P78334, Q01118, Q07699, Q08289, Q12809, Q13936, Q14524	NCAM signaling for neurite out-growth	0.001984028446697872	0.000992014223348936	R-HSA-375165
CHEMBL16	P07099, P21964, P29218, P78334, Q01118, Q07699, Q08289, Q12809, Q13936, Q14524	Regulation of insulin secretion	0.0044905195916482565	0.0022452597958241283	R-HSA-422356
CHEMBL16	P07099, P21964, P29218, P78334, Q01118, Q07699, Q08289, Q12809, Q13936, Q14524	Neuronal System	0.007901858251865512	0.003950929125932756	R-HSA-112316
CHEMBL16	P07099, P21964, P29218, P78334, Q01118, Q07699, Q08289, Q12809, Q13936, Q14524	Integration of energy metabolism	0.008284772589846723	0.004142386294923361	R-HSA-163685
CHEMBL16	P07099, P21964, P29218, P78334, Q01118, Q07699, Q08289, Q12809, Q13936, Q14524	Phase 3 - rapid repolarisation	0.009469626578307522	0.006096922612863764	R-HSA-5576890
CHEMBL16	P07099, P21964, P29218, P78334, Q01118, Q07699, Q08289, Q12809, Q13936, Q14524	Enzymatic degradation of Dopamine by monoamine oxidase	0.009469626578307522	0.008121783031953989	R-HSA-379398
CHEMBL16	P07099, P21964, P29218, P78334, Q01118, Q07699, Q08289, Q12809, Q13936, Q14524	Presynaptic depolarization and calcium channel opening	0.009469626578307522	0.009469626578307522	R-HSA-112308
CHEMBL16	P07099, P21964, P29218, P78334, Q01118, Q07699, Q08289, Q12809, Q13936, Q14524	Enzymatic degradation of dopamine by COMT	0.01081582149863869	0.01081582149863869	R-HSA-379397
CHEMBL16	P07099, P21964, P29218, P78334, Q01118, Q07699, Q08289, Q12809, Q13936, Q14524	Dopamine clearance from the synaptic cleft	0.013503272630389973	0.013503272630389973	R-HSA-379401
CHEMBL16	P07099, P21964, P29218, P78334, Q01118, Q07699, Q08289, Q12809, Q13936, Q14524	Synthesis of IP2, IP, and Ins in the cytosol	0.021526245092420404	0.021526245092420404	R-HSA-1855183
CHEMBL16	P07099, P21964, P29218, P78334, Q01118, Q07699, Q08289, Q12809, Q13936, Q14524	Transmission across Chemical Synapses	0.0230087241810919	0.0230087241810919	R-HSA-112315
CHEMBL16	P07099, P21964, P29218, P78334, Q01118, Q07699, Q08289, Q12809, Q13936, Q14524	Voltage gated Potassium channels	0.02949044547273527	0.02949044547273527	R-HSA-1296072
CHEMBL16	P07099, P21964, P29218, P78334, Q01118, Q07699, Q08289, Q12809, Q13936, Q14524	Neurotransmitter clearance	0.03147235736194409	0.03147235736194409	R-HSA-112311
CHEMBL16	P07099, P21964, P29218, P78334, Q01118, Q07699, Q08289, Q12809, Q13936, Q14524	Methylation	0.03476745046642038	0.03476745046642038	R-HSA-156581
CHEMBL17157	P08172, P51589, Q12809	Muscarinic acetylcholine receptors	0.025661908067715622	0.001222244721052479	R-HSA-390648
CHEMBL17157	P08172, P51589, Q12809	Phase 3 - rapid repolarisation	0.025661908067715622	0.0018329934334082587	R-HSA-5576890
CHEMBL17157	P08172, P51589, Q12809	Synthesis of epoxy (EET) and dihydroxyeicosatrienoic acids (DHET)	0.04128802887774674	0.004679862167545457	R-HSA-2142670
CHEMBL17157	P08172, P51589, Q12809	Fatty acids	0.04128802887774674	0.005898289839678106	R-HSA-211935
CHEMBL17157	P08172, P51589, Q12809	Voltage gated Potassium channels	0.044700038946985376	0.008940007789397075	R-HSA-1296072
CHEMBL1729	Q12809	Phase 3 - rapid repolarisation	0.003668229060525663	0.0006113715100876105	R-HSA-5576890
CHEMBL1729	Q12809	Voltage gated Potassium channels	0.00896678214795199	0.0029889273826506635	R-HSA-1296072
CHEMBL1729	Q12809	Potassium Channels	0.0097140139936146	0.007268527953264048	R-HSA-1296071
CHEMBL1729	Q12809	Cardiac conduction	0.0097140139936146	0.0097140139936146	R-HSA-5576891
CHEMBL1729	Q12809	Muscle contraction	0.015216357584403206	0.015216357584403206	R-HSA-397014
CHEMBL1729	Q12809	Neuronal System	0.034033014061544686	0.034033014061544686	R-HSA-112316
CHEMBL1760	P02545, P08588	Depolymerisation of the Nuclear Lamina	0.00044295968794072493	0.000014615953943142301	R-HSA-4419969
CHEMBL1760	P02545, P08588	Initiation of Nuclear Envelope (NE) Reformation	0.00044295968794072493	0.00002013453127003295	R-HSA-2995383
CHEMBL1760	P02545, P08588	Nuclear Envelope Breakdown	0.0016280632112279925	0.00011629022937342803	R-HSA-2980766
CHEMBL1760	P02545, P08588	Nuclear Envelope (NE) Reassembly	0.0023397371738084205	0.00021270337943712914	R-HSA-2995410
CHEMBL1760	P02545, P08588	Mitotic Prophase	0.003987581737470158	0.0004984477171837698	R-HSA-68875
CHEMBL1760	P02545, P08588	Breakdown of the nuclear lamina	0.005704390047208352	0.0008149128638869074	R-HSA-352238
CHEMBL1760	P02545, P08588	Mitotic Anaphase	0.008457534429698321	0.001678155399370329	R-HSA-68882
CHEMBL1760	P02545, P08588	Mitotic Metaphase and Anaphase	0.008457534429698321	0.0016915068859396643	R-HSA-2555396
CHEMBL1760	P02545, P08588	M Phase	0.018451155988321144	0.004612788997080286	R-HSA-68886
CHEMBL1760	P02545, P08588	Cell Cycle, Mitotic	0.02476493342502495	0.009312037186587574	R-HSA-69278
CHEMBL1760	P02545, P08588	Apoptotic cleavage of cellular proteins	0.02476493342502495	0.010285474166275343	R-HSA-111465
CHEMBL1760	P02545, P08588	Adrenoceptors	0.02476493342502495	0.012978939814349943	R-HSA-390696
CHEMBL1760	P02545, P08588	Cell Cycle	0.02476493342502495	0.013943436395488673	R-HSA-1640170
CHEMBL1760	P02545, P08588	Apoptotic execution phase	0.02476493342502495	0.014592378071757617	R-HSA-75153
CHEMBL1760	P02545, P08588	Meiotic synapsis	0.02476493342502495	0.01674055112043038	R-HSA-1221632
CHEMBL1760	P02545, P08588	Amine ligand-binding receptors	0.02476493342502495	0.0236978637671873	R-HSA-375280
CHEMBL1760	P02545, P08588	Meiosis	0.02476493342502495	0.02476493342502495	R-HSA-1500620
CHEMBL1760	P02545, P08588	XBP1(S) activates chaperone genes	0.02556466145890801	0.02556466145890801	R-HSA-381038
CHEMBL1760	P02545, P08588	IRE1alpha activates chaperones	0.027162641862560344	0.027162641862560344	R-HSA-381070
CHEMBL1760	P02545, P08588	Reproduction	0.03300509361740622	0.03300509361740622	R-HSA-1474165
CHEMBL1760	P02545, P08588	Unfolded Protein Response (UPR)	0.041456179660419035	0.041456179660419035	R-HSA-381119
CHEMBL2007641	P04626	PLCG1 events in ERBB2 signaling	0.0016303240269004426	0.00040758100672511066	R-HSA-1251932
CHEMBL2007641	P04626	GRB7 events in ERBB2 signaling	0.0016303240269004426	0.00040758100672511066	R-HSA-1306955
CHEMBL2007641	P04626	Drug-mediated inhibition of ERBB2 signaling	0.002445486040350553	0.0009510223490252212	R-HSA-9652282
CHEMBL2007641	P04626	Downregulation of ERBB2:ERBB3 signaling	0.002445486040350553	0.001086882684600221	R-HSA-1358803
CHEMBL2007641	P04626	ERBB2 Activates PTK6 Signaling	0.002445486040350553	0.001222743020175221	R-HSA-8847993
CHEMBL2007641	P04626	ERBB2 Regulates Cell Motility	0.002445486040350553	0.001290673187962721	R-HSA-6785631
CHEMBL2007641	P04626	GRB2 events in ERBB2 signaling	0.002445486040350553	0.0014265335235378318	R-HSA-1963640
CHEMBL2007641	P04626	TFAP2 (AP-2) family regulates transcription of growth factors and their receptors	0.002445486040350553	0.0014265335235378318	R-HSA-8866910
CHEMBL2007641	P04626	PI3K events in ERBB2 signaling	0.002445486040350553	0.0014944636913253317	R-HSA-1963642
CHEMBL2007641	P04626	Sema4D induced cell migration and growth-cone collapse	0.002445486040350553	0.0017661843624753315	R-HSA-416572
CHEMBL2007641	P04626	Sema4D in semaphorin signaling	0.002445486040350553	0.002173765369200442	R-HSA-400685
CHEMBL2007641	P04626	SHC1 events in ERBB2 signaling	0.002445486040350553	0.002445486040350553	R-HSA-1250196
CHEMBL2007641	P04626	Downregulation of ERBB2 signaling	0.002445486040350553	0.002445486040350553	R-HSA-8863795
CHEMBL2007641	P04626	Transcriptional regulation by the AP-2 (TFAP2) family of transcription factors	0.003532368724950774	0.003532368724950774	R-HSA-8864260
CHEMBL2007641	P04626	Signaling by Non-Receptor Tyrosine Kinases	0.004823041912913495	0.004823041912913495	R-HSA-9006927
CHEMBL2007641	P04626	Signaling by PTK6	0.004823041912913495	0.004823041912913495	R-HSA-8848021
CHEMBL2007641	P04626	Semaphorin interactions	0.004890972080700995	0.004890972080700995	R-HSA-373755
CHEMBL2007641	P04626	Signaling by ERBB2	0.0052985530874261055	0.0052985530874261055	R-HSA-1227986
CHEMBL2007641	P04626	PI5P, PP2A and IER3 Regulate PI3K/AKT Signaling	0.00876299164458938	0.00876299164458938	R-HSA-6811558
CHEMBL2007641	P04626	Negative regulation of the PI3K/AKT network	0.00930643298688949	0.00930643298688949	R-HSA-199418
CHEMBL2007641	P04626	PIP3 activates AKT signaling	0.021669723524217144	0.021669723524217144	R-HSA-1257604
CHEMBL2007641	P04626	RAF/MAP kinase cascade	0.023435907886692475	0.023435907886692475	R-HSA-5673001
CHEMBL2007641	P04626	MAPK1/MAPK3 signaling	0.023911419061205086	0.023911419061205086	R-HSA-5684996
CHEMBL2007641	P04626	Intracellular signaling by second messengers	0.024862441410230307	0.024862441410230307	R-HSA-9006925
CHEMBL2007641	P04626	MAPK family signaling cascades	0.02737585761836836	0.02737585761836836	R-HSA-5683057
CHEMBL2007641	P04626	Axon guidance	0.0398070783234834	0.0398070783234834	R-HSA-422475
CHEMBL2007641	P04626	Nervous system development	0.042252564363833955	0.042252564363833955	R-HSA-9675108
CHEMBL2007641	P04626	Signaling by Receptor Tyrosine Kinases	0.042728075538346566	0.042728075538346566	R-HSA-9006934
CHEMBL24	P02545, P08588	Depolymerisation of the Nuclear Lamina	0.00044295968794072493	0.000014615953943142301	R-HSA-4419969
CHEMBL24	P02545, P08588	Initiation of Nuclear Envelope (NE) Reformation	0.00044295968794072493	0.00002013453127003295	R-HSA-2995383
CHEMBL24	P02545, P08588	Nuclear Envelope Breakdown	0.0016280632112279925	0.00011629022937342803	R-HSA-2980766
CHEMBL24	P02545, P08588	Nuclear Envelope (NE) Reassembly	0.0023397371738084205	0.00021270337943712914	R-HSA-2995410
CHEMBL24	P02545, P08588	Mitotic Prophase	0.003987581737470158	0.0004984477171837698	R-HSA-68875
CHEMBL24	P02545, P08588	Breakdown of the nuclear lamina	0.005704390047208352	0.0008149128638869074	R-HSA-352238
CHEMBL24	P02545, P08588	Mitotic Anaphase	0.008457534429698321	0.001678155399370329	R-HSA-68882
CHEMBL24	P02545, P08588	Mitotic Metaphase and Anaphase	0.008457534429698321	0.0016915068859396643	R-HSA-2555396
CHEMBL24	P02545, P08588	M Phase	0.018451155988321144	0.004612788997080286	R-HSA-68886
CHEMBL24	P02545, P08588	Cell Cycle, Mitotic	0.02476493342502495	0.009312037186587574	R-HSA-69278
CHEMBL24	P02545, P08588	Apoptotic cleavage of cellular proteins	0.02476493342502495	0.010285474166275343	R-HSA-111465
CHEMBL24	P02545, P08588	Adrenoceptors	0.02476493342502495	0.012978939814349943	R-HSA-390696
CHEMBL24	P02545, P08588	Cell Cycle	0.02476493342502495	0.013943436395488673	R-HSA-1640170
CHEMBL24	P02545, P08588	Apoptotic execution phase	0.02476493342502495	0.014592378071757617	R-HSA-75153
CHEMBL24	P02545, P08588	Meiotic synapsis	0.02476493342502495	0.01674055112043038	R-HSA-1221632
CHEMBL24	P02545, P08588	Amine ligand-binding receptors	0.02476493342502495	0.0236978637671873	R-HSA-375280
CHEMBL24	P02545, P08588	Meiosis	0.02476493342502495	0.02476493342502495	R-HSA-1500620
CHEMBL24	P02545, P08588	XBP1(S) activates chaperone genes	0.02556466145890801	0.02556466145890801	R-HSA-381038
CHEMBL24	P02545, P08588	IRE1alpha activates chaperones	0.027162641862560344	0.027162641862560344	R-HSA-381070
CHEMBL24	P02545, P08588	Reproduction	0.03300509361740622	0.03300509361740622	R-HSA-1474165
CHEMBL24	P02545, P08588	Unfolded Protein Response (UPR)	0.041456179660419035	0.041456179660419035	R-HSA-381119
CHEMBL24072	P0DP23, P0DP24, P0DP25, Q12809, Q13492, Q13936, Q14524	Cardiac conduction	0.00003383052126149089	0.0000003044400230800548	R-HSA-5576891
CHEMBL24072	P0DP23, P0DP24, P0DP25, Q12809, Q13492, Q13936, Q14524	Phase 0 - rapid depolarisation	0.00003383052126149089	0.0000004282344463479859	R-HSA-5576892
CHEMBL24072	P0DP23, P0DP24, P0DP25, Q12809, Q13492, Q13936, Q14524	Muscle contraction	0.00009405134819928662	0.0000018086797730632043	R-HSA-397014
CHEMBL24072	P0DP23, P0DP24, P0DP25, Q12809, Q13492, Q13936, Q14524	Cam-PDE 1 activation	0.03420015769867957	0.0037978931119860837	R-HSA-111957
CHEMBL24072	P0DP23, P0DP24, P0DP25, Q12809, Q13492, Q13936, Q14524	Phase 3 - rapid repolarisation	0.03420015769867957	0.00427175928617618	R-HSA-5576890
CHEMBL24072	P0DP23, P0DP24, P0DP25, Q12809, Q13492, Q13936, Q14524	CREB1 phosphorylation through the activation of CaMKII/CaMKK/CaMKIV cascasde	0.03420015769867957	0.00521891204741054	R-HSA-442729
CHEMBL24072	P0DP23, P0DP24, P0DP25, Q12809, Q13492, Q13936, Q14524	Activation of RAC1 downstream of NMDARs	0.03420015769867957	0.005692198765753109	R-HSA-9619229
CHEMBL24072	P0DP23, P0DP24, P0DP25, Q12809, Q13492, Q13936, Q14524	Activation of Ca-permeable Kainate Receptor	0.03420015769867957	0.006165292463413574	R-HSA-451308
CHEMBL24072	P0DP23, P0DP24, P0DP25, Q12809, Q13492, Q13936, Q14524	CaMK IV-mediated phosphorylation of CREB	0.03420015769867957	0.006165292463413574	R-HSA-111932
CHEMBL24072	P0DP23, P0DP24, P0DP25, Q12809, Q13492, Q13936, Q14524	Calcineurin activates NFAT	0.03420015769867957	0.006638193205996679	R-HSA-2025928
CHEMBL24072	P0DP23, P0DP24, P0DP25, Q12809, Q13492, Q13936, Q14524	Ionotropic activity of kainate receptors	0.03420015769867957	0.006638193205996679	R-HSA-451306
CHEMBL24072	P0DP23, P0DP24, P0DP25, Q12809, Q13492, Q13936, Q14524	Reduction of cytosolic Ca++ levels	0.03420015769867957	0.007110901059088737	R-HSA-418359
CHEMBL24072	P0DP23, P0DP24, P0DP25, Q12809, Q13492, Q13936, Q14524	Sodium/Calcium exchangers	0.03420015769867957	0.007110901059088737	R-HSA-425561
CHEMBL24072	P0DP23, P0DP24, P0DP25, Q12809, Q13492, Q13936, Q14524	Phase 2 - plateau phase	0.03420015769867957	0.008055738359056486	R-HSA-5576893
CHEMBL24072	P0DP23, P0DP24, P0DP25, Q12809, Q13492, Q13936, Q14524	CREB1 phosphorylation through the activation of Adenylate Cyclase	0.03420015769867957	0.008055738359056486	R-HSA-442720
CHEMBL24072	P0DP23, P0DP24, P0DP25, Q12809, Q13492, Q13936, Q14524	CLEC7A (Dectin-1) induces NFAT activation	0.03420015769867957	0.008527867937015654	R-HSA-5607763
CHEMBL24072	P0DP23, P0DP24, P0DP25, Q12809, Q13492, Q13936, Q14524	Protein methylation	0.03420015769867957	0.008999804887650953	R-HSA-8876725
CHEMBL24072	P0DP23, P0DP24, P0DP25, Q12809, Q13492, Q13936, Q14524	PKA activation	0.03420015769867957	0.01088562772663193	R-HSA-163615
CHEMBL24072	P0DP23, P0DP24, P0DP25, Q12809, Q13492, Q13936, Q14524	Glycogen breakdown (glycogenolysis)	0.03420015769867957	0.012297975476553868	R-HSA-70221
CHEMBL24072	P0DP23, P0DP24, P0DP25, Q12809, Q13492, Q13936, Q14524	PKA-mediated phosphorylation of CREB	0.03420015769867957	0.012297975476553868	R-HSA-111931
CHEMBL24072	P0DP23, P0DP24, P0DP25, Q12809, Q13492, Q13936, Q14524	Negative regulation of NMDA receptor-mediated neuronal transmission	0.03420015769867957	0.01276837376500306	R-HSA-9617324
CHEMBL24072	P0DP23, P0DP24, P0DP25, Q12809, Q13492, Q13936, Q14524	Ras activation upon Ca2+ influx through NMDA receptor	0.03420015769867957	0.01276837376500306	R-HSA-442982
CHEMBL24072	P0DP23, P0DP24, P0DP25, Q12809, Q13492, Q13936, Q14524	RHO GTPases activate PAKs	0.03420015769867957	0.01276837376500306	R-HSA-5627123
CHEMBL24072	P0DP23, P0DP24, P0DP25, Q12809, Q13492, Q13936, Q14524	Unblocking of NMDA receptors, glutamate binding and activation	0.03420015769867957	0.013238580014961587	R-HSA-438066
CHEMBL24072	P0DP23, P0DP24, P0DP25, Q12809, Q13492, Q13936, Q14524	Long-term potentiation	0.03420015769867957	0.01464804718717816	R-HSA-9620244
CHEMBL24072	P0DP23, P0DP24, P0DP25, Q12809, Q13492, Q13936, Q14524	VEGFR2 mediated cell proliferation	0.03420015769867957	0.01464804718717816	R-HSA-5218921
CHEMBL24072	P0DP23, P0DP24, P0DP25, Q12809, Q13492, Q13936, Q14524	Adrenaline,noradrenaline inhibits insulin secretion	0.03420015769867957	0.015117485936368857	R-HSA-400042
CHEMBL24072	P0DP23, P0DP24, P0DP25, Q12809, Q13492, Q13936, Q14524	Interaction between L1 and Ankyrins	0.03420015769867957	0.015586732973576711	R-HSA-445095
CHEMBL24072	P0DP23, P0DP24, P0DP25, Q12809, Q13492, Q13936, Q14524	Activation of kainate receptors upon glutamate binding	0.03420015769867957	0.01605578836404986	R-HSA-451326
CHEMBL24072	P0DP23, P0DP24, P0DP25, Q12809, Q13492, Q13936, Q14524	Activation of AMPK downstream of NMDARs	0.03420015769867957	0.01605578836404986	R-HSA-9619483
CHEMBL24072	P0DP23, P0DP24, P0DP25, Q12809, Q13492, Q13936, Q14524	DARPP-32 events	0.03420015769867957	0.01652465217301935	R-HSA-180024
CHEMBL24072	P0DP23, P0DP24, P0DP25, Q12809, Q13492, Q13936, Q14524	Platelet calcium homeostasis	0.03420015769867957	0.01652465217301935	R-HSA-418360
CHEMBL24072	P0DP23, P0DP24, P0DP25, Q12809, Q13492, Q13936, Q14524	RHO GTPases activate IQGAPs	0.03420015769867957	0.016993324465696236	R-HSA-5626467
CHEMBL24072	P0DP23, P0DP24, P0DP25, Q12809, Q13492, Q13936, Q14524	eNOS activation	0.03420015769867957	0.017461805307276257	R-HSA-203615
CHEMBL24072	P0DP23, P0DP24, P0DP25, Q12809, Q13492, Q13936, Q14524	Tetrahydrobiopterin (BH4) synthesis, recycling, salvage and regulation	0.03420015769867957	0.017461805307276257	R-HSA-1474151
CHEMBL24072	P0DP23, P0DP24, P0DP25, Q12809, Q13492, Q13936, Q14524	CREB1 phosphorylation through NMDA receptor-mediated activation of RAS signaling	0.03420015769867957	0.01839819289783562	R-HSA-442742
CHEMBL24072	P0DP23, P0DP24, P0DP25, Q12809, Q13492, Q13936, Q14524	Regulation of MECP2 expression and activity	0.03420015769867957	0.01839819289783562	R-HSA-9022692
CHEMBL24072	P0DP23, P0DP24, P0DP25, Q12809, Q13492, Q13936, Q14524	Synthesis of IP3 and IP4 in the cytosol	0.03420015769867957	0.01839819289783562	R-HSA-1855204
CHEMBL24072	P0DP23, P0DP24, P0DP25, Q12809, Q13492, Q13936, Q14524	Metabolism of nitric oxide: NOS3 activation and regulation	0.03420015769867957	0.019333815465901072	R-HSA-202131
CHEMBL24072	P0DP23, P0DP24, P0DP25, Q12809, Q13492, Q13936, Q14524	CaM pathway	0.03420015769867957	0.02026867353239281	R-HSA-111997
CHEMBL24072	P0DP23, P0DP24, P0DP25, Q12809, Q13492, Q13936, Q14524	Calmodulin induced events	0.03420015769867957	0.02026867353239281	R-HSA-111933
CHEMBL24072	P0DP23, P0DP24, P0DP25, Q12809, Q13492, Q13936, Q14524	Glycogen metabolism	0.03420015769867957	0.02026867353239281	R-HSA-8982491
CHEMBL24072	P0DP23, P0DP24, P0DP25, Q12809, Q13492, Q13936, Q14524	Voltage gated Potassium channels	0.03420015769867957	0.020735816040257538	R-HSA-1296072
CHEMBL24072	P0DP23, P0DP24, P0DP25, Q12809, Q13492, Q13936, Q14524	VEGFR2 mediated vascular permeability	0.03420015769867957	0.020735816040257538	R-HSA-5218920
CHEMBL24072	P0DP23, P0DP24, P0DP25, Q12809, Q13492, Q13936, Q14524	NCAM1 interactions	0.03420015769867957	0.020735816040257538	R-HSA-419037
CHEMBL24072	P0DP23, P0DP24, P0DP25, Q12809, Q13492, Q13936, Q14524	RAF activation	0.03420015769867957	0.020735816040257538	R-HSA-5673000
CHEMBL24072	P0DP23, P0DP24, P0DP25, Q12809, Q13492, Q13936, Q14524	Neuronal System	0.03420015769867957	0.02170094467553152	R-HSA-112316
CHEMBL24072	P0DP23, P0DP24, P0DP25, Q12809, Q13492, Q13936, Q14524	Ca-dependent events	0.03420015769867957	0.022602477420205935	R-HSA-111996
CHEMBL24072	P0DP23, P0DP24, P0DP25, Q12809, Q13492, Q13936, Q14524	RAS processing	0.03420015769867957	0.024466088077510828	R-HSA-9648002
CHEMBL24072	P0DP23, P0DP24, P0DP25, Q12809, Q13492, Q13936, Q14524	DAG and IP3 signaling	0.03420015769867957	0.024931514553556244	R-HSA-1489509
CHEMBL24072	P0DP23, P0DP24, P0DP25, Q12809, Q13492, Q13936, Q14524	Inactivation, recovery and regulation of the phototransduction cascade	0.03420015769867957	0.025396750684102742	R-HSA-2514859
CHEMBL24072	P0DP23, P0DP24, P0DP25, Q12809, Q13492, Q13936, Q14524	Smooth Muscle Contraction	0.03420015769867957	0.025861796534026205	R-HSA-445355
CHEMBL24072	P0DP23, P0DP24, P0DP25, Q12809, Q13492, Q13936, Q14524	The phototransduction cascade	0.03420015769867957	0.02772007842438673	R-HSA-2514856
CHEMBL24072	P0DP23, P0DP24, P0DP25, Q12809, Q13492, Q13936, Q14524	Golgi Associated Vesicle Biogenesis	0.03420015769867957	0.02864807937129843	R-HSA-432722
CHEMBL24072	P0DP23, P0DP24, P0DP25, Q12809, Q13492, Q13936, Q14524	Axon guidance	0.03420015769867957	0.029116576536220018	R-HSA-422475
CHEMBL24072	P0DP23, P0DP24, P0DP25, Q12809, Q13492, Q13936, Q14524	Metabolism of cofactors	0.03420015769867957	0.030964760898833377	R-HSA-8978934
CHEMBL24072	P0DP23, P0DP24, P0DP25, Q12809, Q13492, Q13936, Q14524	Ion homeostasis	0.03420015769867957	0.032352495255884794	R-HSA-5578775
CHEMBL24072	P0DP23, P0DP24, P0DP25, Q12809, Q13492, Q13936, Q14524	Nervous system development	0.03420015769867957	0.0325341232773011	R-HSA-9675108
CHEMBL24072	P0DP23, P0DP24, P0DP25, Q12809, Q13492, Q13936, Q14524	NCAM signaling for neurite out-growth	0.03420015769867957	0.03281469466953357	R-HSA-375165
CHEMBL24072	P0DP23, P0DP24, P0DP25, Q12809, Q13492, Q13936, Q14524	PLC beta mediated events	0.03420015769867957	0.033276704838168025	R-HSA-112043
CHEMBL24072	P0DP23, P0DP24, P0DP25, Q12809, Q13492, Q13936, Q14524	G-protein mediated events	0.03420015769867957	0.03373852582636383	R-HSA-112040
CHEMBL24072	P0DP23, P0DP24, P0DP25, Q12809, Q13492, Q13936, Q14524	Ion transport by P-type ATPases	0.03558391926565374	0.03558391926565374	R-HSA-936837
CHEMBL24072	P0DP23, P0DP24, P0DP25, Q12809, Q13492, Q13936, Q14524	Membrane Trafficking	0.03692490743569099	0.03692490743569099	R-HSA-199991
CHEMBL24072	P0DP23, P0DP24, P0DP25, Q12809, Q13492, Q13936, Q14524	Translocation of SLC2A4 (GLUT4) to the plasma membrane	0.036965981112092705	0.036965981112092705	R-HSA-1445148
CHEMBL24072	P0DP23, P0DP24, P0DP25, Q12809, Q13492, Q13936, Q14524	trans-Golgi Network Vesicle Budding	0.03742629097938255	0.03742629097938255	R-HSA-199992
CHEMBL24072	P0DP23, P0DP24, P0DP25, Q12809, Q13492, Q13936, Q14524	Ca2+ pathway	0.03788641224662115	0.03788641224662115	R-HSA-4086398
CHEMBL24072	P0DP23, P0DP24, P0DP25, Q12809, Q13492, Q13936, Q14524	Transcriptional activation of mitochondrial biogenesis	0.04064318285409163	0.04064318285409163	R-HSA-2151201
CHEMBL24072	P0DP23, P0DP24, P0DP25, Q12809, Q13492, Q13936, Q14524	Inositol phosphate metabolism	0.04201902726951967	0.04201902726951967	R-HSA-1483249
CHEMBL24072	P0DP23, P0DP24, P0DP25, Q12809, Q13492, Q13936, Q14524	Downstream signaling events of B Cell Receptor (BCR)	0.0433931800731977	0.0433931800731977	R-HSA-1168372
CHEMBL24072	P0DP23, P0DP24, P0DP25, Q12809, Q13492, Q13936, Q14524	Post NMDA receptor activation events	0.04476564299869101	0.04476564299869101	R-HSA-438064
CHEMBL24072	P0DP23, P0DP24, P0DP25, Q12809, Q13492, Q13936, Q14524	Transcriptional Regulation by MECP2	0.04659296786023637	0.04659296786023637	R-HSA-8986944
CHEMBL24072	P0DP23, P0DP24, P0DP25, Q12809, Q13492, Q13936, Q14524	Antigen activates B Cell Receptor (BCR) leading to generation of second messengers	0.04796149447028297	0.04796149447028297	R-HSA-983695
CHEMBL24072	P0DP23, P0DP24, P0DP25, Q12809, Q13492, Q13936, Q14524	Regulation of insulin secretion	0.049328336970429265	0.049328336970429265	R-HSA-422356
CHEMBL24072	P0DP23, P0DP24, P0DP25, Q12809, Q13492, Q13936, Q14524	Potassium Channels	0.0497835771891052	0.0497835771891052	R-HSA-1296071
CHEMBL24828	P04626, P09619, P11362, P15692, P17948, P35968, P54760, P54764, Q02763	Signaling by Receptor Tyrosine Kinases	0.000000551168234053101	0.0000000047108396072914616	R-HSA-9006934
CHEMBL24828	P04626, P09619, P11362, P15692, P17948, P35968, P54760, P54764, Q02763	VEGF ligand-receptor interactions	0.0000013719935454403753	0.00000003517932167795834	R-HSA-194313
CHEMBL24828	P04626, P09619, P11362, P15692, P17948, P35968, P54760, P54764, Q02763	VEGF binds to VEGFR leading to receptor dimerization	0.0000013719935454403753	0.00000003517932167795834	R-HSA-195399
CHEMBL24828	P04626, P09619, P11362, P15692, P17948, P35968, P54760, P54764, Q02763	PI5P, PP2A and IER3 Regulate PI3K/AKT Signaling	0.00004840769386538213	0.0000027592925121444623	R-HSA-6811558
CHEMBL24828	P04626, P09619, P11362, P15692, P17948, P35968, P54760, P54764, Q02763	Negative regulation of the PI3K/AKT network	0.00004840769386538213	0.000003497864288104502	R-HSA-199418
CHEMBL24828	P04626, P09619, P11362, P15692, P17948, P35968, P54760, P54764, Q02763	Signaling by VEGF	0.00004840769386538213	0.000004256394141477493	R-HSA-194138
CHEMBL24828	P04626, P09619, P11362, P15692, P17948, P35968, P54760, P54764, Q02763	Neurophilin interactions with VEGF and VEGFR	0.00004840769386538213	0.000004864101062707071	R-HSA-194306
CHEMBL24828	P04626, P09619, P11362, P15692, P17948, P35968, P54760, P54764, Q02763	RAF/MAP kinase cascade	0.00004840769386538213	0.00000487841306517911	R-HSA-5673001
CHEMBL24828	P04626, P09619, P11362, P15692, P17948, P35968, P54760, P54764, Q02763	MAPK1/MAPK3 signaling	0.00004840769386538213	0.000005378632651709125	R-HSA-5684996
CHEMBL24828	P04626, P09619, P11362, P15692, P17948, P35968, P54760, P54764, Q02763	MAPK family signaling cascades	0.0000829163261766297	0.000010364540772078712	R-HSA-5683057
CHEMBL24828	P04626, P09619, P11362, P15692, P17948, P35968, P54760, P54764, Q02763	PIP3 activates AKT signaling	0.0005695999644943495	0.00009493332741572491	R-HSA-1257604
CHEMBL24828	P04626, P09619, P11362, P15692, P17948, P35968, P54760, P54764, Q02763	FGFR1 ligand binding and activation	0.0006651933761220308	0.00013303867522440616	R-HSA-190242
CHEMBL24828	P04626, P09619, P11362, P15692, P17948, P35968, P54760, P54764, Q02763	TFAP2 (AP-2) family regulates transcription of growth factors and their receptors	0.0006651933761220308	0.00013303867522440616	R-HSA-8866910
CHEMBL24828	P04626, P09619, P11362, P15692, P17948, P35968, P54760, P54764, Q02763	Phospholipase C-mediated cascade: FGFR1	0.0007297229996194865	0.0001459445999238973	R-HSA-5654219
CHEMBL24828	P04626, P09619, P11362, P15692, P17948, P35968, P54760, P54764, Q02763	Intracellular signaling by second messengers	0.0008056742517525972	0.00016113485035051944	R-HSA-9006925
CHEMBL24828	P04626, P09619, P11362, P15692, P17948, P35968, P54760, P54764, Q02763	Signal Transduction	0.0008664078644708972	0.0002166019661177243	R-HSA-162582
CHEMBL24828	P04626, P09619, P11362, P15692, P17948, P35968, P54760, P54764, Q02763	PI-3K cascade:FGFR1	0.0009430589191219418	0.00023576472978048546	R-HSA-5654689
CHEMBL24828	P04626, P09619, P11362, P15692, P17948, P35968, P54760, P54764, Q02763	SHC-mediated cascade:FGFR1	0.0010816132141262536	0.0002704033035315634	R-HSA-5654688
CHEMBL24828	P04626, P09619, P11362, P15692, P17948, P35968, P54760, P54764, Q02763	FRS-mediated FGFR1 signaling	0.0011543997389269478	0.00028859993473173695	R-HSA-5654693
CHEMBL24828	P04626, P09619, P11362, P15692, P17948, P35968, P54760, P54764, Q02763	VEGFR2 mediated cell proliferation	0.0011543997389269478	0.00028859993473173695	R-HSA-5218921
CHEMBL24828	P04626, P09619, P11362, P15692, P17948, P35968, P54760, P54764, Q02763	Negative regulation of FGFR1 signaling	0.0015813561254912623	0.00045512318065876745	R-HSA-5654726
CHEMBL24828	P04626, P09619, P11362, P15692, P17948, P35968, P54760, P54764, Q02763	Downstream signaling of activated FGFR1	0.0015813561254912623	0.0005271187084970874	R-HSA-5654687
CHEMBL24828	P04626, P09619, P11362, P15692, P17948, P35968, P54760, P54764, Q02763	Transcriptional regulation by the AP-2 (TFAP2) family of transcription factors	0.002413079135379803	0.0008043597117932677	R-HSA-8864260
CHEMBL24828	P04626, P09619, P11362, P15692, P17948, P35968, P54760, P54764, Q02763	EPH-ephrin mediated repulsion of cells	0.002695879103662868	0.0008986263678876227	R-HSA-3928665
CHEMBL24828	P04626, P09619, P11362, P15692, P17948, P35968, P54760, P54764, Q02763	Axon guidance	0.0028107971357034245	0.000960636278360294	R-HSA-422475
CHEMBL24828	P04626, P09619, P11362, P15692, P17948, P35968, P54760, P54764, Q02763	PI3K Cascade	0.0028107971357034245	0.0009979756234237414	R-HSA-109704
CHEMBL24828	P04626, P09619, P11362, P15692, P17948, P35968, P54760, P54764, Q02763	Signaling by FGFR1	0.0028107971357034245	0.0011383109134134317	R-HSA-5654736
CHEMBL24828	P04626, P09619, P11362, P15692, P17948, P35968, P54760, P54764, Q02763	Nervous system development	0.0028107971357034245	0.0011999845278021226	R-HSA-9675108
CHEMBL24828	P04626, P09619, P11362, P15692, P17948, P35968, P54760, P54764, Q02763	IRS-mediated signalling	0.0028107971357034245	0.001249437188204916	R-HSA-112399
CHEMBL24828	P04626, P09619, P11362, P15692, P17948, P35968, P54760, P54764, Q02763	IRS-related events triggered by IGF1R	0.0028107971357034245	0.0014053985678517122	R-HSA-2428928
CHEMBL24828	P04626, P09619, P11362, P15692, P17948, P35968, P54760, P54764, Q02763	IGF1R signaling cascade	0.0030563742708211716	0.0015281871354105858	R-HSA-2428924
CHEMBL24828	P04626, P09619, P11362, P15692, P17948, P35968, P54760, P54764, Q02763	Insulin receptor signalling cascade	0.0030563742708211716	0.0015281871354105858	R-HSA-74751
CHEMBL24828	P04626, P09619, P11362, P15692, P17948, P35968, P54760, P54764, Q02763	Signaling by Type 1 Insulin-like Growth Factor 1 Receptor (IGF1R)	0.0031404412422353367	0.0015702206211176684	R-HSA-2404192
CHEMBL24828	P04626, P09619, P11362, P15692, P17948, P35968, P54760, P54764, Q02763	Signaling by Insulin receptor	0.00488002289258771	0.002742462240987731	R-HSA-74752
CHEMBL24828	P04626, P09619, P11362, P15692, P17948, P35968, P54760, P54764, Q02763	EPH-Ephrin signaling	0.00488002289258771	0.0029679304328713574	R-HSA-2682334
CHEMBL24828	P04626, P09619, P11362, P15692, P17948, P35968, P54760, P54764, Q02763	Signaling by FGFR	0.00488002289258771	0.003321997017536993	R-HSA-190236
CHEMBL24828	P04626, P09619, P11362, P15692, P17948, P35968, P54760, P54764, Q02763	PLCG1 events in ERBB2 signaling	0.00488002289258771	0.00488002289258771	R-HSA-1251932
CHEMBL24828	P04626, P09619, P11362, P15692, P17948, P35968, P54760, P54764, Q02763	GRB7 events in ERBB2 signaling	0.00488002289258771	0.00488002289258771	R-HSA-1306955
CHEMBL24828	P04626, P09619, P11362, P15692, P17948, P35968, P54760, P54764, Q02763	VEGFA-VEGFR2 Pathway	0.005072538040465591	0.005072538040465591	R-HSA-4420097
CHEMBL24828	P04626, P09619, P11362, P15692, P17948, P35968, P54760, P54764, Q02763	FGFR1c and Klotho ligand binding and activation	0.0056912344049901975	0.0056912344049901975	R-HSA-190374
CHEMBL24828	P04626, P09619, P11362, P15692, P17948, P35968, P54760, P54764, Q02763	FGFR1b ligand binding and activation	0.007311839167224221	0.007311839167224221	R-HSA-190370
CHEMBL24828	P04626, P09619, P11362, P15692, P17948, P35968, P54760, P54764, Q02763	Drug-mediated inhibition of ERBB2 signaling	0.011352763744566174	0.011352763744566174	R-HSA-9652282
CHEMBL24828	P04626, P09619, P11362, P15692, P17948, P35968, P54760, P54764, Q02763	FGFR1c ligand binding and activation	0.012159136976964358	0.012159136976964358	R-HSA-190373
CHEMBL24828	P04626, P09619, P11362, P15692, P17948, P35968, P54760, P54764, Q02763	Regulation of gene expression by Hypoxia-inducible Factor	0.012159136976964358	0.012159136976964358	R-HSA-1234158
CHEMBL24828	P04626, P09619, P11362, P15692, P17948, P35968, P54760, P54764, Q02763	Downregulation of ERBB2:ERBB3 signaling	0.012964907272536852	0.012964907272536852	R-HSA-1358803
CHEMBL24828	P04626, P09619, P11362, P15692, P17948, P35968, P54760, P54764, Q02763	ERBB2 Activates PTK6 Signaling	0.014574640692426977	0.014574640692426977	R-HSA-8847993
CHEMBL24828	P04626, P09619, P11362, P15692, P17948, P35968, P54760, P54764, Q02763	Developmental Biology	0.015284731558463216	0.015284731558463216	R-HSA-1266738
CHEMBL24828	P04626, P09619, P11362, P15692, P17948, P35968, P54760, P54764, Q02763	ERBB2 Regulates Cell Motility	0.015378604635729154	0.015378604635729154	R-HSA-6785631
CHEMBL24828	P04626, P09619, P11362, P15692, P17948, P35968, P54760, P54764, Q02763	GRB2 events in ERBB2 signaling	0.016984729034631108	0.016984729034631108	R-HSA-1963640
CHEMBL24828	P04626, P09619, P11362, P15692, P17948, P35968, P54760, P54764, Q02763	PI3K events in ERBB2 signaling	0.0177868903077113	0.0177868903077113	R-HSA-1963642
CHEMBL24828	P04626, P09619, P11362, P15692, P17948, P35968, P54760, P54764, Q02763	Tie2 Signaling	0.018588451507782544	0.018588451507782544	R-HSA-210993
CHEMBL24828	P04626, P09619, P11362, P15692, P17948, P35968, P54760, P54764, Q02763	Ephrin signaling	0.018588451507782544	0.018588451507782544	R-HSA-3928664
CHEMBL24828	P04626, P09619, P11362, P15692, P17948, P35968, P54760, P54764, Q02763	Signal transduction by L1	0.02018977532111088	0.02018977532111088	R-HSA-445144
CHEMBL24828	P04626, P09619, P11362, P15692, P17948, P35968, P54760, P54764, Q02763	Sema4D induced cell migration and growth-cone collapse	0.02098953874985021	0.02098953874985021	R-HSA-416572
CHEMBL24828	P04626, P09619, P11362, P15692, P17948, P35968, P54760, P54764, Q02763	Sema4D in semaphorin signaling	0.02577556627973554	0.02577556627973554	R-HSA-400685
CHEMBL24828	P04626, P09619, P11362, P15692, P17948, P35968, P54760, P54764, Q02763	EPHA-mediated growth cone collapse	0.026571149154905882	0.026571149154905882	R-HSA-3928663
CHEMBL24828	P04626, P09619, P11362, P15692, P17948, P35968, P54760, P54764, Q02763	SHC1 events in ERBB2 signaling	0.028954325816947457	0.028954325816947457	R-HSA-1250196
CHEMBL24828	P04626, P09619, P11362, P15692, P17948, P35968, P54760, P54764, Q02763	Downregulation of ERBB2 signaling	0.028954325816947457	0.028954325816947457	R-HSA-8863795
CHEMBL24828	P04626, P09619, P11362, P15692, P17948, P35968, P54760, P54764, Q02763	Downstream signal transduction	0.029747528733560236	0.029747528733560236	R-HSA-186763
CHEMBL24828	P04626, P09619, P11362, P15692, P17948, P35968, P54760, P54764, Q02763	EPHB-mediated forward signaling	0.0407901855909204	0.0407901855909204	R-HSA-3928662
CHEMBL27	P08588, P21397	Enzymatic degradation of Dopamine by monoamine oxidase	0.01194677584370396	0.0016296595377922607	R-HSA-379398
CHEMBL27	P08588, P21397	Metabolism of serotonin	0.01194677584370396	0.0017654045106748617	R-HSA-380612
CHEMBL27	P08588, P21397	Biogenic amines are oxidatively deaminated to aldehydes by MAOA and MAOB	0.01194677584370396	0.0017654045106748617	R-HSA-141333
CHEMBL27	P08588, P21397	Serotonin clearance from the synaptic cleft	0.01194677584370396	0.0021725840552303533	R-HSA-380615
CHEMBL27	P08588, P21397	Enzymatic degradation of dopamine by COMT	0.01194677584370396	0.0021725840552303533	R-HSA-379397
CHEMBL27	P08588, P21397	Dopamine clearance from the synaptic cleft	0.01194677584370396	0.002715360908422393	R-HSA-379401
CHEMBL27	P08588, P21397	Amine Oxidase reactions	0.01194677584370396	0.00298669396092599	R-HSA-140179
CHEMBL27	P08588, P21397	Norepinephrine Neurotransmitter Release Cycle	0.016286628041299434	0.004071657010324858	R-HSA-181430
CHEMBL27	P08588, P21397	Neurotransmitter clearance	0.01912572697358006	0.0063752423245266865	R-HSA-112311
CHEMBL27	P08588, P21397	Adrenoceptors	0.01953199284561158	0.006510664281870526	R-HSA-390696
CHEMBL27	P08588, P21397	Amine ligand-binding receptors	0.023839949566014873	0.011919974783007437	R-HSA-375280
CHEMBL27	P08588, P21397	Neurotransmitter release cycle	0.026809892864005924	0.013404946432002962	R-HSA-112310
CHEMBL27	P08588, P21397	Interleukin-4 and Interleukin-13 signaling	0.03994347855645897	0.029130538013158458	R-HSA-6785807
CHEMBL27	P08588, P21397	Phase I - Functionalization of compounds	0.040209698734435695	0.040209698734435695	R-HSA-211945
CHEMBL27	P08588, P21397	Transmission across Chemical Synapses	0.04764887579679211	0.04764887579679211	R-HSA-112315
CHEMBL296419	P49354, P49356, P51589, Q12809	RAS processing	0.0009586434995456639	0.00007451363524157983	R-HSA-9648002
CHEMBL296419	P49354, P49356, P51589, Q12809	Inactivation, recovery and regulation of the phototransduction cascade	0.0009586434995456639	0.00008034109510934861	R-HSA-2514859
CHEMBL296419	P49354, P49356, P51589, Q12809	The phototransduction cascade	0.0009586434995456639	0.00009586434995456639	R-HSA-2514856
CHEMBL296419	P49354, P49356, P51589, Q12809	Visual phototransduction	0.00545102304431877	0.0007787175777598243	R-HSA-2187338
CHEMBL296419	P49354, P49356, P51589, Q12809	Phase 3 - rapid repolarisation	0.013002535440484131	0.002443244303532488	R-HSA-5576890
CHEMBL296419	P49354, P49356, P51589, Q12809	RAF/MAP kinase cascade	0.013002535440484131	0.003193379832612253	R-HSA-5673001
CHEMBL296419	P49354, P49356, P51589, Q12809	MAPK1/MAPK3 signaling	0.013002535440484131	0.0033221445125887206	R-HSA-5684996
CHEMBL296419	P49354, P49356, P51589, Q12809	MAPK family signaling cascades	0.013002535440484131	0.004334178480161377	R-HSA-5683057
CHEMBL296419	P49354, P49356, P51589, Q12809	Synthesis of epoxy (EET) and dihydroxyeicosatrienoic acids (DHET)	0.01678522082993128	0.006234944238746154	R-HSA-2142670
CHEMBL296419	P49354, P49356, P51589, Q12809	Fatty acids	0.01678522082993128	0.0078566452227804	R-HSA-211935
CHEMBL296419	P49354, P49356, P51589, Q12809	G alpha (i) signalling events	0.01678522082993128	0.00839261041496564	R-HSA-418594
CHEMBL296419	P49354, P49356, P51589, Q12809	Apoptotic cleavage of cellular proteins	0.020570948332550687	0.010285474166275343	R-HSA-111465
CHEMBL296419	P49354, P49356, P51589, Q12809	Voltage gated Potassium channels	0.023804428275929768	0.011902214137964884	R-HSA-1296072
CHEMBL296419	P49354, P49356, P51589, Q12809	Apoptotic execution phase	0.028758656059142407	0.014592378071757617	R-HSA-75153
CHEMBL296419	P49354, P49356, P51589, Q12809	Xenobiotics	0.028758656059142407	0.020223838998757127	R-HSA-211981
CHEMBL296419	P49354, P49356, P51589, Q12809	Potassium Channels	0.028758656059142407	0.028758656059142407	R-HSA-1296071
CHEMBL296419	P49354, P49356, P51589, Q12809	Cardiac conduction	0.03829354120084061	0.03829354120084061	R-HSA-5576891
CHEMBL296419	P49354, P49356, P51589, Q12809	Arachidonic acid metabolism	0.04434840651119121	0.04434840651119121	R-HSA-2142753
CHEMBL296419	P49354, P49356, P51589, Q12809	GPCR downstream signalling	0.04481072484968751	0.04481072484968751	R-HSA-388396
CHEMBL296419	P49354, P49356, P51589, Q12809	Cytochrome P450 - arranged by substrate type	0.049590226688494554	0.049590226688494554	R-HSA-211897
CHEMBL315838	Q14524	Interaction between L1 and Ankyrins	0.009238502819101768	0.002241695536987942	R-HSA-445095
CHEMBL315838	Q14524	Phase 0 - rapid depolarisation	0.009238502819101768	0.002309625704775442	R-HSA-5576892
CHEMBL315838	Q14524	L1CAM interactions	0.015216357584403206	0.00883092181237688	R-HSA-373760
CHEMBL315838	Q14524	Cardiac conduction	0.015216357584403206	0.0097140139936146	R-HSA-5576891
CHEMBL315838	Q14524	Muscle contraction	0.015216357584403206	0.015216357584403206	R-HSA-397014
CHEMBL315838	Q14524	Axon guidance	0.0398070783234834	0.0398070783234834	R-HSA-422475
CHEMBL315838	Q14524	Nervous system development	0.042252564363833955	0.042252564363833955	R-HSA-9675108
CHEMBL363295	Q12809, Q13936	Cardiac conduction	0.0016041551537588905	0.00009436206786817003	R-HSA-5576891
CHEMBL363295	Q12809, Q13936	Muscle contraction	0.0018523003050914255	0.0002315375381364282	R-HSA-397014
CHEMBL363295	Q12809, Q13936	Phase 3 - rapid repolarisation	0.006111846225259621	0.0012223692450519241	R-HSA-5576890
CHEMBL363295	Q12809, Q13936	Phase 2 - plateau phase	0.009227834077309538	0.0023082921120514133	R-HSA-5576893
CHEMBL363295	Q12809, Q13936	Adrenaline,noradrenaline inhibits insulin secretion	0.009227834077309538	0.004342805482520529	R-HSA-400042
CHEMBL363295	Q12809, Q13936	Phase 0 - rapid depolarisation	0.009227834077309538	0.004613917038654769	R-HSA-5576892
CHEMBL363295	Q12809, Q13936	Voltage gated Potassium channels	0.009487612402543366	0.005968921078402523	R-HSA-1296072
CHEMBL363295	Q12809, Q13936	NCAM1 interactions	0.009487612402543366	0.005968921078402523	R-HSA-419037
CHEMBL363295	Q12809, Q13936	NCAM signaling for neurite out-growth	0.009487612402543366	0.009487612402543366	R-HSA-375165
CHEMBL363295	Q12809, Q13936	Regulation of insulin secretion	0.01434934696248491	0.01434934696248491	R-HSA-422356
CHEMBL363295	Q12809, Q13936	Potassium Channels	0.014484224407920743	0.014484224407920743	R-HSA-1296071
CHEMBL363295	Q12809, Q13936	Integration of energy metabolism	0.019602728634078415	0.019602728634078415	R-HSA-163685
CHEMBL405	O75954, O95859, P08588, P21397, P27338, P41970, Q5SNT2	Biogenic amines are oxidatively deaminated to aldehydes by MAOA and MAOB	0.0005878347822907415	0.000016328743952520597	R-HSA-141333
CHEMBL405	O75954, O95859, P08588, P21397, P27338, P41970, Q5SNT2	Amine Oxidase reactions	0.0008400372410437562	0.00004666873561354201	R-HSA-140179
CHEMBL405	O75954, O95859, P08588, P21397, P27338, P41970, Q5SNT2	Enzymatic degradation of Dopamine by monoamine oxidase	0.03237765199673426	0.005692198765753109	R-HSA-379398
CHEMBL405	O75954, O95859, P08588, P21397, P27338, P41970, Q5SNT2	Metabolism of serotonin	0.03237765199673426	0.006165292463413574	R-HSA-380612
CHEMBL405	O75954, O95859, P08588, P21397, P27338, P41970, Q5SNT2	Serotonin clearance from the synaptic cleft	0.03237765199673426	0.007583416088258521	R-HSA-380615
CHEMBL405	O75954, O95859, P08588, P21397, P27338, P41970, Q5SNT2	Enzymatic degradation of dopamine by COMT	0.03237765199673426	0.007583416088258521	R-HSA-379397
CHEMBL405	O75954, O95859, P08588, P21397, P27338, P41970, Q5SNT2	Phase I - Functionalization of compounds	0.03237765199673426	0.008094412999183564	R-HSA-211945
CHEMBL405	O75954, O95859, P08588, P21397, P27338, P41970, Q5SNT2	Dopamine clearance from the synaptic cleft	0.037886197105841735	0.009471549276460434	R-HSA-379401
CHEMBL405	O75954, O95859, P08588, P21397, P27338, P41970, Q5SNT2	Norepinephrine Neurotransmitter Release Cycle	0.04253524998221647	0.014178416660738824	R-HSA-181430
CHEMBL417	P06241	FLT3 signaling through SRC family kinases	0.011401414866202608	0.0008149958911731758	R-HSA-9706374
CHEMBL417	P06241	NTRK2 activates RAC1	0.011401414866202608	0.0009507962381480883	R-HSA-9032759
CHEMBL417	P06241	Reelin signalling pathway	0.011401414866202608	0.0009507962381480883	R-HSA-8866376
CHEMBL417	P06241	Activated NTRK2 signals through FYN	0.011401414866202608	0.0014939053358939969	R-HSA-9032500
CHEMBL417	P06241	Axon guidance	0.011401414866202608	0.0015846034846519474	R-HSA-422475
CHEMBL417	P06241	Nervous system development	0.011401414866202608	0.0017852791953198999	R-HSA-9675108
CHEMBL417	P06241	Signaling by Receptor Tyrosine Kinases	0.011401414866202608	0.0018256884392106043	R-HSA-9006934
CHEMBL417	P06241	PECAM1 interactions	0.011401414866202608	0.001901140254542133	R-HSA-210990
CHEMBL417	P06241	Platelet Adhesion to exposed collagen	0.011401414866202608	0.0021725840552303533	R-HSA-75892
CHEMBL417	P06241	CD28 dependent Vav1 pathway	0.011401414866202608	0.0023082921120514133	R-HSA-389359
CHEMBL417	P06241	CRMPs in Sema3A signaling	0.011401414866202608	0.0024439909398570325	R-HSA-399956
CHEMBL417	P06241	Regulation of KIT signaling	0.011401414866202608	0.0024439909398570325	R-HSA-1433559
CHEMBL417	P06241	SEMA3A-Plexin repulsion signaling by inhibiting Integrin adhesion	0.011401414866202608	0.002579680538647322	R-HSA-399955
CHEMBL417	P06241	DCC mediated attractive signaling	0.011401414866202608	0.002579680538647322	R-HSA-418885
CHEMBL417	P06241	Sema3A PAK dependent Axon repulsion	0.011401414866202608	0.002579680538647322	R-HSA-399954
CHEMBL417	P06241	Ephrin signaling	0.011401414866202608	0.0031223466436546277	R-HSA-3928664
CHEMBL417	P06241	Regulation of signaling by CBL	0.011401414866202608	0.0032579900973679354	R-HSA-912631
CHEMBL417	P06241	Nephrin family interactions	0.011401414866202608	0.0033936243220659135	R-HSA-373753
CHEMBL417	P06241	CTLA4 inhibitory signaling	0.011401414866202608	0.0033936243220659135	R-HSA-389513
CHEMBL417	P06241	CD28 dependent PI3K/Akt signaling	0.011401414866202608	0.0035292493177484507	R-HSA-389357
CHEMBL417	P06241	The role of Nef in HIV-1 replication and disease pathogenesis	0.011666924409994284	0.003936068930703862	R-HSA-164952
CHEMBL417	P06241	CD209 (DC-SIGN) signaling	0.011666924409994284	0.004071657010324858	R-HSA-5621575
CHEMBL417	P06241	EPHA-mediated growth cone collapse	0.011666924409994284	0.004478365875095314	R-HSA-3928663
CHEMBL417	P06241	Signaling by NTRK2 (TRKB)	0.011666924409994284	0.004478365875095314	R-HSA-9006115
CHEMBL417	P06241	DAP12 signaling	0.011666924409994284	0.004884991678727579	R-HSA-2424491
CHEMBL417	P06241	CD28 co-stimulation	0.011666924409994284	0.005291534421220989	R-HSA-389356
CHEMBL417	P06241	GPVI-mediated activation cascade	0.011666924409994284	0.005833462204997142	R-HSA-114604
CHEMBL417	P06241	Interleukin-3, Interleukin-5 and GM-CSF signaling	0.013539888480546436	0.006781480509512439	R-HSA-512988
CHEMBL417	P06241	EPHB-mediated forward signaling	0.013539888480546436	0.006916874779810178	R-HSA-3928662
CHEMBL417	P06241	DAP12 interactions	0.013539888480546436	0.007187635633359446	R-HSA-2172127
CHEMBL417	P06241	Developmental Biology	0.013539888480546436	0.007360919626346107	R-HSA-1266738
CHEMBL417	P06241	EPH-ephrin mediated repulsion of cells	0.013539888480546436	0.007458359570847284	R-HSA-3928665
CHEMBL417	P06241	Netrin-1 signaling	0.013539888480546436	0.007999696697638226	R-HSA-373752
CHEMBL417	P06241	FLT3 Signaling	0.013539888480546436	0.008676160453280457	R-HSA-9607240
CHEMBL417	P06241	Dectin-2 family	0.013539888480546436	0.008811425517362692	R-HSA-5621480
CHEMBL417	P06241	Signaling by SCF-KIT	0.013539888480546436	0.00894668135242982	R-HSA-1433557
CHEMBL417	P06241	NCAM signaling for neurite out-growth	0.013539888480546436	0.009487612402543366	R-HSA-375165
CHEMBL417	P06241	Semaphorin interactions	0.013539888480546436	0.009758022553507772	R-HSA-373755
CHEMBL417	P06241	Signaling by ERBB2	0.013539888480546436	0.010569031510031968	R-HSA-1227986
CHEMBL417	P06241	Costimulation by the CD28 family	0.013539888480546436	0.013539888480546436	R-HSA-388841
CHEMBL417	P06241	EPH-Ephrin signaling	0.013674821300074691	0.013674821300074691	R-HSA-2682334
CHEMBL417	P06241	FCGR activation	0.013944659252084879	0.013944659252084879	R-HSA-2029481
CHEMBL417	P06241	Antigen activates B Cell Receptor (BCR) leading to generation of second messengers	0.013944659252084879	0.013944659252084879	R-HSA-983695
CHEMBL417	P06241	Role of LAT2/NTAL/LAB on calcium mobilization	0.014484224407920743	0.014484224407920743	R-HSA-2730905
CHEMBL417	P06241	PI5P, PP2A and IER3 Regulate PI3K/AKT Signaling	0.017449193266615648	0.017449193266615648	R-HSA-6811558
CHEMBL417	P06241	Cell-Cell communication	0.017987798604850558	0.017987798604850558	R-HSA-1500931
CHEMBL417	P06241	VEGFA-VEGFR2 Pathway	0.017987798604850558	0.017987798604850558	R-HSA-4420097
CHEMBL417	P06241	Negative regulation of the PI3K/AKT network	0.018526256278839526	0.018526256278839526	R-HSA-199418
CHEMBL417	P06241	Signaling by VEGF	0.019468201891227443	0.019468201891227443	R-HSA-194138
CHEMBL417	P06241	Signaling by NTRKs	0.02242565833139376	0.02242565833139376	R-HSA-166520
CHEMBL417	P06241	Signaling by the B Cell Receptor (BCR)	0.025780982239585915	0.025780982239585915	R-HSA-983705
CHEMBL417	P06241	Fcgamma receptor (FCGR) dependent phagocytosis	0.026049158968825648	0.026049158968825648	R-HSA-2029480
CHEMBL417	P06241	C-type lectin receptors (CLRs)	0.027389488874101087	0.027389488874101087	R-HSA-5621481
CHEMBL417	P06241	Fc epsilon receptor (FCERI) signaling	0.031672342672640186	0.031672342672640186	R-HSA-2454202
CHEMBL417	P06241	Cell surface interactions at the vascular wall	0.03474480648810496	0.03474480648810496	R-HSA-202733
CHEMBL417	P06241	Platelet activation, signaling and aggregation	0.03981035462394744	0.03981035462394744	R-HSA-76002
CHEMBL417	P06241	PIP3 activates AKT signaling	0.04286987013081833	0.04286987013081833	R-HSA-1257604
CHEMBL417	P06241	RAF/MAP kinase cascade	0.046322573994911465	0.046322573994911465	R-HSA-5673001
CHEMBL417	P06241	MAPK1/MAPK3 signaling	0.04725108216088958	0.04725108216088958	R-HSA-5684996
CHEMBL417	P06241	Intracellular signaling by second messengers	0.049106741827583456	0.049106741827583456	R-HSA-9006925
CHEMBL45816	Q08289, Q12809, Q13936	Cardiac conduction	0.000017416054508001544	0.0000009166344477895549	R-HSA-5576891
CHEMBL45816	Q08289, Q12809, Q13936	Muscle contraction	0.00002398618843280076	0.000003523157974472113	R-HSA-397014
CHEMBL45816	Q08289, Q12809, Q13936	Phase 2 - plateau phase	0.00002398618843280076	0.00000399769807213346	R-HSA-5576893
CHEMBL45816	Q08289, Q12809, Q13936	Adrenaline,noradrenaline inhibits insulin secretion	0.00004793541566450177	0.000014155224445810966	R-HSA-400042
CHEMBL45816	Q08289, Q12809, Q13936	Phase 0 - rapid depolarisation	0.00004793541566450177	0.000015978471888167256	R-HSA-5576892
CHEMBL45816	Q08289, Q12809, Q13936	NCAM1 interactions	0.00008024296924058483	0.000026747656413528276	R-HSA-419037
CHEMBL45816	Q08289, Q12809, Q13936	NCAM signaling for neurite out-growth	0.00013523645325697053	0.00006761822662848527	R-HSA-375165
CHEMBL45816	Q08289, Q12809, Q13936	Regulation of insulin secretion	0.00030959828690790836	0.00015479914345395418	R-HSA-422356
CHEMBL45816	Q08289, Q12809, Q13936	Integration of energy metabolism	0.0005782976056178946	0.0002891488028089473	R-HSA-163685
CHEMBL45816	Q08289, Q12809, Q13936	Phase 3 - rapid repolarisation	0.0018329934334082587	0.0018329934334082587	R-HSA-5576890
CHEMBL45816	Q08289, Q12809, Q13936	Presynaptic depolarization and calcium channel opening	0.0028503545766965788	0.0028503545766965788	R-HSA-112308
CHEMBL45816	Q08289, Q12809, Q13936	Neuronal System	0.00339590093039166	0.00339590093039166	R-HSA-112316
CHEMBL45816	Q08289, Q12809, Q13936	Axon guidance	0.004627653583905378	0.004627653583905378	R-HSA-422475
CHEMBL45816	Q08289, Q12809, Q13936	Nervous system development	0.005204972337744418	0.005204972337744418	R-HSA-9675108
CHEMBL45816	Q08289, Q12809, Q13936	Voltage gated Potassium channels	0.008940007789397075	0.008940007789397075	R-HSA-1296072
CHEMBL45816	Q08289, Q12809, Q13936	Developmental Biology	0.02081968687468072	0.02081968687468072	R-HSA-1266738
CHEMBL45816	Q08289, Q12809, Q13936	Potassium Channels	0.021647473371194437	0.021647473371194437	R-HSA-1296071
CHEMBL473	Q12809	Phase 3 - rapid repolarisation	0.003668229060525663	0.0006113715100876105	R-HSA-5576890
CHEMBL473	Q12809	Voltage gated Potassium channels	0.00896678214795199	0.0029889273826506635	R-HSA-1296072
CHEMBL473	Q12809	Potassium Channels	0.0097140139936146	0.007268527953264048	R-HSA-1296071
CHEMBL473	Q12809	Cardiac conduction	0.0097140139936146	0.0097140139936146	R-HSA-5576891
CHEMBL473	Q12809	Muscle contraction	0.015216357584403206	0.015216357584403206	R-HSA-397014
CHEMBL473	Q12809	Neuronal System	0.034033014061544686	0.034033014061544686	R-HSA-112316
CHEMBL479	P08172, Q12809	Muscarinic acetylcholine receptors	0.011001323205467317	0.0008149958911731758	R-HSA-390648
CHEMBL479	P08172, Q12809	Phase 3 - rapid repolarisation	0.011001323205467317	0.0012223692450519241	R-HSA-5576890
CHEMBL479	P08172, Q12809	Voltage gated Potassium channels	0.035813526470415136	0.005968921078402523	R-HSA-1296072
CHEMBL479	P08172, Q12809	Amine ligand-binding receptors	0.03866733183872206	0.011919974783007437	R-HSA-375280
CHEMBL479	P08172, Q12809	Potassium Channels	0.03866733183872206	0.014484224407920743	R-HSA-1296071
CHEMBL479	P08172, Q12809	Cargo recognition for clathrin-mediated endocytosis	0.03866733183872206	0.015697706111150733	R-HSA-8856825
CHEMBL479	P08172, Q12809	Cardiac conduction	0.03866733183872206	0.01933366591936103	R-HSA-5576891
CHEMBL479	P08172, Q12809	Clathrin-mediated endocytosis	0.04377654244638052	0.02188827122319026	R-HSA-8856828
CHEMBL499	P08588, P19838	DEx/H-box helicases activate type I IFN and inflammatory cytokines production	0.012730097754053982	0.0009507962381480883	R-HSA-3134963
CHEMBL499	P08588, P19838	CLEC7A/inflammasome pathway	0.012730097754053982	0.001086587356107671	R-HSA-5660668
CHEMBL499	P08588, P19838	Interleukin-1 processing	0.012730097754053982	0.001086587356107671	R-HSA-448706
CHEMBL499	P08588, P19838	Regulated proteolysis of p75NTR	0.012730097754053982	0.0016296595377922607	R-HSA-193692
CHEMBL499	P08588, P19838	NF-kB is activated and signals survival	0.012730097754053982	0.0020368667693939635	R-HSA-209560
CHEMBL499	P08588, P19838	MAP3K8 (TPL2)-dependent MAPK1/3 activation	0.012730097754053982	0.0024439909398570325	R-HSA-5684264
CHEMBL499	P08588, P19838	RIP-mediated NFkB activation via ZBP1	0.012730097754053982	0.002579680538647322	R-HSA-1810476
CHEMBL499	P08588, P19838	p75NTR signals via NF-kB	0.012730097754053982	0.002579680538647322	R-HSA-193639
CHEMBL499	P08588, P19838	The NLRP3 inflammasome	0.012730097754053982	0.0031223466436546277	R-HSA-844456
CHEMBL499	P08588, P19838	ZBP1(DAI) mediated induction of type I IFNs	0.012730097754053982	0.0032579900973679354	R-HSA-1606322
CHEMBL499	P08588, P19838	TRAF6 mediated NF-kB activation	0.012730097754053982	0.003936068930703862	R-HSA-933542
CHEMBL499	P08588, P19838	CD209 (DC-SIGN) signaling	0.012730097754053982	0.004071657010324858	R-HSA-5621575
CHEMBL499	P08588, P19838	Inflammasomes	0.012730097754053982	0.004478365875095314	R-HSA-622312
CHEMBL499	P08588, P19838	TAK1 activates NFkB by phosphorylation and activation of IKKs complex	0.012730097754053982	0.005291534421220989	R-HSA-445989
CHEMBL499	P08588, P19838	Adrenoceptors	0.012730097754053982	0.006510664281870526	R-HSA-390696
CHEMBL499	P08588, P19838	Transcriptional Regulation by VENTX	0.012730097754053982	0.006510664281870526	R-HSA-8853884
CHEMBL499	P08588, P19838	PKMTs methylate histone lysines	0.012730097754053982	0.006646077010199147	R-HSA-3214841
CHEMBL499	P08588, P19838	MAP kinase activation	0.012730097754053982	0.009352393483538002	R-HSA-450294
CHEMBL499	P08588, P19838	Nucleotide-binding domain, leucine rich repeat containing receptor (NLR) signaling pathways	0.012730097754053982	0.009487612402543366	R-HSA-168643
CHEMBL499	P08588, P19838	Activation of NF-kappaB in B cells	0.012730097754053982	0.009758022553507772	R-HSA-1169091
CHEMBL499	P08588, P19838	Interleukin-17 signaling	0.012730097754053982	0.010433886423149796	R-HSA-448424
CHEMBL499	P08588, P19838	Cytosolic sensors of pathogen-associated DNA	0.012730097754053982	0.010569031510031968	R-HSA-1834949
CHEMBL499	P08588, P19838	Amine ligand-binding receptors	0.012730097754053982	0.011919974783007437	R-HSA-375280
CHEMBL499	P08588, P19838	Senescence-Associated Secretory Phenotype (SASP)	0.012730097754053982	0.012325077799100081	R-HSA-2559582
CHEMBL499	P08588, P19838	Downstream signaling events of B Cell Receptor (BCR)	0.012730097754053982	0.012595100331418085	R-HSA-1168372
CHEMBL499	P08588, P19838	MyD88 cascade initiated on plasma membrane	0.012730097754053982	0.012730097754053982	R-HSA-975871
CHEMBL499	P08588, P19838	Toll Like Receptor 10 (TLR10) Cascade	0.012730097754053982	0.012730097754053982	R-HSA-168142
CHEMBL499	P08588, P19838	Toll Like Receptor 5 (TLR5) Cascade	0.012730097754053982	0.012730097754053982	R-HSA-168176
CHEMBL499	P08588, P19838	DDX58/IFIH1-mediated induction of interferon-alpha/beta	0.013000064912279896	0.013000064912279896	R-HSA-168928
CHEMBL499	P08588, P19838	TRAF6 mediated induction of NFkB and MAP kinases upon TLR7/8 or 9 activation	0.013674821300074691	0.013674821300074691	R-HSA-975138
CHEMBL499	P08588, P19838	Toll Like Receptor 3 (TLR3) Cascade	0.013809744890587394	0.013809744890587394	R-HSA-168164
CHEMBL499	P08588, P19838	MyD88 dependent cascade initiated on endosome	0.013809744890587394	0.013809744890587394	R-HSA-975155
CHEMBL499	P08588, P19838	Toll Like Receptor 7/8 (TLR7/8) Cascade	0.014079564384567034	0.014079564384567034	R-HSA-168181
CHEMBL499	P08588, P19838	TRIF(TICAM1)-mediated TLR4 signaling	0.014484224407920743	0.014484224407920743	R-HSA-937061
CHEMBL499	P08588, P19838	MyD88-independent TLR4 cascade	0.014484224407920743	0.014484224407920743	R-HSA-166166
CHEMBL499	P08588, P19838	Toll Like Receptor 9 (TLR9) Cascade	0.014484224407920743	0.014484224407920743	R-HSA-168138
CHEMBL499	P08588, P19838	Transcriptional regulation of white adipocyte differentiation	0.014619092624341135	0.014619092624341135	R-HSA-381340
CHEMBL499	P08588, P19838	p75 NTR receptor-mediated signalling	0.014753951611746197	0.014753951611746197	R-HSA-193704
CHEMBL499	P08588, P19838	Interleukin-1 signaling	0.01502364189951011	0.01502364189951011	R-HSA-9020702
CHEMBL499	P08588, P19838	MyD88:MAL(TIRAP) cascade initiated on plasma membrane	0.01502364189951011	0.01502364189951011	R-HSA-166058
CHEMBL499	P08588, P19838	Toll Like Receptor TLR6:TLR2 Cascade	0.01502364189951011	0.01502364189951011	R-HSA-168188
CHEMBL499	P08588, P19838	Toll Like Receptor TLR1:TLR2 Cascade	0.015428108113540784	0.015428108113540784	R-HSA-168179
CHEMBL499	P08588, P19838	Toll Like Receptor 2 (TLR2) Cascade	0.015428108113540784	0.015428108113540784	R-HSA-181438
CHEMBL499	P08588, P19838	CLEC7A (Dectin-1) signaling	0.016236791358186342	0.016236791358186342	R-HSA-5607764
CHEMBL499	P08588, P19838	Downstream TCR signaling	0.016775728940975343	0.016775728940975343	R-HSA-202424
CHEMBL499	P08588, P19838	Toll Like Receptor 4 (TLR4) Cascade	0.019468201891227443	0.019468201891227443	R-HSA-166016
CHEMBL499	P08588, P19838	TCR signaling	0.019871754432734146	0.019871754432734146	R-HSA-202403
CHEMBL499	P08588, P19838	Death Receptor Signalling	0.021350736450740704	0.021350736450740704	R-HSA-73887
CHEMBL499	P08588, P19838	Interleukin-1 family signaling	0.022291325397866046	0.022291325397866046	R-HSA-446652
CHEMBL499	P08588, P19838	FCERI mediated NF-kB activation	0.02363423942745113	0.02363423942745113	R-HSA-2871837
CHEMBL499	P08588, P19838	Toll-like Receptor Cascades	0.024976230555497025	0.024976230555497025	R-HSA-168898
CHEMBL499	P08588, P19838	Signaling by the B Cell Receptor (BCR)	0.025780982239585915	0.025780982239585915	R-HSA-983705
CHEMBL499	P08588, P19838	Cellular Senescence	0.026987486807180106	0.026987486807180106	R-HSA-2559583
CHEMBL499	P08588, P19838	C-type lectin receptors (CLRs)	0.027389488874101087	0.027389488874101087	R-HSA-5621481
CHEMBL499	P08588, P19838	Fc epsilon receptor (FCERI) signaling	0.031672342672640186	0.031672342672640186	R-HSA-2454202
CHEMBL499	P08588, P19838	Chromatin modifying enzymes	0.035011746529282295	0.035011746529282295	R-HSA-3247509
CHEMBL499	P08588, P19838	Chromatin organization	0.035011746529282295	0.035011746529282295	R-HSA-4839726
CHEMBL517	P08172, Q12809, Q14524	Cardiac conduction	0.0067500704330143435	0.000281252934708931	R-HSA-5576891
CHEMBL517	P08172, Q12809, Q14524	Muscle contraction	0.008250795581522752	0.0006875662984602293	R-HSA-397014
CHEMBL517	P08172, Q12809, Q14524	Muscarinic acetylcholine receptors	0.009777957768419832	0.001222244721052479	R-HSA-390648
CHEMBL517	P08172, Q12809, Q14524	Phase 3 - rapid repolarisation	0.010997960600449552	0.0018329934334082587	R-HSA-5576890
CHEMBL517	P08172, Q12809, Q14524	Interaction between L1 and Ankyrins	0.026820023368191226	0.006710022279288075	R-HSA-445095
CHEMBL517	P08172, Q12809, Q14524	Phase 0 - rapid depolarisation	0.026820023368191226	0.006912886322038014	R-HSA-5576892
CHEMBL517	P08172, Q12809, Q14524	Voltage gated Potassium channels	0.026820023368191226	0.008940007789397075	R-HSA-1296072
CHEMBL517	P08172, Q12809, Q14524	Amine ligand-binding receptors	0.04329494674238887	0.017826573670249757	R-HSA-375280
CHEMBL517	P08172, Q12809, Q14524	Potassium Channels	0.04329494674238887	0.021647473371194437	R-HSA-1296071
CHEMBL517	P08172, Q12809, Q14524	Cargo recognition for clathrin-mediated endocytosis	0.046907818457082584	0.023453909228541292	R-HSA-8856825
CHEMBL533	O00180, P54289, Q12809, Q13936	Cardiac conduction	0.00007279650382718827	0.0000036398251913594137	R-HSA-5576891
CHEMBL533	O00180, P54289, Q12809, Q13936	Muscle contraction	0.00013931803003242038	0.000013931803003242038	R-HSA-397014
CHEMBL533	O00180, P54289, Q12809, Q13936	Potassium Channels	0.0018835518441031596	0.0003139253073505266	R-HSA-1296071
CHEMBL533	O00180, P54289, Q12809, Q13936	Tandem of pore domain in a weak inwardly rectifying K+ channels (TWIK)	0.005432198860515491	0.0010864397721030983	R-HSA-1299308
CHEMBL533	O00180, P54289, Q12809, Q13936	Phase 3 - rapid repolarisation	0.009206545846869862	0.002443244303532488	R-HSA-5576890
CHEMBL533	O00180, P54289, Q12809, Q13936	Tandem pore domain potassium channels	0.009206545846869862	0.0035276923682634465	R-HSA-1296346
CHEMBL533	O00180, P54289, Q12809, Q13936	Phase 2 - plateau phase	0.009206545846869862	0.004611256011628262	R-HSA-5576893
CHEMBL533	O00180, P54289, Q12809, Q13936	Phase 4 - resting membrane potential	0.009206545846869862	0.005423348631981795	R-HSA-5576886
CHEMBL533	O00180, P54289, Q12809, Q13936	Neuronal System	0.009206545846869862	0.006638152046597012	R-HSA-112316
CHEMBL533	O00180, P54289, Q12809, Q13936	Adrenaline,noradrenaline inhibits insulin secretion	0.009206545846869862	0.008666751005582118	R-HSA-400042
CHEMBL533	O00180, P54289, Q12809, Q13936	Phase 0 - rapid depolarisation	0.009206545846869862	0.009206545846869862	R-HSA-5576892
CHEMBL533	O00180, P54289, Q12809, Q13936	Voltage gated Potassium channels	0.011902214137964884	0.011902214137964884	R-HSA-1296072
CHEMBL533	O00180, P54289, Q12809, Q13936	NCAM1 interactions	0.011902214137964884	0.011902214137964884	R-HSA-419037
CHEMBL533	O00180, P54289, Q12809, Q13936	NCAM signaling for neurite out-growth	0.018885210015985865	0.018885210015985865	R-HSA-375165
CHEMBL533	O00180, P54289, Q12809, Q13936	Regulation of insulin secretion	0.028492790166720017	0.028492790166720017	R-HSA-422356
CHEMBL533	O00180, P54289, Q12809, Q13936	Integration of energy metabolism	0.03882119029825548	0.03882119029825548	R-HSA-163685
CHEMBL58	Q16678	Synthesis of (16-20)-hydroxyeicosatetraenoic acids (HETE)	0.006249575436451327	0.0013586033557503319	R-HSA-2142816
CHEMBL58	Q16678	Synthesis of epoxy (EET) and dihydroxyeicosatrienoic acids (DHET)	0.006249575436451327	0.0015623938591128317	R-HSA-2142670
CHEMBL58	Q16678	Endogenous sterols	0.011955709530602432	0.004755111745125995	R-HSA-211976
CHEMBL58	Q16678	Arachidonic acid metabolism	0.020311120168466812	0.011276407852727433	R-HSA-2142753
CHEMBL58	Q16678	Cytochrome P450 - arranged by substrate type	0.020311120168466812	0.012635011208477653	R-HSA-211897
CHEMBL58	Q16678	Phase I - Functionalization of compounds	0.020311120168466812	0.020311120168466812	R-HSA-211945
CHEMBL58	Q16678	Fatty acid metabolism	0.02914204198084369	0.02914204198084369	R-HSA-8978868
CHEMBL58	Q16678	Biological oxidations	0.03715780177977035	0.03715780177977035	R-HSA-211859
CHEMBL595	P19793, P27338, P37231, Q07869, Q15648, Q9UBK2	Transcriptional regulation of white adipocyte differentiation	0.000000008618445068719893	0.00000000012674183924588078	R-HSA-381340
CHEMBL595	P19793, P27338, P37231, Q07869, Q15648, Q9UBK2	PPARA activates gene expression	0.000000031922881449375495	0.0000000013706039636574019	R-HSA-1989781
CHEMBL595	P19793, P27338, P37231, Q07869, Q15648, Q9UBK2	Regulation of lipid metabolism by PPARalpha	0.000000031922881449375495	0.0000000014510400658807043	R-HSA-400206
CHEMBL595	P19793, P27338, P37231, Q07869, Q15648, Q9UBK2	Nuclear Receptor transcription pathway	0.00000023563858353448097	0.00000001730881205030954	R-HSA-383280
CHEMBL595	P19793, P27338, P37231, Q07869, Q15648, Q9UBK2	Transcriptional activation of mitochondrial biogenesis	0.00000023563858353448097	0.000000018126044887267767	R-HSA-2151201
CHEMBL595	P19793, P27338, P37231, Q07869, Q15648, Q9UBK2	Circadian Clock	0.0000004063924470276703	0.00000003694476791160639	R-HSA-400253
CHEMBL595	P19793, P27338, P37231, Q07869, Q15648, Q9UBK2	Mitochondrial biogenesis	0.0000007375385892016695	0.00000008194873213351883	R-HSA-1592230
CHEMBL595	P19793, P27338, P37231, Q07869, Q15648, Q9UBK2	RORA activates gene expression	0.0000007806703470336629	0.00000009758379337920786	R-HSA-1368082
CHEMBL595	P19793, P27338, P37231, Q07869, Q15648, Q9UBK2	SUMO E3 ligases SUMOylate target proteins	0.000002307519794131352	0.00000035112912666335205	R-HSA-3108232
CHEMBL595	P19793, P27338, P37231, Q07869, Q15648, Q9UBK2	SUMOylation of intracellular receptors	0.000002307519794131352	0.0000003987865772048238	R-HSA-4090294
CHEMBL595	P19793, P27338, P37231, Q07869, Q15648, Q9UBK2	SUMOylation	0.000002307519794131352	0.00000042504841446522335	R-HSA-2990846
CHEMBL595	P19793, P27338, P37231, Q07869, Q15648, Q9UBK2	BMAL1:CLOCK,NPAS2 activates circadian gene expression	0.000002307519794131352	0.0000004615039588262704	R-HSA-1368108
CHEMBL595	P19793, P27338, P37231, Q07869, Q15648, Q9UBK2	Activation of gene expression by SREBF (SREBP)	0.000010637228104459773	0.0000021274456208919545	R-HSA-2426168
CHEMBL595	P19793, P27338, P37231, Q07869, Q15648, Q9UBK2	Organelle biogenesis and maintenance	0.00001551060826932016	0.00000387765206733004	R-HSA-1852241
CHEMBL595	P19793, P27338, P37231, Q07869, Q15648, Q9UBK2	Regulation of cholesterol biosynthesis by SREBP (SREBF)	0.00001574178455499009	0.000003935446138747523	R-HSA-1655829
CHEMBL595	P19793, P27338, P37231, Q07869, Q15648, Q9UBK2	Developmental Biology	0.00010359170363560821	0.000025897925908902053	R-HSA-1266738
CHEMBL595	P19793, P27338, P37231, Q07869, Q15648, Q9UBK2	Metabolism of lipids	0.00020494565119788533	0.00005123641279947133	R-HSA-556833
CHEMBL595	P19793, P27338, P37231, Q07869, Q15648, Q9UBK2	Generic Transcription Pathway	0.00021520400236141324	0.00007173466745380441	R-HSA-212436
CHEMBL595	P19793, P27338, P37231, Q07869, Q15648, Q9UBK2	RNA Polymerase II Transcription	0.00032742882761616077	0.00010914294253872026	R-HSA-73857
CHEMBL595	P19793, P27338, P37231, Q07869, Q15648, Q9UBK2	Gene expression (Transcription)	0.0005064618109699159	0.00016882060365663865	R-HSA-74160
CHEMBL595	P19793, P27338, P37231, Q07869, Q15648, Q9UBK2	Metabolism of steroids	0.0006030488505253118	0.00020101628350843725	R-HSA-8957322
CHEMBL595	P19793, P27338, P37231, Q07869, Q15648, Q9UBK2	Metabolism	0.0007062518287156427	0.00023541727623854758	R-HSA-1430728
CHEMBL595	P19793, P27338, P37231, Q07869, Q15648, Q9UBK2	Post-translational protein modification	0.003466559741941433	0.0017332798709707165	R-HSA-597592
CHEMBL595	P19793, P27338, P37231, Q07869, Q15648, Q9UBK2	NR1H2 & NR1H3 regulate gene expression to limit cholesterol uptake	0.008137789143599417	0.004068894571799708	R-HSA-9031525
CHEMBL595	P19793, P27338, P37231, Q07869, Q15648, Q9UBK2	NR1H2 & NR1H3 regulate gene expression linked to triglyceride lipolysis in adipose	0.008137789143599417	0.004068894571799708	R-HSA-9031528
CHEMBL595	P19793, P27338, P37231, Q07869, Q15648, Q9UBK2	NR1H2 & NR1H3 regulate gene expression linked to gluconeogenesis	0.008137789143599417	0.004068894571799708	R-HSA-9632974
CHEMBL595	P19793, P27338, P37231, Q07869, Q15648, Q9UBK2	MECP2 regulates transcription factors	0.008137789143599417	0.004068894571799708	R-HSA-9022707
CHEMBL595	P19793, P27338, P37231, Q07869, Q15648, Q9UBK2	Activation of PPARGC1A (PGC-1alpha) by phosphorylation	0.00956500767500279	0.005286869074919154	R-HSA-2151209
CHEMBL595	P19793, P27338, P37231, Q07869, Q15648, Q9UBK2	Biogenic amines are oxidatively deaminated to aldehydes by MAOA and MAOB	0.00956500767500279	0.005286869074919154	R-HSA-141333
CHEMBL595	P19793, P27338, P37231, Q07869, Q15648, Q9UBK2	Phase I - Functionalization of compounds	0.00956500767500279	0.005860532719560774	R-HSA-211945
CHEMBL595	P19793, P27338, P37231, Q07869, Q15648, Q9UBK2	NR1H2 & NR1H3 regulate gene expression to control bile acid homeostasis	0.00956500767500279	0.006098162280079311	R-HSA-9623433
CHEMBL595	P19793, P27338, P37231, Q07869, Q15648, Q9UBK2	NR1H2 & NR1H3 regulate gene expression linked to lipogenesis	0.00956500767500279	0.006908903997801308	R-HSA-9029558
CHEMBL595	P19793, P27338, P37231, Q07869, Q15648, Q9UBK2	Metabolism of proteins	0.00956500767500279	0.0075719691727615945	R-HSA-392499
CHEMBL595	P19793, P27338, P37231, Q07869, Q15648, Q9UBK2	Amine Oxidase reactions	0.00956500767500279	0.008933347502657285	R-HSA-140179
CHEMBL595	P19793, P27338, P37231, Q07869, Q15648, Q9UBK2	Signaling by Nuclear Receptors	0.00956500767500279	0.00956500767500279	R-HSA-9006931
CHEMBL595	P19793, P27338, P37231, Q07869, Q15648, Q9UBK2	Carnitine metabolism	0.01135813900498528	0.01135813900498528	R-HSA-200425
CHEMBL595	P19793, P27338, P37231, Q07869, Q15648, Q9UBK2	Regulation of pyruvate dehydrogenase (PDH) complex	0.012568679553604523	0.012568679553604523	R-HSA-204174
CHEMBL595	P19793, P27338, P37231, Q07869, Q15648, Q9UBK2	Synthesis of bile acids and bile salts via 27-hydroxycholesterol	0.0137779846467746	0.0137779846467746	R-HSA-193807
CHEMBL595	P19793, P27338, P37231, Q07869, Q15648, Q9UBK2	Recycling of bile acids and salts	0.014986055293408684	0.014986055293408684	R-HSA-159418
CHEMBL595	P19793, P27338, P37231, Q07869, Q15648, Q9UBK2	SUMOylation of transcription cofactors	0.017800091839519694	0.017800091839519694	R-HSA-3899300
CHEMBL595	P19793, P27338, P37231, Q07869, Q15648, Q9UBK2	Biological oxidations	0.018742477452265538	0.018742477452265538	R-HSA-211859
CHEMBL595	P19793, P27338, P37231, Q07869, Q15648, Q9UBK2	FOXO-mediated transcription of oxidative stress, metabolic and neuronal genes	0.019806013571199488	0.019806013571199488	R-HSA-9615017
CHEMBL595	P19793, P27338, P37231, Q07869, Q15648, Q9UBK2	Pyruvate metabolism	0.023008387012175113	0.023008387012175113	R-HSA-70268
CHEMBL595	P19793, P27338, P37231, Q07869, Q15648, Q9UBK2	NR1H3 & NR1H2 regulate gene expression linked to cholesterol transport and efflux	0.026600630855798335	0.026600630855798335	R-HSA-9029569
CHEMBL595	P19793, P27338, P37231, Q07869, Q15648, Q9UBK2	Regulation of PTEN gene transcription	0.02819364686575687	0.02819364686575687	R-HSA-8943724
CHEMBL595	P19793, P27338, P37231, Q07869, Q15648, Q9UBK2	Endogenous sterols	0.02819364686575687	0.02819364686575687	R-HSA-211976
CHEMBL595	P19793, P27338, P37231, Q07869, Q15648, Q9UBK2	Transcriptional regulation of granulopoiesis	0.02859156122339057	0.02859156122339057	R-HSA-9616222
CHEMBL595	P19793, P27338, P37231, Q07869, Q15648, Q9UBK2	Signaling by Retinoic Acid	0.02898933979724916	0.02898933979724916	R-HSA-5362517
CHEMBL595	P19793, P27338, P37231, Q07869, Q15648, Q9UBK2	Synthesis of bile acids and bile salts via 7alpha-hydroxycholesterol	0.030579096996223187	0.030579096996223187	R-HSA-193368
CHEMBL595	P19793, P27338, P37231, Q07869, Q15648, Q9UBK2	Regulation of RUNX2 expression and activity	0.03335595297720084	0.03335595297720084	R-HSA-8939902
CHEMBL595	P19793, P27338, P37231, Q07869, Q15648, Q9UBK2	NR1H2 and NR1H3-mediated signaling	0.03414812179048088	0.03414812179048088	R-HSA-9024446
CHEMBL595	P19793, P27338, P37231, Q07869, Q15648, Q9UBK2	Pyruvate metabolism and Citric Acid (TCA) cycle	0.039284043899358134	0.039284043899358134	R-HSA-71406
CHEMBL595	P19793, P27338, P37231, Q07869, Q15648, Q9UBK2	Transcriptional Regulation by MECP2	0.040072161949971874	0.040072161949971874	R-HSA-8986944
CHEMBL595	P19793, P27338, P37231, Q07869, Q15648, Q9UBK2	FOXO-mediated transcription	0.04400467538767039	0.04400467538767039	R-HSA-9614085
CHEMBL595	P19793, P27338, P37231, Q07869, Q15648, Q9UBK2	Synthesis of bile acids and bile salts	0.04439718723420383	0.04439718723420383	R-HSA-192105
CHEMBL595	P19793, P27338, P37231, Q07869, Q15648, Q9UBK2	Activation of anterior HOX genes in hindbrain development during early embryogenesis	0.046357732598982015	0.046357732598982015	R-HSA-5617472
CHEMBL595	P19793, P27338, P37231, Q07869, Q15648, Q9UBK2	Activation of HOX genes during differentiation	0.046357732598982015	0.046357732598982015	R-HSA-5619507
CHEMBL595	P19793, P27338, P37231, Q07869, Q15648, Q9UBK2	Bile acid and bile salt metabolism	0.04831492488555067	0.04831492488555067	R-HSA-194068
CHEMBL640	P02545, Q12809, Q14524, Q8NHY2	Depolymerisation of the Nuclear Lamina	0.001255333842262174	0.00003646382969280104	R-HSA-4419969
CHEMBL640	P02545, Q12809, Q14524, Q8NHY2	Initiation of Nuclear Envelope (NE) Reformation	0.001255333842262174	0.00005021335369048696	R-HSA-2995383
CHEMBL640	P02545, Q12809, Q14524, Q8NHY2	Nuclear Envelope Breakdown	0.004913307437832359	0.0002890180845783741	R-HSA-2980766
CHEMBL640	P02545, Q12809, Q14524, Q8NHY2	Nuclear Envelope (NE) Reassembly	0.006330405713385723	0.0005275338094488102	R-HSA-2995410
CHEMBL640	P02545, Q12809, Q14524, Q8NHY2	Breakdown of the nuclear lamina	0.009654149801902046	0.0012221202308809742	R-HSA-352238
CHEMBL640	P02545, Q12809, Q14524, Q8NHY2	Mitotic Prophase	0.009654149801902046	0.0012309581722247387	R-HSA-68875
CHEMBL640	P02545, Q12809, Q14524, Q8NHY2	Cardiac conduction	0.009654149801902046	0.001379164257414578	R-HSA-5576891
CHEMBL640	P02545, Q12809, Q14524, Q8NHY2	Cell Cycle	0.01327188215639108	0.0022119803593985132	R-HSA-1640170
CHEMBL640	P02545, Q12809, Q14524, Q8NHY2	Muscle contraction	0.016406552706430766	0.003334529670710462	R-HSA-397014
CHEMBL640	P02545, Q12809, Q14524, Q8NHY2	Phase 3 - rapid repolarisation	0.016406552706430766	0.0036626270018895735	R-HSA-5576890
CHEMBL640	P02545, Q12809, Q14524, Q8NHY2	Mitotic Anaphase	0.016406552706430766	0.0041016381766076915	R-HSA-68882
CHEMBL640	P02545, Q12809, Q14524, Q8NHY2	Mitotic Metaphase and Anaphase	0.01653558014521206	0.004133895036303015	R-HSA-2555396
CHEMBL640	P02545, Q12809, Q14524, Q8NHY2	M Phase	0.025005439337839386	0.011104122707032316	R-HSA-68886
CHEMBL640	P02545, Q12809, Q14524, Q8NHY2	Interaction between L1 and Ankyrins	0.025005439337839386	0.01337502015958758	R-HSA-445095
CHEMBL640	P02545, Q12809, Q14524, Q8NHY2	Phase 0 - rapid depolarisation	0.025005439337839386	0.0137779846467746	R-HSA-5576892
CHEMBL640	P02545, Q12809, Q14524, Q8NHY2	Apoptotic cleavage of cellular proteins	0.025005439337839386	0.015388471361791445	R-HSA-111465
CHEMBL640	P02545, Q12809, Q14524, Q8NHY2	Voltage gated Potassium channels	0.025005439337839386	0.017800091839519694	R-HSA-1296072
CHEMBL640	P02545, Q12809, Q14524, Q8NHY2	Autodegradation of the E3 ubiquitin ligase COP1	0.025005439337839386	0.021808520271403564	R-HSA-349425
CHEMBL640	P02545, Q12809, Q14524, Q8NHY2	Apoptotic execution phase	0.025005439337839386	0.021808520271403564	R-HSA-75153
CHEMBL640	P02545, Q12809, Q14524, Q8NHY2	Cell Cycle, Mitotic	0.025005439337839386	0.02205099685825629	R-HSA-69278
CHEMBL640	P02545, Q12809, Q14524, Q8NHY2	Stabilization of p53	0.025005439337839386	0.0238076165929203	R-HSA-69541
CHEMBL640	P02545, Q12809, Q14524, Q8NHY2	Meiotic synapsis	0.025005439337839386	0.025005439337839386	R-HSA-1221632
CHEMBL640	P02545, Q12809, Q14524, Q8NHY2	p53-Dependent G1/S DNA damage checkpoint	0.02819364686575687	0.02819364686575687	R-HSA-69580
CHEMBL640	P02545, Q12809, Q14524, Q8NHY2	p53-Dependent G1 DNA Damage Response	0.02819364686575687	0.02819364686575687	R-HSA-69563
CHEMBL640	P02545, Q12809, Q14524, Q8NHY2	G1/S DNA Damage Checkpoints	0.02898933979724916	0.02898933979724916	R-HSA-69615
CHEMBL640	P02545, Q12809, Q14524, Q8NHY2	Meiosis	0.03691645371434271	0.03691645371434271	R-HSA-1500620
CHEMBL640	P02545, Q12809, Q14524, Q8NHY2	XBP1(S) activates chaperone genes	0.03810085583969036	0.03810085583969036	R-HSA-381038
CHEMBL640	P02545, Q12809, Q14524, Q8NHY2	IRE1alpha activates chaperones	0.04046601888912649	0.04046601888912649	R-HSA-381070
CHEMBL640	P02545, Q12809, Q14524, Q8NHY2	Potassium Channels	0.04282633363903232	0.04282633363903232	R-HSA-1296071
CHEMBL640	P02545, Q12809, Q14524, Q8NHY2	Reproduction	0.04909686396644708	0.04909686396644708	R-HSA-1474165
CHEMBL651	Q12809, Q14957	Neuronal System	0.008135007906797442	0.0011582460461132538	R-HSA-112316
CHEMBL651	Q12809, Q14957	Phase 3 - rapid repolarisation	0.008135007906797442	0.0012223692450519241	R-HSA-5576890
CHEMBL651	Q12809, Q14957	Synaptic adhesion-like molecules	0.008135007906797442	0.0031223466436546277	R-HSA-8849932
CHEMBL651	Q12809, Q14957	Negative regulation of NMDA receptor-mediated neuronal transmission	0.008135007906797442	0.0036648650844157693	R-HSA-9617324
CHEMBL651	Q12809, Q14957	Unblocking of NMDA receptors, glutamate binding and activation	0.008135007906797442	0.003800471622067536	R-HSA-438066
CHEMBL651	Q12809, Q14957	Long-term potentiation	0.008135007906797442	0.004207235860930414	R-HSA-9620244
CHEMBL651	Q12809, Q14957	Voltage gated Potassium channels	0.008135007906797442	0.005968921078402523	R-HSA-1296072
CHEMBL651	Q12809, Q14957	Assembly and cell surface presentation of NMDA receptors	0.008135007906797442	0.006646077010199147	R-HSA-9609736
CHEMBL651	Q12809, Q14957	Neurexins and neuroligins	0.008135007906797442	0.008135007906797442	R-HSA-6794361
CHEMBL651	Q12809, Q14957	Protein-protein interactions at synapses	0.012595100331418085	0.012595100331418085	R-HSA-6794362
CHEMBL651	Q12809, Q14957	Post NMDA receptor activation events	0.013000064912279896	0.013000064912279896	R-HSA-438064
CHEMBL651	Q12809, Q14957	Potassium Channels	0.014484224407920743	0.014484224407920743	R-HSA-1296071
CHEMBL651	Q12809, Q14957	Activation of NMDA receptors and postsynaptic events	0.015428108113540784	0.015428108113540784	R-HSA-442755
CHEMBL651	Q12809, Q14957	Cardiac conduction	0.01933366591936103	0.01933366591936103	R-HSA-5576891
CHEMBL651	Q12809, Q14957	Muscle contraction	0.030201177630669984	0.030201177630669984	R-HSA-397014
CHEMBL651	Q12809, Q14957	Neurotransmitter receptors and postsynaptic signal transmission	0.03127122659119652	0.03127122659119652	R-HSA-112314
CHEMBL651	Q12809, Q14957	Transmission across Chemical Synapses	0.04764887579679211	0.04764887579679211	R-HSA-112315
CHEMBL652	P02545, P22460, Q12809, Q14524, Q8NHY2, Q92736	Cardiac conduction	0.001683048098052975	0.0000494904753162162	R-HSA-5576891
CHEMBL652	P02545, P22460, Q12809, Q14524, Q8NHY2, Q92736	Depolymerisation of the Nuclear Lamina	0.001683048098052975	0.00006792417823087149	R-HSA-4419969
CHEMBL652	P02545, P22460, Q12809, Q14524, Q8NHY2, Q92736	Initiation of Nuclear Envelope (NE) Reformation	0.001683048098052975	0.00009350267211405416	R-HSA-2995383
CHEMBL652	P02545, P22460, Q12809, Q14524, Q8NHY2, Q92736	Muscle contraction	0.002422022989939654	0.00018630946076458876	R-HSA-397014
CHEMBL652	P02545, P22460, Q12809, Q14524, Q8NHY2, Q92736	Voltage gated Potassium channels	0.0027188623027858405	0.00024716930025325823	R-HSA-1296072
CHEMBL652	P02545, P22460, Q12809, Q14524, Q8NHY2, Q92736	Nuclear Envelope Breakdown	0.004827007559289442	0.0005363341732543825	R-HSA-2980766
CHEMBL652	P02545, P22460, Q12809, Q14524, Q8NHY2, Q92736	Nuclear Envelope (NE) Reassembly	0.006838399922095895	0.0009769142745851278	R-HSA-2995410
CHEMBL652	P02545, P22460, Q12809, Q14524, Q8NHY2, Q92736	Potassium Channels	0.008621128638866216	0.0014368547731443693	R-HSA-1296071
CHEMBL652	P02545, P22460, Q12809, Q14524, Q8NHY2, Q92736	Breakdown of the nuclear lamina	0.009774969868787897	0.0016291616447979829	R-HSA-352238
CHEMBL652	P02545, P22460, Q12809, Q14524, Q8NHY2, Q92736	Mitotic Prophase	0.011349376279001233	0.0022698752558002466	R-HSA-68875
CHEMBL652	P02545, P22460, Q12809, Q14524, Q8NHY2, Q92736	Phase 3 - rapid repolarisation	0.022631941102514763	0.004880519164338293	R-HSA-5576890
CHEMBL652	P02545, P22460, Q12809, Q14524, Q8NHY2, Q92736	Cell Cycle	0.022631941102514763	0.0057430705299669205	R-HSA-1640170
CHEMBL652	P02545, P22460, Q12809, Q14524, Q8NHY2, Q92736	Mitotic Anaphase	0.022631941102514763	0.007485791311532819	R-HSA-68882
CHEMBL652	P02545, P22460, Q12809, Q14524, Q8NHY2, Q92736	Mitotic Metaphase and Anaphase	0.022631941102514763	0.007543980367504921	R-HSA-2555396
CHEMBL652	P02545, P22460, Q12809, Q14524, Q8NHY2, Q92736	Interaction between L1 and Ankyrins	0.03688803481347902	0.017793487800821572	R-HSA-445095
CHEMBL652	P02545, P22460, Q12809, Q14524, Q8NHY2, Q92736	Phase 0 - rapid depolarisation	0.03688803481347902	0.018328331207309256	R-HSA-5576892
CHEMBL652	P02545, P22460, Q12809, Q14524, Q8NHY2, Q92736	M Phase	0.03688803481347902	0.019962393688673696	R-HSA-68886
CHEMBL652	P02545, P22460, Q12809, Q14524, Q8NHY2, Q92736	Apoptotic cleavage of cellular proteins	0.03688803481347902	0.02046515735372545	R-HSA-111465
CHEMBL652	P02545, P22460, Q12809, Q14524, Q8NHY2, Q92736	Neuronal System	0.03688803481347902	0.02828771573270028	R-HSA-112316
CHEMBL652	P02545, P22460, Q12809, Q14524, Q8NHY2, Q92736	Autodegradation of the E3 ubiquitin ligase COP1	0.03688803481347902	0.028971818645726177	R-HSA-349425
CHEMBL652	P02545, P22460, Q12809, Q14524, Q8NHY2, Q92736	Apoptotic execution phase	0.03688803481347902	0.028971818645726177	R-HSA-75153
CHEMBL652	P02545, P22460, Q12809, Q14524, Q8NHY2, Q92736	Stabilization of p53	0.03688803481347902	0.03161685957872151	R-HSA-69541
CHEMBL652	P02545, P22460, Q12809, Q14524, Q8NHY2, Q92736	Meiotic synapsis	0.03688803481347902	0.03320085618904489	R-HSA-1221632
CHEMBL652	P02545, P22460, Q12809, Q14524, Q8NHY2, Q92736	Ion homeostasis	0.03688803481347902	0.03688803481347902	R-HSA-5578775
CHEMBL652	P02545, P22460, Q12809, Q14524, Q8NHY2, Q92736	p53-Dependent G1/S DNA damage checkpoint	0.037413768874623776	0.037413768874623776	R-HSA-69580
CHEMBL652	P02545, P22460, Q12809, Q14524, Q8NHY2, Q92736	p53-Dependent G1 DNA Damage Response	0.037413768874623776	0.037413768874623776	R-HSA-69563
CHEMBL652	P02545, P22460, Q12809, Q14524, Q8NHY2, Q92736	G1/S DNA Damage Checkpoints	0.03846448371920408	0.03846448371920408	R-HSA-69615
CHEMBL652	P02545, P22460, Q12809, Q14524, Q8NHY2, Q92736	Cell Cycle, Mitotic	0.039003914987294164	0.039003914987294164	R-HSA-69278
CHEMBL652	P02545, P22460, Q12809, Q14524, Q8NHY2, Q92736	Meiosis	0.04891656492250396	0.04891656492250396	R-HSA-1500620
CHEMBL802	O60706, P29218, Q15842	ATP sensitive Potassium channels	0.000007971702633113864	0.0000004982314145696165	R-HSA-1296025
CHEMBL802	O60706, P29218, Q15842	Inwardly rectifying K+ channels	0.00015964517210687035	0.000019955646513358793	R-HSA-1296065
CHEMBL802	O60706, P29218, Q15842	Potassium Channels	0.0007886324068662187	0.00015772648137324374	R-HSA-1296071
CHEMBL802	O60706, P29218, Q15842	Neuronal System	0.01018770279117498	0.00339590093039166	R-HSA-112316
CHEMBL802	O60706, P29218, Q15842	Synthesis of IP2, IP, and Ins in the cytosol	0.013014261223115886	0.006507130611557943	R-HSA-1855183
CHEMBL802	O60706, P29218, Q15842	Ion homeostasis	0.02003988361719633	0.013995738694436488	R-HSA-5578775
CHEMBL802	O60706, P29218, Q15842	Inositol phosphate metabolism	0.02003988361719633	0.018229241281086495	R-HSA-1483249
CHEMBL802	O60706, P29218, Q15842	ABC-family proteins mediated transport	0.024656963616094152	0.024656963616094152	R-HSA-382556
CHEMBL802	O60706, P29218, Q15842	Cardiac conduction	0.028859872411687082	0.028859872411687082	R-HSA-5576891
CHEMBL802	O60706, P29218, Q15842	Muscle contraction	0.044957983296774806	0.044957983296774806	R-HSA-397014
CHEMBL850	P28482	Negative feedback regulation of MAPK pathway	0.004687181577338495	0.0005434413423001105	R-HSA-5674499
CHEMBL850	P28482	phospho-PLA2 pathway	0.004687181577338495	0.0006113715100876105	R-HSA-111995
CHEMBL850	P28482	RSK activation	0.004687181577338495	0.0007472318456626104	R-HSA-444257
CHEMBL850	P28482	MAPK1 (ERK2) activation	0.004687181577338495	0.0008151620134502213	R-HSA-112411
CHEMBL850	P28482	Activation of the AP-1 family of transcription factors	0.004687181577338495	0.0008151620134502213	R-HSA-450341
CHEMBL850	P28482	Estrogen-stimulated signaling through PRKCZ	0.004687181577338495	0.0008151620134502213	R-HSA-9634635
CHEMBL850	P28482	Signal attenuation	0.004687181577338495	0.0008830921812377213	R-HSA-74749
CHEMBL850	P28482	Regulation of the apoptosome activity	0.004687181577338495	0.0008830921812377213	R-HSA-9627069
CHEMBL850	P28482	Formation of apoptosome	0.004687181577338495	0.0008830921812377213	R-HSA-111458
CHEMBL850	P28482	ERKs are inactivated	0.004687181577338495	0.0010189525168127211	R-HSA-202670
CHEMBL850	P28482	Cytochrome c-mediated apoptotic response	0.004687181577338495	0.0010189525168127211	R-HSA-111461
CHEMBL850	P28482	Advanced glycosylation endproduct receptor signaling	0.004687181577338495	0.001086882684600221	R-HSA-879415
CHEMBL850	P28482	Frs2-mediated activation	0.004687181577338495	0.001154812852387721	R-HSA-170968
CHEMBL850	P28482	Golgi Cisternae Pericentriolar Stack Reorganization	0.004687181577338495	0.001154812852387721	R-HSA-162658
CHEMBL850	P28482	Spry regulation of FGF signaling	0.004687181577338495	0.001290673187962721	R-HSA-1295596
CHEMBL850	P28482	Prolonged ERK activation events	0.004687181577338495	0.0013586033557503319	R-HSA-169893
CHEMBL850	P28482	Apoptotic factor-mediated response	0.004687181577338495	0.0013586033557503319	R-HSA-111471
CHEMBL850	P28482	Gastrin-CREB signalling pathway via PKC and MAPK	0.004687181577338495	0.0016303240269003316	R-HSA-881907
CHEMBL850	P28482	Signal transduction by L1	0.004687181577338495	0.0016982541946878316	R-HSA-445144
CHEMBL850	P28482	ERK/MAPK targets	0.004687181577338495	0.0017661843624753315	R-HSA-198753
CHEMBL850	P28482	RAF-independent MAPK1/3 activation	0.004687181577338495	0.0019020446980504424	R-HSA-112409
CHEMBL850	P28482	Estrogen-dependent nuclear events downstream of ESR-membrane signaling	0.004687181577338495	0.0019699748658379423	R-HSA-9634638
CHEMBL850	P28482	Growth hormone receptor signaling	0.004687181577338495	0.0019699748658379423	R-HSA-982772
CHEMBL850	P28482	Negative regulation of FGFR3 signaling	0.004687181577338495	0.002309625704775442	R-HSA-5654732
CHEMBL850	P28482	RUNX2 regulates osteoblast differentiation	0.004687181577338495	0.002309625704775442	R-HSA-8940973
CHEMBL850	P28482	MAPK targets/ Nuclear events mediated by MAP kinases	0.004687181577338495	0.002377555872563053	R-HSA-450282
CHEMBL850	P28482	Thrombin signalling through proteinase activated receptors (PARs)	0.004687181577338495	0.002377555872563053	R-HSA-456926
CHEMBL850	P28482	Negative regulation of FGFR4 signaling	0.004687181577338495	0.002377555872563053	R-HSA-5654733
CHEMBL850	P28482	RHO GTPases Activate NADPH Oxidases	0.004687181577338495	0.002581346375925553	R-HSA-5668599
CHEMBL850	P28482	CREB1 phosphorylation through NMDA receptor-mediated activation of RAS signaling	0.004687181577338495	0.0026492765437130528	R-HSA-442742
CHEMBL850	P28482	Negative regulation of FGFR1 signaling	0.004687181577338495	0.0026492765437130528	R-HSA-5654726
CHEMBL850	P28482	Negative regulation of FGFR2 signaling	0.004687181577338495	0.0027851368792880526	R-HSA-5654727
CHEMBL850	P28482	RHO GTPases Activate WASPs and WAVEs	0.004687181577338495	0.0027851368792880526	R-HSA-5663213
CHEMBL850	P28482	Signalling to ERKs	0.004687181577338495	0.0028530670470755526	R-HSA-187687
CHEMBL850	P28482	Oncogene Induced Senescence	0.004687181577338495	0.0028530670470755526	R-HSA-2559585
CHEMBL850	P28482	RUNX2 regulates bone development	0.004687181577338495	0.0029209972148631635	R-HSA-8941326
CHEMBL850	P28482	Ca-dependent events	0.004687181577338495	0.0032606480538006632	R-HSA-111996
CHEMBL850	P28482	Negative regulation of MAPK pathway	0.004687181577338495	0.003328578221588163	R-HSA-5675221
CHEMBL850	P28482	Signaling by FGFR4	0.004687181577338495	0.003464438557163274	R-HSA-5654743
CHEMBL850	P28482	Signaling by FGFR3	0.004687181577338495	0.003600298892738274	R-HSA-5654741
CHEMBL850	P28482	Recycling pathway of L1	0.004687181577338495	0.003736159228313274	R-HSA-437239
CHEMBL850	P28482	Intrinsic Pathway for Apoptosis	0.004687181577338495	0.0041437402350383845	R-HSA-109606
CHEMBL850	P28482	Signaling by FGFR1	0.004687181577338495	0.0042116704028258845	R-HSA-5654736
CHEMBL850	P28482	MAP2K and MAPK activation	0.004687181577338495	0.004483391073975995	R-HSA-5674135
CHEMBL850	P28482	MAP kinase activation	0.004687181577338495	0.004687181577338495	R-HSA-450294
CHEMBL850	P28482	Regulation of PTEN gene transcription	0.004755111745125995	0.004755111745125995	R-HSA-8943724
CHEMBL850	P28482	NCAM signaling for neurite out-growth	0.004755111745125995	0.004755111745125995	R-HSA-375165
CHEMBL850	P28482	PLC beta mediated events	0.004823041912913495	0.004823041912913495	R-HSA-112043
CHEMBL850	P28482	Insulin receptor signalling cascade	0.004890972080700995	0.004890972080700995	R-HSA-74751
CHEMBL850	P28482	G-protein mediated events	0.004890972080700995	0.004890972080700995	R-HSA-112040
CHEMBL850	P28482	Interleukin-17 signaling	0.005230622919638606	0.005230622919638606	R-HSA-448424
CHEMBL850	P28482	Nuclear Events (kinase and transcription factor activation)	0.005434413423001105	0.005434413423001105	R-HSA-198725
CHEMBL850	P28482	Signaling by FGFR2	0.005977854765301216	0.005977854765301216	R-HSA-5654738
CHEMBL850	P28482	Senescence-Associated Secretory Phenotype (SASP)	0.006181645268663827	0.006181645268663827	R-HSA-2559582
CHEMBL850	P28482	MyD88 cascade initiated on plasma membrane	0.006385435772026327	0.006385435772026327	R-HSA-975871
CHEMBL850	P28482	Toll Like Receptor 10 (TLR10) Cascade	0.006385435772026327	0.006385435772026327	R-HSA-168142
CHEMBL850	P28482	Toll Like Receptor 5 (TLR5) Cascade	0.006385435772026327	0.006385435772026327	R-HSA-168176
CHEMBL850	P28482	Post NMDA receptor activation events	0.0065212961076014375	0.0065212961076014375	R-HSA-438064
CHEMBL850	P28482	Signaling by Insulin receptor	0.0065892262753889375	0.0065892262753889375	R-HSA-74752
CHEMBL850	P28482	TRAF6 mediated induction of NFkB and MAP kinases upon TLR7/8 or 9 activation	0.006860946946538937	0.006860946946538937	R-HSA-975138
CHEMBL850	P28482	Toll Like Receptor 3 (TLR3) Cascade	0.006928877114326437	0.006928877114326437	R-HSA-168164
CHEMBL850	P28482	MyD88 dependent cascade initiated on endosome	0.006928877114326437	0.006928877114326437	R-HSA-975155
CHEMBL850	P28482	Toll Like Receptor 7/8 (TLR7/8) Cascade	0.007064737449901548	0.007064737449901548	R-HSA-168181
CHEMBL850	P28482	TRIF(TICAM1)-mediated TLR4 signaling	0.007268527953264048	0.007268527953264048	R-HSA-937061
CHEMBL850	P28482	MyD88-independent TLR4 cascade	0.007268527953264048	0.007268527953264048	R-HSA-166166
CHEMBL850	P28482	Toll Like Receptor 9 (TLR9) Cascade	0.007268527953264048	0.007268527953264048	R-HSA-168138
CHEMBL850	P28482	Signaling by FGFR	0.007268527953264048	0.007268527953264048	R-HSA-190236
CHEMBL850	P28482	Extra-nuclear estrogen signaling	0.007472318456626548	0.007472318456626548	R-HSA-9009391
CHEMBL850	P28482	MyD88:MAL(TIRAP) cascade initiated on plasma membrane	0.007540248624414048	0.007540248624414048	R-HSA-166058
CHEMBL850	P28482	Toll Like Receptor TLR6:TLR2 Cascade	0.007540248624414048	0.007540248624414048	R-HSA-168188
CHEMBL850	P28482	Opioid Signalling	0.007608178792201659	0.007608178792201659	R-HSA-111885
CHEMBL850	P28482	Regulation of HSF1-mediated heat shock response	0.0076761089599891585	0.0076761089599891585	R-HSA-3371453
CHEMBL850	P28482	Toll Like Receptor TLR1:TLR2 Cascade	0.0077440391277766585	0.0077440391277766585	R-HSA-168179
CHEMBL850	P28482	Toll Like Receptor 2 (TLR2) Cascade	0.0077440391277766585	0.0077440391277766585	R-HSA-181438
CHEMBL850	P28482	Oxidative Stress Induced Senescence	0.0077440391277766585	0.0077440391277766585	R-HSA-2559580
CHEMBL850	P28482	Activation of NMDA receptors and postsynaptic events	0.0077440391277766585	0.0077440391277766585	R-HSA-442755
CHEMBL850	P28482	FCERI mediated MAPK activation	0.008423340805651769	0.008423340805651769	R-HSA-2871796
CHEMBL850	P28482	PI5P, PP2A and IER3 Regulate PI3K/AKT Signaling	0.00876299164458938	0.00876299164458938	R-HSA-6811558
CHEMBL850	P28482	L1CAM interactions	0.00883092181237688	0.00883092181237688	R-HSA-373760
CHEMBL850	P28482	Cellular response to heat stress	0.00917057265131449	0.00917057265131449	R-HSA-3371556
CHEMBL850	P28482	Mitotic Prophase	0.00917057265131449	0.00917057265131449	R-HSA-68875
CHEMBL850	P28482	Negative regulation of the PI3K/AKT network	0.00930643298688949	0.00930643298688949	R-HSA-199418
CHEMBL850	P28482	Signaling by NTRK1 (TRKA)	0.0097140139936146	0.0097140139936146	R-HSA-187037
CHEMBL850	P28482	Toll Like Receptor 4 (TLR4) Cascade	0.0097819441614021	0.0097819441614021	R-HSA-166016
CHEMBL850	P28482	Transcriptional regulation by RUNX2	0.0099857346647646	0.0099857346647646	R-HSA-8878166
CHEMBL850	P28482	Regulation of actin dynamics for phagocytic cup formation	0.010732966510427322	0.010732966510427322	R-HSA-2029482
CHEMBL850	P28482	Signaling by NTRKs	0.011276407852727433	0.011276407852727433	R-HSA-166520
CHEMBL850	P28482	PTEN Regulation	0.011616058691664932	0.011616058691664932	R-HSA-6807070
CHEMBL850	P28482	Toll-like Receptor Cascades	0.012567081040690153	0.012567081040690153	R-HSA-168898
CHEMBL850	P28482	Apoptosis	0.012838801711840264	0.012838801711840264	R-HSA-109581
CHEMBL850	P28482	Fcgamma receptor (FCGR) dependent phagocytosis	0.013110522382990264	0.013110522382990264	R-HSA-2029480
CHEMBL850	P28482	Cellular Senescence	0.013586033557502875	0.013586033557502875	R-HSA-2559583
CHEMBL850	P28482	Programmed Cell Death	0.014808776577678096	0.014808776577678096	R-HSA-5357801
CHEMBL850	P28482	Neurotransmitter receptors and postsynaptic signal transmission	0.015759798926703317	0.015759798926703317	R-HSA-112314
CHEMBL850	P28482	Fc epsilon receptor (FCERI) signaling	0.015963589430065928	0.015963589430065928	R-HSA-2454202
CHEMBL850	P28482	ESR-mediated signaling	0.01739012295360365	0.01739012295360365	R-HSA-8939211
CHEMBL850	P28482	G alpha (q) signalling events	0.01922423748386659	0.01922423748386659	R-HSA-416476
CHEMBL850	P28482	Platelet activation, signaling and aggregation	0.020107329665104312	0.020107329665104312	R-HSA-76002
CHEMBL850	P28482	PIP3 activates AKT signaling	0.021669723524217144	0.021669723524217144	R-HSA-1257604
CHEMBL850	P28482	RHO GTPase Effectors	0.022281095034304754	0.022281095034304754	R-HSA-195258
CHEMBL850	P28482	RAF/MAP kinase cascade	0.023435907886692475	0.023435907886692475	R-HSA-5673001
CHEMBL850	P28482	MAPK1/MAPK3 signaling	0.023911419061205086	0.023911419061205086	R-HSA-5684996
CHEMBL850	P28482	Transmission across Chemical Synapses	0.024115209564567586	0.024115209564567586	R-HSA-112315
CHEMBL850	P28482	Intracellular signaling by second messengers	0.024862441410230307	0.024862441410230307	R-HSA-9006925
CHEMBL850	P28482	Signaling by Nuclear Receptors	0.026153114598193028	0.026153114598193028	R-HSA-9006931
CHEMBL850	P28482	MAPK family signaling cascades	0.02737585761836836	0.02737585761836836	R-HSA-5683057
CHEMBL850	P28482	M Phase	0.02825894979960597	0.02825894979960597	R-HSA-68886
CHEMBL850	P28482	Signaling by Rho GTPases	0.031927178860131744	0.031927178860131744	R-HSA-194315
CHEMBL850	P28482	Neutrophil degranulation	0.032606480538006966	0.032606480538006966	R-HSA-6798695
CHEMBL850	P28482	Neuronal System	0.034033014061544686	0.034033014061544686	R-HSA-112316
CHEMBL850	P28482	G alpha (i) signalling events	0.03838054479994568	0.03838054479994568	R-HSA-418594
CHEMBL850	P28482	Axon guidance	0.0398070783234834	0.0398070783234834	R-HSA-422475
CHEMBL850	P28482	Cell Cycle, Mitotic	0.040486380001358624	0.040486380001358624	R-HSA-69278
CHEMBL850	P28482	Nervous system development	0.042252564363833955	0.042252564363833955	R-HSA-9675108
CHEMBL850	P28482	Signaling by Receptor Tyrosine Kinases	0.042728075538346566	0.042728075538346566	R-HSA-9006934
CHEMBL850	P28482	Signaling by Interleukins	0.04395081855852179	0.04395081855852179	R-HSA-449147
CHEMBL850	P28482	Cellular responses to stress	0.04755111745126006	0.04755111745126006	R-HSA-2262752
CHEMBL850	P28482	Cellular responses to external stimuli	0.04877386047143539	0.04877386047143539	R-HSA-8953897
CHEMBL850	P28482	Cell Cycle	0.049860743156035614	0.049860743156035614	R-HSA-1640170
