# Supplementary material for: Path4Drug: Data Science Workflow for Identification of Tissue-Specific Biological Pathways Modulated by Toxic Drugs
Source: Front Pharmacol. 2021 Oct 14;12:708296. doi: 10.3389/fphar.2021.708296 (PMC8551608; doi:10.3389/fphar.2021.708296)
Supplement: Supplementary file 1 [file DataSheet1.ZIP › 708296_supplementary_material_UPDATED/results/hepatotoxic_pathways.csv]

molecule_chembl_id	Unique concatenate*(Entry)	names	fdrs	pValues	stIds
CHEMBL1089221	P47989	Butyrophilin (BTN) family interactions	0.005706134094151549	0.0008151620134502213	R-HSA-8851680
CHEMBL1089221	P47989	Purine catabolism	0.015080497248828317	0.005026832416276106	R-HSA-74259
CHEMBL1089221	P47989	Nucleobase catabolism	0.01745805312139126	0.00944229332246449	R-HSA-8956319
CHEMBL1089221	P47989	Metabolism of nucleotides	0.01745805312139126	0.01745805312139126	R-HSA-15869
CHEMBL109	O60656, O94956, P02768, P05177, P08684, P11509, P11712, P16662, P19224, P19838, P20813, P20815, P22309, P22310, P33261, P35503, P45954, P49840, P51649, P53985, P54098, P54855, Q02218, Q03181, Q07869, Q13547, Q92769, Q9Y694	Biological oxidations	0.00000000012591527820404735	0.00000000000043720582709738665	R-HSA-211859
CHEMBL109	O60656, O94956, P02768, P05177, P08684, P11509, P11712, P16662, P19224, P19838, P20813, P20815, P22309, P22310, P33261, P35503, P45954, P49840, P51649, P53985, P54098, P54855, Q02218, Q03181, Q07869, Q13547, Q92769, Q9Y694	Glucuronidation	0.0000000024078019578155363	0.000000000016720846929274558	R-HSA-156588
CHEMBL109	O60656, O94956, P02768, P05177, P08684, P11509, P11712, P16662, P19224, P19838, P20813, P20815, P22309, P22310, P33261, P35503, P45954, P49840, P51649, P53985, P54098, P54855, Q02218, Q03181, Q07869, Q13547, Q92769, Q9Y694	Xenobiotics	0.000000012101082802473684	0.00000000012605294585910087	R-HSA-211981
CHEMBL109	O60656, O94956, P02768, P05177, P08684, P11509, P11712, P16662, P19224, P19838, P20813, P20815, P22309, P22310, P33261, P35503, P45954, P49840, P51649, P53985, P54098, P54855, Q02218, Q03181, Q07869, Q13547, Q92769, Q9Y694	Phase II - Conjugation of compounds	0.0000020391114077256134	0.000000028320991773966853	R-HSA-156580
CHEMBL109	O60656, O94956, P02768, P05177, P08684, P11509, P11712, P16662, P19224, P19838, P20813, P20815, P22309, P22310, P33261, P35503, P45954, P49840, P51649, P53985, P54098, P54855, Q02218, Q03181, Q07869, Q13547, Q92769, Q9Y694	Cytochrome P450 - arranged by substrate type	0.000003582848667416094	0.00000006285699416519464	R-HSA-211897
CHEMBL109	O60656, O94956, P02768, P05177, P08684, P11509, P11712, P16662, P19224, P19838, P20813, P20815, P22309, P22310, P33261, P35503, P45954, P49840, P51649, P53985, P54098, P54855, Q02218, Q03181, Q07869, Q13547, Q92769, Q9Y694	Metabolism	0.000004755764454245082	0.00000009907842613010587	R-HSA-1430728
CHEMBL109	O60656, O94956, P02768, P05177, P08684, P11509, P11712, P16662, P19224, P19838, P20813, P20815, P22309, P22310, P33261, P35503, P45954, P49840, P51649, P53985, P54098, P54855, Q02218, Q03181, Q07869, Q13547, Q92769, Q9Y694	CYP2E1 reactions	0.00001612503167880419	0.00000039329345558059003	R-HSA-211999
CHEMBL109	O60656, O94956, P02768, P05177, P08684, P11509, P11712, P16662, P19224, P19838, P20813, P20815, P22309, P22310, P33261, P35503, P45954, P49840, P51649, P53985, P54098, P54855, Q02218, Q03181, Q07869, Q13547, Q92769, Q9Y694	Heme degradation	0.00003605357951785848	0.0000010014883199405133	R-HSA-189483
CHEMBL109	O60656, O94956, P02768, P05177, P08684, P11509, P11712, P16662, P19224, P19838, P20813, P20815, P22309, P22310, P33261, P35503, P45954, P49840, P51649, P53985, P54098, P54855, Q02218, Q03181, Q07869, Q13547, Q92769, Q9Y694	Phase I - Functionalization of compounds	0.00004806507352483891	0.0000015020335476512159	R-HSA-211945
CHEMBL109	O60656, O94956, P02768, P05177, P08684, P11509, P11712, P16662, P19224, P19838, P20813, P20815, P22309, P22310, P33261, P35503, P45954, P49840, P51649, P53985, P54098, P54855, Q02218, Q03181, Q07869, Q13547, Q92769, Q9Y694	Synthesis of (16-20)-hydroxyeicosatetraenoic acids (HETE)	0.0002498635482615086	0.000008923698152196735	R-HSA-2142816
CHEMBL109	O60656, O94956, P02768, P05177, P08684, P11509, P11712, P16662, P19224, P19838, P20813, P20815, P22309, P22310, P33261, P35503, P45954, P49840, P51649, P53985, P54098, P54855, Q02218, Q03181, Q07869, Q13547, Q92769, Q9Y694	Biosynthesis of maresin-like SPMs	0.00026823240258044834	0.000010316630868478782	R-HSA-9027307
CHEMBL109	O60656, O94956, P02768, P05177, P08684, P11509, P11712, P16662, P19224, P19838, P20813, P20815, P22309, P22310, P33261, P35503, P45954, P49840, P51649, P53985, P54098, P54855, Q02218, Q03181, Q07869, Q13547, Q92769, Q9Y694	Synthesis of epoxy (EET) and dihydroxyeicosatrienoic acids (DHET)	0.00030173157429325137	0.00001351804292981651	R-HSA-2142670
CHEMBL109	O60656, O94956, P02768, P05177, P08684, P11509, P11712, P16662, P19224, P19838, P20813, P20815, P22309, P22310, P33261, P35503, P45954, P49840, P51649, P53985, P54098, P54855, Q02218, Q03181, Q07869, Q13547, Q92769, Q9Y694	Metabolism of porphyrins	0.00030173157429325137	0.000013715071558784153	R-HSA-189445
CHEMBL109	O60656, O94956, P02768, P05177, P08684, P11509, P11712, P16662, P19224, P19838, P20813, P20815, P22309, P22310, P33261, P35503, P45954, P49840, P51649, P53985, P54098, P54855, Q02218, Q03181, Q07869, Q13547, Q92769, Q9Y694	Biosynthesis of maresins	0.0005376574943860568	0.00002688287471930284	R-HSA-9018682
CHEMBL109	O60656, O94956, P02768, P05177, P08684, P11509, P11712, P16662, P19224, P19838, P20813, P20815, P22309, P22310, P33261, P35503, P45954, P49840, P51649, P53985, P54098, P54855, Q02218, Q03181, Q07869, Q13547, Q92769, Q9Y694	p75NTR negatively regulates cell cycle via SC1	0.001272103073508779	0.00006695279334256732	R-HSA-193670
CHEMBL109	O60656, O94956, P02768, P05177, P08684, P11509, P11712, P16662, P19224, P19838, P20813, P20815, P22309, P22310, P33261, P35503, P45954, P49840, P51649, P53985, P54098, P54855, Q02218, Q03181, Q07869, Q13547, Q92769, Q9Y694	Aflatoxin activation and detoxification	0.0022732773914890814	0.00012629318841606008	R-HSA-5423646
CHEMBL109	O60656, O94956, P02768, P05177, P08684, P11509, P11712, P16662, P19224, P19838, P20813, P20815, P22309, P22310, P33261, P35503, P45954, P49840, P51649, P53985, P54098, P54855, Q02218, Q03181, Q07869, Q13547, Q92769, Q9Y694	Biosynthesis of DHA-derived SPMs	0.011484888632336876	0.0007178055395210547	R-HSA-9018677
CHEMBL109	O60656, O94956, P02768, P05177, P08684, P11509, P11712, P16662, P19224, P19838, P20813, P20815, P22309, P22310, P33261, P35503, P45954, P49840, P51649, P53985, P54098, P54855, Q02218, Q03181, Q07869, Q13547, Q92769, Q9Y694	Pyruvate metabolism and Citric Acid (TCA) cycle	0.01515217213281872	0.00094701075830117	R-HSA-71406
CHEMBL109	O60656, O94956, P02768, P05177, P08684, P11509, P11712, P16662, P19224, P19838, P20813, P20815, P22309, P22310, P33261, P35503, P45954, P49840, P51649, P53985, P54098, P54855, Q02218, Q03181, Q07869, Q13547, Q92769, Q9Y694	p75 NTR receptor-mediated signalling	0.01845284413034176	0.0012842566376839448	R-HSA-193704
CHEMBL109	O60656, O94956, P02768, P05177, P08684, P11509, P11712, P16662, P19224, P19838, P20813, P20815, P22309, P22310, P33261, P35503, P45954, P49840, P51649, P53985, P54098, P54855, Q02218, Q03181, Q07869, Q13547, Q92769, Q9Y694	Notch-HLH transcription pathway	0.01845284413034176	0.0014194495484878278	R-HSA-350054
CHEMBL109	O60656, O94956, P02768, P05177, P08684, P11509, P11712, P16662, P19224, P19838, P20813, P20815, P22309, P22310, P33261, P35503, P45954, P49840, P51649, P53985, P54098, P54855, Q02218, Q03181, Q07869, Q13547, Q92769, Q9Y694	Transport of organic anions	0.01845284413034176	0.0014194495484878278	R-HSA-879518
CHEMBL109	O60656, O94956, P02768, P05177, P08684, P11509, P11712, P16662, P19224, P19838, P20813, P20815, P22309, P22310, P33261, P35503, P45954, P49840, P51649, P53985, P54098, P54855, Q02218, Q03181, Q07869, Q13547, Q92769, Q9Y694	MECP2 regulates neuronal receptors and channels	0.023984443407335188	0.0018449571851796298	R-HSA-9022699
CHEMBL109	O60656, O94956, P02768, P05177, P08684, P11509, P11712, P16662, P19224, P19838, P20813, P20815, P22309, P22310, P33261, P35503, P45954, P49840, P51649, P53985, P54098, P54855, Q02218, Q03181, Q07869, Q13547, Q92769, Q9Y694	Regulation of TP53 Activity through Acetylation	0.03260567465565778	0.0027171395546381483	R-HSA-6804758
CHEMBL109	O60656, O94956, P02768, P05177, P08684, P11509, P11712, P16662, P19224, P19838, P20813, P20815, P22309, P22310, P33261, P35503, P45954, P49840, P51649, P53985, P54098, P54855, Q02218, Q03181, Q07869, Q13547, Q92769, Q9Y694	Regulation of MECP2 expression and activity	0.03260567465565778	0.0027171395546381483	R-HSA-9022692
CHEMBL109	O60656, O94956, P02768, P05177, P08684, P11509, P11712, P16662, P19224, P19838, P20813, P20815, P22309, P22310, P33261, P35503, P45954, P49840, P51649, P53985, P54098, P54855, Q02218, Q03181, Q07869, Q13547, Q92769, Q9Y694	Death Receptor Signalling	0.03813565942649744	0.0036668561248670573	R-HSA-73887
CHEMBL109	O60656, O94956, P02768, P05177, P08684, P11509, P11712, P16662, P19224, P19838, P20813, P20815, P22309, P22310, P33261, P35503, P45954, P49840, P51649, P53985, P54098, P54855, Q02218, Q03181, Q07869, Q13547, Q92769, Q9Y694	Biosynthesis of specialized proresolving mediators (SPMs)	0.03813565942649744	0.003732004162844693	R-HSA-9018678
CHEMBL109	O60656, O94956, P02768, P05177, P08684, P11509, P11712, P16662, P19224, P19838, P20813, P20815, P22309, P22310, P33261, P35503, P45954, P49840, P51649, P53985, P54098, P54855, Q02218, Q03181, Q07869, Q13547, Q92769, Q9Y694	ERCC6 (CSB) and EHMT2 (G9a) positively regulate rRNA expression	0.03813565942649744	0.004071059301933744	R-HSA-427389
CHEMBL109	O60656, O94956, P02768, P05177, P08684, P11509, P11712, P16662, P19224, P19838, P20813, P20815, P22309, P22310, P33261, P35503, P45954, P49840, P51649, P53985, P54098, P54855, Q02218, Q03181, Q07869, Q13547, Q92769, Q9Y694	Arachidonic acid metabolism	0.03813565942649744	0.004207970017040541	R-HSA-2142753
CHEMBL109	O60656, O94956, P02768, P05177, P08684, P11509, P11712, P16662, P19224, P19838, P20813, P20815, P22309, P22310, P33261, P35503, P45954, P49840, P51649, P53985, P54098, P54855, Q02218, Q03181, Q07869, Q13547, Q92769, Q9Y694	FOXO-mediated transcription of oxidative stress, metabolic and neuronal genes	0.03813565942649744	0.0042372954918330485	R-HSA-9615017
CHEMBL109	O60656, O94956, P02768, P05177, P08684, P11509, P11712, P16662, P19224, P19838, P20813, P20815, P22309, P22310, P33261, P35503, P45954, P49840, P51649, P53985, P54098, P54855, Q02218, Q03181, Q07869, Q13547, Q92769, Q9Y694	RNA Polymerase I Transcription Initiation	0.03965982577149241	0.004406647307943601	R-HSA-73762
CHEMBL109	O60656, O94956, P02768, P05177, P08684, P11509, P11712, P16662, P19224, P19838, P20813, P20815, P22309, P22310, P33261, P35503, P45954, P49840, P51649, P53985, P54098, P54855, Q02218, Q03181, Q07869, Q13547, Q92769, Q9Y694	SUMO E3 ligases SUMOylate target proteins	0.04542672223165134	0.005512980763667685	R-HSA-3108232
CHEMBL109	O60656, O94956, P02768, P05177, P08684, P11509, P11712, P16662, P19224, P19838, P20813, P20815, P22309, P22310, P33261, P35503, P45954, P49840, P51649, P53985, P54098, P54855, Q02218, Q03181, Q07869, Q13547, Q92769, Q9Y694	Pyruvate metabolism	0.04542672223165134	0.0056783402789564175	R-HSA-70268
CHEMBL109	O60656, O94956, P02768, P05177, P08684, P11509, P11712, P16662, P19224, P19838, P20813, P20815, P22309, P22310, P33261, P35503, P45954, P49840, P51649, P53985, P54098, P54855, Q02218, Q03181, Q07869, Q13547, Q92769, Q9Y694	NOTCH1 Intracellular Domain Regulates Transcription	0.04542672223165134	0.0056783402789564175	R-HSA-2122947
CHEMBL109	O60656, O94956, P02768, P05177, P08684, P11509, P11712, P16662, P19224, P19838, P20813, P20815, P22309, P22310, P33261, P35503, P45954, P49840, P51649, P53985, P54098, P54855, Q02218, Q03181, Q07869, Q13547, Q92769, Q9Y694	Metabolism of lipids	0.04580665364724279	0.005725831705905349	R-HSA-556833
CHEMBL109	O60656, O94956, P02768, P05177, P08684, P11509, P11712, P16662, P19224, P19838, P20813, P20815, P22309, P22310, P33261, P35503, P45954, P49840, P51649, P53985, P54098, P54855, Q02218, Q03181, Q07869, Q13547, Q92769, Q9Y694	SUMOylation	0.04784509656743774	0.006292111482237406	R-HSA-2990846
CHEMBL109	O60656, O94956, P02768, P05177, P08684, P11509, P11712, P16662, P19224, P19838, P20813, P20815, P22309, P22310, P33261, P35503, P45954, P49840, P51649, P53985, P54098, P54855, Q02218, Q03181, Q07869, Q13547, Q92769, Q9Y694	SUMOylation of chromatin organization proteins	0.04784509656743774	0.006677537761740071	R-HSA-4551638
CHEMBL109	O60656, O94956, P02768, P05177, P08684, P11509, P11712, P16662, P19224, P19838, P20813, P20815, P22309, P22310, P33261, P35503, P45954, P49840, P51649, P53985, P54098, P54855, Q02218, Q03181, Q07869, Q13547, Q92769, Q9Y694	HDACs deacetylate histones	0.04784509656743774	0.00775077731370144	R-HSA-3214815
CHEMBL1094	P05181, P08684, P10635, P11712, P33261	Xenobiotics	0.00000000006178657585564906	0.000000000003432587547536059	R-HSA-211981
CHEMBL1094	P05181, P08684, P10635, P11712, P33261	Biosynthesis of maresin-like SPMs	0.00000000018614210173240053	0.000000000020682455748044504	R-HSA-9027307
CHEMBL1094	P05181, P08684, P10635, P11712, P33261	Biosynthesis of maresins	0.0000000003443951790416122	0.00000000007518441424991806	R-HSA-9018682
CHEMBL1094	P05181, P08684, P10635, P11712, P33261	CYP2E1 reactions	0.0000000003443951790416122	0.00000000008609879476040305	R-HSA-211999
CHEMBL1094	P05181, P08684, P10635, P11712, P33261	Cytochrome P450 - arranged by substrate type	0.0000000009660495736696362	0.0000000003220165245565454	R-HSA-211897
CHEMBL1094	P05181, P08684, P10635, P11712, P33261	Phase I - Functionalization of compounds	0.00000001037028363182202	0.0000000034567612106073398	R-HSA-211945
CHEMBL1094	P05181, P08684, P10635, P11712, P33261	Biosynthesis of DHA-derived SPMs	0.000000013295514911249029	0.0000000066477574556245145	R-HSA-9018677
CHEMBL1094	P05181, P08684, P10635, P11712, P33261	Biosynthesis of specialized proresolving mediators (SPMs)	0.000000134918133332107	0.0000000674590666660535	R-HSA-9018678
CHEMBL1094	P05181, P08684, P10635, P11712, P33261	Biological oxidations	0.0000001416707078316648	0.0000000708353539158324	R-HSA-211859
CHEMBL1094	P05181, P08684, P10635, P11712, P33261	Metabolism of lipids	0.000009303588617615155	0.000009303588617615155	R-HSA-556833
CHEMBL1094	P05181, P08684, P10635, P11712, P33261	Synthesis of (16-20)-hydroxyeicosatetraenoic acids (HETE)	0.00001840792758378562	0.00001840792758378562	R-HSA-2142816
CHEMBL1094	P05181, P08684, P10635, P11712, P33261	Synthesis of epoxy (EET) and dihydroxyeicosatrienoic acids (DHET)	0.000024334556656957496	0.000024334556656957496	R-HSA-2142670
CHEMBL1094	P05181, P08684, P10635, P11712, P33261	Metabolism	0.0009473968626318996	0.0009473968626318996	R-HSA-1430728
CHEMBL1094	P05181, P08684, P10635, P11712, P33261	Arachidonic acid metabolism	0.0012431379780364349	0.0012431379780364349	R-HSA-2142753
CHEMBL1094	P05181, P08684, P10635, P11712, P33261	Fatty acid metabolism	0.008008338035527585	0.008008338035527585	R-HSA-8978868
CHEMBL1094	P05181, P08684, P10635, P11712, P33261	Miscellaneous substrates	0.009136994532827236	0.009136994532827236	R-HSA-211958
CHEMBL1094	P05181, P08684, P10635, P11712, P33261	Fatty acids	0.00981114269499972	0.00981114269499972	R-HSA-211935
CHEMBL1094	P05181, P08684, P10635, P11712, P33261	Aflatoxin activation and detoxification	0.016532464952401127	0.016532464952401127	R-HSA-5423646
CHEMBL112	O00519, O60656, P00918, P02768, P05177, P05181, P08183, P08684, P09488, P10635, P11245, P11509, P19224, P22309, P50225, P54855, Q15185, Q8NER1	Biological oxidations	0.00000000000015476508963274682	0.000000000000001887379141862766	R-HSA-211859
CHEMBL112	O00519, O60656, P00918, P02768, P05177, P05181, P08183, P08684, P09488, P10635, P11245, P11509, P19224, P22309, P50225, P54855, Q15185, Q8NER1	Phase II - Conjugation of compounds	0.00000001407171079659264	0.00000000034321245845347903	R-HSA-156580
CHEMBL112	O00519, O60656, P00918, P02768, P05177, P05181, P08183, P08684, P09488, P10635, P11245, P11509, P19224, P22309, P50225, P54855, Q15185, Q8NER1	Metabolism	0.00000001952926420578649	0.0000000007233060816957959	R-HSA-1430728
CHEMBL112	O00519, O60656, P00918, P02768, P05177, P05181, P08183, P08684, P09488, P10635, P11245, P11509, P19224, P22309, P50225, P54855, Q15185, Q8NER1	Biosynthesis of maresin-like SPMs	0.0000002494242878903208	0.00000001247121439451604	R-HSA-9027307
CHEMBL112	O00519, O60656, P00918, P02768, P05177, P05181, P08183, P08684, P09488, P10635, P11245, P11509, P19224, P22309, P50225, P54855, Q15185, Q8NER1	Xenobiotics	0.00000044526205478234715	0.000000027828878423896697	R-HSA-211981
CHEMBL112	O00519, O60656, P00918, P02768, P05177, P05181, P08183, P08684, P09488, P10635, P11245, P11509, P19224, P22309, P50225, P54855, Q15185, Q8NER1	Biosynthesis of maresins	0.0000005860327916273889	0.00000004507944550979914	R-HSA-9018682
CHEMBL112	O00519, O60656, P00918, P02768, P05177, P05181, P08183, P08684, P09488, P10635, P11245, P11509, P19224, P22309, P50225, P54855, Q15185, Q8NER1	Glucuronidation	0.000006754616180049133	0.000000614056016368103	R-HSA-156588
CHEMBL112	O00519, O60656, P00918, P02768, P05177, P05181, P08183, P08684, P09488, P10635, P11245, P11509, P19224, P22309, P50225, P54855, Q15185, Q8NER1	Phase I - Functionalization of compounds	0.000010561725896085505	0.0000010561725896085505	R-HSA-211945
CHEMBL112	O00519, O60656, P00918, P02768, P05177, P05181, P08183, P08684, P09488, P10635, P11245, P11509, P19224, P22309, P50225, P54855, Q15185, Q8NER1	Cytochrome P450 - arranged by substrate type	0.000021644595971537228	0.000002404955107948581	R-HSA-211897
CHEMBL112	O00519, O60656, P00918, P02768, P05177, P05181, P08183, P08684, P09488, P10635, P11245, P11509, P19224, P22309, P50225, P54855, Q15185, Q8NER1	Biosynthesis of DHA-derived SPMs	0.000030562059003536035	0.000003820257375442004	R-HSA-9018677
CHEMBL112	O00519, O60656, P00918, P02768, P05177, P05181, P08183, P08684, P09488, P10635, P11245, P11509, P19224, P22309, P50225, P54855, Q15185, Q8NER1	CYP2E1 reactions	0.00004724792272114975	0.0000067497032458785355	R-HSA-211999
CHEMBL112	O00519, O60656, P00918, P02768, P05177, P05181, P08183, P08684, P09488, P10635, P11245, P11509, P19224, P22309, P50225, P54855, Q15185, Q8NER1	Biosynthesis of specialized proresolving mediators (SPMs)	0.0002213466936866748	0.0000368911156144458	R-HSA-9018678
CHEMBL112	O00519, O60656, P00918, P02768, P05177, P05181, P08183, P08684, P09488, P10635, P11245, P11509, P19224, P22309, P50225, P54855, Q15185, Q8NER1	Metabolism of lipids	0.0009401054170758982	0.00015668423617931637	R-HSA-556833
CHEMBL112	O00519, O60656, P00918, P02768, P05177, P05181, P08183, P08684, P09488, P10635, P11245, P11509, P19224, P22309, P50225, P54855, Q15185, Q8NER1	Heme degradation	0.004959125175236778	0.0009918250350473556	R-HSA-189483
CHEMBL112	O00519, O60656, P00918, P02768, P05177, P05181, P08183, P08684, P09488, P10635, P11245, P11509, P19224, P22309, P50225, P54855, Q15185, Q8NER1	Arachidonic acid metabolism	0.005153078333586247	0.0010306156667172495	R-HSA-2142753
CHEMBL112	O00519, O60656, P00918, P02768, P05177, P05181, P08183, P08684, P09488, P10635, P11245, P11509, P19224, P22309, P50225, P54855, Q15185, Q8NER1	Aflatoxin activation and detoxification	0.008180400562528	0.0016360801125056001	R-HSA-5423646
CHEMBL112	O00519, O60656, P00918, P02768, P05177, P05181, P08183, P08684, P09488, P10635, P11245, P11509, P19224, P22309, P50225, P54855, Q15185, Q8NER1	Metabolism of porphyrins	0.014658459770149346	0.0036646149425373364	R-HSA-189445
CHEMBL112	O00519, O60656, P00918, P02768, P05177, P05181, P08183, P08684, P09488, P10635, P11245, P11509, P19224, P22309, P50225, P54855, Q15185, Q8NER1	Aryl hydrocarbon receptor signalling	0.03894755839372532	0.00973688959843133	R-HSA-8937144
CHEMBL112	O00519, O60656, P00918, P02768, P05177, P05181, P08183, P08684, P09488, P10635, P11245, P11509, P19224, P22309, P50225, P54855, Q15185, Q8NER1	Abacavir transmembrane transport	0.04009525302379546	0.012157083370513688	R-HSA-2161517
CHEMBL112	O00519, O60656, P00918, P02768, P05177, P05181, P08183, P08684, P09488, P10635, P11245, P11509, P19224, P22309, P50225, P54855, Q15185, Q8NER1	Aromatic amines can be N-hydroxylated or N-dealkylated by CYP1A2	0.04009525302379546	0.013365084341265154	R-HSA-211957
CHEMBL112	O00519, O60656, P00918, P02768, P05177, P05181, P08183, P08684, P09488, P10635, P11245, P11509, P19224, P22309, P50225, P54855, Q15185, Q8NER1	Fatty acid metabolism	0.043647523473616556	0.014549174491205519	R-HSA-8978868
CHEMBL1131	P02768, P09455, P10276, P19793, P28702, P40763	Transcriptional regulation of granulopoiesis	0.0001589123486699373	0.0000022195902487087693	R-HSA-9616222
CHEMBL1131	P02768, P09455, P10276, P19793, P28702, P40763	Signaling by Retinoic Acid	0.0001589123486699373	0.000002314347998022548	R-HSA-5362517
CHEMBL1131	P02768, P09455, P10276, P19793, P28702, P40763	Nuclear Receptor transcription pathway	0.0001589123486699373	0.000003935446138747523	R-HSA-383280
CHEMBL1131	P02768, P09455, P10276, P19793, P28702, P40763	NR1H2 & NR1H3 regulate gene expression to limit cholesterol uptake	0.0001589123486699373	0.0000069092325508668395	R-HSA-9031525
CHEMBL1131	P02768, P09455, P10276, P19793, P28702, P40763	NR1H2 & NR1H3 regulate gene expression linked to gluconeogenesis	0.0001589123486699373	0.0000069092325508668395	R-HSA-9632974
CHEMBL1131	P02768, P09455, P10276, P19793, P28702, P40763	NR1H2 & NR1H3 regulate gene expression linked to triglyceride lipolysis in adipose	0.0001589123486699373	0.0000069092325508668395	R-HSA-9031528
CHEMBL1131	P02768, P09455, P10276, P19793, P28702, P40763	NR1H2 & NR1H3 regulate gene expression to control bile acid homeostasis	0.00031063388556074045	0.000015531694278037023	R-HSA-9623433
CHEMBL1131	P02768, P09455, P10276, P19793, P28702, P40763	NR1H2 & NR1H3 regulate gene expression linked to lipogenesis	0.0003390202703094092	0.00001994236884172995	R-HSA-9029558
CHEMBL1131	P02768, P09455, P10276, P19793, P28702, P40763	Recycling of bile acids and salts	0.0014118838908488973	0.00009412559272325982	R-HSA-159418
CHEMBL1131	P02768, P09455, P10276, P19793, P28702, P40763	SUMOylation of intracellular receptors	0.001539274318576478	0.00010994816561260556	R-HSA-4090294
CHEMBL1131	P02768, P09455, P10276, P19793, P28702, P40763	NR1H3 & NR1H2 regulate gene expression linked to cholesterol transport and efflux	0.0035751033863808956	0.00029792528219840797	R-HSA-9029569
CHEMBL1131	P02768, P09455, P10276, P19793, P28702, P40763	Signaling by Nuclear Receptors	0.0037086678705684495	0.00033715162459713177	R-HSA-9006931
CHEMBL1131	P02768, P09455, P10276, P19793, P28702, P40763	NR1H2 and NR1H3-mediated signaling	0.004924468870336485	0.0004924468870336485	R-HSA-9024446
CHEMBL1131	P02768, P09455, P10276, P19793, P28702, P40763	Activation of HOX genes during differentiation	0.007931254134765808	0.0009119935978791904	R-HSA-5619507
CHEMBL1131	P02768, P09455, P10276, P19793, P28702, P40763	Activation of anterior HOX genes in hindbrain development during early embryogenesis	0.007931254134765808	0.0009119935978791904	R-HSA-5617472
CHEMBL1131	P02768, P09455, P10276, P19793, P28702, P40763	Bile acid and bile salt metabolism	0.007931254134765808	0.000991406766845726	R-HSA-194068
CHEMBL1131	P02768, P09455, P10276, P19793, P28702, P40763	PPARA activates gene expression	0.013453522782950866	0.0020304518422810114	R-HSA-1989781
CHEMBL1131	P02768, P09455, P10276, P19793, P28702, P40763	MET activates STAT3	0.013453522782950866	0.002036175376700866	R-HSA-8875791
CHEMBL1131	P02768, P09455, P10276, P19793, P28702, P40763	Signalling to STAT3	0.013453522782950866	0.002036175376700866	R-HSA-198745
CHEMBL1131	P02768, P09455, P10276, P19793, P28702, P40763	Regulation of lipid metabolism by PPARalpha	0.013453522782950866	0.002076640945725128	R-HSA-400206
CHEMBL1131	P02768, P09455, P10276, P19793, P28702, P40763	SUMO E3 ligases SUMOylate target proteins	0.013453522782950866	0.0022422537971584777	R-HSA-3108232
CHEMBL1131	P02768, P09455, P10276, P19793, P28702, P40763	SUMOylation	0.014785108261765156	0.0024641847102941927	R-HSA-2990846
CHEMBL1131	P02768, P09455, P10276, P19793, P28702, P40763	PTK6 Activates STAT3	0.01644098027639207	0.002849677533517614	R-HSA-8849474
CHEMBL1131	P02768, P09455, P10276, P19793, P28702, P40763	Signal Transduction	0.01644098027639207	0.003288196055278414	R-HSA-162582
CHEMBL1131	P02768, P09455, P10276, P19793, P28702, P40763	Interleukin-23 signaling	0.021147476299676615	0.004475024082252199	R-HSA-9020933
CHEMBL1131	P02768, P09455, P10276, P19793, P28702, P40763	BH3-only proteins associate with and inactivate anti-apoptotic BCL-2 members	0.021147476299676615	0.004475024082252199	R-HSA-111453
CHEMBL1131	P02768, P09455, P10276, P19793, P28702, P40763	Interleukin-21 signaling	0.021147476299676615	0.004881015570783354	R-HSA-9020958
CHEMBL1131	P02768, P09455, P10276, P19793, P28702, P40763	Signaling by Leptin	0.021147476299676615	0.005286869074919154	R-HSA-2586552
CHEMBL1131	P02768, P09455, P10276, P19793, P28702, P40763	Interleukin-27 signaling	0.021147476299676615	0.005286869074919154	R-HSA-9020956
CHEMBL1131	P02768, P09455, P10276, P19793, P28702, P40763	Interleukin-9 signaling	0.023008387012175113	0.006503602056120661	R-HSA-8985947
CHEMBL1131	P02768, P09455, P10276, P19793, P28702, P40763	Interleukin-15 signaling	0.023008387012175113	0.006503602056120661	R-HSA-8983432
CHEMBL1131	P02768, P09455, P10276, P19793, P28702, P40763	Interleukin-35 Signalling	0.023008387012175113	0.006503602056120661	R-HSA-8984722
CHEMBL1131	P02768, P09455, P10276, P19793, P28702, P40763	Metabolism of steroids	0.023008387012175113	0.0068091847227814695	R-HSA-8957322
CHEMBL1131	P02768, P09455, P10276, P19793, P28702, P40763	Interleukin-6 signaling	0.023008387012175113	0.00731406814261093	R-HSA-1059683
CHEMBL1131	P02768, P09455, P10276, P19793, P28702, P40763	Metabolism of proteins	0.023008387012175113	0.0075719691727615945	R-HSA-392499
CHEMBL1131	P02768, P09455, P10276, P19793, P28702, P40763	POU5F1 (OCT4), SOX2, NANOG activate genes related to proliferation	0.023008387012175113	0.008528734170591856	R-HSA-2892247
CHEMBL1131	P02768, P09455, P10276, P19793, P28702, P40763	HDL remodeling	0.023008387012175113	0.009742161375614455	R-HSA-8964058
CHEMBL1131	P02768, P09455, P10276, P19793, P28702, P40763	RORA activates gene expression	0.023008387012175113	0.010146361991385522	R-HSA-1368082
CHEMBL1131	P02768, P09455, P10276, P19793, P28702, P40763	Developmental Biology	0.023008387012175113	0.010355843154922773	R-HSA-1266738
CHEMBL1131	P02768, P09455, P10276, P19793, P28702, P40763	Transport of organic anions	0.023008387012175113	0.01135813900498528	R-HSA-879518
CHEMBL1131	P02768, P09455, P10276, P19793, P28702, P40763	Carnitine metabolism	0.023008387012175113	0.01135813900498528	R-HSA-200425
CHEMBL1131	P02768, P09455, P10276, P19793, P28702, P40763	Interleukin-20 family signaling	0.023008387012175113	0.011761789856323368	R-HSA-8854691
CHEMBL1131	P02768, P09455, P10276, P19793, P28702, P40763	Growth hormone receptor signaling	0.023008387012175113	0.011761789856323368	R-HSA-982772
CHEMBL1131	P02768, P09455, P10276, P19793, P28702, P40763	Regulation of pyruvate dehydrogenase (PDH) complex	0.023008387012175113	0.012568679553604523	R-HSA-204174
CHEMBL1131	P02768, P09455, P10276, P19793, P28702, P40763	Interleukin-6 family signaling	0.023008387012175113	0.012568679553604523	R-HSA-6783589
CHEMBL1131	P02768, P09455, P10276, P19793, P28702, P40763	Synthesis of bile acids and bile salts via 27-hydroxycholesterol	0.023008387012175113	0.0137779846467746	R-HSA-193807
CHEMBL1131	P02768, P09455, P10276, P19793, P28702, P40763	Interleukin-7 signaling	0.023008387012175113	0.014583502176337415	R-HSA-1266695
CHEMBL1131	P02768, P09455, P10276, P19793, P28702, P40763	Interleukin-37 signaling	0.023008387012175113	0.014583502176337415	R-HSA-9008059
CHEMBL1131	P02768, P09455, P10276, P19793, P28702, P40763	Downstream signal transduction	0.023008387012175113	0.014986055293408684	R-HSA-186763
CHEMBL1131	P02768, P09455, P10276, P19793, P28702, P40763	Metabolism of lipids	0.023008387012175113	0.01523053532864116	R-HSA-556833
CHEMBL1131	P02768, P09455, P10276, P19793, P28702, P40763	Heme degradation	0.023008387012175113	0.015388471361791445	R-HSA-189483
CHEMBL1131	P02768, P09455, P10276, P19793, P28702, P40763	Association of TriC/CCT with target proteins during biosynthesis	0.023008387012175113	0.016192892501799894	R-HSA-390471
CHEMBL1131	P02768, P09455, P10276, P19793, P28702, P40763	BMAL1:CLOCK,NPAS2 activates circadian gene expression	0.023008387012175113	0.016996765894902954	R-HSA-1368108
CHEMBL1131	P02768, P09455, P10276, P19793, P28702, P40763	Transcriptional regulation of pluripotent stem cells	0.023008387012175113	0.018201549611867596	R-HSA-452723
CHEMBL1131	P02768, P09455, P10276, P19793, P28702, P40763	Generic Transcription Pathway	0.023008387012175113	0.018397190424911725	R-HSA-212436
CHEMBL1131	P02768, P09455, P10276, P19793, P28702, P40763	Heme biosynthesis	0.023008387012175113	0.01860287063394528	R-HSA-189451
CHEMBL1131	P02768, P09455, P10276, P19793, P28702, P40763	Post-translational protein modification	0.023008387012175113	0.019826652730636107	R-HSA-597592
CHEMBL1131	P02768, P09455, P10276, P19793, P28702, P40763	Interleukin-2 family signaling	0.023008387012175113	0.02100792709721433	R-HSA-451927
CHEMBL1131	P02768, P09455, P10276, P19793, P28702, P40763	Plasma lipoprotein remodeling	0.023008387012175113	0.021808520271403564	R-HSA-8963899
CHEMBL1131	P02768, P09455, P10276, P19793, P28702, P40763	The canonical retinoid cycle in rods (twilight vision)	0.023008387012175113	0.023008387012175113	R-HSA-2453902
CHEMBL1131	P02768, P09455, P10276, P19793, P28702, P40763	Pyruvate metabolism	0.023008387012175113	0.023008387012175113	R-HSA-70268
CHEMBL1131	P02768, P09455, P10276, P19793, P28702, P40763	RNA Polymerase II Transcription	0.023251105821332385	0.023251105821332385	R-HSA-73857
CHEMBL1131	P02768, P09455, P10276, P19793, P28702, P40763	Intrinsic Pathway for Apoptosis	0.02460630125681329	0.02460630125681329	R-HSA-109606
CHEMBL1131	P02768, P09455, P10276, P19793, P28702, P40763	Signaling by SCF-KIT	0.026600630855798335	0.026600630855798335	R-HSA-1433557
CHEMBL1131	P02768, P09455, P10276, P19793, P28702, P40763	Endogenous sterols	0.02819364686575687	0.02819364686575687	R-HSA-211976
CHEMBL1131	P02768, P09455, P10276, P19793, P28702, P40763	Activation of gene expression by SREBF (SREBP)	0.02819364686575687	0.02819364686575687	R-HSA-2426168
CHEMBL1131	P02768, P09455, P10276, P19793, P28702, P40763	Signaling by Non-Receptor Tyrosine Kinases	0.02859156122339057	0.02859156122339057	R-HSA-9006927
CHEMBL1131	P02768, P09455, P10276, P19793, P28702, P40763	Signaling by PTK6	0.02859156122339057	0.02859156122339057	R-HSA-8848021
CHEMBL1131	P02768, P09455, P10276, P19793, P28702, P40763	Gene expression (Transcription)	0.029602780564225495	0.029602780564225495	R-HSA-74160
CHEMBL1131	P02768, P09455, P10276, P19793, P28702, P40763	Metabolism of porphyrins	0.02978448974191461	0.02978448974191461	R-HSA-189445
CHEMBL1131	P02768, P09455, P10276, P19793, P28702, P40763	Synthesis of bile acids and bile salts via 7alpha-hydroxycholesterol	0.030579096996223187	0.030579096996223187	R-HSA-193368
CHEMBL1131	P02768, P09455, P10276, P19793, P28702, P40763	Retinoid metabolism and transport	0.031769990981499574	0.031769990981499574	R-HSA-975634
CHEMBL1131	P02768, P09455, P10276, P19793, P28702, P40763	Interleukin-10 signaling	0.034544003280412294	0.034544003280412294	R-HSA-6783783
CHEMBL1131	P02768, P09455, P10276, P19793, P28702, P40763	Regulation of cholesterol biosynthesis by SREBP (SREBF)	0.034544003280412294	0.034544003280412294	R-HSA-1655829
CHEMBL1131	P02768, P09455, P10276, P19793, P28702, P40763	Signaling by PDGF	0.034544003280412294	0.034544003280412294	R-HSA-186797
CHEMBL1131	P02768, P09455, P10276, P19793, P28702, P40763	Transcriptional activation of mitochondrial biogenesis	0.034939749541826104	0.034939749541826104	R-HSA-2151201
CHEMBL1131	P02768, P09455, P10276, P19793, P28702, P40763	Signaling by MET	0.035335360611678635	0.035335360611678635	R-HSA-6806834
CHEMBL1131	P02768, P09455, P10276, P19793, P28702, P40763	Senescence-Associated Secretory Phenotype (SASP)	0.03652138304132124	0.03652138304132124	R-HSA-2559582
CHEMBL1131	P02768, P09455, P10276, P19793, P28702, P40763	Metabolism	0.036806215643164	0.036806215643164	R-HSA-1430728
CHEMBL1131	P02768, P09455, P10276, P19793, P28702, P40763	Metabolism of fat-soluble vitamins	0.037706190076620016	0.037706190076620016	R-HSA-6806667
CHEMBL1131	P02768, P09455, P10276, P19793, P28702, P40763	Interleukin-12 family signaling	0.038495386706579815	0.038495386706579815	R-HSA-447115
CHEMBL1131	P02768, P09455, P10276, P19793, P28702, P40763	Pyruvate metabolism and Citric Acid (TCA) cycle	0.039284043899358134	0.039284043899358134	R-HSA-71406
CHEMBL1131	P02768, P09455, P10276, P19793, P28702, P40763	Plasma lipoprotein assembly, remodeling, and clearance	0.039284043899358134	0.039284043899358134	R-HSA-174824
CHEMBL1131	P02768, P09455, P10276, P19793, P28702, P40763	Chaperonin-mediated protein folding	0.040072161949971874	0.040072161949971874	R-HSA-390466
CHEMBL1131	P02768, P09455, P10276, P19793, P28702, P40763	Circadian Clock	0.041646781804166144	0.041646781804166144	R-HSA-400253
CHEMBL1131	P02768, P09455, P10276, P19793, P28702, P40763	Scavenging of heme from plasma	0.04243328419717329	0.04243328419717329	R-HSA-2168880
CHEMBL1131	P02768, P09455, P10276, P19793, P28702, P40763	Protein folding	0.04243328419717329	0.04243328419717329	R-HSA-391251
CHEMBL1131	P02768, P09455, P10276, P19793, P28702, P40763	Transcriptional regulation of white adipocyte differentiation	0.04321924862687099	0.04321924862687099	R-HSA-381340
CHEMBL1131	P02768, P09455, P10276, P19793, P28702, P40763	Transport of vitamins, nucleosides, and related molecules	0.04321924862687099	0.04321924862687099	R-HSA-425397
CHEMBL1131	P02768, P09455, P10276, P19793, P28702, P40763	Post-translational protein phosphorylation	0.04361202919748697	0.04361202919748697	R-HSA-8957275
CHEMBL1131	P02768, P09455, P10276, P19793, P28702, P40763	Synthesis of bile acids and bile salts	0.04439718723420383	0.04439718723420383	R-HSA-192105
CHEMBL1177	P51151	RHOBTB3 ATPase cycle	0.010461245839277322	0.0009510223490252212	R-HSA-9706019
CHEMBL1177	P51151	RHOBTB GTPase Cycle	0.010461245839277322	0.0014944636913253317	R-HSA-9706574
CHEMBL1177	P51151	Retrograde transport at the Trans-Golgi-Network	0.012770871544052653	0.003736159228313274	R-HSA-6811440
CHEMBL1177	P51151	RAB geranylgeranylation	0.012770871544052653	0.004619251409550995	R-HSA-8873719
CHEMBL1177	P51151	RAB GEFs exchange GTP for GDP on RABs	0.012770871544052653	0.006385435772026327	R-HSA-8876198
CHEMBL1177	P51151	Rab regulation of trafficking	0.014808776577678096	0.00876299164458938	R-HSA-9007101
CHEMBL1177	P51151	Rho GTPase cycle	0.014808776577678096	0.010868826846002322	R-HSA-194840
CHEMBL1177	P51151	Intra-Golgi and retrograde Golgi-to-ER traffic	0.014808776577678096	0.014808776577678096	R-HSA-6811442
CHEMBL1177	P51151	Signaling by Rho GTPases	0.031927178860131744	0.031927178860131744	R-HSA-194315
CHEMBL1177	P51151	Membrane Trafficking	0.04524149174648462	0.04524149174648462	R-HSA-199991
CHEMBL1200436	P10275, P11712	Synthesis of (16-20)-hydroxyeicosatetraenoic acids (HETE)	0.023299719921070938	0.002715360908422393	R-HSA-2142816
CHEMBL1200436	P10275, P11712	Biosynthesis of maresin-like SPMs	0.023299719921070938	0.002851032049181912	R-HSA-9027307
CHEMBL1200436	P10275, P11712	Synthesis of epoxy (EET) and dihydroxyeicosatrienoic acids (DHET)	0.023299719921070938	0.0031223466436546277	R-HSA-2142670
CHEMBL1200436	P10275, P11712	Biosynthesis of maresins	0.023299719921070938	0.003936068930703862	R-HSA-9018682
CHEMBL1200436	P10275, P11712	CYP2E1 reactions	0.023299719921070938	0.004071657010324858	R-HSA-211999
CHEMBL1200436	P10275, P11712	RUNX2 regulates osteoblast differentiation	0.023299719921070938	0.004613917038654769	R-HSA-8940973
CHEMBL1200436	P10275, P11712	SUMOylation of intracellular receptors	0.023299719921070938	0.005427030210688133	R-HSA-4090294
CHEMBL1200436	P10275, P11712	RUNX2 regulates bone development	0.023299719921070938	0.005833462204997142	R-HSA-8941326
CHEMBL1200436	P10275, P11712	Activated PKN1 stimulates transcription of AR (androgen receptor) regulated genes KLK2 and KLK3	0.023299719921070938	0.006646077010199147	R-HSA-5625886
CHEMBL1200436	P10275, P11712	Xenobiotics	0.023299719921070938	0.010163568562339242	R-HSA-211981
CHEMBL1200436	P10275, P11712	RHO GTPases activate PKNs	0.023299719921070938	0.010839293996750099	R-HSA-5625740
CHEMBL1200436	P10275, P11712	HSP90 chaperone cycle for steroid hormone receptors (SHR)	0.023299719921070938	0.010839293996750099	R-HSA-3371497
CHEMBL1200436	P10275, P11712	Nuclear Receptor transcription pathway	0.023299719921070938	0.011649859960535469	R-HSA-383280
CHEMBL1200436	P10275, P11712	Biosynthesis of DHA-derived SPMs	0.024110036701441073	0.012055018350720537	R-HSA-9018677
CHEMBL1200436	P10275, P11712	Transcriptional regulation by RUNX2	0.025110378908716924	0.019871754432734146	R-HSA-8878166
CHEMBL1200436	P10275, P11712	Biosynthesis of specialized proresolving mediators (SPMs)	0.025110378908716924	0.02148513398737617	R-HSA-9018678
CHEMBL1200436	P10275, P11712	Arachidonic acid metabolism	0.025110378908716924	0.02242565833139376	R-HSA-2142753
CHEMBL1200436	P10275, P11712	SUMO E3 ligases SUMOylate target proteins	0.025110378908716924	0.024707906162011017	R-HSA-3108232
CHEMBL1200436	P10275, P11712	Cytochrome P450 - arranged by substrate type	0.025110378908716924	0.025110378908716924	R-HSA-211897
CHEMBL1200436	P10275, P11712	SUMOylation	0.0259150752187135	0.0259150752187135	R-HSA-2990846
CHEMBL1200436	P10275, P11712	Ub-specific processing proteases	0.027791407879883767	0.027791407879883767	R-HSA-5689880
CHEMBL1200436	P10275, P11712	Deubiquitination	0.03874503091930126	0.03874503091930126	R-HSA-5688426
CHEMBL1200436	P10275, P11712	Phase I - Functionalization of compounds	0.040209698734435695	0.040209698734435695	R-HSA-211945
CHEMBL1200436	P10275, P11712	RHO GTPase Effectors	0.044065742872681835	0.044065742872681835	R-HSA-195258
CHEMBL1200714	P02545, P30536	Depolymerisation of the Nuclear Lamina	0.00036242156286059313	0.000014615953943142301	R-HSA-4419969
CHEMBL1200714	P02545, P30536	Initiation of Nuclear Envelope (NE) Reformation	0.00036242156286059313	0.00002013453127003295	R-HSA-2995383
CHEMBL1200714	P02545, P30536	Nuclear Envelope Breakdown	0.0013954827524811364	0.00011629022937342803	R-HSA-2980766
CHEMBL1200714	P02545, P30536	Nuclear Envelope (NE) Reassembly	0.0019143304149341622	0.00021270337943712914	R-HSA-2995410
CHEMBL1200714	P02545, P30536	Mitotic Prophase	0.0034891340202863885	0.0004984477171837698	R-HSA-68875
CHEMBL1200714	P02545, P30536	Breakdown of the nuclear lamina	0.0048894771833214445	0.0008149128638869074	R-HSA-352238
CHEMBL1200714	P02545, P30536	Mitotic Anaphase	0.006766027543758657	0.001678155399370329	R-HSA-68882
CHEMBL1200714	P02545, P30536	Mitotic Metaphase and Anaphase	0.006766027543758657	0.0016915068859396643	R-HSA-2555396
CHEMBL1200714	P02545, P30536	M Phase	0.01674055112043038	0.004612788997080286	R-HSA-68886
CHEMBL1200714	P02545, P30536	Pregnenolone biosynthesis	0.01674055112043038	0.006775731958092446	R-HSA-196108
CHEMBL1200714	P02545, P30536	Cell Cycle, Mitotic	0.01674055112043038	0.009312037186587574	R-HSA-69278
CHEMBL1200714	P02545, P30536	Apoptotic cleavage of cellular proteins	0.01674055112043038	0.010285474166275343	R-HSA-111465
CHEMBL1200714	P02545, P30536	Cell Cycle	0.01674055112043038	0.013943436395488673	R-HSA-1640170
CHEMBL1200714	P02545, P30536	Apoptotic execution phase	0.01674055112043038	0.014592378071757617	R-HSA-75153
CHEMBL1200714	P02545, P30536	Meiotic synapsis	0.01674055112043038	0.01674055112043038	R-HSA-1221632
CHEMBL1200714	P02545, P30536	Metabolism of steroid hormones	0.018885210015985865	0.018885210015985865	R-HSA-196071
CHEMBL1200714	P02545, P30536	Meiosis	0.02476493342502495	0.02476493342502495	R-HSA-1500620
CHEMBL1200714	P02545, P30536	XBP1(S) activates chaperone genes	0.02556466145890801	0.02556466145890801	R-HSA-381038
CHEMBL1200714	P02545, P30536	IRE1alpha activates chaperones	0.027162641862560344	0.027162641862560344	R-HSA-381070
CHEMBL1200714	P02545, P30536	Reproduction	0.03300509361740622	0.03300509361740622	R-HSA-1474165
CHEMBL1200714	P02545, P30536	Unfolded Protein Response (UPR)	0.041456179660419035	0.041456179660419035	R-HSA-381119
CHEMBL1201187	P08684	Biosynthesis of maresin-like SPMs	0.009849874329189712	0.0014265335235378318	R-HSA-9027307
CHEMBL1201187	P08684	Biosynthesis of maresins	0.009849874329189712	0.0019699748658379423	R-HSA-9018682
CHEMBL1201187	P08684	Aflatoxin activation and detoxification	0.00998573466476449	0.003328578221588163	R-HSA-5423646
CHEMBL1201187	P08684	Xenobiotics	0.010189525168127211	0.005094762584063606	R-HSA-211981
CHEMBL1201187	P08684	Biosynthesis of DHA-derived SPMs	0.010800896678214822	0.006045784933088827	R-HSA-9018677
CHEMBL1201187	P08684	Biosynthesis of specialized proresolving mediators (SPMs)	0.010800896678214822	0.010800896678214822	R-HSA-9018678
CHEMBL1201187	P08684	Cytochrome P450 - arranged by substrate type	0.012635011208477653	0.012635011208477653	R-HSA-211897
CHEMBL1201187	P08684	Phase I - Functionalization of compounds	0.020311120168466812	0.020311120168466812	R-HSA-211945
CHEMBL1201187	P08684	Biological oxidations	0.03715780177977035	0.03715780177977035	R-HSA-211859
CHEMBL1201288	P02545, P05543, Q9NZ45	Depolymerisation of the Nuclear Lamina	0.0005027479862101947	0.000024334556656957496	R-HSA-4419969
CHEMBL1201288	P02545, P05543, Q9NZ45	Initiation of Nuclear Envelope (NE) Reformation	0.0005027479862101947	0.00003351653241401298	R-HSA-2995383
CHEMBL1201288	P02545, P05543, Q9NZ45	Nuclear Envelope Breakdown	0.0019324694244116092	0.00019324694244116092	R-HSA-2980766
CHEMBL1201288	P02545, P05543, Q9NZ45	Nuclear Envelope (NE) Reassembly	0.0024716598016246705	0.0003530942573749529	R-HSA-2995410
CHEMBL1201288	P02545, P05543, Q9NZ45	Mitotic Prophase	0.004954050390436837	0.0008256750650728062	R-HSA-68875
CHEMBL1201288	P02545, P05543, Q9NZ45	Breakdown of the nuclear lamina	0.005092686478733177	0.0010185372957466354	R-HSA-352238
CHEMBL1201288	P02545, P05543, Q9NZ45	Mitotic Anaphase	0.008362055243864241	0.0027654764186538783	R-HSA-68882
CHEMBL1201288	P02545, P05543, Q9NZ45	Mitotic Metaphase and Anaphase	0.008362055243864241	0.002787351747954747	R-HSA-2555396
CHEMBL1201288	P02545, P05543, Q9NZ45	M Phase	0.020296158296036593	0.007543842023917446	R-HSA-68886
CHEMBL1201288	P02545, P05543, Q9NZ45	Apoptotic cleavage of cellular proteins	0.02088171583957532	0.012840270170737078	R-HSA-111465
CHEMBL1201288	P02545, P05543, Q9NZ45	Cell Cycle, Mitotic	0.02088171583957532	0.015104074043536087	R-HSA-69278
CHEMBL1201288	P02545, P05543, Q9NZ45	Apoptotic execution phase	0.02088171583957532	0.018207078946978372	R-HSA-75153
CHEMBL1201288	P02545, P05543, Q9NZ45	Meiotic synapsis	0.02088171583957532	0.02088171583957532	R-HSA-1221632
CHEMBL1201288	P02545, P05543, Q9NZ45	Cell Cycle	0.02247324472321366	0.02247324472321366	R-HSA-1640170
CHEMBL1201288	P02545, P05543, Q9NZ45	Meiosis	0.030859738541857862	0.030859738541857862	R-HSA-1500620
CHEMBL1201288	P02545, P05543, Q9NZ45	XBP1(S) activates chaperone genes	0.031853049283199986	0.031853049283199986	R-HSA-381038
CHEMBL1201288	P02545, P05543, Q9NZ45	IRE1alpha activates chaperones	0.03383722736435235	0.03383722736435235	R-HSA-381070
CHEMBL1201288	P02545, P05543, Q9NZ45	Reproduction	0.041084733144955976	0.041084733144955976	R-HSA-1474165
CHEMBL1256841	P02545, P10635, P11712, P21397, P21964, P27338, P33261	Biological oxidations	0.000014446740140172665	0.00000020064916861350923	R-HSA-211859
CHEMBL1256841	P02545, P10635, P11712, P21397, P21964, P27338, P33261	Phase I - Functionalization of compounds	0.000014645678705793586	0.00000040682440849426627	R-HSA-211945
CHEMBL1256841	P02545, P10635, P11712, P21397, P21964, P27338, P33261	CYP2E1 reactions	0.00001690665132692004	0.0000007044438052883351	R-HSA-211999
CHEMBL1256841	P02545, P10635, P11712, P21397, P21964, P27338, P33261	Xenobiotics	0.00019541331219574687	0.000010856295121985937	R-HSA-211981
CHEMBL1256841	P02545, P10635, P11712, P21397, P21964, P27338, P33261	Enzymatic degradation of Dopamine by monoamine oxidase	0.0003336308455517134	0.000023830774682265243	R-HSA-379398
CHEMBL1256841	P02545, P10635, P11712, P21397, P21964, P27338, P33261	Biogenic amines are oxidatively deaminated to aldehydes by MAOA and MAOB	0.00033551035229928416	0.000027959196024940347	R-HSA-141333
CHEMBL1256841	P02545, P10635, P11712, P21397, P21964, P27338, P33261	Enzymatic degradation of dopamine by COMT	0.0004231212610983359	0.00004231212610983359	R-HSA-379397
CHEMBL1256841	P02545, P10635, P11712, P21397, P21964, P27338, P33261	Dopamine clearance from the synaptic cleft	0.0004362009688330115	0.00006602890033380326	R-HSA-379401
CHEMBL1256841	P02545, P10635, P11712, P21397, P21964, P27338, P33261	Synthesis of (16-20)-hydroxyeicosatetraenoic acids (HETE)	0.0004362009688330115	0.00006602890033380326	R-HSA-2142816
CHEMBL1256841	P02545, P10635, P11712, P21397, P21964, P27338, P33261	Biosynthesis of maresin-like SPMs	0.0004362009688330115	0.00007277378380565747	R-HSA-9027307
CHEMBL1256841	P02545, P10635, P11712, P21397, P21964, P27338, P33261	Amine Oxidase reactions	0.0004362009688330115	0.00007984431889618282	R-HSA-140179
CHEMBL1256841	P02545, P10635, P11712, P21397, P21964, P27338, P33261	Depolymerisation of the Nuclear Lamina	0.0004362009688330115	0.0000872401937666023	R-HSA-4419969
CHEMBL1256841	P02545, P10635, P11712, P21397, P21964, P27338, P33261	Synthesis of epoxy (EET) and dihydroxyeicosatrienoic acids (DHET)	0.0004362009688330115	0.0000872401937666023	R-HSA-2142670
CHEMBL1256841	P02545, P10635, P11712, P21397, P21964, P27338, P33261	Initiation of Nuclear Envelope (NE) Reformation	0.0005537205578982629	0.00012007086096055275	R-HSA-2995383
CHEMBL1256841	P02545, P10635, P11712, P21397, P21964, P27338, P33261	Biosynthesis of maresins	0.0005537205578982629	0.00013843013947456573	R-HSA-9018682
CHEMBL1256841	P02545, P10635, P11712, P21397, P21964, P27338, P33261	Cytochrome P450 - arranged by substrate type	0.0006401700759255391	0.00016004251898138477	R-HSA-211897
CHEMBL1256841	P02545, P10635, P11712, P21397, P21964, P27338, P33261	Neurotransmitter clearance	0.001446142772321135	0.00036153569308028377	R-HSA-112311
CHEMBL1256841	P02545, P10635, P11712, P21397, P21964, P27338, P33261	Nuclear Envelope Breakdown	0.0027501886241401152	0.0006875471560350288	R-HSA-2980766
CHEMBL1256841	P02545, P10635, P11712, P21397, P21964, P27338, P33261	Nuclear Envelope (NE) Reassembly	0.0037531263079847443	0.0012510421026615814	R-HSA-2995410
CHEMBL1256841	P02545, P10635, P11712, P21397, P21964, P27338, P33261	Biosynthesis of DHA-derived SPMs	0.0038376913258523215	0.0012792304419507738	R-HSA-9018677
CHEMBL1256841	P02545, P10635, P11712, P21397, P21964, P27338, P33261	Breakdown of the nuclear lamina	0.005497860421466383	0.0018326201404887943	R-HSA-352238
CHEMBL1256841	P02545, P10635, P11712, P21397, P21964, P27338, P33261	Mitotic Prophase	0.008685589478711675	0.0029006512753969593	R-HSA-68875
CHEMBL1256841	P02545, P10635, P11712, P21397, P21964, P27338, P33261	Biosynthesis of specialized proresolving mediators (SPMs)	0.008685589478711675	0.003993123887536143	R-HSA-9018678
CHEMBL1256841	P02545, P10635, P11712, P21397, P21964, P27338, P33261	Arachidonic acid metabolism	0.008685589478711675	0.0043427947393558375	R-HSA-2142753
CHEMBL1256841	P02545, P10635, P11712, P21397, P21964, P27338, P33261	Metabolism of serotonin	0.015839625477927832	0.007919812738963916	R-HSA-380612
CHEMBL1256841	P02545, P10635, P11712, P21397, P21964, P27338, P33261	Mitotic Anaphase	0.019033983146655498	0.009516991573327749	R-HSA-68882
CHEMBL1256841	P02545, P10635, P11712, P21397, P21964, P27338, P33261	Mitotic Metaphase and Anaphase	0.019181076146057352	0.009590538073028676	R-HSA-2555396
CHEMBL1256841	P02545, P10635, P11712, P21397, P21964, P27338, P33261	Metabolism	0.019368884323971436	0.009684442161985718	R-HSA-1430728
CHEMBL1256841	P02545, P10635, P11712, P21397, P21964, P27338, P33261	Serotonin clearance from the synaptic cleft	0.01947904906922271	0.009739524534611355	R-HSA-380615
CHEMBL1256841	P02545, P10635, P11712, P21397, P21964, P27338, P33261	Miscellaneous substrates	0.02239465320433398	0.016386444482222706	R-HSA-211958
CHEMBL1256841	P02545, P10635, P11712, P21397, P21964, P27338, P33261	Fatty acids	0.02239465320433398	0.017590705250395522	R-HSA-211935
CHEMBL1256841	P02545, P10635, P11712, P21397, P21964, P27338, P33261	Norepinephrine Neurotransmitter Release Cycle	0.02239465320433398	0.01819234402147163	R-HSA-181430
CHEMBL1256841	P02545, P10635, P11712, P21397, P21964, P27338, P33261	Transmission across Chemical Synapses	0.02239465320433398	0.01870332934761698	R-HSA-112315
CHEMBL1256841	P02545, P10635, P11712, P21397, P21964, P27338, P33261	Apoptotic cleavage of cellular proteins	0.02299367606988323	0.02299367606988323	R-HSA-111465
CHEMBL1256841	P02545, P10635, P11712, P21397, P21964, P27338, P33261	M Phase	0.02518943423478004	0.02518943423478004	R-HSA-68886
CHEMBL1256841	P02545, P10635, P11712, P21397, P21964, P27338, P33261	Fatty acid metabolism	0.026677745081053583	0.026677745081053583	R-HSA-8978868
CHEMBL1256841	P02545, P10635, P11712, P21397, P21964, P27338, P33261	Methylation	0.03134580668867504	0.03134580668867504	R-HSA-156581
CHEMBL1256841	P02545, P10635, P11712, P21397, P21964, P27338, P33261	Apoptotic execution phase	0.03253377243915945	0.03253377243915945	R-HSA-75153
CHEMBL1256841	P02545, P10635, P11712, P21397, P21964, P27338, P33261	Neuronal System	0.03555926245859742	0.03555926245859742	R-HSA-112316
CHEMBL1256841	P02545, P10635, P11712, P21397, P21964, P27338, P33261	Meiotic synapsis	0.03727269552851098	0.03727269552851098	R-HSA-1221632
CHEMBL1256841	P02545, P10635, P11712, P21397, P21964, P27338, P33261	Cell Cycle, Mitotic	0.048822883958182794	0.048822883958182794	R-HSA-69278
CHEMBL129	O00337, P02768, P08183, P08684, P11509, P11712, P15531, P16662, P20813, P22309, P23919, Q9UNQ0, Q9Y694	Xenobiotics	0.000026468185070349648	0.0000004643541240412219	R-HSA-211981
CHEMBL129	O00337, P02768, P08183, P08684, P11509, P11712, P15531, P16662, P20813, P22309, P23919, Q9UNQ0, Q9Y694	CYP2E1 reactions	0.00006674765099923263	0.0000023838446785440226	R-HSA-211999
CHEMBL129	O00337, P02768, P08183, P08684, P11509, P11712, P15531, P16662, P20813, P22309, P23919, Q9UNQ0, Q9Y694	Biological oxidations	0.00006754943104225752	0.0000036026746786932407	R-HSA-211859
CHEMBL129	O00337, P02768, P08183, P08684, P11509, P11712, P15531, P16662, P20813, P22309, P23919, Q9UNQ0, Q9Y694	Heme degradation	0.00006754943104225752	0.000004824959360161252	R-HSA-189483
CHEMBL129	O00337, P02768, P08183, P08684, P11509, P11712, P15531, P16662, P20813, P22309, P23919, Q9UNQ0, Q9Y694	Metabolism	0.00011418327441981013	0.000010380297674528194	R-HSA-1430728
CHEMBL129	O00337, P02768, P08183, P08684, P11509, P11712, P15531, P16662, P20813, P22309, P23919, Q9UNQ0, Q9Y694	Cytochrome P450 - arranged by substrate type	0.00014969580922341574	0.000016632867691490638	R-HSA-211897
CHEMBL129	O00337, P02768, P08183, P08684, P11509, P11712, P15531, P16662, P20813, P22309, P23919, Q9UNQ0, Q9Y694	Metabolism of porphyrins	0.00025070020123618697	0.00003498352525133086	R-HSA-189445
CHEMBL129	O00337, P02768, P08183, P08684, P11509, P11712, P15531, P16662, P20813, P22309, P23919, Q9UNQ0, Q9Y694	Abacavir transmembrane transport	0.00025070020123618697	0.000035814314462312424	R-HSA-2161517
CHEMBL129	O00337, P02768, P08183, P08684, P11509, P11712, P15531, P16662, P20813, P22309, P23919, Q9UNQ0, Q9Y694	Phase I - Functionalization of compounds	0.0006302880494777341	0.00010504800824628902	R-HSA-211945
CHEMBL129	O00337, P02768, P08183, P08684, P11509, P11712, P15531, P16662, P20813, P22309, P23919, Q9UNQ0, Q9Y694	Biosynthesis of maresin-like SPMs	0.0007853908822519351	0.00015707817645038702	R-HSA-9027307
CHEMBL129	O00337, P02768, P08183, P08684, P11509, P11712, P15531, P16662, P20813, P22309, P23919, Q9UNQ0, Q9Y694	Biosynthesis of maresins	0.0014918082131515353	0.00029836164263030707	R-HSA-9018682
CHEMBL129	O00337, P02768, P08183, P08684, P11509, P11712, P15531, P16662, P20813, P22309, P23919, Q9UNQ0, Q9Y694	Abacavir transport and metabolism	0.0016363774442367252	0.0004090943610591813	R-HSA-2161522
CHEMBL129	O00337, P02768, P08183, P08684, P11509, P11712, P15531, P16662, P20813, P22309, P23919, Q9UNQ0, Q9Y694	Heme biosynthesis	0.0029774630016663473	0.0007443657504165868	R-HSA-189451
CHEMBL129	O00337, P02768, P08183, P08684, P11509, P11712, P15531, P16662, P20813, P22309, P23919, Q9UNQ0, Q9Y694	Transport of small molecules	0.0032931071668670375	0.0010060622849032974	R-HSA-382551
CHEMBL129	O00337, P02768, P08183, P08684, P11509, P11712, P15531, P16662, P20813, P22309, P23919, Q9UNQ0, Q9Y694	Glucuronidation	0.0032931071668670375	0.0010977023889556792	R-HSA-156588
CHEMBL129	O00337, P02768, P08183, P08684, P11509, P11712, P15531, P16662, P20813, P22309, P23919, Q9UNQ0, Q9Y694	Interconversion of nucleotide di- and triphosphates	0.00680449035868147	0.0022681634528938233	R-HSA-499943
CHEMBL129	O00337, P02768, P08183, P08684, P11509, P11712, P15531, P16662, P20813, P22309, P23919, Q9UNQ0, Q9Y694	Biosynthesis of DHA-derived SPMs	0.008182322221254257	0.0027274407404180856	R-HSA-9018677
CHEMBL129	O00337, P02768, P08183, P08684, P11509, P11712, P15531, P16662, P20813, P22309, P23919, Q9UNQ0, Q9Y694	Transport of vitamins, nucleosides, and related molecules	0.010574279010682863	0.00397847978565069	R-HSA-425397
CHEMBL129	O00337, P02768, P08183, P08684, P11509, P11712, P15531, P16662, P20813, P22309, P23919, Q9UNQ0, Q9Y694	SLC-mediated transmembrane transport	0.010574279010682863	0.005287139505341432	R-HSA-425407
CHEMBL129	O00337, P02768, P08183, P08684, P11509, P11712, P15531, P16662, P20813, P22309, P23919, Q9UNQ0, Q9Y694	Biosynthesis of specialized proresolving mediators (SPMs)	0.01681428987485245	0.008407144937426225	R-HSA-9018678
CHEMBL129	O00337, P02768, P08183, P08684, P11509, P11712, P15531, P16662, P20813, P22309, P23919, Q9UNQ0, Q9Y694	Organic anion transport	0.022839132888540004	0.011419566444270002	R-HSA-561048
CHEMBL129	O00337, P02768, P08183, P08684, P11509, P11712, P15531, P16662, P20813, P22309, P23919, Q9UNQ0, Q9Y694	Synthesis of (16-20)-hydroxyeicosatetraenoic acids (HETE)	0.025309146542805028	0.017518585760876837	R-HSA-2142816
CHEMBL129	O00337, P02768, P08183, P08684, P11509, P11712, P15531, P16662, P20813, P22309, P23919, Q9UNQ0, Q9Y694	Synthesis of epoxy (EET) and dihydroxyeicosatrienoic acids (DHET)	0.025309146542805028	0.020121802884409123	R-HSA-2142670
CHEMBL129	O00337, P02768, P08183, P08684, P11509, P11712, P15531, P16662, P20813, P22309, P23919, Q9UNQ0, Q9Y694	Metabolism of nucleotides	0.025309146542805028	0.020920695935075728	R-HSA-15869
CHEMBL129	O00337, P02768, P08183, P08684, P11509, P11712, P15531, P16662, P20813, P22309, P23919, Q9UNQ0, Q9Y694	HDL remodeling	0.025309146542805028	0.020988126043909316	R-HSA-8964058
CHEMBL129	O00337, P02768, P08183, P08684, P11509, P11712, P15531, P16662, P20813, P22309, P23919, Q9UNQ0, Q9Y694	Phase II - Conjugation of compounds	0.025309146542805028	0.021226491438063988	R-HSA-156580
CHEMBL129	O00337, P02768, P08183, P08684, P11509, P11712, P15531, P16662, P20813, P22309, P23919, Q9UNQ0, Q9Y694	Transport of organic anions	0.025309146542805028	0.02444635338790835	R-HSA-879518
CHEMBL129	O00337, P02768, P08183, P08684, P11509, P11712, P15531, P16662, P20813, P22309, P23919, Q9UNQ0, Q9Y694	Fatty acids	0.025309146542805028	0.025309146542805028	R-HSA-211935
CHEMBL129	O00337, P02768, P08183, P08684, P11509, P11712, P15531, P16662, P20813, P22309, P23919, Q9UNQ0, Q9Y694	Transport of nucleosides and free purine and pyrimidine bases across the plasma membrane	0.028753280265420567	0.028753280265420567	R-HSA-83936
CHEMBL129	O00337, P02768, P08183, P08684, P11509, P11712, P15531, P16662, P20813, P22309, P23919, Q9UNQ0, Q9Y694	Recycling of bile acids and salts	0.03218617702082727	0.03218617702082727	R-HSA-159418
CHEMBL129	O00337, P02768, P08183, P08684, P11509, P11712, P15531, P16662, P20813, P22309, P23919, Q9UNQ0, Q9Y694	Aflatoxin activation and detoxification	0.04241778118813089	0.04241778118813089	R-HSA-5423646
CHEMBL129	O00337, P02768, P08183, P08684, P11509, P11712, P15531, P16662, P20813, P22309, P23919, Q9UNQ0, Q9Y694	Organic cation/anion/zwitterion transport	0.044113309056368566	0.044113309056368566	R-HSA-549132
CHEMBL129	O00337, P02768, P08183, P08684, P11509, P11712, P15531, P16662, P20813, P22309, P23919, Q9UNQ0, Q9Y694	Plasma lipoprotein remodeling	0.046651405403384305	0.046651405403384305	R-HSA-8963899
CHEMBL1324	P02766, P11712, P21964, Q86VU5	Enzymatic degradation of Dopamine by monoamine oxidase	0.025190312664813863	0.0032566632853754385	R-HSA-379398
CHEMBL1324	P02766, P11712, P21964, Q86VU5	Enzymatic degradation of dopamine by COMT	0.025190312664813863	0.004340447988983698	R-HSA-379397
CHEMBL1324	P02766, P11712, P21964, Q86VU5	Dopamine clearance from the synaptic cleft	0.025190312664813863	0.005423348631981795	R-HSA-379401
CHEMBL1324	P02766, P11712, P21964, Q86VU5	Synthesis of (16-20)-hydroxyeicosatetraenoic acids (HETE)	0.025190312664813863	0.005423348631981795	R-HSA-2142816
CHEMBL1324	P02766, P11712, P21964, Q86VU5	Biosynthesis of maresin-like SPMs	0.025190312664813863	0.005693935714618292	R-HSA-9027307
CHEMBL1324	P02766, P11712, P21964, Q86VU5	Synthesis of epoxy (EET) and dihydroxyeicosatrienoic acids (DHET)	0.025190312664813863	0.006234944238746154	R-HSA-2142670
CHEMBL1324	P02766, P11712, P21964, Q86VU5	Biosynthesis of maresins	0.025190312664813863	0.0078566452227804	R-HSA-9018682
CHEMBL1324	P02766, P11712, P21964, Q86VU5	Biological oxidations	0.025190312664813863	0.007879501535441036	R-HSA-211859
CHEMBL1324	P02766, P11712, P21964, Q86VU5	CYP2E1 reactions	0.025190312664813863	0.008126735629839899	R-HSA-211999
CHEMBL1324	P02766, P11712, P21964, Q86VU5	Neurotransmitter clearance	0.032944443496513154	0.012709840934356897	R-HSA-112311
CHEMBL1324	P02766, P11712, P21964, Q86VU5	Methylation	0.032944443496513154	0.014054785273600934	R-HSA-156581
CHEMBL1324	P02766, P11712, P21964, Q86VU5	The canonical retinoid cycle in rods (twilight vision)	0.032944443496513154	0.01539835502332132	R-HSA-2453902
CHEMBL1324	P02766, P11712, P21964, Q86VU5	Non-integrin membrane-ECM interactions	0.032944443496513154	0.016472221748256577	R-HSA-3000171
CHEMBL1324	P02766, P11712, P21964, Q86VU5	Xenobiotics	0.04044767799751425	0.020223838998757127	R-HSA-211981
CHEMBL1324	P02766, P11712, P21964, Q86VU5	Retinoid metabolism and transport	0.042587511073514994	0.021293755536757497	R-HSA-975634
CHEMBL1324	P02766, P11712, P21964, Q86VU5	Amyloid fiber formation	0.04303457052222959	0.0236978637671873	R-HSA-977225
CHEMBL1324	P02766, P11712, P21964, Q86VU5	Biosynthesis of DHA-derived SPMs	0.04303457052222959	0.02396471323400473	R-HSA-9018677
CHEMBL1324	P02766, P11712, P21964, Q86VU5	Metabolism of fat-soluble vitamins	0.04303457052222959	0.02529814011928022	R-HSA-6806667
CHEMBL1324	P02766, P11712, P21964, Q86VU5	Biosynthesis of specialized proresolving mediators (SPMs)	0.04303457052222959	0.04250865699229689	R-HSA-9018678
CHEMBL1324	P02766, P11712, P21964, Q86VU5	Arachidonic acid metabolism	0.04434840651119121	0.04434840651119121	R-HSA-2142753
CHEMBL1324	P02766, P11712, P21964, Q86VU5	Visual phototransduction	0.04513605845754931	0.04513605845754931	R-HSA-2187338
CHEMBL1324	P02766, P11712, P21964, Q86VU5	Cytochrome P450 - arranged by substrate type	0.049590226688494554	0.049590226688494554	R-HSA-211897
CHEMBL1324	P02766, P11712, P21964, Q86VU5	Metabolism	0.04993534140599254	0.04993534140599254	R-HSA-1430728
CHEMBL1380	O00453, P00325, P07327, P22309, P28332, P55263	Ethanol oxidation	0.000002877740903572956	0.00000013703528112252172	R-HSA-71384
CHEMBL1380	O00453, P00325, P07327, P22309, P28332, P55263	Biological oxidations	0.0002692135221371572	0.00002692135221371572	R-HSA-211859
CHEMBL1380	O00453, P00325, P07327, P22309, P28332, P55263	Phase I - Functionalization of compounds	0.0011203416471242678	0.00016004880673203825	R-HSA-211945
CHEMBL1380	O00453, P00325, P07327, P22309, P28332, P55263	Metabolism	0.018029179178395527	0.004507294794598882	R-HSA-1430728
CHEMBL1380	O00453, P00325, P07327, P22309, P28332, P55263	Abacavir metabolism	0.022608567785056155	0.01135813900498528	R-HSA-2161541
CHEMBL1380	O00453, P00325, P07327, P22309, P28332, P55263	Abacavir transport and metabolism	0.022608567785056155	0.0137779846467746	R-HSA-2161522
CHEMBL1380	O00453, P00325, P07327, P22309, P28332, P55263	Heme degradation	0.022608567785056155	0.015388471361791445	R-HSA-189483
CHEMBL1380	O00453, P00325, P07327, P22309, P28332, P55263	RA biosynthesis pathway	0.022608567785056155	0.015790750418814725	R-HSA-5365859
CHEMBL1380	O00453, P00325, P07327, P22309, P28332, P55263	Purine salvage	0.022608567785056155	0.017800091839519694	R-HSA-74217
CHEMBL1380	O00453, P00325, P07327, P22309, P28332, P55263	Glucuronidation	0.022608567785056155	0.022608567785056155	R-HSA-156588
CHEMBL1380	O00453, P00325, P07327, P22309, P28332, P55263	Nucleotide salvage	0.027397410650844667	0.027397410650844667	R-HSA-8956321
CHEMBL1380	O00453, P00325, P07327, P22309, P28332, P55263	Signaling by Retinoic Acid	0.02898933979724916	0.02898933979724916	R-HSA-5362517
CHEMBL1380	O00453, P00325, P07327, P22309, P28332, P55263	Metabolism of porphyrins	0.02978448974191461	0.02978448974191461	R-HSA-189445
CHEMBL141	A1A5C7, O15245, O15438, O75751, P00558, P01889, P02768, P08183, P15531, P20813, P22392, P30085, P49585, Q8TCD5, Q92887, Q99447, Q9UNQ0	Abacavir transmembrane transport	0.00000004025771715987503	0.0000000005032214644984379	R-HSA-2161517
CHEMBL141	A1A5C7, O15245, O15438, O75751, P00558, P01889, P02768, P08183, P15531, P20813, P22392, P30085, P49585, Q8TCD5, Q92887, Q99447, Q9UNQ0	Abacavir transport and metabolism	0.00000176971534626702	0.00000006611603009520906	R-HSA-2161522
CHEMBL141	A1A5C7, O15245, O15438, O75751, P00558, P01889, P02768, P08183, P15531, P20813, P22392, P30085, P49585, Q8TCD5, Q92887, Q99447, Q9UNQ0	Metabolism	0.00000176971534626702	0.00000006806597485642385	R-HSA-1430728
CHEMBL141	A1A5C7, O15245, O15438, O75751, P00558, P01889, P02768, P08183, P15531, P20813, P22392, P30085, P49585, Q8TCD5, Q92887, Q99447, Q9UNQ0	Heme degradation	0.00022766963139853047	0.000011383481569926523	R-HSA-189483
CHEMBL141	A1A5C7, O15245, O15438, O75751, P00558, P01889, P02768, P08183, P15531, P20813, P22392, P30085, P49585, Q8TCD5, Q92887, Q99447, Q9UNQ0	Transport of small molecules	0.0009110086986083843	0.00005693804366302402	R-HSA-382551
CHEMBL141	A1A5C7, O15245, O15438, O75751, P00558, P01889, P02768, P08183, P15531, P20813, P22392, P30085, P49585, Q8TCD5, Q92887, Q99447, Q9UNQ0	Metabolism of porphyrins	0.0010651412588129627	0.00008193394298561252	R-HSA-189445
CHEMBL141	A1A5C7, O15245, O15438, O75751, P00558, P01889, P02768, P08183, P15531, P20813, P22392, P30085, P49585, Q8TCD5, Q92887, Q99447, Q9UNQ0	Interconversion of nucleotide di- and triphosphates	0.0011761074902505442	0.00010691886275004947	R-HSA-499943
CHEMBL141	A1A5C7, O15245, O15438, O75751, P00558, P01889, P02768, P08183, P15531, P20813, P22392, P30085, P49585, Q8TCD5, Q92887, Q99447, Q9UNQ0	Metabolism of nucleotides	0.0018426317684461235	0.00018426317684461235	R-HSA-15869
CHEMBL141	A1A5C7, O15245, O15438, O75751, P00558, P01889, P02768, P08183, P15531, P20813, P22392, P30085, P49585, Q8TCD5, Q92887, Q99447, Q9UNQ0	ABC-family proteins mediated transport	0.0028383142524317506	0.00035478928155396883	R-HSA-382556
CHEMBL141	A1A5C7, O15245, O15438, O75751, P00558, P01889, P02768, P08183, P15531, P20813, P22392, P30085, P49585, Q8TCD5, Q92887, Q99447, Q9UNQ0	Recycling of bile acids and salts	0.0065071912911386365	0.0008378360226475312	R-HSA-159418
CHEMBL141	A1A5C7, O15245, O15438, O75751, P00558, P01889, P02768, P08183, P15531, P20813, P22392, P30085, P49585, Q8TCD5, Q92887, Q99447, Q9UNQ0	Organic cation transport	0.0065071912911386365	0.0009295987558769481	R-HSA-549127
CHEMBL141	A1A5C7, O15245, O15438, O75751, P00558, P01889, P02768, P08183, P15531, P20813, P22392, P30085, P49585, Q8TCD5, Q92887, Q99447, Q9UNQ0	Heme biosynthesis	0.007722735236765033	0.0012871225394608388	R-HSA-189451
CHEMBL141	A1A5C7, O15245, O15438, O75751, P00558, P01889, P02768, P08183, P15531, P20813, P22392, P30085, P49585, Q8TCD5, Q92887, Q99447, Q9UNQ0	Organic cation/anion/zwitterion transport	0.009460699025370944	0.0015767831708951574	R-HSA-549132
CHEMBL141	A1A5C7, O15245, O15438, O75751, P00558, P01889, P02768, P08183, P15531, P20813, P22392, P30085, P49585, Q8TCD5, Q92887, Q99447, Q9UNQ0	Bile acid and bile salt metabolism	0.04232370441746458	0.008464740883492916	R-HSA-194068
CHEMBL141	A1A5C7, O15245, O15438, O75751, P00558, P01889, P02768, P08183, P15531, P20813, P22392, P30085, P49585, Q8TCD5, Q92887, Q99447, Q9UNQ0	SLC-mediated transmembrane transport	0.046203549742533934	0.011550887435633483	R-HSA-425407
CHEMBL1460	P00491, P02768, Q99808	Transport of vitamins, nucleosides, and related molecules	0.005623838634770673	0.00016068110385059065	R-HSA-425397
CHEMBL1460	P00491, P02768, Q99808	SLC-mediated transmembrane transport	0.024456523206449088	0.002373008230873719	R-HSA-425407
CHEMBL1460	P00491, P02768, Q99808	HDL remodeling	0.024456523206449088	0.004883002544733173	R-HSA-8964058
CHEMBL1460	P00491, P02768, Q99808	Transport of organic anions	0.024456523206449088	0.005695287653219139	R-HSA-879518
CHEMBL1460	P00491, P02768, Q99808	Transport of nucleosides and free purine and pyrimidine bases across the plasma membrane	0.024456523206449088	0.006710022279288075	R-HSA-83936
CHEMBL1460	P00491, P02768, Q99808	Recycling of bile acids and salts	0.024456523206449088	0.0075213127192144125	R-HSA-159418
CHEMBL1460	P00491, P02768, Q99808	Heme degradation	0.024456523206449088	0.007724066280851205	R-HSA-189483
CHEMBL1460	P00491, P02768, Q99808	Purine salvage	0.024456523206449088	0.008940007789397075	R-HSA-74217
CHEMBL1460	P00491, P02768, Q99808	Heme biosynthesis	0.024456523206449088	0.009345100771184445	R-HSA-189451
CHEMBL1460	P00491, P02768, Q99808	Plasma lipoprotein remodeling	0.024456523206449088	0.01096436882759555	R-HSA-8963899
CHEMBL1460	P00491, P02768, Q99808	Transport of small molecules	0.024456523206449088	0.012378037877934678	R-HSA-382551
CHEMBL1460	P00491, P02768, Q99808	Nucleotide salvage	0.024456523206449088	0.013793840341100205	R-HSA-8956321
CHEMBL1460	P00491, P02768, Q99808	Metabolism of porphyrins	0.024456523206449088	0.015004817139654514	R-HSA-189445
CHEMBL1460	P00491, P02768, Q99808	Purine catabolism	0.024456523206449088	0.015004817139654514	R-HSA-74259
CHEMBL1460	P00491, P02768, Q99808	Plasma lipoprotein assembly, remodeling, and clearance	0.024456523206449088	0.01983881116387709	R-HSA-174824
CHEMBL1460	P00491, P02768, Q99808	Scavenging of heme from plasma	0.024456523206449088	0.021446620872000333	R-HSA-2168880
CHEMBL1460	P00491, P02768, Q99808	Post-translational protein phosphorylation	0.024456523206449088	0.022049095914057126	R-HSA-8957275
CHEMBL1460	P00491, P02768, Q99808	Bile acid and bile salt metabolism	0.024456523206449088	0.024456523206449088	R-HSA-194068
CHEMBL1460	P00491, P02768, Q99808	Regulation of Insulin-like Growth Factor (IGF) transport and uptake by Insulin-like Growth Factor Binding Proteins (IGFBPs)	0.025658753838080584	0.025658753838080584	R-HSA-381426
CHEMBL1460	P00491, P02768, Q99808	Platelet degranulation	0.027660275903171994	0.027660275903171994	R-HSA-114608
CHEMBL1460	P00491, P02768, Q99808	Nucleobase catabolism	0.028060251103462663	0.028060251103462663	R-HSA-8956319
CHEMBL1460	P00491, P02768, Q99808	Response to elevated platelet cytosolic Ca2+	0.029059709188806626	0.029059709188806626	R-HSA-76005
CHEMBL1460	P00491, P02768, Q99808	Binding and Uptake of Ligands by Scavenger Receptors	0.03364839199446901	0.03364839199446901	R-HSA-2173782
CHEMBL1518	P01911, P04798, P09172, P33261, P49895	Synthesis of (16-20)-hydroxyeicosatetraenoic acids (HETE)	0.0004136874631682774	0.00001840792758378562	R-HSA-2142816
CHEMBL1518	P01911, P04798, P09172, P33261, P49895	Synthesis of epoxy (EET) and dihydroxyeicosatrienoic acids (DHET)	0.0004136874631682774	0.000024334556656957496	R-HSA-2142670
CHEMBL1518	P01911, P04798, P09172, P33261, P49895	Metabolism of amine-derived hormones	0.0015797442371824344	0.0001436131124711304	R-HSA-209776
CHEMBL1518	P01911, P04798, P09172, P33261, P49895	Xenobiotics	0.0020554503636054378	0.0002569312954506797	R-HSA-211981
CHEMBL1518	P01911, P04798, P09172, P33261, P49895	Arachidonic acid metabolism	0.007458827868218609	0.0012431379780364349	R-HSA-2142753
CHEMBL1518	P01911, P04798, P09172, P33261, P49895	Cytochrome P450 - arranged by substrate type	0.007782370673721228	0.0015564741347442457	R-HSA-211897
CHEMBL1518	P01911, P04798, P09172, P33261, P49895	Regulation of thyroid hormone activity	0.012212488334642835	0.0030531220836607087	R-HSA-350864
CHEMBL1518	P01911, P04798, P09172, P33261, P49895	Phase I - Functionalization of compounds	0.01584148566113841	0.003960371415284603	R-HSA-211945
CHEMBL1518	P01911, P04798, P09172, P33261, P49895	Biosynthesis of protectins	0.016197268113304575	0.006098782366005251	R-HSA-9018681
CHEMBL1518	P01911, P04798, P09172, P33261, P49895	Catecholamine biosynthesis	0.016197268113304575	0.007450017592123048	R-HSA-209905
CHEMBL1518	P01911, P04798, P09172, P33261, P49895	Fatty acid metabolism	0.016197268113304575	0.008008338035527585	R-HSA-8978868
CHEMBL1518	P01911, P04798, P09172, P33261, P49895	Thyroxine biosynthesis	0.016197268113304575	0.009136994532827236	R-HSA-209968
CHEMBL1518	P01911, P04798, P09172, P33261, P49895	CYP2E1 reactions	0.016197268113304575	0.010148079148018296	R-HSA-211999
CHEMBL1518	P01911, P04798, P09172, P33261, P49895	Biological oxidations	0.016197268113304575	0.012809256871587071	R-HSA-211859
CHEMBL1518	P01911, P04798, P09172, P33261, P49895	Translocation of ZAP-70 to Immunological synapse	0.016197268113304575	0.014184167227935696	R-HSA-202430
CHEMBL1518	P01911, P04798, P09172, P33261, P49895	Phosphorylation of CD3 and TCR zeta chains	0.016197268113304575	0.015191129179361051	R-HSA-202427
CHEMBL1518	P01911, P04798, P09172, P33261, P49895	Metabolism	0.016197268113304575	0.015273601744120624	R-HSA-1430728
CHEMBL1518	P01911, P04798, P09172, P33261, P49895	PD-1 signaling	0.016197268113304575	0.016197268113304575	R-HSA-389948
CHEMBL1518	P01911, P04798, P09172, P33261, P49895	Metabolism of amino acids and derivatives	0.018411397848810407	0.018411397848810407	R-HSA-71291
CHEMBL1518	P01911, P04798, P09172, P33261, P49895	Generation of second messenger molecules	0.019879410985157442	0.019879410985157442	R-HSA-202433
CHEMBL1518	P01911, P04798, P09172, P33261, P49895	Biosynthesis of DHA-derived SPMs	0.029865612664897623	0.029865612664897623	R-HSA-9018677
CHEMBL1518	P01911, P04798, P09172, P33261, P49895	Costimulation by the CD28 family	0.03350675713463758	0.03350675713463758	R-HSA-388841
CHEMBL1518	P01911, P04798, P09172, P33261, P49895	Downstream TCR signaling	0.041413128781208064	0.041413128781208064	R-HSA-202424
CHEMBL1518	P01911, P04798, P09172, P33261, P49895	TCR signaling	0.04894143200487289	0.04894143200487289	R-HSA-202403
CHEMBL1518	P01911, P04798, P09172, P33261, P49895	MHC class II antigen presentation	0.04926767327786985	0.04926767327786985	R-HSA-2132295
CHEMBL1538	P08183, P15531, P22392, P27144, P54819, Q5T3U5, Q92887	Interconversion of nucleotide di- and triphosphates	0.0000005065614345767244	0.000000031660089661045276	R-HSA-499943
CHEMBL1538	P08183, P15531, P22392, P27144, P54819, Q5T3U5, Q92887	Metabolism of nucleotides	0.000024936027171129638	0.0000031170033963912047	R-HSA-15869
CHEMBL1538	P08183, P15531, P22392, P27144, P54819, Q5T3U5, Q92887	ABC-family proteins mediated transport	0.00009715856386927069	0.000019431712773854137	R-HSA-382556
CHEMBL1538	P08183, P15531, P22392, P27144, P54819, Q5T3U5, Q92887	Metabolism	0.005187719770578081	0.0012969299426445202	R-HSA-1430728
CHEMBL1538	P08183, P15531, P22392, P27144, P54819, Q5T3U5, Q92887	Abacavir transmembrane transport	0.009490864485530048	0.004745432242765024	R-HSA-2161517
CHEMBL1538	P08183, P15531, P22392, P27144, P54819, Q5T3U5, Q92887	Transport of small molecules	0.016228217596919947	0.008114108798459974	R-HSA-382551
CHEMBL1538	P08183, P15531, P22392, P27144, P54819, Q5T3U5, Q92887	Abacavir transport and metabolism	0.017930094762936277	0.01605578836404986	R-HSA-2161522
CHEMBL1538	P08183, P15531, P22392, P27144, P54819, Q5T3U5, Q92887	Heme degradation	0.017930094762936277	0.017930094762936277	R-HSA-189483
CHEMBL1538	P08183, P15531, P22392, P27144, P54819, Q5T3U5, Q92887	Metabolism of porphyrins	0.034661600519653835	0.034661600519653835	R-HSA-189445
CHEMBL159226	P05177, P06276, P08684, P10635, P20815, P24462, P35348, P35368, Q9HB55	Xenobiotics	0.00000000005799360991431968	0.000000000001449840247857992	R-HSA-211981
CHEMBL159226	P05177, P06276, P08684, P10635, P20815, P24462, P35348, P35368, Q9HB55	Cytochrome P450 - arranged by substrate type	0.000000006615750169913781	0.00000000033078750849568905	R-HSA-211897
CHEMBL159226	P05177, P06276, P08684, P10635, P20815, P24462, P35348, P35368, Q9HB55	Phase I - Functionalization of compounds	0.00000007273644353489317	0.000000005595111041145628	R-HSA-211945
CHEMBL159226	P05177, P06276, P08684, P10635, P20815, P24462, P35348, P35368, Q9HB55	Biological oxidations	0.000001938323738848169	0.00000020064916861350923	R-HSA-211859
CHEMBL159226	P05177, P06276, P08684, P10635, P20815, P24462, P35348, P35368, Q9HB55	Biosynthesis of maresin-like SPMs	0.000001938323738848169	0.0000002422904673560211	R-HSA-9027307
CHEMBL159226	P05177, P06276, P08684, P10635, P20815, P24462, P35348, P35368, Q9HB55	Biosynthesis of maresins	0.000003819097315727049	0.0000006365162192878415	R-HSA-9018682
CHEMBL159226	P05177, P06276, P08684, P10635, P20815, P24462, P35348, P35368, Q9HB55	Aflatoxin activation and detoxification	0.000015258612955926232	0.0000030517225911852464	R-HSA-5423646
CHEMBL159226	P05177, P06276, P08684, P10635, P20815, P24462, P35348, P35368, Q9HB55	Biosynthesis of DHA-derived SPMs	0.00009031795519476304	0.00001806359103895261	R-HSA-9018677
CHEMBL159226	P05177, P06276, P08684, P10635, P20815, P24462, P35348, P35368, Q9HB55	Biosynthesis of specialized proresolving mediators (SPMs)	0.00040323045216483777	0.00010080761304120944	R-HSA-9018678
CHEMBL159226	P05177, P06276, P08684, P10635, P20815, P24462, P35348, P35368, Q9HB55	Miscellaneous substrates	0.000480283443842211	0.00012007086096055275	R-HSA-211958
CHEMBL159226	P05177, P06276, P08684, P10635, P20815, P24462, P35348, P35368, Q9HB55	Adrenoceptors	0.00113089281815415	0.00037696427271805	R-HSA-390696
CHEMBL159226	P05177, P06276, P08684, P10635, P20815, P24462, P35348, P35368, Q9HB55	G alpha (12/13) signalling events	0.002582606316767544	0.0012231589405226062	R-HSA-416482
CHEMBL159226	P05177, P06276, P08684, P10635, P20815, P24462, P35348, P35368, Q9HB55	Amine ligand-binding receptors	0.002582606316767544	0.0012510421026615814	R-HSA-375280
CHEMBL159226	P05177, P06276, P08684, P10635, P20815, P24462, P35348, P35368, Q9HB55	Metabolism	0.002582606316767544	0.001291303158383772	R-HSA-1430728
CHEMBL159226	P05177, P06276, P08684, P10635, P20815, P24462, P35348, P35368, Q9HB55	Aromatic amines can be N-hydroxylated or N-dealkylated by CYP1A2	0.01341004164549875	0.006705020822749375	R-HSA-211957
CHEMBL159226	P05177, P06276, P08684, P10635, P20815, P24462, P35348, P35368, Q9HB55	Metabolism of lipids	0.01578382217274199	0.007911956196946957	R-HSA-556833
CHEMBL159226	P05177, P06276, P08684, P10635, P20815, P24462, P35348, P35368, Q9HB55	Biosynthesis of protectins	0.01578382217274199	0.010951016844898298	R-HSA-9018681
CHEMBL159226	P05177, P06276, P08684, P10635, P20815, P24462, P35348, P35368, Q9HB55	Synthesis of (16-20)-hydroxyeicosatetraenoic acids (HETE)	0.01578382217274199	0.012161191510235314	R-HSA-2142816
CHEMBL159226	P05177, P06276, P08684, P10635, P20815, P24462, P35348, P35368, Q9HB55	G alpha (q) signalling events	0.01578382217274199	0.01216129897539675	R-HSA-416476
CHEMBL159226	P05177, P06276, P08684, P10635, P20815, P24462, P35348, P35368, Q9HB55	Synthesis of epoxy (EET) and dihydroxyeicosatrienoic acids (DHET)	0.01578382217274199	0.013973985667090294	R-HSA-2142670
CHEMBL159226	P05177, P06276, P08684, P10635, P20815, P24462, P35348, P35368, Q9HB55	Synthesis, secretion, and deacylation of Ghrelin	0.01578382217274199	0.01578382217274199	R-HSA-422085
CHEMBL159226	P05177, P06276, P08684, P10635, P20815, P24462, P35348, P35368, Q9HB55	Fatty acids	0.017590705250395522	0.017590705250395522	R-HSA-211935
CHEMBL159226	P05177, P06276, P08684, P10635, P20815, P24462, P35348, P35368, Q9HB55	CYP2E1 reactions	0.01819234402147163	0.01819234402147163	R-HSA-211999
CHEMBL159226	P05177, P06276, P08684, P10635, P20815, P24462, P35348, P35368, Q9HB55	Neurotransmitter clearance	0.028370217577019186	0.028370217577019186	R-HSA-112311
CHEMBL159226	P05177, P06276, P08684, P10635, P20815, P24462, P35348, P35368, Q9HB55	Methylation	0.03134580668867504	0.03134580668867504	R-HSA-156581
CHEMBL159226	P05177, P06276, P08684, P10635, P20815, P24462, P35348, P35368, Q9HB55	Class A/1 (Rhodopsin-like receptors)	0.032230039532862076	0.032230039532862076	R-HSA-373076
CHEMBL159226	P05177, P06276, P08684, P10635, P20815, P24462, P35348, P35368, Q9HB55	Synthesis of PC	0.03904446500353265	0.03904446500353265	R-HSA-1483191
CHEMBL1909283	P21397, P27338	Biogenic amines are oxidatively deaminated to aldehydes by MAOA and MAOB	0.000017936591413358904	0.0000007798518005808219	R-HSA-141333
CHEMBL1909283	P21397, P27338	Amine Oxidase reactions	0.00002456763897140668	0.0000022334217246733346	R-HSA-140179
CHEMBL1909283	P21397, P27338	Phase I - Functionalization of compounds	0.0028877912174855025	0.00041254160249792893	R-HSA-211945
CHEMBL1909283	P21397, P27338	Biological oxidations	0.0043451681104607065	0.0013807022331047136	R-HSA-211859
CHEMBL1909283	P21397, P27338	Enzymatic degradation of Dopamine by monoamine oxidase	0.0043451681104607065	0.0016296595377922607	R-HSA-379398
CHEMBL1909283	P21397, P27338	Metabolism of serotonin	0.0043451681104607065	0.0017654045106748617	R-HSA-380612
CHEMBL1909283	P21397, P27338	Serotonin clearance from the synaptic cleft	0.0043451681104607065	0.0021725840552303533	R-HSA-380615
CHEMBL1909283	P21397, P27338	Enzymatic degradation of dopamine by COMT	0.0043451681104607065	0.0021725840552303533	R-HSA-379397
CHEMBL1909283	P21397, P27338	Dopamine clearance from the synaptic cleft	0.005430721816844786	0.002715360908422393	R-HSA-379401
CHEMBL1909283	P21397, P27338	Norepinephrine Neurotransmitter Release Cycle	0.0063752423245266865	0.004071657010324858	R-HSA-181430
CHEMBL1909283	P21397, P27338	Neurotransmitter clearance	0.0063752423245266865	0.0063752423245266865	R-HSA-112311
CHEMBL1909283	P21397, P27338	Neurotransmitter release cycle	0.013404946432002962	0.013404946432002962	R-HSA-112310
CHEMBL1909283	P21397, P27338	Interleukin-4 and Interleukin-13 signaling	0.029130538013158458	0.029130538013158458	R-HSA-6785807
CHEMBL1909283	P21397, P27338	Transmission across Chemical Synapses	0.04764887579679211	0.04764887579679211	R-HSA-112315
CHEMBL1909285	P00325, P00326, P07327, P08319, P11766, P28332	Ethanol oxidation	0.0000000000000011102230246251565	0.00000000000000011102230246251565	R-HSA-71384
CHEMBL1909285	P00325, P00326, P07327, P08319, P11766, P28332	Phase I - Functionalization of compounds	0.0000000003510536306094991	0.00000000007021072612189982	R-HSA-211945
CHEMBL1909285	P00325, P00326, P07327, P08319, P11766, P28332	Biological oxidations	0.000000007896257980810617	0.000000002632085993603539	R-HSA-211859
CHEMBL1909285	P00325, P00326, P07327, P08319, P11766, P28332	RA biosynthesis pathway	0.0000007393513485887127	0.00000036967567429435633	R-HSA-5365859
CHEMBL1909285	P00325, P00326, P07327, P08319, P11766, P28332	Signaling by Retinoic Acid	0.000004628695996045096	0.000002314347998022548	R-HSA-5362517
CHEMBL1909285	P00325, P00326, P07327, P08319, P11766, P28332	Metabolism	0.00023541727623854758	0.00023541727623854758	R-HSA-1430728
CHEMBL1909285	P00325, P00326, P07327, P08319, P11766, P28332	Signaling by Nuclear Receptors	0.00033715162459713177	0.00033715162459713177	R-HSA-9006931
CHEMBL1909285	P00325, P00326, P07327, P08319, P11766, P28332	Abacavir metabolism	0.01135813900498528	0.01135813900498528	R-HSA-2161541
CHEMBL1909285	P00325, P00326, P07327, P08319, P11766, P28332	Abacavir transport and metabolism	0.0137779846467746	0.0137779846467746	R-HSA-2161522
CHEMBL1909286	P21397, P27338	Biogenic amines are oxidatively deaminated to aldehydes by MAOA and MAOB	0.000017936591413358904	0.0000007798518005808219	R-HSA-141333
CHEMBL1909286	P21397, P27338	Amine Oxidase reactions	0.00002456763897140668	0.0000022334217246733346	R-HSA-140179
CHEMBL1909286	P21397, P27338	Phase I - Functionalization of compounds	0.0028877912174855025	0.00041254160249792893	R-HSA-211945
CHEMBL1909286	P21397, P27338	Biological oxidations	0.0043451681104607065	0.0013807022331047136	R-HSA-211859
CHEMBL1909286	P21397, P27338	Enzymatic degradation of Dopamine by monoamine oxidase	0.0043451681104607065	0.0016296595377922607	R-HSA-379398
CHEMBL1909286	P21397, P27338	Metabolism of serotonin	0.0043451681104607065	0.0017654045106748617	R-HSA-380612
CHEMBL1909286	P21397, P27338	Serotonin clearance from the synaptic cleft	0.0043451681104607065	0.0021725840552303533	R-HSA-380615
CHEMBL1909286	P21397, P27338	Enzymatic degradation of dopamine by COMT	0.0043451681104607065	0.0021725840552303533	R-HSA-379397
CHEMBL1909286	P21397, P27338	Dopamine clearance from the synaptic cleft	0.005430721816844786	0.002715360908422393	R-HSA-379401
CHEMBL1909286	P21397, P27338	Norepinephrine Neurotransmitter Release Cycle	0.0063752423245266865	0.004071657010324858	R-HSA-181430
CHEMBL1909286	P21397, P27338	Neurotransmitter clearance	0.0063752423245266865	0.0063752423245266865	R-HSA-112311
CHEMBL1909286	P21397, P27338	Neurotransmitter release cycle	0.013404946432002962	0.013404946432002962	R-HSA-112310
CHEMBL1909286	P21397, P27338	Interleukin-4 and Interleukin-13 signaling	0.029130538013158458	0.029130538013158458	R-HSA-6785807
CHEMBL1909286	P21397, P27338	Transmission across Chemical Synapses	0.04764887579679211	0.04764887579679211	R-HSA-112315
CHEMBL2107825	P02768, P08183, P08684, P10619, P15531, P22392, P23141, P54819, Q9NPD5, Q9UNQ0, Q9Y6L6	Heme degradation	0.0000009098227671255898	0.000000014441631224215712	R-HSA-189483
CHEMBL2107825	P02768, P08183, P08684, P10619, P15531, P22392, P23141, P54819, Q9NPD5, Q9UNQ0, Q9Y6L6	Metabolism of porphyrins	0.000004683705367547475	0.00000020485549634408073	R-HSA-189445
CHEMBL2107825	P02768, P08183, P08684, P10619, P15531, P22392, P23141, P54819, Q9NPD5, Q9UNQ0, Q9Y6L6	Metabolism	0.000004683705367547475	0.00000022303358893083214	R-HSA-1430728
CHEMBL2107825	P02768, P08183, P08684, P10619, P15531, P22392, P23141, P54819, Q9NPD5, Q9UNQ0, Q9Y6L6	Transport of organic anions	0.00001683756134684966	0.0000011225040897899774	R-HSA-879518
CHEMBL2107825	P02768, P08183, P08684, P10619, P15531, P22392, P23141, P54819, Q9NPD5, Q9UNQ0, Q9Y6L6	Recycling of bile acids and salts	0.00003096747252229193	0.000002580622710190994	R-HSA-159418
CHEMBL2107825	P02768, P08183, P08684, P10619, P15531, P22392, P23141, P54819, Q9NPD5, Q9UNQ0, Q9Y6L6	Abacavir transmembrane transport	0.0002393404083452788	0.00002527655965334219	R-HSA-2161517
CHEMBL2107825	P02768, P08183, P08684, P10619, P15531, P22392, P23141, P54819, Q9NPD5, Q9UNQ0, Q9Y6L6	Interconversion of nucleotide di- and triphosphates	0.0002393404083452788	0.00002659337870503098	R-HSA-499943
CHEMBL2107825	P02768, P08183, P08684, P10619, P15531, P22392, P23141, P54819, Q9NPD5, Q9UNQ0, Q9Y6L6	Transport of vitamins, nucleosides, and related molecules	0.0004364116161590381	0.0000623445165941483	R-HSA-425397
CHEMBL2107825	P02768, P08183, P08684, P10619, P15531, P22392, P23141, P54819, Q9NPD5, Q9UNQ0, Q9Y6L6	Bile acid and bile salt metabolism	0.000610482067953777	0.00008721172399339672	R-HSA-194068
CHEMBL2107825	P02768, P08183, P08684, P10619, P15531, P22392, P23141, P54819, Q9NPD5, Q9UNQ0, Q9Y6L6	Abacavir transport and metabolism	0.0017361163025790827	0.0002893527170965138	R-HSA-2161522
CHEMBL2107825	P02768, P08183, P08684, P10619, P15531, P22392, P23141, P54819, Q9NPD5, Q9UNQ0, Q9Y6L6	Transport of small molecules	0.0020183571242804454	0.0004036714248560891	R-HSA-382551
CHEMBL2107825	P02768, P08183, P08684, P10619, P15531, P22392, P23141, P54819, Q9NPD5, Q9UNQ0, Q9Y6L6	Heme biosynthesis	0.002635307483610516	0.0005270614967221032	R-HSA-189451
CHEMBL2107825	P02768, P08183, P08684, P10619, P15531, P22392, P23141, P54819, Q9NPD5, Q9UNQ0, Q9Y6L6	Metabolism of nucleotides	0.0031614246059969986	0.0007903561514992496	R-HSA-15869
CHEMBL2107825	P02768, P08183, P08684, P10619, P15531, P22392, P23141, P54819, Q9NPD5, Q9UNQ0, Q9Y6L6	Metabolism of steroids	0.004581202449983279	0.0015270674833277598	R-HSA-8957322
CHEMBL2107825	P02768, P08183, P08684, P10619, P15531, P22392, P23141, P54819, Q9NPD5, Q9UNQ0, Q9Y6L6	Metabolism of lipids	0.007737496099286312	0.0025791653664287706	R-HSA-556833
CHEMBL2107825	P02768, P08183, P08684, P10619, P15531, P22392, P23141, P54819, Q9NPD5, Q9UNQ0, Q9Y6L6	SLC-mediated transmembrane transport	0.00954816912930223	0.0031827230431007436	R-HSA-425407
CHEMBL2107825	P02768, P08183, P08684, P10619, P15531, P22392, P23141, P54819, Q9NPD5, Q9UNQ0, Q9Y6L6	Biosynthesis of maresin-like SPMs	0.03550410588289865	0.01558042150468053	R-HSA-9027307
CHEMBL2107825	P02768, P08183, P08684, P10619, P15531, P22392, P23141, P54819, Q9NPD5, Q9UNQ0, Q9Y6L6	HDL remodeling	0.035576178731090646	0.017788089365545323	R-HSA-8964058
CHEMBL2107825	P02768, P08183, P08684, P10619, P15531, P22392, P23141, P54819, Q9NPD5, Q9UNQ0, Q9Y6L6	Phase I - Functionalization of compounds	0.04017383605263247	0.020086918026316236	R-HSA-211945
CHEMBL2107825	P02768, P08183, P08684, P10619, P15531, P22392, P23141, P54819, Q9NPD5, Q9UNQ0, Q9Y6L6	Biosynthesis of maresins	0.042915071905388125	0.021457535952694062	R-HSA-9018682
CHEMBL2216870	P08183, P08684, P10632, P20813, P20815, P22310, P24462, P33261, P78527, Q06278, Q9HB55, Q9NPD5, Q9UNQ0, Q9Y6L6	Xenobiotics	0.000000000016890155940529894	0.0000000000002963185252724543	R-HSA-211981
CHEMBL2216870	P08183, P08684, P10632, P20813, P20815, P22310, P24462, P33261, P78527, Q06278, Q9HB55, Q9NPD5, Q9UNQ0, Q9Y6L6	Cytochrome P450 - arranged by substrate type	0.0000000045704178219807545	0.0000000001632292079278841	R-HSA-211897
CHEMBL2216870	P08183, P08684, P10632, P20813, P20815, P22310, P24462, P33261, P78527, Q06278, Q9HB55, Q9NPD5, Q9UNQ0, Q9Y6L6	Phase I - Functionalization of compounds	0.00000008202969703496876	0.000000004317352475524672	R-HSA-211945
CHEMBL2216870	P08183, P08684, P10632, P20813, P20815, P22310, P24462, P33261, P78527, Q06278, Q9HB55, Q9NPD5, Q9UNQ0, Q9Y6L6	Biological oxidations	0.00000012492790024687395	0.000000008923421446205282	R-HSA-211859
CHEMBL2216870	P08183, P08684, P10632, P20813, P20815, P22310, P24462, P33261, P78527, Q06278, Q9HB55, Q9NPD5, Q9UNQ0, Q9Y6L6	Heme degradation	0.0000004788920202614122	0.00000004353563820558293	R-HSA-189483
CHEMBL2216870	P08183, P08684, P10632, P20813, P20815, P22310, P24462, P33261, P78527, Q06278, Q9HB55, Q9NPD5, Q9UNQ0, Q9Y6L6	Metabolism	0.0000013348335087259855	0.00000014831483430288728	R-HSA-1430728
CHEMBL2216870	P08183, P08684, P10632, P20813, P20815, P22310, P24462, P33261, P78527, Q06278, Q9HB55, Q9NPD5, Q9UNQ0, Q9Y6L6	Metabolism of porphyrins	0.000004911507168081641	0.0000006139383960102052	R-HSA-189445
CHEMBL2216870	P08183, P08684, P10632, P20813, P20815, P22310, P24462, P33261, P78527, Q06278, Q9HB55, Q9NPD5, Q9UNQ0, Q9Y6L6	CYP2E1 reactions	0.000021205461531170755	0.000003029351647310108	R-HSA-211999
CHEMBL2216870	P08183, P08684, P10632, P20813, P20815, P22310, P24462, P33261, P78527, Q06278, Q9HB55, Q9NPD5, Q9UNQ0, Q9Y6L6	Abacavir transmembrane transport	0.0002505867379525295	0.000041764456325421584	R-HSA-2161517
CHEMBL2216870	P08183, P08684, P10632, P20813, P20815, P22310, P24462, P33261, P78527, Q06278, Q9HB55, Q9NPD5, Q9UNQ0, Q9Y6L6	Synthesis of (16-20)-hydroxyeicosatetraenoic acids (HETE)	0.0008307632917903263	0.00016615265835806525	R-HSA-2142816
CHEMBL2216870	P08183, P08684, P10632, P20813, P20815, P22310, P24462, P33261, P78527, Q06278, Q9HB55, Q9NPD5, Q9UNQ0, Q9Y6L6	Biosynthesis of maresin-like SPMs	0.0008775162893353006	0.00018308381852794042	R-HSA-9027307
CHEMBL2216870	P08183, P08684, P10632, P20813, P20815, P22310, P24462, P33261, P78527, Q06278, Q9HB55, Q9NPD5, Q9UNQ0, Q9Y6L6	Synthesis of epoxy (EET) and dihydroxyeicosatrienoic acids (DHET)	0.0008775162893353006	0.00021937907233382514	R-HSA-2142670
CHEMBL2216870	P08183, P08684, P10632, P20813, P20815, P22310, P24462, P33261, P78527, Q06278, Q9HB55, Q9NPD5, Q9UNQ0, Q9Y6L6	Transport of organic anions	0.0012969882091136142	0.00032424705227840356	R-HSA-879518
CHEMBL2216870	P08183, P08684, P10632, P20813, P20815, P22310, P24462, P33261, P78527, Q06278, Q9HB55, Q9NPD5, Q9UNQ0, Q9Y6L6	Biosynthesis of maresins	0.0013905290410343163	0.0003476322602585791	R-HSA-9018682
CHEMBL2216870	P08183, P08684, P10632, P20813, P20815, P22310, P24462, P33261, P78527, Q06278, Q9HB55, Q9NPD5, Q9UNQ0, Q9Y6L6	Abacavir transport and metabolism	0.0014296302843802566	0.0004765434281267522	R-HSA-2161522
CHEMBL2216870	P08183, P08684, P10632, P20813, P20815, P22310, P24462, P33261, P78527, Q06278, Q9HB55, Q9NPD5, Q9UNQ0, Q9Y6L6	Recycling of bile acids and salts	0.0016902920461816517	0.0005634306820605506	R-HSA-159418
CHEMBL2216870	P08183, P08684, P10632, P20813, P20815, P22310, P24462, P33261, P78527, Q06278, Q9HB55, Q9NPD5, Q9UNQ0, Q9Y6L6	Aflatoxin activation and detoxification	0.0029452381266197314	0.0009817460422065771	R-HSA-5423646
CHEMBL2216870	P08183, P08684, P10632, P20813, P20815, P22310, P24462, P33261, P78527, Q06278, Q9HB55, Q9NPD5, Q9UNQ0, Q9Y6L6	Biosynthesis of DHA-derived SPMs	0.006338521330451652	0.003169260665225826	R-HSA-9018677
CHEMBL2216870	P08183, P08684, P10632, P20813, P20815, P22310, P24462, P33261, P78527, Q06278, Q9HB55, Q9NPD5, Q9UNQ0, Q9Y6L6	Transport of vitamins, nucleosides, and related molecules	0.00923802435492993	0.004619012177464965	R-HSA-425397
CHEMBL2216870	P08183, P08684, P10632, P20813, P20815, P22310, P24462, P33261, P78527, Q06278, Q9HB55, Q9NPD5, Q9UNQ0, Q9Y6L6	Bile acid and bile salt metabolism	0.011514378381284107	0.005757189190642054	R-HSA-194068
CHEMBL2216870	P08183, P08684, P10632, P20813, P20815, P22310, P24462, P33261, P78527, Q06278, Q9HB55, Q9NPD5, Q9UNQ0, Q9Y6L6	Metabolism of lipids	0.017372429474291184	0.008686214737145592	R-HSA-556833
CHEMBL2216870	P08183, P08684, P10632, P20813, P20815, P22310, P24462, P33261, P78527, Q06278, Q9HB55, Q9NPD5, Q9UNQ0, Q9Y6L6	Biosynthesis of specialized proresolving mediators (SPMs)	0.017918613287286167	0.009738419223977335	R-HSA-9018678
CHEMBL2216870	P08183, P08684, P10632, P20813, P20815, P22310, P24462, P33261, P78527, Q06278, Q9HB55, Q9NPD5, Q9UNQ0, Q9Y6L6	Arachidonic acid metabolism	0.017918613287286167	0.010574583371040225	R-HSA-2142753
CHEMBL2216870	P08183, P08684, P10632, P20813, P20815, P22310, P24462, P33261, P78527, Q06278, Q9HB55, Q9NPD5, Q9UNQ0, Q9Y6L6	Transport of small molecules	0.017918613287286167	0.010927799769949176	R-HSA-382551
CHEMBL2216870	P08183, P08684, P10632, P20813, P20815, P22310, P24462, P33261, P78527, Q06278, Q9HB55, Q9NPD5, Q9UNQ0, Q9Y6L6	IRF3-mediated induction of type I IFN	0.017918613287286167	0.017918613287286167	R-HSA-3270619
CHEMBL2216870	P08183, P08684, P10632, P20813, P20815, P22310, P24462, P33261, P78527, Q06278, Q9HB55, Q9NPD5, Q9UNQ0, Q9Y6L6	Vitamins B6 activation to pyridoxal phosphate	0.019787337076988543	0.019787337076988543	R-HSA-964975
CHEMBL2216870	P08183, P08684, P10632, P20813, P20815, P22310, P24462, P33261, P78527, Q06278, Q9HB55, Q9NPD5, Q9UNQ0, Q9Y6L6	STING mediated induction of host immune responses	0.0225842326246406	0.0225842326246406	R-HSA-1834941
CHEMBL2216870	P08183, P08684, P10632, P20813, P20815, P22310, P24462, P33261, P78527, Q06278, Q9HB55, Q9NPD5, Q9UNQ0, Q9Y6L6	Miscellaneous substrates	0.02537371616140338	0.02537371616140338	R-HSA-211958
CHEMBL2216870	P08183, P08684, P10632, P20813, P20815, P22310, P24462, P33261, P78527, Q06278, Q9HB55, Q9NPD5, Q9UNQ0, Q9Y6L6	Fatty acids	0.027229263026077866	0.027229263026077866	R-HSA-211935
CHEMBL2216870	P08183, P08684, P10632, P20813, P20815, P22310, P24462, P33261, P78527, Q06278, Q9HB55, Q9NPD5, Q9UNQ0, Q9Y6L6	Metabolism of steroids	0.03677675596834251	0.03677675596834251	R-HSA-8957322
CHEMBL2216870	P08183, P08684, P10632, P20813, P20815, P22310, P24462, P33261, P78527, Q06278, Q9HB55, Q9NPD5, Q9UNQ0, Q9Y6L6	Heme biosynthesis	0.042869488202914585	0.042869488202914585	R-HSA-189451
CHEMBL222559	O94956, O95342, P08183, P08684, P10635, P22309, P33261, Q9NPD5, Q9Y6L6	Heme degradation	0.00000040520201372018505	0.000000009209136675458751	R-HSA-189483
CHEMBL222559	O94956, O95342, P08183, P08684, P10635, P22309, P33261, Q9NPD5, Q9Y6L6	Metabolism of porphyrins	0.0000028795452275964806	0.00000013088841943620366	R-HSA-189445
CHEMBL222559	O94956, O95342, P08183, P08684, P10635, P22309, P33261, Q9NPD5, Q9Y6L6	Transport of organic anions	0.000011445448972802197	0.0000008175320694858712	R-HSA-879518
CHEMBL222559	O94956, O95342, P08183, P08684, P10635, P22309, P33261, Q9NPD5, Q9Y6L6	Recycling of bile acids and salts	0.00002068393778109634	0.0000018803579800996673	R-HSA-159418
CHEMBL222559	O94956, O95342, P08183, P08684, P10635, P22309, P33261, Q9NPD5, Q9Y6L6	Xenobiotics	0.00012359858536203916	0.000015449823170254895	R-HSA-211981
CHEMBL222559	O94956, O95342, P08183, P08684, P10635, P22309, P33261, Q9NPD5, Q9Y6L6	Metabolism	0.00019629934752152245	0.000028042763931646064	R-HSA-1430728
CHEMBL222559	O94956, O95342, P08183, P08684, P10635, P22309, P33261, Q9NPD5, Q9Y6L6	Transport of vitamins, nucleosides, and related molecules	0.00027355006555263017	0.00004559167759210503	R-HSA-425397
CHEMBL222559	O94956, O95342, P08183, P08684, P10635, P22309, P33261, Q9NPD5, Q9Y6L6	Bile acid and bile salt metabolism	0.0003190949368159224	0.00006381898736318448	R-HSA-194068
CHEMBL222559	O94956, O95342, P08183, P08684, P10635, P22309, P33261, Q9NPD5, Q9Y6L6	Biosynthesis of maresin-like SPMs	0.00036352315995413775	0.00009088078998853444	R-HSA-9027307
CHEMBL222559	O94956, O95342, P08183, P08684, P10635, P22309, P33261, Q9NPD5, Q9Y6L6	Metabolism of lipids	0.0005417360802022486	0.00013543402005056215	R-HSA-556833
CHEMBL222559	O94956, O95342, P08183, P08684, P10635, P22309, P33261, Q9NPD5, Q9Y6L6	Biosynthesis of maresins	0.0005546014318075221	0.00017281068279473288	R-HSA-9018682
CHEMBL222559	O94956, O95342, P08183, P08684, P10635, P22309, P33261, Q9NPD5, Q9Y6L6	CYP2E1 reactions	0.0005546014318075221	0.0001848671439358407	R-HSA-211999
CHEMBL222559	O94956, O95342, P08183, P08684, P10635, P22309, P33261, Q9NPD5, Q9Y6L6	Cytochrome P450 - arranged by substrate type	0.0006794217817881476	0.00022647392726271587	R-HSA-211897
CHEMBL222559	O94956, O95342, P08183, P08684, P10635, P22309, P33261, Q9NPD5, Q9Y6L6	Biological oxidations	0.0010026821528120733	0.0003342273842706911	R-HSA-211859
CHEMBL222559	O94956, O95342, P08183, P08684, P10635, P22309, P33261, Q9NPD5, Q9Y6L6	Phase I - Functionalization of compounds	0.0018067270124437762	0.0009033635062218881	R-HSA-211945
CHEMBL222559	O94956, O95342, P08183, P08684, P10635, P22309, P33261, Q9NPD5, Q9Y6L6	Metabolism of steroids	0.0022580544583172824	0.0011290272291586412	R-HSA-8957322
CHEMBL222559	O94956, O95342, P08183, P08684, P10635, P22309, P33261, Q9NPD5, Q9Y6L6	Biosynthesis of DHA-derived SPMs	0.00283373643060858	0.0015926159687923436	R-HSA-9018677
CHEMBL222559	O94956, O95342, P08183, P08684, P10635, P22309, P33261, Q9NPD5, Q9Y6L6	SLC-mediated transmembrane transport	0.00283373643060858	0.002364544608020158	R-HSA-425407
CHEMBL222559	O94956, O95342, P08183, P08684, P10635, P22309, P33261, Q9NPD5, Q9Y6L6	Transport of small molecules	0.00283373643060858	0.00283373643060858	R-HSA-382551
CHEMBL222559	O94956, O95342, P08183, P08684, P10635, P22309, P33261, Q9NPD5, Q9Y6L6	Biosynthesis of specialized proresolving mediators (SPMs)	0.004955692829679892	0.004955692829679892	R-HSA-9018678
CHEMBL222559	O94956, O95342, P08183, P08684, P10635, P22309, P33261, Q9NPD5, Q9Y6L6	Abacavir transmembrane transport	0.006772289065154258	0.006772289065154258	R-HSA-2161517
CHEMBL222559	O94956, O95342, P08183, P08684, P10635, P22309, P33261, Q9NPD5, Q9Y6L6	Synthesis of (16-20)-hydroxyeicosatetraenoic acids (HETE)	0.013503272630389973	0.013503272630389973	R-HSA-2142816
CHEMBL222559	O94956, O95342, P08183, P08684, P10635, P22309, P33261, Q9NPD5, Q9Y6L6	Synthesis of epoxy (EET) and dihydroxyeicosatrienoic acids (DHET)	0.015514546656809514	0.015514546656809514	R-HSA-2142670
CHEMBL222559	O94956, O95342, P08183, P08684, P10635, P22309, P33261, Q9NPD5, Q9Y6L6	Miscellaneous substrates	0.018190504396561447	0.018190504396561447	R-HSA-211958
CHEMBL222559	O94956, O95342, P08183, P08684, P10635, P22309, P33261, Q9NPD5, Q9Y6L6	Fatty acids	0.01952602686901772	0.01952602686901772	R-HSA-211935
CHEMBL222559	O94956, O95342, P08183, P08684, P10635, P22309, P33261, Q9NPD5, Q9Y6L6	Abacavir transport and metabolism	0.022857682846316396	0.022857682846316396	R-HSA-2161522
CHEMBL222559	O94956, O95342, P08183, P08684, P10635, P22309, P33261, Q9NPD5, Q9Y6L6	Aflatoxin activation and detoxification	0.032791607507399845	0.032791607507399845	R-HSA-5423646
CHEMBL222559	O94956, O95342, P08183, P08684, P10635, P22309, P33261, Q9NPD5, Q9Y6L6	Glucuronidation	0.03739625677966463	0.03739625677966463	R-HSA-156588
CHEMBL232201	P0DP23	Cam-PDE 1 activation	0.005841994429726327	0.0005434413423001105	R-HSA-111957
CHEMBL232201	P0DP23	CREB1 phosphorylation through the activation of CaMKII/CaMKK/CaMKIV cascasde	0.005841994429726327	0.0007472318456626104	R-HSA-442729
CHEMBL232201	P0DP23	Activation of RAC1 downstream of NMDARs	0.005841994429726327	0.0008151620134502213	R-HSA-9619229
CHEMBL232201	P0DP23	Activation of Ca-permeable Kainate Receptor	0.005841994429726327	0.0008830921812377213	R-HSA-451308
CHEMBL232201	P0DP23	CaMK IV-mediated phosphorylation of CREB	0.005841994429726327	0.0008830921812377213	R-HSA-111932
CHEMBL232201	P0DP23	Calcineurin activates NFAT	0.005841994429726327	0.0009510223490252212	R-HSA-2025928
CHEMBL232201	P0DP23	Ionotropic activity of kainate receptors	0.005841994429726327	0.0009510223490252212	R-HSA-451306
CHEMBL232201	P0DP23	Reduction of cytosolic Ca++ levels	0.005841994429726327	0.0010189525168127211	R-HSA-418359
CHEMBL232201	P0DP23	Sodium/Calcium exchangers	0.005841994429726327	0.0010189525168127211	R-HSA-425561
CHEMBL232201	P0DP23	CREB1 phosphorylation through the activation of Adenylate Cyclase	0.005841994429726327	0.001154812852387721	R-HSA-442720
CHEMBL232201	P0DP23	CLEC7A (Dectin-1) induces NFAT activation	0.005841994429726327	0.001222743020175221	R-HSA-5607763
CHEMBL232201	P0DP23	Protein methylation	0.005841994429726327	0.001290673187962721	R-HSA-8876725
CHEMBL232201	P0DP23	PKA activation	0.005841994429726327	0.0015623938591128317	R-HSA-163615
CHEMBL232201	P0DP23	Glycogen breakdown (glycogenolysis)	0.005841994429726327	0.0017661843624753315	R-HSA-70221
CHEMBL232201	P0DP23	PKA-mediated phosphorylation of CREB	0.005841994429726327	0.0017661843624753315	R-HSA-111931
CHEMBL232201	P0DP23	Negative regulation of NMDA receptor-mediated neuronal transmission	0.005841994429726327	0.0018341145302629425	R-HSA-9617324
CHEMBL232201	P0DP23	Ras activation upon Ca2+ influx through NMDA receptor	0.005841994429726327	0.0018341145302629425	R-HSA-442982
CHEMBL232201	P0DP23	RHO GTPases activate PAKs	0.005841994429726327	0.0018341145302629425	R-HSA-5627123
CHEMBL232201	P0DP23	Unblocking of NMDA receptors, glutamate binding and activation	0.005841994429726327	0.0019020446980504424	R-HSA-438066
CHEMBL232201	P0DP23	Long-term potentiation	0.005841994429726327	0.0021058352014129422	R-HSA-9620244
CHEMBL232201	P0DP23	VEGFR2 mediated cell proliferation	0.005841994429726327	0.0021058352014129422	R-HSA-5218921
CHEMBL232201	P0DP23	Phase 0 - rapid depolarisation	0.005841994429726327	0.002309625704775442	R-HSA-5576892
CHEMBL232201	P0DP23	Activation of kainate receptors upon glutamate binding	0.005841994429726327	0.002309625704775442	R-HSA-451326
CHEMBL232201	P0DP23	Activation of AMPK downstream of NMDARs	0.005841994429726327	0.002309625704775442	R-HSA-9619483
CHEMBL232201	P0DP23	DARPP-32 events	0.005841994429726327	0.002377555872563053	R-HSA-180024
CHEMBL232201	P0DP23	Platelet calcium homeostasis	0.005841994429726327	0.002377555872563053	R-HSA-418360
CHEMBL232201	P0DP23	RHO GTPases activate IQGAPs	0.005841994429726327	0.002445486040350553	R-HSA-5626467
CHEMBL232201	P0DP23	eNOS activation	0.005841994429726327	0.002513416208138053	R-HSA-203615
CHEMBL232201	P0DP23	Tetrahydrobiopterin (BH4) synthesis, recycling, salvage and regulation	0.005841994429726327	0.002513416208138053	R-HSA-1474151
CHEMBL232201	P0DP23	CREB1 phosphorylation through NMDA receptor-mediated activation of RAS signaling	0.005841994429726327	0.0026492765437130528	R-HSA-442742
CHEMBL232201	P0DP23	Regulation of MECP2 expression and activity	0.005841994429726327	0.0026492765437130528	R-HSA-9022692
CHEMBL232201	P0DP23	Synthesis of IP3 and IP4 in the cytosol	0.005841994429726327	0.0026492765437130528	R-HSA-1855204
CHEMBL232201	P0DP23	Metabolism of nitric oxide: NOS3 activation and regulation	0.005841994429726327	0.0027851368792880526	R-HSA-202131
CHEMBL232201	P0DP23	CaM pathway	0.005841994429726327	0.0029209972148631635	R-HSA-111997
CHEMBL232201	P0DP23	Calmodulin induced events	0.005841994429726327	0.0029209972148631635	R-HSA-111933
CHEMBL232201	P0DP23	Glycogen metabolism	0.005841994429726327	0.0029209972148631635	R-HSA-8982491
CHEMBL232201	P0DP23	VEGFR2 mediated vascular permeability	0.005909924597513716	0.0029889273826506635	R-HSA-5218920
CHEMBL232201	P0DP23	RAF activation	0.005909924597513716	0.0029889273826506635	R-HSA-5673000
CHEMBL232201	P0DP23	Ca-dependent events	0.005909924597513716	0.0032606480538006632	R-HSA-111996
CHEMBL232201	P0DP23	RAS processing	0.005909924597513716	0.003532368724950774	R-HSA-9648002
CHEMBL232201	P0DP23	DAG and IP3 signaling	0.005909924597513716	0.003600298892738274	R-HSA-1489509
CHEMBL232201	P0DP23	Inactivation, recovery and regulation of the phototransduction cascade	0.005909924597513716	0.003668229060525774	R-HSA-2514859
CHEMBL232201	P0DP23	Smooth Muscle Contraction	0.005909924597513716	0.003736159228313274	R-HSA-445355
CHEMBL232201	P0DP23	The phototransduction cascade	0.005909924597513716	0.004007879899463385	R-HSA-2514856
CHEMBL232201	P0DP23	Metabolism of cofactors	0.005909924597513716	0.004483391073975995	R-HSA-8978934
CHEMBL232201	P0DP23	Ion homeostasis	0.005909924597513716	0.004687181577338495	R-HSA-5578775
CHEMBL232201	P0DP23	PLC beta mediated events	0.005909924597513716	0.004823041912913495	R-HSA-112043
CHEMBL232201	P0DP23	G-protein mediated events	0.005909924597513716	0.004890972080700995	R-HSA-112040
CHEMBL232201	P0DP23	Ion transport by P-type ATPases	0.005909924597513716	0.005162692751851106	R-HSA-936837
CHEMBL232201	P0DP23	Translocation of SLC2A4 (GLUT4) to the plasma membrane	0.005909924597513716	0.0053664832552136055	R-HSA-1445148
CHEMBL232201	P0DP23	Ca2+ pathway	0.005909924597513716	0.005502343590788716	R-HSA-4086398
CHEMBL232201	P0DP23	Transcriptional activation of mitochondrial biogenesis	0.005909924597513716	0.005909924597513716	R-HSA-2151201
CHEMBL232201	P0DP23	Inositol phosphate metabolism	0.006113715100876327	0.006113715100876327	R-HSA-1483249
CHEMBL232201	P0DP23	Downstream signaling events of B Cell Receptor (BCR)	0.006317505604238827	0.006317505604238827	R-HSA-1168372
CHEMBL232201	P0DP23	Post NMDA receptor activation events	0.0065212961076014375	0.0065212961076014375	R-HSA-438064
CHEMBL232201	P0DP23	Transcriptional Regulation by MECP2	0.006793016778751437	0.006793016778751437	R-HSA-8986944
CHEMBL232201	P0DP23	Antigen activates B Cell Receptor (BCR) leading to generation of second messengers	0.006996807282113937	0.006996807282113937	R-HSA-983695
CHEMBL232201	P0DP23	Extra-nuclear estrogen signaling	0.007472318456626548	0.007472318456626548	R-HSA-9009391
CHEMBL232201	P0DP23	Opioid Signalling	0.007608178792201659	0.007608178792201659	R-HSA-111885
CHEMBL232201	P0DP23	Activation of NMDA receptors and postsynaptic events	0.0077440391277766585	0.0077440391277766585	R-HSA-442755
CHEMBL232201	P0DP23	CLEC7A (Dectin-1) signaling	0.00815162013450177	0.00815162013450177	R-HSA-5607764
CHEMBL232201	P0DP23	Stimuli-sensing channels	0.00815162013450177	0.00815162013450177	R-HSA-2672351
CHEMBL232201	P0DP23	Platelet homeostasis	0.008355410637864269	0.008355410637864269	R-HSA-418346
CHEMBL232201	P0DP23	Mitochondrial biogenesis	0.00862713130901438	0.00862713130901438	R-HSA-1592230
CHEMBL232201	P0DP23	FCERI mediated Ca+2 mobilization	0.00876299164458938	0.00876299164458938	R-HSA-2871809
CHEMBL232201	P0DP23	VEGFA-VEGFR2 Pathway	0.00903471231573938	0.00903471231573938	R-HSA-4420097
CHEMBL232201	P0DP23	Platelet degranulation	0.00930643298688949	0.00930643298688949	R-HSA-114608
CHEMBL232201	P0DP23	Cardiac conduction	0.0097140139936146	0.0097140139936146	R-HSA-5576891
CHEMBL232201	P0DP23	Signaling by VEGF	0.0097819441614021	0.0097819441614021	R-HSA-194138
CHEMBL232201	P0DP23	Response to elevated platelet cytosolic Ca2+	0.0097819441614021	0.0097819441614021	R-HSA-76005
CHEMBL232201	P0DP23	Transport of inorganic cations/anions and amino acids/oligopeptides	0.011140547517152322	0.011140547517152322	R-HSA-425393
CHEMBL232201	P0DP23	Beta-catenin independent WNT signaling	0.011276407852727433	0.011276407852727433	R-HSA-3858494
CHEMBL232201	P0DP23	Visual phototransduction	0.011480198356089932	0.011480198356089932	R-HSA-2187338
CHEMBL232201	P0DP23	Signaling by the B Cell Receptor (BCR)	0.012974662047415264	0.012974662047415264	R-HSA-983705
CHEMBL232201	P0DP23	C-type lectin receptors (CLRs)	0.013789824060865374	0.013789824060865374	R-HSA-5621481
CHEMBL232201	P0DP23	Ion channel transport	0.014401195570953096	0.014401195570953096	R-HSA-983712
CHEMBL232201	P0DP23	Muscle contraction	0.015216357584403206	0.015216357584403206	R-HSA-397014
CHEMBL232201	P0DP23	Neurotransmitter receptors and postsynaptic signal transmission	0.015759798926703317	0.015759798926703317	R-HSA-112314
CHEMBL232201	P0DP23	Fc epsilon receptor (FCERI) signaling	0.015963589430065928	0.015963589430065928	R-HSA-2454202
CHEMBL232201	P0DP23	ESR-mediated signaling	0.01739012295360365	0.01739012295360365	R-HSA-8939211
CHEMBL232201	P0DP23	Platelet activation, signaling and aggregation	0.020107329665104312	0.020107329665104312	R-HSA-76002
CHEMBL232201	P0DP23	RHO GTPase Effectors	0.022281095034304754	0.022281095034304754	R-HSA-195258
CHEMBL232201	P0DP23	Signaling by WNT	0.022552815705454754	0.022552815705454754	R-HSA-195721
CHEMBL232201	P0DP23	Organelle biogenesis and maintenance	0.022756606208817365	0.022756606208817365	R-HSA-1852241
CHEMBL232201	P0DP23	RAF/MAP kinase cascade	0.023435907886692475	0.023435907886692475	R-HSA-5673001
CHEMBL232201	P0DP23	MAPK1/MAPK3 signaling	0.023911419061205086	0.023911419061205086	R-HSA-5684996
CHEMBL232201	P0DP23	Transmission across Chemical Synapses	0.024115209564567586	0.024115209564567586	R-HSA-112315
CHEMBL232201	P0DP23	Intracellular signaling by second messengers	0.024862441410230307	0.024862441410230307	R-HSA-9006925
CHEMBL232201	P0DP23	Metabolism of vitamins and cofactors	0.026017254262618028	0.026017254262618028	R-HSA-196854
CHEMBL232201	P0DP23	Signaling by Nuclear Receptors	0.026153114598193028	0.026153114598193028	R-HSA-9006931
CHEMBL232201	P0DP23	MAPK family signaling cascades	0.02737585761836836	0.02737585761836836	R-HSA-5683057
CHEMBL232201	P0DP23	SLC-mediated transmembrane transport	0.02839481013518108	0.02839481013518108	R-HSA-425407
CHEMBL232201	P0DP23	Metabolism of carbohydrates	0.030976156511106634	0.030976156511106634	R-HSA-71387
CHEMBL232201	P0DP23	Signaling by Rho GTPases	0.031927178860131744	0.031927178860131744	R-HSA-194315
CHEMBL232201	P0DP23	Neuronal System	0.034033014061544686	0.034033014061544686	R-HSA-112316
CHEMBL232201	P0DP23	G alpha (i) signalling events	0.03838054479994568	0.03838054479994568	R-HSA-418594
CHEMBL232201	P0DP23	Signaling by Receptor Tyrosine Kinases	0.042728075538346566	0.042728075538346566	R-HSA-9006934
CHEMBL232201	P0DP23	Membrane Trafficking	0.04524149174648462	0.04524149174648462	R-HSA-199991
CHEMBL254857	P02545, P05177, P08684, P10635, P33261, Q16665	Xenobiotics	0.0000034798622233767063	0.000000046398162978356083	R-HSA-211981
CHEMBL254857	P02545, P05177, P08684, P10635, P33261, Q16665	Biosynthesis of maresin-like SPMs	0.000005982897011591604	0.0000001616999192322055	R-HSA-9027307
CHEMBL254857	P02545, P05177, P08684, P10635, P33261, Q16665	Biosynthesis of maresins	0.000010624293100836013	0.0000004249717240334405	R-HSA-9018682
CHEMBL254857	P02545, P05177, P08684, P10635, P33261, Q16665	Cytochrome P450 - arranged by substrate type	0.00003083441054085867	0.0000017130228078254817	R-HSA-211897
CHEMBL254857	P02545, P05177, P08684, P10635, P33261, Q16665	Phase I - Functionalization of compounds	0.00014516595850455616	0.000011158457495885621	R-HSA-211945
CHEMBL254857	P02545, P05177, P08684, P10635, P33261, Q16665	Biosynthesis of DHA-derived SPMs	0.00014516595850455616	0.000012097163208713013	R-HSA-9018677
CHEMBL254857	P02545, P05177, P08684, P10635, P33261, Q16665	Synthesis of (16-20)-hydroxyeicosatetraenoic acids (HETE)	0.00047546924761610043	0.00005140233662626059	R-HSA-2142816
CHEMBL254857	P02545, P05177, P08684, P10635, P33261, Q16665	Biosynthesis of specialized proresolving mediators (SPMs)	0.00047546924761610043	0.0000677524160024312	R-HSA-9018678
CHEMBL254857	P02545, P05177, P08684, P10635, P33261, Q16665	Synthesis of epoxy (EET) and dihydroxyeicosatrienoic acids (DHET)	0.00047546924761610043	0.00006792417823087149	R-HSA-2142670
CHEMBL254857	P02545, P05177, P08684, P10635, P33261, Q16665	Depolymerisation of the Nuclear Lamina	0.00047546924761610043	0.00006792417823087149	R-HSA-4419969
CHEMBL254857	P02545, P05177, P08684, P10635, P33261, Q16665	Initiation of Nuclear Envelope (NE) Reformation	0.000561016032684325	0.00009350267211405416	R-HSA-2995383
CHEMBL254857	P02545, P05177, P08684, P10635, P33261, Q16665	CYP2E1 reactions	0.0005914902477843764	0.0001153412921329755	R-HSA-211999
CHEMBL254857	P02545, P05177, P08684, P10635, P33261, Q16665	Biological oxidations	0.0005914902477843764	0.00011829804955687528	R-HSA-211859
CHEMBL254857	P02545, P05177, P08684, P10635, P33261, Q16665	Aflatoxin activation and detoxification	0.0015305969464463054	0.0003061193892892611	R-HSA-5423646
CHEMBL254857	P02545, P05177, P08684, P10635, P33261, Q16665	Nuclear Envelope Breakdown	0.0026816708662719124	0.0005363341732543825	R-HSA-2980766
CHEMBL254857	P02545, P05177, P08684, P10635, P33261, Q16665	Nuclear Envelope (NE) Reassembly	0.003907657098340511	0.0009769142745851278	R-HSA-2995410
CHEMBL254857	P02545, P05177, P08684, P10635, P33261, Q16665	Breakdown of the nuclear lamina	0.0065166465791919315	0.0016291616447979829	R-HSA-352238
CHEMBL254857	P02545, P05177, P08684, P10635, P33261, Q16665	Mitotic Prophase	0.009079501023200987	0.0022698752558002466	R-HSA-68875
CHEMBL254857	P02545, P05177, P08684, P10635, P33261, Q16665	Arachidonic acid metabolism	0.010209501079130656	0.0034031670263768854	R-HSA-2142753
CHEMBL254857	P02545, P05177, P08684, P10635, P33261, Q16665	Metabolism of lipids	0.014297482659099359	0.0047658275530331196	R-HSA-556833
CHEMBL254857	P02545, P05177, P08684, P10635, P33261, Q16665	PTK6 promotes HIF1A stabilization	0.014641557493014878	0.004880519164338293	R-HSA-8857538
CHEMBL254857	P02545, P05177, P08684, P10635, P33261, Q16665	PTK6 Expression	0.01624521581074112	0.00542151034055538	R-HSA-8849473
CHEMBL254857	P02545, P05177, P08684, P10635, P33261, Q16665	Aromatic amines can be N-hydroxylated or N-dealkylated by CYP1A2	0.01624521581074112	0.005962244155791607	R-HSA-211957
CHEMBL254857	P02545, P05177, P08684, P10635, P33261, Q16665	Mitotic Anaphase	0.01624521581074112	0.007485791311532819	R-HSA-68882
CHEMBL254857	P02545, P05177, P08684, P10635, P33261, Q16665	Mitotic Metaphase and Anaphase	0.01624521581074112	0.007543980367504921	R-HSA-2555396
CHEMBL254857	P02545, P05177, P08684, P10635, P33261, Q16665	Regulation of gene expression by Hypoxia-inducible Factor	0.01624521581074112	0.00812260790537056	R-HSA-1234158
CHEMBL254857	P02545, P05177, P08684, P10635, P33261, Q16665	Biosynthesis of protectins	0.019480367132387766	0.009740183566193883	R-HSA-9018681
CHEMBL254857	P02545, P05177, P08684, P10635, P33261, Q16665	Miscellaneous substrates	0.029158139270831773	0.014579069635415887	R-HSA-211958
CHEMBL254857	P02545, P05177, P08684, P10635, P33261, Q16665	Fatty acids	0.03055960070921837	0.015651563571404292	R-HSA-211935
CHEMBL254857	P02545, P05177, P08684, P10635, P33261, Q16665	M Phase	0.03055960070921837	0.019962393688673696	R-HSA-68886
CHEMBL254857	P02545, P05177, P08684, P10635, P33261, Q16665	Apoptotic cleavage of cellular proteins	0.03055960070921837	0.02046515735372545	R-HSA-111465
CHEMBL254857	P02545, P05177, P08684, P10635, P33261, Q16665	Fatty acid metabolism	0.03055960070921837	0.02115417574760936	R-HSA-8978868
CHEMBL254857	P02545, P05177, P08684, P10635, P33261, Q16665	Methylation	0.03055960070921837	0.02791203355811478	R-HSA-156581
CHEMBL254857	P02545, P05177, P08684, P10635, P33261, Q16665	Apoptotic execution phase	0.03055960070921837	0.028971818645726177	R-HSA-75153
CHEMBL254857	P02545, P05177, P08684, P10635, P33261, Q16665	NOTCH1 Intracellular Domain Regulates Transcription	0.03055960070921837	0.03055960070921837	R-HSA-2122947
CHEMBL254857	P02545, P05177, P08684, P10635, P33261, Q16665	Meiotic synapsis	0.03320085618904489	0.03320085618904489	R-HSA-1221632
CHEMBL254857	P02545, P05177, P08684, P10635, P33261, Q16665	Signaling by PTK6	0.037939251808923435	0.037939251808923435	R-HSA-8848021
CHEMBL254857	P02545, P05177, P08684, P10635, P33261, Q16665	Signaling by Non-Receptor Tyrosine Kinases	0.037939251808923435	0.037939251808923435	R-HSA-9006927
CHEMBL254857	P02545, P05177, P08684, P10635, P33261, Q16665	Oxygen-dependent proline hydroxylation of Hypoxia-inducible Factor Alpha	0.03846448371920408	0.03846448371920408	R-HSA-1234176
CHEMBL254857	P02545, P05177, P08684, P10635, P33261, Q16665	Cell Cycle, Mitotic	0.039003914987294164	0.039003914987294164	R-HSA-69278
CHEMBL254857	P02545, P05177, P08684, P10635, P33261, Q16665	Signaling by NOTCH1	0.04474772414989214	0.04474772414989214	R-HSA-1980143
CHEMBL254857	P02545, P05177, P08684, P10635, P33261, Q16665	Cellular response to hypoxia	0.04526970208914083	0.04526970208914083	R-HSA-1234174
CHEMBL254857	P02545, P05177, P08684, P10635, P33261, Q16665	Meiosis	0.04891656492250396	0.04891656492250396	R-HSA-1500620
CHEMBL267744	P11712	Synthesis of (16-20)-hydroxyeicosatetraenoic acids (HETE)	0.005909924597513827	0.0013586033557503319	R-HSA-2142816
CHEMBL267744	P11712	Biosynthesis of maresin-like SPMs	0.005909924597513827	0.0014265335235378318	R-HSA-9027307
CHEMBL267744	P11712	Synthesis of epoxy (EET) and dihydroxyeicosatrienoic acids (DHET)	0.005909924597513827	0.0015623938591128317	R-HSA-2142670
CHEMBL267744	P11712	Biosynthesis of maresins	0.005909924597513827	0.0019699748658379423	R-HSA-9018682
CHEMBL267744	P11712	CYP2E1 reactions	0.006113715100876327	0.0020379050336254423	R-HSA-211999
CHEMBL267744	P11712	Xenobiotics	0.010189525168127211	0.005094762584063606	R-HSA-211981
CHEMBL267744	P11712	Biosynthesis of DHA-derived SPMs	0.010800896678214822	0.006045784933088827	R-HSA-9018677
CHEMBL267744	P11712	Biosynthesis of specialized proresolving mediators (SPMs)	0.010800896678214822	0.010800896678214822	R-HSA-9018678
CHEMBL267744	P11712	Arachidonic acid metabolism	0.011276407852727433	0.011276407852727433	R-HSA-2142753
CHEMBL267744	P11712	Cytochrome P450 - arranged by substrate type	0.012635011208477653	0.012635011208477653	R-HSA-211897
CHEMBL267744	P11712	Phase I - Functionalization of compounds	0.020311120168466812	0.020311120168466812	R-HSA-211945
CHEMBL267744	P11712	Fatty acid metabolism	0.02914204198084369	0.02914204198084369	R-HSA-8978868
CHEMBL267744	P11712	Biological oxidations	0.03715780177977035	0.03715780177977035	R-HSA-211859
CHEMBL273575	P02763, P21397, P27338	Biogenic amines are oxidatively deaminated to aldehydes by MAOA and MAOB	0.00006780716314924717	0.000002338178039629213	R-HSA-141333
CHEMBL273575	P02763, P21397, P27338	Amine Oxidase reactions	0.00009371025494142593	0.000006693589638673281	R-HSA-140179
CHEMBL273575	P02763, P21397, P27338	Phase I - Functionalization of compounds	0.008140550331460883	0.0012208664433680516	R-HSA-211945
CHEMBL273575	P02763, P21397, P27338	Enzymatic degradation of Dopamine by monoamine oxidase	0.008140550331460883	0.0024434931146923855	R-HSA-379398
CHEMBL273575	P02763, P21397, P27338	Metabolism of serotonin	0.008140550331460883	0.0026469376769925335	R-HSA-380612
CHEMBL273575	P02763, P21397, P27338	Serotonin clearance from the synaptic cleft	0.008140550331460883	0.003257105395840121	R-HSA-380615
CHEMBL273575	P02763, P21397, P27338	Enzymatic degradation of dopamine by COMT	0.008140550331460883	0.003257105395840121	R-HSA-379397
CHEMBL273575	P02763, P21397, P27338	Biological oxidations	0.008140550331460883	0.004039498979524936	R-HSA-211859
CHEMBL273575	P02763, P21397, P27338	Dopamine clearance from the synaptic cleft	0.008140550331460883	0.0040702751657304415	R-HSA-379401
CHEMBL273575	P02763, P21397, P27338	Norepinephrine Neurotransmitter Release Cycle	0.012202528787267353	0.006101264393633676	R-HSA-181430
CHEMBL273575	P02763, P21397, P27338	Neurotransmitter clearance	0.01909521172068529	0.009547605860342645	R-HSA-112311
CHEMBL273575	P02763, P21397, P27338	Neurotransmitter release cycle	0.027660275903171994	0.02003988361719633	R-HSA-112310
CHEMBL273575	P02763, P21397, P27338	Platelet degranulation	0.027660275903171994	0.027660275903171994	R-HSA-114608
CHEMBL273575	P02763, P21397, P27338	Response to elevated platelet cytosolic Ca2+	0.029059709188806626	0.029059709188806626	R-HSA-76005
CHEMBL273575	P02763, P21397, P27338	Interleukin-4 and Interleukin-13 signaling	0.043376024310907035	0.043376024310907035	R-HSA-6785807
CHEMBL282724	P08684, P11712, P24530, P33261	Xenobiotics	0.000012119844013835923	0.0000005269497397319967	R-HSA-211981
CHEMBL282724	P08684, P11712, P24530, P33261	Cytochrome P450 - arranged by substrate type	0.000058463815772569205	0.000007991931914586026	R-HSA-211897
CHEMBL282724	P08684, P11712, P24530, P33261	Synthesis of (16-20)-hydroxyeicosatetraenoic acids (HETE)	0.000058463815772569205	0.000011054766976492658	R-HSA-2142816
CHEMBL282724	P08684, P11712, P24530, P33261	Biosynthesis of maresin-like SPMs	0.000058463815772569205	0.000012186775844580389	R-HSA-9027307
CHEMBL282724	P08684, P11712, P24530, P33261	Synthesis of epoxy (EET) and dihydroxyeicosatrienoic acids (DHET)	0.000058463815772569205	0.000014615953943142301	R-HSA-2142670
CHEMBL282724	P08684, P11712, P24530, P33261	Biosynthesis of maresins	0.00006601231305980448	0.00002322369037099925	R-HSA-9018682
CHEMBL282724	P08684, P11712, P24530, P33261	CYP2E1 reactions	0.00006601231305980448	0.00002485068501523191	R-HSA-211999
CHEMBL282724	P08684, P11712, P24530, P33261	Phase I - Functionalization of compounds	0.00006601231305980448	0.00003300615652990224	R-HSA-211945
CHEMBL282724	P08684, P11712, P24530, P33261	Biological oxidations	0.0003989928472176718	0.0001994964236088359	R-HSA-211859
CHEMBL282724	P08684, P11712, P24530, P33261	Biosynthesis of DHA-derived SPMs	0.00043509047994283456	0.00021754523997141728	R-HSA-9018677
CHEMBL282724	P08684, P11712, P24530, P33261	Biosynthesis of specialized proresolving mediators (SPMs)	0.0007515217240684491	0.0006899168362124453	R-HSA-9018678
CHEMBL282724	P08684, P11712, P24530, P33261	Arachidonic acid metabolism	0.0007515217240684491	0.0007515217240684491	R-HSA-2142753
CHEMBL282724	P08684, P11712, P24530, P33261	Metabolism of lipids	0.003547287989401293	0.003547287989401293	R-HSA-556833
CHEMBL282724	P08684, P11712, P24530, P33261	Fatty acid metabolism	0.004899722344732349	0.004899722344732349	R-HSA-8978868
CHEMBL282724	P08684, P11712, P24530, P33261	Aflatoxin activation and detoxification	0.013247983680772735	0.013247983680772735	R-HSA-5423646
CHEMBL282724	P08684, P11712, P24530, P33261	Metabolism	0.04993534140599254	0.04993534140599254	R-HSA-1430728
CHEMBL344159	O95342, P37288	Vasopressin-like receptors	0.004753981190740442	0.0008149958911731758	R-HSA-388479
CHEMBL344159	O95342, P37288	Recycling of bile acids and salts	0.020082060620963293	0.005020515155240823	R-HSA-159418
CHEMBL344159	O95342, P37288	Synthesis of bile acids and bile salts via 7alpha-hydroxycholesterol	0.028461088309213567	0.010298732107252184	R-HSA-193368
CHEMBL344159	O95342, P37288	Synthesis of bile acids and bile salts	0.028461088309213567	0.01502364189951011	R-HSA-192105
CHEMBL344159	O95342, P37288	Bile acid and bile salt metabolism	0.028461088309213567	0.01637153959740667	R-HSA-194068
CHEMBL344159	O95342, P37288	Peptide ligand-binding receptors	0.028461088309213567	0.028461088309213567	R-HSA-375276
CHEMBL344159	O95342, P37288	G alpha (q) signalling events	0.03807890366089706	0.03807890366089706	R-HSA-416476
CHEMBL344159	O95342, P37288	Metabolism of steroids	0.0434014614173559	0.0434014614173559	R-HSA-8957322
CHEMBL354541	P08183, P08684, P55157	VLDL assembly	0.013825772644076029	0.0018329934334082587	R-HSA-8866423
CHEMBL354541	P08183, P08684, P55157	Abacavir transmembrane transport	0.013825772644076029	0.0020365209947809104	R-HSA-2161517
CHEMBL354541	P08183, P08684, P55157	Chylomicron assembly	0.013825772644076029	0.0028503545766965788	R-HSA-8963888
CHEMBL354541	P08183, P08684, P55157	Biosynthesis of maresin-like SPMs	0.013825772644076029	0.004273498479924864	R-HSA-9027307
CHEMBL354541	P08183, P08684, P55157	Biosynthesis of maresins	0.013825772644076029	0.005898289839678106	R-HSA-9018682
CHEMBL354541	P08183, P08684, P55157	Plasma lipoprotein assembly	0.013825772644076029	0.006101264393633676	R-HSA-8963898
CHEMBL354541	P08183, P08684, P55157	Abacavir transport and metabolism	0.013825772644076029	0.006912886322038014	R-HSA-2161522
CHEMBL354541	P08183, P08684, P55157	Aflatoxin activation and detoxification	0.015206550177570888	0.00995253324459211	R-HSA-5423646
CHEMBL354541	P08183, P08684, P55157	Transport of small molecules	0.015206550177570888	0.012378037877934678	R-HSA-382551
CHEMBL354541	P08183, P08684, P55157	Xenobiotics	0.015206550177570888	0.015206550177570888	R-HSA-211981
CHEMBL354541	P08183, P08684, P55157	Biosynthesis of DHA-derived SPMs	0.018027921235496458	0.018027921235496458	R-HSA-9018677
CHEMBL354541	P08183, P08684, P55157	Plasma lipoprotein assembly, remodeling, and clearance	0.01983881116387709	0.01983881116387709	R-HSA-174824
CHEMBL354541	P08183, P08684, P55157	ABC-family proteins mediated transport	0.024656963616094152	0.024656963616094152	R-HSA-382556
CHEMBL354541	P08183, P08684, P55157	Biosynthesis of specialized proresolving mediators (SPMs)	0.03205397195327575	0.03205397195327575	R-HSA-9018678
CHEMBL354541	P08183, P08684, P55157	Cytochrome P450 - arranged by substrate type	0.03742812019823383	0.03742812019823383	R-HSA-211897
CHEMBL36506	O94956, Q9NPD5, Q9UNQ0, Q9Y6L6	Heme degradation	0.0000000044308534619119655	0.00000000022154267309559827	R-HSA-189483
CHEMBL36506	O94956, Q9NPD5, Q9UNQ0, Q9Y6L6	Metabolism of porphyrins	0.000000031797838806468803	0.0000000031797838806468803	R-HSA-189445
CHEMBL36506	O94956, Q9NPD5, Q9UNQ0, Q9Y6L6	Transport of organic anions	0.0000004116930250042117	0.00000006861550416736861	R-HSA-879518
CHEMBL36506	O94956, Q9NPD5, Q9UNQ0, Q9Y6L6	Transport of vitamins, nucleosides, and related molecules	0.000019527099852090224	0.000003905419970418045	R-HSA-425397
CHEMBL36506	O94956, Q9NPD5, Q9UNQ0, Q9Y6L6	Recycling of bile acids and salts	0.00025142260177357656	0.00006285565044339414	R-HSA-159418
CHEMBL36506	O94956, Q9NPD5, Q9UNQ0, Q9Y6L6	Transport of small molecules	0.00026460853490573033	0.00008820284496857678	R-HSA-382551
CHEMBL36506	O94956, Q9NPD5, Q9UNQ0, Q9Y6L6	SLC-mediated transmembrane transport	0.0004385945616125486	0.0002192972808062743	R-HSA-425407
CHEMBL36506	O94956, Q9NPD5, Q9UNQ0, Q9Y6L6	Bile acid and bile salt metabolism	0.001329143934106547	0.0006645719670532735	R-HSA-194068
CHEMBL36506	O94956, Q9NPD5, Q9UNQ0, Q9Y6L6	Abacavir transmembrane transport	0.003391897015258216	0.003391897015258216	R-HSA-2161517
CHEMBL36506	O94956, Q9NPD5, Q9UNQ0, Q9Y6L6	Metabolism of steroids	0.004606461909690496	0.004606461909690496	R-HSA-8957322
CHEMBL36506	O94956, Q9NPD5, Q9UNQ0, Q9Y6L6	Abacavir transport and metabolism	0.011494907876705152	0.011494907876705152	R-HSA-2161522
CHEMBL36506	O94956, Q9NPD5, Q9UNQ0, Q9Y6L6	Metabolism	0.015273601744120624	0.015273601744120624	R-HSA-1430728
CHEMBL36506	O94956, Q9NPD5, Q9UNQ0, Q9Y6L6	Heme biosynthesis	0.015526600245472477	0.015526600245472477	R-HSA-189451
CHEMBL36506	O94956, Q9NPD5, Q9UNQ0, Q9Y6L6	Iron uptake and transport	0.0278749134975661	0.0278749134975661	R-HSA-917937
CHEMBL37744	P08183, P08684, P21397, P27338	Biogenic amines are oxidatively deaminated to aldehydes by MAOA and MAOB	0.00016357611128892113	0.000004673603179683461	R-HSA-141333
CHEMBL37744	P08183, P08684, P21397, P27338	Amine Oxidase reactions	0.00022735533391105012	0.000013373843171238242	R-HSA-140179
CHEMBL37744	P08183, P08684, P21397, P27338	Phase I - Functionalization of compounds	0.00036306772182892466	0.00003300615652990224	R-HSA-211945
CHEMBL37744	P08183, P08684, P21397, P27338	Biological oxidations	0.0015959713888706872	0.0001994964236088359	R-HSA-211859
CHEMBL37744	P08183, P08684, P21397, P27338	Abacavir transmembrane transport	0.01084669726396359	0.0027144392605272794	R-HSA-2161517
CHEMBL37744	P08183, P08684, P21397, P27338	Enzymatic degradation of Dopamine by monoamine oxidase	0.01084669726396359	0.0032566632853754385	R-HSA-379398
CHEMBL37744	P08183, P08684, P21397, P27338	Metabolism of serotonin	0.01084669726396359	0.0035276923682634465	R-HSA-380612
CHEMBL37744	P08183, P08684, P21397, P27338	Metabolism	0.01084669726396359	0.003812637838929711	R-HSA-1430728
CHEMBL37744	P08183, P08684, P21397, P27338	Serotonin clearance from the synaptic cleft	0.01084669726396359	0.004340447988983698	R-HSA-380615
CHEMBL37744	P08183, P08684, P21397, P27338	Enzymatic degradation of dopamine by COMT	0.01084669726396359	0.004340447988983698	R-HSA-379397
CHEMBL37744	P08183, P08684, P21397, P27338	Dopamine clearance from the synaptic cleft	0.01084669726396359	0.005423348631981795	R-HSA-379401
CHEMBL37744	P08183, P08684, P21397, P27338	Biosynthesis of maresin-like SPMs	0.011387871429236585	0.005693935714618292	R-HSA-9027307
CHEMBL37744	P08183, P08684, P21397, P27338	Biosynthesis of maresins	0.013247983680772735	0.0078566452227804	R-HSA-9018682
CHEMBL37744	P08183, P08684, P21397, P27338	Norepinephrine Neurotransmitter Release Cycle	0.013247983680772735	0.008126735629839899	R-HSA-181430
CHEMBL37744	P08183, P08684, P21397, P27338	Abacavir transport and metabolism	0.013247983680772735	0.009206545846869862	R-HSA-2161522
CHEMBL37744	P08183, P08684, P21397, P27338	Neurotransmitter clearance	0.013247983680772735	0.012709840934356897	R-HSA-112311
CHEMBL37744	P08183, P08684, P21397, P27338	Aflatoxin activation and detoxification	0.013247983680772735	0.013247983680772735	R-HSA-5423646
CHEMBL37744	P08183, P08684, P21397, P27338	Xenobiotics	0.020223838998757127	0.020223838998757127	R-HSA-211981
CHEMBL37744	P08183, P08684, P21397, P27338	Biosynthesis of DHA-derived SPMs	0.02396471323400473	0.02396471323400473	R-HSA-9018677
CHEMBL37744	P08183, P08684, P21397, P27338	Neurotransmitter release cycle	0.026630200275160942	0.026630200275160942	R-HSA-112310
CHEMBL37744	P08183, P08684, P21397, P27338	ABC-family proteins mediated transport	0.0327400999817512	0.0327400999817512	R-HSA-382556
CHEMBL37744	P08183, P08684, P21397, P27338	Biosynthesis of specialized proresolving mediators (SPMs)	0.04250865699229689	0.04250865699229689	R-HSA-9018678
CHEMBL37744	P08183, P08684, P21397, P27338	Cytochrome P450 - arranged by substrate type	0.049590226688494554	0.049590226688494554	R-HSA-211897
CHEMBL404108	O60656, P01909, P01911, P05177, P11712, P33261	Synthesis of (16-20)-hydroxyeicosatetraenoic acids (HETE)	0.0000013681905368656544	0.00000005000113723063748	R-HSA-2142816
CHEMBL404108	O60656, P01909, P01911, P05177, P11712, P33261	Synthesis of epoxy (EET) and dihydroxyeicosatrienoic acids (DHET)	0.0000013681905368656544	0.00000007601058538142524	R-HSA-2142670
CHEMBL404108	O60656, P01909, P01911, P05177, P11712, P33261	Xenobiotics	0.00003137591682067509	0.0000026146597350562573	R-HSA-211981
CHEMBL404108	O60656, P01909, P01911, P05177, P11712, P33261	Biological oxidations	0.0001824542094661652	0.00002692135221371572	R-HSA-211859
CHEMBL404108	O60656, P01909, P01911, P05177, P11712, P33261	Arachidonic acid metabolism	0.0001824542094661652	0.000027956506583493024	R-HSA-2142753
CHEMBL404108	O60656, P01909, P01911, P05177, P11712, P33261	Biosynthesis of maresin-like SPMs	0.0001824542094661652	0.000030409034911027533	R-HSA-9027307
CHEMBL404108	O60656, P01909, P01911, P05177, P11712, P33261	Cytochrome P450 - arranged by substrate type	0.0001960331499478718	0.00003920662998957436	R-HSA-211897
CHEMBL404108	O60656, P01909, P01911, P05177, P11712, P33261	Biosynthesis of maresins	0.0002316275535259038	0.00005790688838147595	R-HSA-9018682
CHEMBL404108	O60656, P01909, P01911, P05177, P11712, P33261	CYP2E1 reactions	0.0002478323511119207	0.00006195808777798018	R-HSA-211999
CHEMBL404108	O60656, P01909, P01911, P05177, P11712, P33261	Translocation of ZAP-70 to Immunological synapse	0.0003200976134640765	0.00012117389309906912	R-HSA-202430
CHEMBL404108	O60656, P01909, P01911, P05177, P11712, P33261	Phosphorylation of CD3 and TCR zeta chains	0.0003200976134640765	0.00013902701682821927	R-HSA-202427
CHEMBL404108	O60656, P01909, P01911, P05177, P11712, P33261	PD-1 signaling	0.0003200976134640765	0.00015809579805392548	R-HSA-389948
CHEMBL404108	O60656, P01909, P01911, P05177, P11712, P33261	Phase I - Functionalization of compounds	0.0003200976134640765	0.00016004880673203825	R-HSA-211945
CHEMBL404108	O60656, P01909, P01911, P05177, P11712, P33261	Generation of second messenger molecules	0.00047676589268697	0.000238382946343485	R-HSA-202433
CHEMBL404108	O60656, P01909, P01911, P05177, P11712, P33261	Fatty acid metabolism	0.0009265546618963949	0.00046327733094819745	R-HSA-8978868
CHEMBL404108	O60656, P01909, P01911, P05177, P11712, P33261	Biosynthesis of DHA-derived SPMs	0.0010789867095761796	0.0005394933547880898	R-HSA-9018677
CHEMBL404108	O60656, P01909, P01911, P05177, P11712, P33261	Costimulation by the CD28 family	0.001201715896383182	0.0006797330579660921	R-HSA-388841
CHEMBL404108	O60656, P01909, P01911, P05177, P11712, P33261	Downstream TCR signaling	0.001201715896383182	0.0010406092407114764	R-HSA-202424
CHEMBL404108	O60656, P01909, P01911, P05177, P11712, P33261	Metabolism of lipids	0.001201715896383182	0.001201715896383182	R-HSA-556833
CHEMBL404108	O60656, P01909, P01911, P05177, P11712, P33261	TCR signaling	0.0014563394516213801	0.0014563394516213801	R-HSA-202403
CHEMBL404108	O60656, P01909, P01911, P05177, P11712, P33261	MHC class II antigen presentation	0.0014759524861862605	0.0014759524861862605	R-HSA-2132295
CHEMBL404108	O60656, P01909, P01911, P05177, P11712, P33261	Biosynthesis of specialized proresolving mediators (SPMs)	0.0017000984075986603	0.0017000984075986603	R-HSA-9018678
CHEMBL404108	O60656, P01909, P01911, P05177, P11712, P33261	Interferon gamma signaling	0.0042969829717972585	0.0042969829717972585	R-HSA-877300
CHEMBL404108	O60656, P01909, P01911, P05177, P11712, P33261	Phase II - Conjugation of compounds	0.004429613512212605	0.004429613512212605	R-HSA-156580
CHEMBL404108	O60656, P01909, P01911, P05177, P11712, P33261	Aromatic amines can be N-hydroxylated or N-dealkylated by CYP1A2	0.004475024082252199	0.004475024082252199	R-HSA-211957
CHEMBL404108	O60656, P01909, P01911, P05177, P11712, P33261	Biosynthesis of protectins	0.00731406814261093	0.00731406814261093	R-HSA-9018681
CHEMBL404108	O60656, P01909, P01911, P05177, P11712, P33261	Interferon Signaling	0.010346178279060703	0.010346178279060703	R-HSA-913531
CHEMBL404108	O60656, P01909, P01911, P05177, P11712, P33261	Aflatoxin activation and detoxification	0.019806013571199488	0.019806013571199488	R-HSA-5423646
CHEMBL404108	O60656, P01909, P01911, P05177, P11712, P33261	Methylation	0.02100792709721433	0.02100792709721433	R-HSA-156581
CHEMBL404108	O60656, P01909, P01911, P05177, P11712, P33261	Glucuronidation	0.022608567785056155	0.022608567785056155	R-HSA-156588
CHEMBL404108	O60656, P01909, P01911, P05177, P11712, P33261	Metabolism	0.036806215643164	0.036806215643164	R-HSA-1430728
CHEMBL404849	P00352	Fructose catabolism	0.0052985530874261055	0.0013586033557503319	R-HSA-70350
CHEMBL404849	P00352	Fructose metabolism	0.0052985530874261055	0.0018341145302629425	R-HSA-5652084
CHEMBL404849	P00352	Ethanol oxidation	0.0052985530874261055	0.0019020446980504424	R-HSA-71384
CHEMBL404849	P00352	RA biosynthesis pathway	0.0052985530874261055	0.0026492765437130528	R-HSA-5365859
CHEMBL404849	P00352	Signaling by Retinoic Acid	0.00978194416140199	0.004890972080700995	R-HSA-5362517
CHEMBL404849	P00352	Phase I - Functionalization of compounds	0.020311120168466812	0.020311120168466812	R-HSA-211945
CHEMBL404849	P00352	Signaling by Nuclear Receptors	0.026153114598193028	0.026153114598193028	R-HSA-9006931
CHEMBL404849	P00352	Metabolism of carbohydrates	0.030976156511106634	0.030976156511106634	R-HSA-71387
CHEMBL404849	P00352	Biological oxidations	0.03715780177977035	0.03715780177977035	R-HSA-211859
CHEMBL408	O60656, O95342, P04798, P05121, P08684, P10632, P11474, P11712, P16662, P19224, P20813, P20815, P22309, P22310, P24462, P27338, P33261, P35503, P54855, Q03181, Q07869, Q15648, Q99808, Q9UBK2, Q9Y6L6	Biological oxidations	0.000000000000010658141036401503	0.00000000000000011102230246251565	R-HSA-211859
CHEMBL408	O60656, O95342, P04798, P05121, P08684, P10632, P11474, P11712, P16662, P19224, P20813, P20815, P22309, P22310, P24462, P27338, P33261, P35503, P54855, Q03181, Q07869, Q15648, Q99808, Q9UBK2, Q9Y6L6	Xenobiotics	0.000000000021817214701513876	0.0000000000004545253062815391	R-HSA-211981
CHEMBL408	O60656, O95342, P04798, P05121, P08684, P10632, P11474, P11712, P16662, P19224, P20813, P20815, P22309, P22310, P24462, P27338, P33261, P35503, P54855, Q03181, Q07869, Q15648, Q99808, Q9UBK2, Q9Y6L6	Metabolism	0.00000000006888711823194171	0.0000000000021527224447481785	R-HSA-1430728
CHEMBL408	O60656, O95342, P04798, P05121, P08684, P10632, P11474, P11712, P16662, P19224, P20813, P20815, P22309, P22310, P24462, P27338, P33261, P35503, P54855, Q03181, Q07869, Q15648, Q99808, Q9UBK2, Q9Y6L6	Glucuronidation	0.00000000012525180892453136	0.000000000005218825371855473	R-HSA-156588
CHEMBL408	O60656, O95342, P04798, P05121, P08684, P10632, P11474, P11712, P16662, P19224, P20813, P20815, P22309, P22310, P24462, P27338, P33261, P35503, P54855, Q03181, Q07869, Q15648, Q99808, Q9UBK2, Q9Y6L6	Cytochrome P450 - arranged by substrate type	0.00000001101850954920991	0.0000000005799215552215742	R-HSA-211897
CHEMBL408	O60656, O95342, P04798, P05121, P08684, P10632, P11474, P11712, P16662, P19224, P20813, P20815, P22309, P22310, P24462, P27338, P33261, P35503, P54855, Q03181, Q07869, Q15648, Q99808, Q9UBK2, Q9Y6L6	Phase I - Functionalization of compounds	0.000000014321052788091038	0.0000000008950657992556899	R-HSA-211945
CHEMBL408	O60656, O95342, P04798, P05121, P08684, P10632, P11474, P11712, P16662, P19224, P20813, P20815, P22309, P22310, P24462, P27338, P33261, P35503, P54855, Q03181, Q07869, Q15648, Q99808, Q9UBK2, Q9Y6L6	Synthesis of (16-20)-hydroxyeicosatetraenoic acids (HETE)	0.0000005476349462796293	0.00000004212576509843302	R-HSA-2142816
CHEMBL408	O60656, O95342, P04798, P05121, P08684, P10632, P11474, P11712, P16662, P19224, P20813, P20815, P22309, P22310, P24462, P27338, P33261, P35503, P54855, Q03181, Q07869, Q15648, Q99808, Q9UBK2, Q9Y6L6	Synthesis of epoxy (EET) and dihydroxyeicosatrienoic acids (DHET)	0.0000008811163105804098	0.00000007342635921503415	R-HSA-2142670
CHEMBL408	O60656, O95342, P04798, P05121, P08684, P10632, P11474, P11712, P16662, P19224, P20813, P20815, P22309, P22310, P24462, P27338, P33261, P35503, P54855, Q03181, Q07869, Q15648, Q99808, Q9UBK2, Q9Y6L6	Metabolism of lipids	0.0000013671603216192096	0.00000013671603216192096	R-HSA-556833
CHEMBL408	O60656, O95342, P04798, P05121, P08684, P10632, P11474, P11712, P16662, P19224, P20813, P20815, P22309, P22310, P24462, P27338, P33261, P35503, P54855, Q03181, Q07869, Q15648, Q99808, Q9UBK2, Q9Y6L6	Phase II - Conjugation of compounds	0.0000016867295267175564	0.0000001898419039747523	R-HSA-156580
CHEMBL408	O60656, O95342, P04798, P05121, P08684, P10632, P11474, P11712, P16662, P19224, P20813, P20815, P22309, P22310, P24462, P27338, P33261, P35503, P54855, Q03181, Q07869, Q15648, Q99808, Q9UBK2, Q9Y6L6	CYP2E1 reactions	0.0000016867295267175564	0.00000021084119083969455	R-HSA-211999
CHEMBL408	O60656, O95342, P04798, P05121, P08684, P10632, P11474, P11712, P16662, P19224, P20813, P20815, P22309, P22310, P24462, P27338, P33261, P35503, P54855, Q03181, Q07869, Q15648, Q99808, Q9UBK2, Q9Y6L6	PPARA activates gene expression	0.0000029781039279086485	0.0000003981330662927718	R-HSA-1989781
CHEMBL408	O60656, O95342, P04798, P05121, P08684, P10632, P11474, P11712, P16662, P19224, P20813, P20815, P22309, P22310, P24462, P27338, P33261, P35503, P54855, Q03181, Q07869, Q15648, Q99808, Q9UBK2, Q9Y6L6	Regulation of lipid metabolism by PPARalpha	0.0000029781039279086485	0.0000004254434182726641	R-HSA-400206
CHEMBL408	O60656, O95342, P04798, P05121, P08684, P10632, P11474, P11712, P16662, P19224, P20813, P20815, P22309, P22310, P24462, P27338, P33261, P35503, P54855, Q03181, Q07869, Q15648, Q99808, Q9UBK2, Q9Y6L6	Biosynthesis of maresin-like SPMs	0.00003912955478369007	0.000006521592463948345	R-HSA-9027307
CHEMBL408	O60656, O95342, P04798, P05121, P08684, P10632, P11474, P11712, P16662, P19224, P20813, P20815, P22309, P22310, P24462, P27338, P33261, P35503, P54855, Q03181, Q07869, Q15648, Q99808, Q9UBK2, Q9Y6L6	Nuclear Receptor transcription pathway	0.00007633851408339609	0.000013356584959600681	R-HSA-383280
CHEMBL408	O60656, O95342, P04798, P05121, P08684, P10632, P11474, P11712, P16662, P19224, P20813, P20815, P22309, P22310, P24462, P27338, P33261, P35503, P54855, Q03181, Q07869, Q15648, Q99808, Q9UBK2, Q9Y6L6	Transcriptional activation of mitochondrial biogenesis	0.00007633851408339609	0.000013972774660864218	R-HSA-2151201
CHEMBL408	O60656, O95342, P04798, P05121, P08684, P10632, P11474, P11712, P16662, P19224, P20813, P20815, P22309, P22310, P24462, P27338, P33261, P35503, P54855, Q03181, Q07869, Q15648, Q99808, Q9UBK2, Q9Y6L6	Biosynthesis of DHA-derived SPMs	0.00007633851408339609	0.00001526770281667922	R-HSA-9018677
CHEMBL408	O60656, O95342, P04798, P05121, P08684, P10632, P11474, P11712, P16662, P19224, P20813, P20815, P22309, P22310, P24462, P27338, P33261, P35503, P54855, Q03181, Q07869, Q15648, Q99808, Q9UBK2, Q9Y6L6	Biosynthesis of maresins	0.00008510744843315265	0.00001702148968663053	R-HSA-9018682
CHEMBL408	O60656, O95342, P04798, P05121, P08684, P10632, P11474, P11712, P16662, P19224, P20813, P20815, P22309, P22310, P24462, P27338, P33261, P35503, P54855, Q03181, Q07869, Q15648, Q99808, Q9UBK2, Q9Y6L6	Circadian Clock	0.00013991902618026852	0.000027983805236053705	R-HSA-400253
CHEMBL408	O60656, O95342, P04798, P05121, P08684, P10632, P11474, P11712, P16662, P19224, P20813, P20815, P22309, P22310, P24462, P27338, P33261, P35503, P54855, Q03181, Q07869, Q15648, Q99808, Q9UBK2, Q9Y6L6	Heme degradation	0.00015164790807498107	0.00003791197701874527	R-HSA-189483
CHEMBL408	O60656, O95342, P04798, P05121, P08684, P10632, P11474, P11712, P16662, P19224, P20813, P20815, P22309, P22310, P24462, P27338, P33261, P35503, P54855, Q03181, Q07869, Q15648, Q99808, Q9UBK2, Q9Y6L6	BMAL1:CLOCK,NPAS2 activates circadian gene expression	0.0002038393527588056	0.0000509598381897014	R-HSA-1368108
CHEMBL408	O60656, O95342, P04798, P05121, P08684, P10632, P11474, P11712, P16662, P19224, P20813, P20815, P22309, P22310, P24462, P27338, P33261, P35503, P54855, Q03181, Q07869, Q15648, Q99808, Q9UBK2, Q9Y6L6	Mitochondrial biogenesis	0.00024245903807118552	0.00006061475951779638	R-HSA-1592230
CHEMBL408	O60656, O95342, P04798, P05121, P08684, P10632, P11474, P11712, P16662, P19224, P20813, P20815, P22309, P22310, P24462, P27338, P33261, P35503, P54855, Q03181, Q07869, Q15648, Q99808, Q9UBK2, Q9Y6L6	Biosynthesis of specialized proresolving mediators (SPMs)	0.0005742942838473653	0.0001435735709618413	R-HSA-9018678
CHEMBL408	O60656, O95342, P04798, P05121, P08684, P10632, P11474, P11712, P16662, P19224, P20813, P20815, P22309, P22310, P24462, P27338, P33261, P35503, P54855, Q03181, Q07869, Q15648, Q99808, Q9UBK2, Q9Y6L6	Arachidonic acid metabolism	0.0006768691705896224	0.0001692172926474056	R-HSA-2142753
CHEMBL408	O60656, O95342, P04798, P05121, P08684, P10632, P11474, P11712, P16662, P19224, P20813, P20815, P22309, P22310, P24462, P27338, P33261, P35503, P54855, Q03181, Q07869, Q15648, Q99808, Q9UBK2, Q9Y6L6	Metabolism of porphyrins	0.0008067500221771162	0.00026891667405903874	R-HSA-189445
CHEMBL408	O60656, O95342, P04798, P05121, P08684, P10632, P11474, P11712, P16662, P19224, P20813, P20815, P22309, P22310, P24462, P27338, P33261, P35503, P54855, Q03181, Q07869, Q15648, Q99808, Q9UBK2, Q9Y6L6	Fatty acid metabolism	0.002056007397406967	0.0006853357991356557	R-HSA-8978868
CHEMBL408	O60656, O95342, P04798, P05121, P08684, P10632, P11474, P11712, P16662, P19224, P20813, P20815, P22309, P22310, P24462, P27338, P33261, P35503, P54855, Q03181, Q07869, Q15648, Q99808, Q9UBK2, Q9Y6L6	Transcriptional regulation of white adipocyte differentiation	0.002414335573480697	0.0008047785244935657	R-HSA-381340
CHEMBL408	O60656, O95342, P04798, P05121, P08684, P10632, P11474, P11712, P16662, P19224, P20813, P20815, P22309, P22310, P24462, P27338, P33261, P35503, P54855, Q03181, Q07869, Q15648, Q99808, Q9UBK2, Q9Y6L6	RORA activates gene expression	0.0025290078868765997	0.0008430026289588666	R-HSA-1368082
CHEMBL408	O60656, O95342, P04798, P05121, P08684, P10632, P11474, P11712, P16662, P19224, P20813, P20815, P22309, P22310, P24462, P27338, P33261, P35503, P54855, Q03181, Q07869, Q15648, Q99808, Q9UBK2, Q9Y6L6	Recycling of bile acids and salts	0.00547090004062023	0.00182363334687341	R-HSA-159418
CHEMBL408	O60656, O95342, P04798, P05121, P08684, P10632, P11474, P11712, P16662, P19224, P20813, P20815, P22309, P22310, P24462, P27338, P33261, P35503, P54855, Q03181, Q07869, Q15648, Q99808, Q9UBK2, Q9Y6L6	Metabolism of steroids	0.0060814253118580686	0.002027141770619356	R-HSA-8957322
CHEMBL408	O60656, O95342, P04798, P05121, P08684, P10632, P11474, P11712, P16662, P19224, P20813, P20815, P22309, P22310, P24462, P27338, P33261, P35503, P54855, Q03181, Q07869, Q15648, Q99808, Q9UBK2, Q9Y6L6	Organelle biogenesis and maintenance	0.006781953487151382	0.0023136328953474727	R-HSA-1852241
CHEMBL408	O60656, O95342, P04798, P05121, P08684, P10632, P11474, P11712, P16662, P19224, P20813, P20815, P22309, P22310, P24462, P27338, P33261, P35503, P54855, Q03181, Q07869, Q15648, Q99808, Q9UBK2, Q9Y6L6	Aflatoxin activation and detoxification	0.006781953487151382	0.003158760464966992	R-HSA-5423646
CHEMBL408	O60656, O95342, P04798, P05121, P08684, P10632, P11474, P11712, P16662, P19224, P20813, P20815, P22309, P22310, P24462, P27338, P33261, P35503, P54855, Q03181, Q07869, Q15648, Q99808, Q9UBK2, Q9Y6L6	Activation of gene expression by SREBF (SREBP)	0.012615276311763068	0.006307638155881534	R-HSA-2426168
CHEMBL408	O60656, O95342, P04798, P05121, P08684, P10632, P11474, P11712, P16662, P19224, P20813, P20815, P22309, P22310, P24462, P27338, P33261, P35503, P54855, Q03181, Q07869, Q15648, Q99808, Q9UBK2, Q9Y6L6	Regulation of RUNX2 expression and activity	0.017498981708804262	0.008749490854402131	R-HSA-8939902
CHEMBL408	O60656, O95342, P04798, P05121, P08684, P10632, P11474, P11712, P16662, P19224, P20813, P20815, P22309, P22310, P24462, P27338, P33261, P35503, P54855, Q03181, Q07869, Q15648, Q99808, Q9UBK2, Q9Y6L6	Regulation of cholesterol biosynthesis by SREBP (SREBF)	0.01872861941552295	0.009364309707761476	R-HSA-1655829
CHEMBL408	O60656, O95342, P04798, P05121, P08684, P10632, P11474, P11712, P16662, P19224, P20813, P20815, P22309, P22310, P24462, P27338, P33261, P35503, P54855, Q03181, Q07869, Q15648, Q99808, Q9UBK2, Q9Y6L6	Transport of vitamins, nucleosides, and related molecules	0.028872440223000062	0.014436220111500031	R-HSA-425397
CHEMBL408	O60656, O95342, P04798, P05121, P08684, P10632, P11474, P11712, P16662, P19224, P20813, P20815, P22309, P22310, P24462, P27338, P33261, P35503, P54855, Q03181, Q07869, Q15648, Q99808, Q9UBK2, Q9Y6L6	Bile acid and bile salt metabolism	0.030124221908616855	0.017879340068983396	R-HSA-194068
CHEMBL408	O60656, O95342, P04798, P05121, P08684, P10632, P11474, P11712, P16662, P19224, P20813, P20815, P22309, P22310, P24462, P27338, P33261, P35503, P54855, Q03181, Q07869, Q15648, Q99808, Q9UBK2, Q9Y6L6	Activation of PPARGC1A (PGC-1alpha) by phosphorylation	0.030124221908616855	0.02184492529225257	R-HSA-2151209
CHEMBL408	O60656, O95342, P04798, P05121, P08684, P10632, P11474, P11712, P16662, P19224, P20813, P20815, P22309, P22310, P24462, P27338, P33261, P35503, P54855, Q03181, Q07869, Q15648, Q99808, Q9UBK2, Q9Y6L6	Biogenic amines are oxidatively deaminated to aldehydes by MAOA and MAOB	0.030124221908616855	0.02184492529225257	R-HSA-141333
CHEMBL408	O60656, O95342, P04798, P05121, P08684, P10632, P11474, P11712, P16662, P19224, P20813, P20815, P22309, P22310, P24462, P27338, P33261, P35503, P54855, Q03181, Q07869, Q15648, Q99808, Q9UBK2, Q9Y6L6	Dissolution of Fibrin Clot	0.030124221908616855	0.023506193702177103	R-HSA-75205
CHEMBL408	O60656, O95342, P04798, P05121, P08684, P10632, P11474, P11712, P16662, P19224, P20813, P20815, P22309, P22310, P24462, P27338, P33261, P35503, P54855, Q03181, Q07869, Q15648, Q99808, Q9UBK2, Q9Y6L6	NR1H2 & NR1H3 regulate gene expression to control bile acid homeostasis	0.030124221908616855	0.025164753338906554	R-HSA-9623433
CHEMBL408	O60656, O95342, P04798, P05121, P08684, P10632, P11474, P11712, P16662, P19224, P20813, P20815, P22309, P22310, P24462, P27338, P33261, P35503, P54855, Q03181, Q07869, Q15648, Q99808, Q9UBK2, Q9Y6L6	Transcriptional regulation by RUNX2	0.030124221908616855	0.02569121555975995	R-HSA-8878166
CHEMBL408	O60656, O95342, P04798, P05121, P08684, P10632, P11474, P11712, P16662, P19224, P20813, P20815, P22309, P22310, P24462, P27338, P33261, P35503, P54855, Q03181, Q07869, Q15648, Q99808, Q9UBK2, Q9Y6L6	Signaling by Nuclear Receptors	0.030124221908616855	0.026778190550351133	R-HSA-9006931
CHEMBL408	O60656, O95342, P04798, P05121, P08684, P10632, P11474, P11712, P16662, P19224, P20813, P20815, P22309, P22310, P24462, P27338, P33261, P35503, P54855, Q03181, Q07869, Q15648, Q99808, Q9UBK2, Q9Y6L6	Biosynthesis of protectins	0.030124221908616855	0.030124221908616855	R-HSA-9018681
CHEMBL408	O60656, O95342, P04798, P05121, P08684, P10632, P11474, P11712, P16662, P19224, P20813, P20815, P22309, P22310, P24462, P27338, P33261, P35503, P54855, Q03181, Q07869, Q15648, Q99808, Q9UBK2, Q9Y6L6	Amine Oxidase reactions	0.036699179925095526	0.036699179925095526	R-HSA-140179
CHEMBL408	O60656, O95342, P04798, P05121, P08684, P10632, P11474, P11712, P16662, P19224, P20813, P20815, P22309, P22310, P24462, P27338, P33261, P35503, P54855, Q03181, Q07869, Q15648, Q99808, Q9UBK2, Q9Y6L6	SUMO E3 ligases SUMOylate target proteins	0.03837002828276692	0.03837002828276692	R-HSA-3108232
CHEMBL408	O60656, O95342, P04798, P05121, P08684, P10632, P11474, P11712, P16662, P19224, P20813, P20815, P22309, P22310, P24462, P27338, P33261, P35503, P54855, Q03181, Q07869, Q15648, Q99808, Q9UBK2, Q9Y6L6	SUMOylation	0.04184904028180425	0.04184904028180425	R-HSA-2990846
CHEMBL408	O60656, O95342, P04798, P05121, P08684, P10632, P11474, P11712, P16662, P19224, P20813, P20815, P22309, P22310, P24462, P27338, P33261, P35503, P54855, Q03181, Q07869, Q15648, Q99808, Q9UBK2, Q9Y6L6	Generic Transcription Pathway	0.042039760296209705	0.042039760296209705	R-HSA-212436
CHEMBL408	O60656, O95342, P04798, P05121, P08684, P10632, P11474, P11712, P16662, P19224, P20813, P20815, P22309, P22310, P24462, P27338, P33261, P35503, P54855, Q03181, Q07869, Q15648, Q99808, Q9UBK2, Q9Y6L6	Transport of organic anions	0.04648144767490747	0.04648144767490747	R-HSA-879518
CHEMBL408	O60656, O95342, P04798, P05121, P08684, P10632, P11474, P11712, P16662, P19224, P20813, P20815, P22309, P22310, P24462, P27338, P33261, P35503, P54855, Q03181, Q07869, Q15648, Q99808, Q9UBK2, Q9Y6L6	Carnitine metabolism	0.04648144767490747	0.04648144767490747	R-HSA-200425
CHEMBL408	O60656, O95342, P04798, P05121, P08684, P10632, P11474, P11712, P16662, P19224, P20813, P20815, P22309, P22310, P24462, P27338, P33261, P35503, P54855, Q03181, Q07869, Q15648, Q99808, Q9UBK2, Q9Y6L6	Fatty acids	0.04810252608842447	0.04810252608842447	R-HSA-211935
CHEMBL428	P05177	Aromatic amines can be N-hydroxylated or N-dealkylated by CYP1A2	0.004687181577338495	0.0007472318456626104	R-HSA-211957
CHEMBL428	P05177	Biosynthesis of protectins	0.004687181577338495	0.001222743020175221	R-HSA-9018681
CHEMBL428	P05177	Synthesis of (16-20)-hydroxyeicosatetraenoic acids (HETE)	0.004687181577338495	0.0013586033557503319	R-HSA-2142816
CHEMBL428	P05177	Biosynthesis of maresin-like SPMs	0.004687181577338495	0.0014265335235378318	R-HSA-9027307
CHEMBL428	P05177	Synthesis of epoxy (EET) and dihydroxyeicosatrienoic acids (DHET)	0.004687181577338495	0.0015623938591128317	R-HSA-2142670
CHEMBL428	P05177	Biosynthesis of maresins	0.005909924597513827	0.0019699748658379423	R-HSA-9018682
CHEMBL428	P05177	Aflatoxin activation and detoxification	0.006045784933088827	0.003328578221588163	R-HSA-5423646
CHEMBL428	P05177	Methylation	0.006045784933088827	0.003532368724950774	R-HSA-156581
CHEMBL428	P05177	Xenobiotics	0.006045784933088827	0.005094762584063606	R-HSA-211981
CHEMBL428	P05177	Biosynthesis of DHA-derived SPMs	0.006045784933088827	0.006045784933088827	R-HSA-9018677
CHEMBL428	P05177	Biosynthesis of specialized proresolving mediators (SPMs)	0.010800896678214822	0.010800896678214822	R-HSA-9018678
CHEMBL428	P05177	Arachidonic acid metabolism	0.011276407852727433	0.011276407852727433	R-HSA-2142753
CHEMBL428	P05177	Cytochrome P450 - arranged by substrate type	0.012635011208477653	0.012635011208477653	R-HSA-211897
CHEMBL428	P05177	Phase II - Conjugation of compounds	0.01759391345696626	0.01759391345696626	R-HSA-156580
CHEMBL428	P05177	Phase I - Functionalization of compounds	0.020311120168466812	0.020311120168466812	R-HSA-211945
CHEMBL428	P05177	Fatty acid metabolism	0.02914204198084369	0.02914204198084369	R-HSA-8978868
CHEMBL428	P05177	Biological oxidations	0.03715780177977035	0.03715780177977035	R-HSA-211859
CHEMBL436	P14550, Q99720	Formation of xylulose-5-phosphate	0.02851032049181912	0.002851032049181912	R-HSA-5661270
CHEMBL436	P14550, Q99720	Glutathione conjugation	0.04540963979240642	0.009081927958481284	R-HSA-156590
CHEMBL461101	O60656, O94956, P05177, P10632, P22309, P35503, Q9UNQ0, Q9Y6L6	Heme degradation	0.0000002602348293523349	0.000000005536911262815636	R-HSA-189483
CHEMBL461101	O60656, O94956, P05177, P10632, P22309, P35503, Q9UNQ0, Q9Y6L6	Metabolism of porphyrins	0.0000018135471598901276	0.00000007884987651696207	R-HSA-189445
CHEMBL461101	O60656, O94956, P05177, P10632, P22309, P35503, Q9UNQ0, Q9Y6L6	Glucuronidation	0.00006818379867878921	0.000004545586578585947	R-HSA-156588
CHEMBL461101	O60656, O94956, P05177, P10632, P22309, P35503, Q9UNQ0, Q9Y6L6	Biological oxidations	0.00008658602179612007	0.000007871456526920007	R-HSA-211859
CHEMBL461101	O60656, O94956, P05177, P10632, P22309, P35503, Q9UNQ0, Q9Y6L6	Phase II - Conjugation of compounds	0.00010123226626568282	0.00001124802958507587	R-HSA-156580
CHEMBL461101	O60656, O94956, P05177, P10632, P22309, P35503, Q9UNQ0, Q9Y6L6	Synthesis of (16-20)-hydroxyeicosatetraenoic acids (HETE)	0.0004362009688330115	0.00006602890033380326	R-HSA-2142816
CHEMBL461101	O60656, O94956, P05177, P10632, P22309, P35503, Q9UNQ0, Q9Y6L6	Biosynthesis of maresin-like SPMs	0.0004362009688330115	0.00007277378380565747	R-HSA-9027307
CHEMBL461101	O60656, O94956, P05177, P10632, P22309, P35503, Q9UNQ0, Q9Y6L6	Synthesis of epoxy (EET) and dihydroxyeicosatrienoic acids (DHET)	0.0004362009688330115	0.0000872401937666023	R-HSA-2142670
CHEMBL461101	O60656, O94956, P05177, P10632, P22309, P35503, Q9UNQ0, Q9Y6L6	Metabolism	0.0005096460830095184	0.00010192921660190368	R-HSA-1430728
CHEMBL461101	O60656, O94956, P05177, P10632, P22309, P35503, Q9UNQ0, Q9Y6L6	Transport of organic anions	0.0005163550553506369	0.00012908876383765922	R-HSA-879518
CHEMBL461101	O60656, O94956, P05177, P10632, P22309, P35503, Q9UNQ0, Q9Y6L6	Biosynthesis of maresins	0.0005537205578982629	0.00013843013947456573	R-HSA-9018682
CHEMBL461101	O60656, O94956, P05177, P10632, P22309, P35503, Q9UNQ0, Q9Y6L6	Xenobiotics	0.002737421941329421	0.0009124739804431403	R-HSA-211981
CHEMBL461101	O60656, O94956, P05177, P10632, P22309, P35503, Q9UNQ0, Q9Y6L6	Biosynthesis of DHA-derived SPMs	0.0038376913258523215	0.0012792304419507738	R-HSA-9018677
CHEMBL461101	O60656, O94956, P05177, P10632, P22309, P35503, Q9UNQ0, Q9Y6L6	Transport of vitamins, nucleosides, and related molecules	0.004885659536831177	0.0018723956994338709	R-HSA-425397
CHEMBL461101	O60656, O94956, P05177, P10632, P22309, P35503, Q9UNQ0, Q9Y6L6	Biosynthesis of specialized proresolving mediators (SPMs)	0.007986247775072286	0.003993123887536143	R-HSA-9018678
CHEMBL461101	O60656, O94956, P05177, P10632, P22309, P35503, Q9UNQ0, Q9Y6L6	Arachidonic acid metabolism	0.008685589478711675	0.0043427947393558375	R-HSA-2142753
CHEMBL461101	O60656, O94956, P05177, P10632, P22309, P35503, Q9UNQ0, Q9Y6L6	Cytochrome P450 - arranged by substrate type	0.010835534084302711	0.005417767042151356	R-HSA-211897
CHEMBL461101	O60656, O94956, P05177, P10632, P22309, P35503, Q9UNQ0, Q9Y6L6	Abacavir transmembrane transport	0.010951016844898298	0.006097129177359606	R-HSA-2161517
CHEMBL461101	O60656, O94956, P05177, P10632, P22309, P35503, Q9UNQ0, Q9Y6L6	Aromatic amines can be N-hydroxylated or N-dealkylated by CYP1A2	0.010951016844898298	0.006705020822749375	R-HSA-211957
CHEMBL461101	O60656, O94956, P05177, P10632, P22309, P35503, Q9UNQ0, Q9Y6L6	Metabolism of lipids	0.010951016844898298	0.007911956196946957	R-HSA-556833
CHEMBL461101	O60656, O94956, P05177, P10632, P22309, P35503, Q9UNQ0, Q9Y6L6	NR1H2 & NR1H3 regulate gene expression to control bile acid homeostasis	0.010951016844898298	0.00913328387041501	R-HSA-9623433
CHEMBL461101	O60656, O94956, P05177, P10632, P22309, P35503, Q9UNQ0, Q9Y6L6	Biosynthesis of protectins	0.010951016844898298	0.010951016844898298	R-HSA-9018681
CHEMBL461101	O60656, O94956, P05177, P10632, P22309, P35503, Q9UNQ0, Q9Y6L6	Phase I - Functionalization of compounds	0.013506414114902277	0.013506414114902277	R-HSA-211945
CHEMBL461101	O60656, O94956, P05177, P10632, P22309, P35503, Q9UNQ0, Q9Y6L6	Transport of small molecules	0.017631249129546278	0.017631249129546278	R-HSA-382551
CHEMBL461101	O60656, O94956, P05177, P10632, P22309, P35503, Q9UNQ0, Q9Y6L6	CYP2E1 reactions	0.01819234402147163	0.01819234402147163	R-HSA-211999
CHEMBL461101	O60656, O94956, P05177, P10632, P22309, P35503, Q9UNQ0, Q9Y6L6	Abacavir transport and metabolism	0.020595625327202605	0.020595625327202605	R-HSA-2161522
CHEMBL461101	O60656, O94956, P05177, P10632, P22309, P35503, Q9UNQ0, Q9Y6L6	Recycling of bile acids and salts	0.02239465320433398	0.02239465320433398	R-HSA-159418
CHEMBL461101	O60656, O94956, P05177, P10632, P22309, P35503, Q9UNQ0, Q9Y6L6	SLC-mediated transmembrane transport	0.025416036938778475	0.025416036938778475	R-HSA-425407
CHEMBL461101	O60656, O94956, P05177, P10632, P22309, P35503, Q9UNQ0, Q9Y6L6	Fatty acid metabolism	0.026677745081053583	0.026677745081053583	R-HSA-8978868
CHEMBL461101	O60656, O94956, P05177, P10632, P22309, P35503, Q9UNQ0, Q9Y6L6	Heme biosynthesis	0.02777412570442217	0.02777412570442217	R-HSA-189451
CHEMBL461101	O60656, O94956, P05177, P10632, P22309, P35503, Q9UNQ0, Q9Y6L6	Aflatoxin activation and detoxification	0.029561426807281466	0.029561426807281466	R-HSA-5423646
CHEMBL461101	O60656, O94956, P05177, P10632, P22309, P35503, Q9UNQ0, Q9Y6L6	Methylation	0.03134580668867504	0.03134580668867504	R-HSA-156581
CHEMBL461101	O60656, O94956, P05177, P10632, P22309, P35503, Q9UNQ0, Q9Y6L6	Iron uptake and transport	0.049614348078411474	0.049614348078411474	R-HSA-917937
CHEMBL476	P04798, P05177, P05181, P29218, P52209	Xenobiotics	0.000028467845621493737	0.0000013123418544092047	R-HSA-211981
CHEMBL476	P04798, P05177, P05181, P29218, P52209	Biosynthesis of DHA-derived SPMs	0.000028467845621493737	0.0000021898342785764413	R-HSA-9018677
CHEMBL476	P04798, P05177, P05181, P29218, P52209	Biosynthesis of specialized proresolving mediators (SPMs)	0.000060875943534099974	0.000012396998753994026	R-HSA-9018678
CHEMBL476	P04798, P05177, P05181, P29218, P52209	Biosynthesis of protectins	0.000060875943534099974	0.000014914475979010966	R-HSA-9018681
CHEMBL476	P04798, P05177, P05181, P29218, P52209	Synthesis of (16-20)-hydroxyeicosatetraenoic acids (HETE)	0.000060875943534099974	0.00001840792758378562	R-HSA-2142816
CHEMBL476	P04798, P05177, P05181, P29218, P52209	Cytochrome P450 - arranged by substrate type	0.000060875943534099974	0.000019790616512804782	R-HSA-211897
CHEMBL476	P04798, P05177, P05181, P29218, P52209	Biosynthesis of maresin-like SPMs	0.000060875943534099974	0.000020291981178033325	R-HSA-9027307
CHEMBL476	P04798, P05177, P05181, P29218, P52209	Synthesis of epoxy (EET) and dihydroxyeicosatrienoic acids (DHET)	0.00007300366997087249	0.000024334556656957496	R-HSA-2142670
CHEMBL476	P04798, P05177, P05181, P29218, P52209	Biosynthesis of maresins	0.00007731066780691798	0.00003865533390345899	R-HSA-9018682
CHEMBL476	P04798, P05177, P05181, P29218, P52209	Phase I - Functionalization of compounds	0.00016251940517708618	0.00008125970258854309	R-HSA-211945
CHEMBL476	P04798, P05177, P05181, P29218, P52209	Biological oxidations	0.000969737062443965	0.0004848685312219825	R-HSA-211859
CHEMBL476	P04798, P05177, P05181, P29218, P52209	Metabolism	0.0018947937252637992	0.0009473968626318996	R-HSA-1430728
CHEMBL476	P04798, P05177, P05181, P29218, P52209	Arachidonic acid metabolism	0.0024862759560728698	0.0012431379780364349	R-HSA-2142753
CHEMBL476	P04798, P05177, P05181, P29218, P52209	Aromatic amines can be N-hydroxylated or N-dealkylated by CYP1A2	0.003730579844652304	0.003730579844652304	R-HSA-211957
CHEMBL476	P04798, P05177, P05181, P29218, P52209	Fatty acid metabolism	0.008008338035527585	0.008008338035527585	R-HSA-8978868
CHEMBL476	P04798, P05177, P05181, P29218, P52209	Metabolism of lipids	0.00821612561251217	0.00821612561251217	R-HSA-556833
CHEMBL476	P04798, P05177, P05181, P29218, P52209	CYP2E1 reactions	0.010148079148018296	0.010148079148018296	R-HSA-211999
CHEMBL476	P04798, P05177, P05181, P29218, P52209	Synthesis of IP2, IP, and Ins in the cytosol	0.010821676891583087	0.010821676891583087	R-HSA-1855183
CHEMBL476	P04798, P05177, P05181, P29218, P52209	Pentose phosphate pathway	0.015526600245472477	0.015526600245472477	R-HSA-71336
CHEMBL476	P04798, P05177, P05181, P29218, P52209	Aflatoxin activation and detoxification	0.016532464952401127	0.016532464952401127	R-HSA-5423646
CHEMBL476	P04798, P05177, P05181, P29218, P52209	Methylation	0.01753750731461534	0.01753750731461534	R-HSA-156581
CHEMBL476	P04798, P05177, P05181, P29218, P52209	Inositol phosphate metabolism	0.03019707855879994	0.03019707855879994	R-HSA-1483249
CHEMBL535	O14976, P07333, P07949, P08183, P08684, P15735, P20815, P24462, P49760, Q00536, Q92887, Q9NPD5, Q9UNQ0	Heme degradation	0.00026537276480886884	0.000004824959360161252	R-HSA-189483
CHEMBL535	O14976, P07333, P07949, P08183, P08684, P15735, P20815, P24462, P49760, Q00536, Q92887, Q9NPD5, Q9UNQ0	Metabolism of porphyrins	0.000473231842726185	0.00003498352525133086	R-HSA-189445
CHEMBL535	O14976, P07333, P07949, P08183, P08684, P15735, P20815, P24462, P49760, Q00536, Q92887, Q9NPD5, Q9UNQ0	Abacavir transmembrane transport	0.000473231842726185	0.000035814314462312424	R-HSA-2161517
CHEMBL535	O14976, P07333, P07949, P08183, P08684, P15735, P20815, P24462, P49760, Q00536, Q92887, Q9NPD5, Q9UNQ0	Xenobiotics	0.000473231842726185	0.00003640244944047577	R-HSA-211981
CHEMBL535	O14976, P07333, P07949, P08183, P08684, P15735, P20815, P24462, P49760, Q00536, Q92887, Q9NPD5, Q9UNQ0	Abacavir transport and metabolism	0.004500037971650994	0.0004090943610591813	R-HSA-2161522
CHEMBL535	O14976, P07333, P07949, P08183, P08684, P15735, P20815, P24462, P49760, Q00536, Q92887, Q9NPD5, Q9UNQ0	Cytochrome P450 - arranged by substrate type	0.004721763705851312	0.0005246404117612569	R-HSA-211897
CHEMBL535	O14976, P07333, P07949, P08183, P08684, P15735, P20815, P24462, P49760, Q00536, Q92887, Q9NPD5, Q9UNQ0	Aflatoxin activation and detoxification	0.005903536359305406	0.0008433623370436294	R-HSA-5423646
CHEMBL535	O14976, P07333, P07949, P08183, P08684, P15735, P20815, P24462, P49760, Q00536, Q92887, Q9NPD5, Q9UNQ0	Phase I - Functionalization of compounds	0.012341469115292325	0.0020569115192153875	R-HSA-211945
CHEMBL535	O14976, P07333, P07949, P08183, P08684, P15735, P20815, P24462, P49760, Q00536, Q92887, Q9NPD5, Q9UNQ0	ABC-family proteins mediated transport	0.021710147108847444	0.005041557566290433	R-HSA-382556
CHEMBL535	O14976, P07333, P07949, P08183, P08684, P15735, P20815, P24462, P49760, Q00536, Q92887, Q9NPD5, Q9UNQ0	Metabolism	0.021710147108847444	0.005427536777211861	R-HSA-1430728
CHEMBL535	O14976, P07333, P07949, P08183, P08684, P15735, P20815, P24462, P49760, Q00536, Q92887, Q9NPD5, Q9UNQ0	Transport of small molecules	0.03291428257099405	0.008228570642748512	R-HSA-382551
CHEMBL535	O14976, P07333, P07949, P08183, P08684, P15735, P20815, P24462, P49760, Q00536, Q92887, Q9NPD5, Q9UNQ0	Biological oxidations	0.033264160164673484	0.011088053388224495	R-HSA-211859
CHEMBL535	O14976, P07333, P07949, P08183, P08684, P15735, P20815, P24462, P49760, Q00536, Q92887, Q9NPD5, Q9UNQ0	Biosynthesis of maresin-like SPMs	0.049101869322939695	0.01838703327281277	R-HSA-9027307
CHEMBL535	O14976, P07333, P07949, P08183, P08684, P15735, P20815, P24462, P49760, Q00536, Q92887, Q9NPD5, Q9UNQ0	Other interleukin signaling	0.049101869322939695	0.020988126043909316	R-HSA-449836
CHEMBL535	O14976, P07333, P07949, P08183, P08684, P15735, P20815, P24462, P49760, Q00536, Q92887, Q9NPD5, Q9UNQ0	Glycogen breakdown (glycogenolysis)	0.049101869322939695	0.022718651717209992	R-HSA-70221
CHEMBL535	O14976, P07333, P07949, P08183, P08684, P15735, P20815, P24462, P49760, Q00536, Q92887, Q9NPD5, Q9UNQ0	Transport of organic anions	0.049101869322939695	0.02444635338790835	R-HSA-879518
CHEMBL54349	B1AH88, O95342, P30536	Metabolism of steroids	0.00855513179054923	0.001423154513994218	R-HSA-8957322
CHEMBL54349	B1AH88, O95342, P30536	Pregnenolone biosynthesis	0.02003988361719633	0.00508611528001357	R-HSA-196108
CHEMBL54349	B1AH88, O95342, P30536	Recycling of bile acids and salts	0.02003988361719633	0.0075213127192144125	R-HSA-159418
CHEMBL54349	B1AH88, O95342, P30536	Metabolism of steroid hormones	0.02003988361719633	0.014197609490500862	R-HSA-196071
CHEMBL54349	B1AH88, O95342, P30536	Synthesis of bile acids and bile salts via 7alpha-hydroxycholesterol	0.02003988361719633	0.015408255669499882	R-HSA-193368
CHEMBL54349	B1AH88, O95342, P30536	Synthesis of bile acids and bile salts	0.022450608528757687	0.022450608528757687	R-HSA-192105
CHEMBL54349	B1AH88, O95342, P30536	Bile acid and bile salt metabolism	0.024456523206449088	0.024456523206449088	R-HSA-194068
CHEMBL54349	B1AH88, O95342, P30536	Metabolism of lipids	0.02723094017748362	0.02723094017748362	R-HSA-556833
CHEMBL57	O15245, P02768, P05177, P08684, P10635, P11509, P11712, P20813, P20815, P24462, P33261, Q5T3U5	Xenobiotics	0.000000000000006439293542825908	0.00000000000000011102230246251565	R-HSA-211981
CHEMBL57	O15245, P02768, P05177, P08684, P10635, P11509, P11712, P20813, P20815, P24462, P33261, Q5T3U5	Cytochrome P450 - arranged by substrate type	0.000000000000051514348342607263	0.0000000000000017763568394002505	R-HSA-211897
CHEMBL57	O15245, P02768, P05177, P08684, P10635, P11509, P11712, P20813, P20815, P24462, P33261, Q5T3U5	Phase I - Functionalization of compounds	0.0000000000023266943927069406	0.00000000000012245759961615477	R-HSA-211945
CHEMBL57	O15245, P02768, P05177, P08684, P10635, P11509, P11712, P20813, P20815, P24462, P33261, Q5T3U5	Biological oxidations	0.0000000003026013883911105	0.000000000026826985077832433	R-HSA-211859
CHEMBL57	O15245, P02768, P05177, P08684, P10635, P11509, P11712, P20813, P20815, P24462, P33261, Q5T3U5	CYP2E1 reactions	0.0000000003026013883911105	0.00000000002750921712646459	R-HSA-211999
CHEMBL57	O15245, P02768, P05177, P08684, P10635, P11509, P11712, P20813, P20815, P24462, P33261, Q5T3U5	Biosynthesis of maresin-like SPMs	0.00000001828138140869129	0.0000000020312646009656987	R-HSA-9027307
CHEMBL57	O15245, P02768, P05177, P08684, P10635, P11509, P11712, P20813, P20815, P24462, P33261, Q5T3U5	Biosynthesis of maresins	0.000000058892413612454675	0.000000007361551701556834	R-HSA-9018682
CHEMBL57	O15245, P02768, P05177, P08684, P10635, P11509, P11712, P20813, P20815, P24462, P33261, Q5T3U5	Synthesis of (16-20)-hydroxyeicosatetraenoic acids (HETE)	0.000003817106544179438	0.0000005466596955105985	R-HSA-2142816
CHEMBL57	O15245, P02768, P05177, P08684, P10635, P11509, P11712, P20813, P20815, P24462, P33261, Q5T3U5	Biosynthesis of DHA-derived SPMs	0.000003817106544179438	0.0000006361844240299064	R-HSA-9018677
CHEMBL57	O15245, P02768, P05177, P08684, P10635, P11509, P11712, P20813, P20815, P24462, P33261, Q5T3U5	Synthesis of epoxy (EET) and dihydroxyeicosatrienoic acids (DHET)	0.000004151288023335198	0.0000008302576046670396	R-HSA-2142670
CHEMBL57	O15245, P02768, P05177, P08684, P10635, P11509, P11712, P20813, P20815, P24462, P33261, Q5T3U5	Metabolism	0.000010333844167598194	0.000002066768833519639	R-HSA-1430728
CHEMBL57	O15245, P02768, P05177, P08684, P10635, P11509, P11712, P20813, P20815, P24462, P33261, Q5T3U5	Biosynthesis of specialized proresolving mediators (SPMs)	0.000025141529324201883	0.000006285382331050471	R-HSA-9018678
CHEMBL57	O15245, P02768, P05177, P08684, P10635, P11509, P11712, P20813, P20815, P24462, P33261, Q5T3U5	Aflatoxin activation and detoxification	0.00003173186695226704	0.00000793296673806676	R-HSA-5423646
CHEMBL57	O15245, P02768, P05177, P08684, P10635, P11509, P11712, P20813, P20815, P24462, P33261, Q5T3U5	Fatty acids	0.0008768699631007681	0.00025279130008248885	R-HSA-211935
CHEMBL57	O15245, P02768, P05177, P08684, P10635, P11509, P11712, P20813, P20815, P24462, P33261, Q5T3U5	Arachidonic acid metabolism	0.0008768699631007681	0.00029228998770025605	R-HSA-2142753
CHEMBL57	O15245, P02768, P05177, P08684, P10635, P11509, P11712, P20813, P20815, P24462, P33261, Q5T3U5	Metabolism of lipids	0.0015008801631894997	0.0005002933877298332	R-HSA-556833
CHEMBL57	O15245, P02768, P05177, P08684, P10635, P11509, P11712, P20813, P20815, P24462, P33261, Q5T3U5	Fatty acid metabolism	0.013404580492613727	0.004468193497537909	R-HSA-8978868
CHEMBL57	O15245, P02768, P05177, P08684, P10635, P11509, P11712, P20813, P20815, P24462, P33261, Q5T3U5	Abacavir transmembrane transport	0.024363699721688725	0.008121233240562908	R-HSA-2161517
CHEMBL57	O15245, P02768, P05177, P08684, P10635, P11509, P11712, P20813, P20815, P24462, P33261, Q5T3U5	Aromatic amines can be N-hydroxylated or N-dealkylated by CYP1A2	0.026790066971903337	0.008930022323967779	R-HSA-211957
CHEMBL57	O15245, P02768, P05177, P08684, P10635, P11509, P11712, P20813, P20815, P24462, P33261, Q5T3U5	Biosynthesis of protectins	0.029149281384853953	0.014574640692426977	R-HSA-9018681
CHEMBL57	O15245, P02768, P05177, P08684, P10635, P11509, P11712, P20813, P20815, P24462, P33261, Q5T3U5	HDL remodeling	0.037646955781764246	0.01938941304296038	R-HSA-8964058
CHEMBL57	O15245, P02768, P05177, P08684, P10635, P11509, P11712, P20813, P20815, P24462, P33261, Q5T3U5	Miscellaneous substrates	0.037646955781764246	0.0217887037365464	R-HSA-211958
CHEMBL57	O15245, P02768, P05177, P08684, P10635, P11509, P11712, P20813, P20815, P24462, P33261, Q5T3U5	Transport of organic anions	0.037646955781764246	0.02258727068831401	R-HSA-879518
CHEMBL57	O15245, P02768, P05177, P08684, P10635, P11509, P11712, P20813, P20815, P24462, P33261, Q5T3U5	Norepinephrine Neurotransmitter Release Cycle	0.037646955781764246	0.024182612114290403	R-HSA-181430
CHEMBL57	O15245, P02768, P05177, P08684, P10635, P11509, P11712, P20813, P20815, P24462, P33261, Q5T3U5	Abacavir transport and metabolism	0.037646955781764246	0.027366136432622312	R-HSA-2161522
CHEMBL57	O15245, P02768, P05177, P08684, P10635, P11509, P11712, P20813, P20815, P24462, P33261, Q5T3U5	Recycling of bile acids and salts	0.037646955781764246	0.029747528733560236	R-HSA-159418
CHEMBL57	O15245, P02768, P05177, P08684, P10635, P11509, P11712, P20813, P20815, P24462, P33261, Q5T3U5	Heme degradation	0.037646955781764246	0.030540137672730228	R-HSA-189483
CHEMBL57	O15245, P02768, P05177, P08684, P10635, P11509, P11712, P20813, P20815, P24462, P33261, Q5T3U5	Organic cation transport	0.037646955781764246	0.031332153038840294	R-HSA-549127
CHEMBL57	O15245, P02768, P05177, P08684, P10635, P11509, P11712, P20813, P20815, P24462, P33261, Q5T3U5	Heme biosynthesis	0.037646955781764246	0.03685967447206717	R-HSA-189451
CHEMBL57	O15245, P02768, P05177, P08684, P10635, P11509, P11712, P20813, P20815, P24462, P33261, Q5T3U5	Neurotransmitter clearance	0.037646955781764246	0.037646955781764246	R-HSA-112311
CHEMBL57	O15245, P02768, P05177, P08684, P10635, P11509, P11712, P20813, P20815, P24462, P33261, Q5T3U5	Transport of small molecules	0.03983731456250128	0.03983731456250128	R-HSA-382551
CHEMBL57	O15245, P02768, P05177, P08684, P10635, P11509, P11712, P20813, P20815, P24462, P33261, Q5T3U5	Na+/Cl- dependent neurotransmitter transporters	0.040005261649747936	0.040005261649747936	R-HSA-442660
CHEMBL57	O15245, P02768, P05177, P08684, P10635, P11509, P11712, P20813, P20815, P24462, P33261, Q5T3U5	Organic cation/anion/zwitterion transport	0.0407901855909204	0.0407901855909204	R-HSA-549132
CHEMBL57	O15245, P02768, P05177, P08684, P10635, P11509, P11712, P20813, P20815, P24462, P33261, Q5T3U5	Methylation	0.0415745211935068	0.0415745211935068	R-HSA-156581
CHEMBL57	O15245, P02768, P05177, P08684, P10635, P11509, P11712, P20813, P20815, P24462, P33261, Q5T3U5	Plasma lipoprotein remodeling	0.04314142898637896	0.04314142898637896	R-HSA-8963899
CHEMBL57	O15245, P02768, P05177, P08684, P10635, P11509, P11712, P20813, P20815, P24462, P33261, Q5T3U5	SLC-mediated transmembrane transport	0.044049477043564766	0.044049477043564766	R-HSA-425407
CHEMBL623	O00255, O94956, O95342, P02545, P08183, P08684, P10635, P20815, P24462, P35348, P35368, Q9HB55, Q9NPD5	Xenobiotics	0.0000013163672045735098	0.000000014308339180146845	R-HSA-211981
CHEMBL623	O00255, O94956, O95342, P02545, P08183, P08684, P10635, P20815, P24462, P35348, P35368, Q9HB55, Q9NPD5	Cytochrome P450 - arranged by substrate type	0.00005760090579043364	0.0000012521936041398618	R-HSA-211897
CHEMBL623	O00255, O94956, O95342, P02545, P08183, P08684, P10635, P20815, P24462, P35348, P35368, Q9HB55, Q9NPD5	Phase I - Functionalization of compounds	0.0003756006115429589	0.000012520020384765296	R-HSA-211945
CHEMBL623	O00255, O94956, O95342, P02545, P08183, P08684, P10635, P20815, P24462, P35348, P35368, Q9HB55, Q9NPD5	Biological oxidations	0.004114938073897734	0.00021926926378390554	R-HSA-211859
CHEMBL623	O00255, O94956, O95342, P02545, P08183, P08684, P10635, P20815, P24462, P35348, P35368, Q9HB55, Q9NPD5	Biosynthesis of maresin-like SPMs	0.004114938073897734	0.00024097090357255713	R-HSA-9027307
CHEMBL623	O00255, O94956, O95342, P02545, P08183, P08684, P10635, P20815, P24462, P35348, P35368, Q9HB55, Q9NPD5	Depolymerisation of the Nuclear Lamina	0.004114938073897734	0.0002886897314190451	R-HSA-4419969
CHEMBL623	O00255, O94956, O95342, P02545, P08183, P08684, P10635, P20815, P24462, P35348, P35368, Q9HB55, Q9NPD5	Miscellaneous substrates	0.004114938073897734	0.00039682825172671077	R-HSA-211958
CHEMBL623	O00255, O94956, O95342, P02545, P08183, P08684, P10635, P20815, P24462, P35348, P35368, Q9HB55, Q9NPD5	Initiation of Nuclear Envelope (NE) Reformation	0.004114938073897734	0.00039682825172671077	R-HSA-2995383
CHEMBL623	O00255, O94956, O95342, P02545, P08183, P08684, P10635, P20815, P24462, P35348, P35368, Q9HB55, Q9NPD5	Transport of organic anions	0.004114938073897734	0.00042649700492713993	R-HSA-879518
CHEMBL623	O00255, O94956, O95342, P02545, P08183, P08684, P10635, P20815, P24462, P35348, P35368, Q9HB55, Q9NPD5	Biosynthesis of maresins	0.004114938073897734	0.00045721534154419263	R-HSA-9018682
CHEMBL623	O00255, O94956, O95342, P02545, P08183, P08684, P10635, P20815, P24462, P35348, P35368, Q9HB55, Q9NPD5	Recycling of bile acids and salts	0.005464045065241119	0.0007405042232503378	R-HSA-159418
CHEMBL623	O00255, O94956, O95342, P02545, P08183, P08684, P10635, P20815, P24462, P35348, P35368, Q9HB55, Q9NPD5	Heme degradation	0.005464045065241119	0.000780577866463017	R-HSA-189483
CHEMBL623	O00255, O94956, O95342, P02545, P08183, P08684, P10635, P20815, P24462, P35348, P35368, Q9HB55, Q9NPD5	Adrenoceptors	0.007733345387614943	0.0012376032320117192	R-HSA-390696
CHEMBL623	O00255, O94956, O95342, P02545, P08183, P08684, P10635, P20815, P24462, P35348, P35368, Q9HB55, Q9NPD5	Aflatoxin activation and detoxification	0.007733345387614943	0.0012888908979358238	R-HSA-5423646
CHEMBL623	O00255, O94956, O95342, P02545, P08183, P08684, P10635, P20815, P24462, P35348, P35368, Q9HB55, Q9NPD5	Nuclear Envelope Breakdown	0.011225932022373986	0.002245186404474797	R-HSA-2980766
CHEMBL623	O00255, O94956, O95342, P02545, P08183, P08684, P10635, P20815, P24462, P35348, P35368, Q9HB55, Q9NPD5	Metabolism of porphyrins	0.014467250803191223	0.0028934501606382446	R-HSA-189445
CHEMBL623	O00255, O94956, O95342, P02545, P08183, P08684, P10635, P20815, P24462, P35348, P35368, Q9HB55, Q9NPD5	Breakdown of the nuclear lamina	0.015866457002254197	0.003255669121931093	R-HSA-352238
CHEMBL623	O00255, O94956, O95342, P02545, P08183, P08684, P10635, P20815, P24462, P35348, P35368, Q9HB55, Q9NPD5	G alpha (12/13) signalling events	0.015866457002254197	0.003966614250563549	R-HSA-416482
CHEMBL623	O00255, O94956, O95342, P02545, P08183, P08684, P10635, P20815, P24462, P35348, P35368, Q9HB55, Q9NPD5	Amine ligand-binding receptors	0.016223036910699484	0.004055759227674871	R-HSA-375280
CHEMBL623	O00255, O94956, O95342, P02545, P08183, P08684, P10635, P20815, P24462, P35348, P35368, Q9HB55, Q9NPD5	Nuclear Envelope (NE) Reassembly	0.016223036910699484	0.004055759227674871	R-HSA-2995410
CHEMBL623	O00255, O94956, O95342, P02545, P08183, P08684, P10635, P20815, P24462, P35348, P35368, Q9HB55, Q9NPD5	Biosynthesis of DHA-derived SPMs	0.016583347133050985	0.004145836783262746	R-HSA-9018677
CHEMBL623	O00255, O94956, O95342, P02545, P08183, P08684, P10635, P20815, P24462, P35348, P35368, Q9HB55, Q9NPD5	Transport of vitamins, nucleosides, and related molecules	0.02147442264310384	0.006032026791325973	R-HSA-425397
CHEMBL623	O00255, O94956, O95342, P02545, P08183, P08684, P10635, P20815, P24462, P35348, P35368, Q9HB55, Q9NPD5	Metabolism	0.02147442264310384	0.007158140881034614	R-HSA-1430728
CHEMBL623	O00255, O94956, O95342, P02545, P08183, P08684, P10635, P20815, P24462, P35348, P35368, Q9HB55, Q9NPD5	Bile acid and bile salt metabolism	0.022528920017504284	0.007509640005834761	R-HSA-194068
CHEMBL623	O00255, O94956, O95342, P02545, P08183, P08684, P10635, P20815, P24462, P35348, P35368, Q9HB55, Q9NPD5	Mitotic Prophase	0.027796941234227934	0.009265647078075978	R-HSA-68875
CHEMBL623	O00255, O94956, O95342, P02545, P08183, P08684, P10635, P20815, P24462, P35348, P35368, Q9HB55, Q9NPD5	Abacavir transmembrane transport	0.03244088372021403	0.01081362790673801	R-HSA-2161517
CHEMBL623	O00255, O94956, O95342, P02545, P08183, P08684, P10635, P20815, P24462, P35348, P35368, Q9HB55, Q9NPD5	Biosynthesis of specialized proresolving mediators (SPMs)	0.03797909070948613	0.012659696903162043	R-HSA-9018678
CHEMBL64	O14867, P02768, P05177, P05181, P08684, P10632, P10635, P11245, P11509, P11712, P20813, P33261	CYP2E1 reactions	0.00000000000000255351295663786	0.00000000000000011102230246251565	R-HSA-211999
CHEMBL64	O14867, P02768, P05177, P05181, P08684, P10632, P10635, P11245, P11509, P11712, P20813, P33261	Xenobiotics	0.00000000000000255351295663786	0.00000000000000011102230246251565	R-HSA-211981
CHEMBL64	O14867, P02768, P05177, P05181, P08684, P10632, P10635, P11245, P11509, P11712, P20813, P33261	Cytochrome P450 - arranged by substrate type	0.000000000000026645352591003757	0.0000000000000017763568394002505	R-HSA-211897
CHEMBL64	O14867, P02768, P05177, P05181, P08684, P10632, P10635, P11245, P11509, P11712, P20813, P33261	Biosynthesis of maresin-like SPMs	0.00000000000008548717289613705	0.000000000000007771561172376096	R-HSA-9027307
CHEMBL64	O14867, P02768, P05177, P05181, P08684, P10632, P10635, P11245, P11509, P11712, P20813, P33261	Biosynthesis of maresins	0.0000000000004816147480823929	0.000000000000053512749786932545	R-HSA-9018682
CHEMBL64	O14867, P02768, P05177, P05181, P08684, P10632, P10635, P11245, P11509, P11712, P20813, P33261	Phase I - Functionalization of compounds	0.0000000000008572031973130834	0.00000000000012245759961615477	R-HSA-211945
CHEMBL64	O14867, P02768, P05177, P05181, P08684, P10632, P10635, P11245, P11509, P11712, P20813, P33261	Biological oxidations	0.0000000000018551826741486366	0.0000000000003091971123581061	R-HSA-211859
CHEMBL64	O14867, P02768, P05177, P05181, P08684, P10632, P10635, P11245, P11509, P11712, P20813, P33261	Biosynthesis of DHA-derived SPMs	0.00000000021868729049856483	0.00000000004373745809971297	R-HSA-9018677
CHEMBL64	O14867, P02768, P05177, P05181, P08684, P10632, P10635, P11245, P11509, P11712, P20813, P33261	Biosynthesis of specialized proresolving mediators (SPMs)	0.000000006687414622064125	0.0000000013874150717185785	R-HSA-9018678
CHEMBL64	O14867, P02768, P05177, P05181, P08684, P10632, P10635, P11245, P11509, P11712, P20813, P33261	Synthesis of (16-20)-hydroxyeicosatetraenoic acids (HETE)	0.000000006687414622064125	0.0000000016718536555160313	R-HSA-2142816
CHEMBL64	O14867, P02768, P05177, P05181, P08684, P10632, P10635, P11245, P11509, P11712, P20813, P33261	Synthesis of epoxy (EET) and dihydroxyeicosatrienoic acids (DHET)	0.000000011681072109581692	0.000000002920268027395423	R-HSA-2142670
CHEMBL64	O14867, P02768, P05177, P05181, P08684, P10632, P10635, P11245, P11509, P11712, P20813, P33261	Metabolism	0.000006200306500558916	0.000002066768833519639	R-HSA-1430728
CHEMBL64	O14867, P02768, P05177, P05181, P08684, P10632, P10635, P11245, P11509, P11712, P20813, P33261	Metabolism of lipids	0.000009174522804800134	0.0000030581742682667112	R-HSA-556833
CHEMBL64	O14867, P02768, P05177, P05181, P08684, P10632, P10635, P11245, P11509, P11712, P20813, P33261	Arachidonic acid metabolism	0.00002233401863982465	0.00000744467287994155	R-HSA-2142753
CHEMBL64	O14867, P02768, P05177, P05181, P08684, P10632, P10635, P11245, P11509, P11712, P20813, P33261	Fatty acids	0.0005916266537069337	0.00025279130008248885	R-HSA-211935
CHEMBL64	O14867, P02768, P05177, P05181, P08684, P10632, P10635, P11245, P11509, P11712, P20813, P33261	Fatty acid metabolism	0.0005916266537069337	0.00029581332685346684	R-HSA-8978868
CHEMBL64	O14867, P02768, P05177, P05181, P08684, P10632, P10635, P11245, P11509, P11712, P20813, P33261	Aflatoxin activation and detoxification	0.0014303938473483324	0.0007151969236741662	R-HSA-5423646
CHEMBL64	O14867, P02768, P05177, P05181, P08684, P10632, P10635, P11245, P11509, P11712, P20813, P33261	Aromatic amines can be N-hydroxylated or N-dealkylated by CYP1A2	0.017860044647935558	0.008930022323967779	R-HSA-211957
CHEMBL64	O14867, P02768, P05177, P05181, P08684, P10632, P10635, P11245, P11509, P11712, P20813, P33261	Acetylation	0.02258727068831401	0.012964907272536852	R-HSA-156582
CHEMBL64	O14867, P02768, P05177, P05181, P08684, P10632, P10635, P11245, P11509, P11712, P20813, P33261	Biosynthesis of protectins	0.02258727068831401	0.014574640692426977	R-HSA-9018681
CHEMBL64	O14867, P02768, P05177, P05181, P08684, P10632, P10635, P11245, P11509, P11712, P20813, P33261	Phase II - Conjugation of compounds	0.02258727068831401	0.018170813080127246	R-HSA-156580
CHEMBL64	O14867, P02768, P05177, P05181, P08684, P10632, P10635, P11245, P11509, P11712, P20813, P33261	HDL remodeling	0.02258727068831401	0.01938941304296038	R-HSA-8964058
CHEMBL64	O14867, P02768, P05177, P05181, P08684, P10632, P10635, P11245, P11509, P11712, P20813, P33261	Miscellaneous substrates	0.02258727068831401	0.0217887037365464	R-HSA-211958
CHEMBL64	O14867, P02768, P05177, P05181, P08684, P10632, P10635, P11245, P11509, P11712, P20813, P33261	Transport of organic anions	0.02258727068831401	0.02258727068831401	R-HSA-879518
CHEMBL64	O14867, P02768, P05177, P05181, P08684, P10632, P10635, P11245, P11509, P11712, P20813, P33261	Recycling of bile acids and salts	0.029747528733560236	0.029747528733560236	R-HSA-159418
CHEMBL64	O14867, P02768, P05177, P05181, P08684, P10632, P10635, P11245, P11509, P11712, P20813, P33261	Heme degradation	0.030540137672730228	0.030540137672730228	R-HSA-189483
CHEMBL64	O14867, P02768, P05177, P05181, P08684, P10632, P10635, P11245, P11509, P11712, P20813, P33261	Heme biosynthesis	0.03685967447206717	0.03685967447206717	R-HSA-189451
CHEMBL64	O14867, P02768, P05177, P05181, P08684, P10632, P10635, P11245, P11509, P11712, P20813, P33261	Methylation	0.0415745211935068	0.0415745211935068	R-HSA-156581
CHEMBL64	O14867, P02768, P05177, P05181, P08684, P10632, P10635, P11245, P11509, P11712, P20813, P33261	Plasma lipoprotein remodeling	0.04314142898637896	0.04314142898637896	R-HSA-8963899
CHEMBL803	P06746, P08684, P21589, P32320, P32321, P49005, Q5T3U5, Q99808, Q9HCU8, Q9NRF9, Q9Y6L6	PCNA-Dependent Long Patch Base Excision Repair	0.0000002105223435577841	0.0000000019492809588683713	R-HSA-5651801
CHEMBL803	P06746, P08684, P21589, P32320, P32321, P49005, Q5T3U5, Q99808, Q9HCU8, Q9NRF9, Q9Y6L6	Resolution of AP sites via the multiple-nucleotide patch replacement pathway	0.00000039306847376963105	0.000000007279045810548723	R-HSA-110373
CHEMBL803	P06746, P08684, P21589, P32320, P32321, P49005, Q5T3U5, Q99808, Q9HCU8, Q9NRF9, Q9Y6L6	Resolution of Abasic Sites (AP sites)	0.000001318543078721035	0.00000003662619663113986	R-HSA-73933
CHEMBL803	P06746, P08684, P21589, P32320, P32321, P49005, Q5T3U5, Q99808, Q9HCU8, Q9NRF9, Q9Y6L6	Base Excision Repair	0.000017550135543831225	0.0000006500050201418972	R-HSA-73884
CHEMBL803	P06746, P08684, P21589, P32320, P32321, P49005, Q5T3U5, Q99808, Q9HCU8, Q9NRF9, Q9Y6L6	Gap-filling DNA repair synthesis and ligation in GG-NER	0.00002114470192871032	0.0000010068905680338247	R-HSA-5696397
CHEMBL803	P06746, P08684, P21589, P32320, P32321, P49005, Q5T3U5, Q99808, Q9HCU8, Q9NRF9, Q9Y6L6	Recognition of DNA damage by PCNA-containing replication complex	0.000024831091399057925	0.0000013795050777254403	R-HSA-110314
CHEMBL803	P06746, P08684, P21589, P32320, P32321, P49005, Q5T3U5, Q99808, Q9HCU8, Q9NRF9, Q9Y6L6	Termination of translesion DNA synthesis	0.000032792090249866845	0.000002186139349991123	R-HSA-5656169
CHEMBL803	P06746, P08684, P21589, P32320, P32321, P49005, Q5T3U5, Q99808, Q9HCU8, Q9NRF9, Q9Y6L6	Dual Incision in GG-NER	0.000045572775189239856	0.000003505598091479989	R-HSA-5696400
CHEMBL803	P06746, P08684, P21589, P32320, P32321, P49005, Q5T3U5, Q99808, Q9HCU8, Q9NRF9, Q9Y6L6	Translesion synthesis by Y family DNA polymerases bypasses lesions on DNA template	0.00006730928029075045	0.000005609106690895871	R-HSA-110313
CHEMBL803	P06746, P08684, P21589, P32320, P32321, P49005, Q5T3U5, Q99808, Q9HCU8, Q9NRF9, Q9Y6L6	DNA Damage Bypass	0.00009358348190047217	0.000009358348190047217	R-HSA-73893
CHEMBL803	P06746, P08684, P21589, P32320, P32321, P49005, Q5T3U5, Q99808, Q9HCU8, Q9NRF9, Q9Y6L6	Gap-filling DNA repair synthesis and ligation in TC-NER	0.0001302726375613794	0.000014474737506819935	R-HSA-6782210
CHEMBL803	P06746, P08684, P21589, P32320, P32321, P49005, Q5T3U5, Q99808, Q9HCU8, Q9NRF9, Q9Y6L6	Dual incision in TC-NER	0.00014236180171911528	0.000015817977968790586	R-HSA-6782135
CHEMBL803	P06746, P08684, P21589, P32320, P32321, P49005, Q5T3U5, Q99808, Q9HCU8, Q9NRF9, Q9Y6L6	HDR through Homologous Recombination (HRR)	0.00014996928590083058	0.000018746160737603823	R-HSA-5685942
CHEMBL803	P06746, P08684, P21589, P32320, P32321, P49005, Q5T3U5, Q99808, Q9HCU8, Q9NRF9, Q9Y6L6	Transcription-Coupled Nucleotide Excision Repair (TC-NER)	0.0002147650712075455	0.00003068072445822079	R-HSA-6781827
CHEMBL803	P06746, P08684, P21589, P32320, P32321, P49005, Q5T3U5, Q99808, Q9HCU8, Q9NRF9, Q9Y6L6	Global Genome Nucleotide Excision Repair (GG-NER)	0.0002715365667302905	0.00003879093810432721	R-HSA-5696399
CHEMBL803	P06746, P08684, P21589, P32320, P32321, P49005, Q5T3U5, Q99808, Q9HCU8, Q9NRF9, Q9Y6L6	Polymerase switching	0.0003227497185120942	0.00006454994370241884	R-HSA-69091
CHEMBL803	P06746, P08684, P21589, P32320, P32321, P49005, Q5T3U5, Q99808, Q9HCU8, Q9NRF9, Q9Y6L6	Leading Strand Synthesis	0.0003227497185120942	0.00006454994370241884	R-HSA-69109
CHEMBL803	P06746, P08684, P21589, P32320, P32321, P49005, Q5T3U5, Q99808, Q9HCU8, Q9NRF9, Q9Y6L6	Removal of the Flap Intermediate	0.0003232746093544403	0.00008162945424661228	R-HSA-69166
CHEMBL803	P06746, P08684, P21589, P32320, P32321, P49005, Q5T3U5, Q99808, Q9HCU8, Q9NRF9, Q9Y6L6	Nucleotide Excision Repair	0.0003232746093544403	0.00008302613283628357	R-HSA-5696398
CHEMBL803	P06746, P08684, P21589, P32320, P32321, P49005, Q5T3U5, Q99808, Q9HCU8, Q9NRF9, Q9Y6L6	Processive synthesis on the lagging strand	0.0003232746093544403	0.00009091427395402363	R-HSA-69183
CHEMBL803	P06746, P08684, P21589, P32320, P32321, P49005, Q5T3U5, Q99808, Q9HCU8, Q9NRF9, Q9Y6L6	HDR through Homologous Recombination (HRR) or Single Strand Annealing (SSA)	0.0003232746093544403	0.00009374563024255878	R-HSA-5693567
CHEMBL803	P06746, P08684, P21589, P32320, P32321, P49005, Q5T3U5, Q99808, Q9HCU8, Q9NRF9, Q9Y6L6	Homology Directed Repair	0.0003232746093544403	0.00010775820311814677	R-HSA-5693538
CHEMBL803	P06746, P08684, P21589, P32320, P32321, P49005, Q5T3U5, Q99808, Q9HCU8, Q9NRF9, Q9Y6L6	DNA Repair	0.00033928905125268916	0.00011309635041756305	R-HSA-73894
CHEMBL803	P06746, P08684, P21589, P32320, P32321, P49005, Q5T3U5, Q99808, Q9HCU8, Q9NRF9, Q9Y6L6	Synthesis of DNA	0.0003395177598304322	0.00011525036148385404	R-HSA-69239
CHEMBL803	P06746, P08684, P21589, P32320, P32321, P49005, Q5T3U5, Q99808, Q9HCU8, Q9NRF9, Q9Y6L6	Removal of the Flap Intermediate from the C-strand	0.0003395177598304322	0.00012174165606559928	R-HSA-174437
CHEMBL803	P06746, P08684, P21589, P32320, P32321, P49005, Q5T3U5, Q99808, Q9HCU8, Q9NRF9, Q9Y6L6	Mismatch repair (MMR) directed by MSH2:MSH3 (MutSbeta)	0.0003395177598304322	0.00012174165606559928	R-HSA-5358606
CHEMBL803	P06746, P08684, P21589, P32320, P32321, P49005, Q5T3U5, Q99808, Q9HCU8, Q9NRF9, Q9Y6L6	Mismatch repair (MMR) directed by MSH2:MSH6 (MutSalpha)	0.0003395177598304322	0.00012174165606559928	R-HSA-5358565
CHEMBL803	P06746, P08684, P21589, P32320, P32321, P49005, Q5T3U5, Q99808, Q9HCU8, Q9NRF9, Q9Y6L6	Mismatch Repair	0.0003395177598304322	0.00013300638991642355	R-HSA-5358508
CHEMBL803	P06746, P08684, P21589, P32320, P32321, P49005, Q5T3U5, Q99808, Q9HCU8, Q9NRF9, Q9Y6L6	DNA Replication	0.0003395177598304322	0.00013975051592873822	R-HSA-69306
CHEMBL803	P06746, P08684, P21589, P32320, P32321, P49005, Q5T3U5, Q99808, Q9HCU8, Q9NRF9, Q9Y6L6	Lagging Strand Synthesis	0.0003395177598304322	0.0001697588799152161	R-HSA-69186
CHEMBL803	P06746, P08684, P21589, P32320, P32321, P49005, Q5T3U5, Q99808, Q9HCU8, Q9NRF9, Q9Y6L6	DNA Double-Strand Break Repair	0.0004579570934299948	0.0002289785467149974	R-HSA-5693532
CHEMBL803	P06746, P08684, P21589, P32320, P32321, P49005, Q5T3U5, Q99808, Q9HCU8, Q9NRF9, Q9Y6L6	Polymerase switching on the C-strand of the telomere	0.00048167503935037104	0.00024083751967518552	R-HSA-174411
CHEMBL803	P06746, P08684, P21589, P32320, P32321, P49005, Q5T3U5, Q99808, Q9HCU8, Q9NRF9, Q9Y6L6	Processive synthesis on the C-strand of the telomere	0.0005453867909193111	0.00027269339545965554	R-HSA-174414
CHEMBL803	P06746, P08684, P21589, P32320, P32321, P49005, Q5T3U5, Q99808, Q9HCU8, Q9NRF9, Q9Y6L6	S Phase	0.0005605061966531544	0.0002802530983265772	R-HSA-69242
CHEMBL803	P06746, P08684, P21589, P32320, P32321, P49005, Q5T3U5, Q99808, Q9HCU8, Q9NRF9, Q9Y6L6	DNA strand elongation	0.0007217036205955374	0.0003608518102977687	R-HSA-69190
CHEMBL803	P06746, P08684, P21589, P32320, P32321, P49005, Q5T3U5, Q99808, Q9HCU8, Q9NRF9, Q9Y6L6	Telomere C-strand (Lagging Strand) Synthesis	0.00129309649982301	0.000646548249911505	R-HSA-174417
CHEMBL803	P06746, P08684, P21589, P32320, P32321, P49005, Q5T3U5, Q99808, Q9HCU8, Q9NRF9, Q9Y6L6	Metabolism of nucleotides	0.0015807123029984993	0.0007903561514992496	R-HSA-15869
CHEMBL803	P06746, P08684, P21589, P32320, P32321, P49005, Q5T3U5, Q99808, Q9HCU8, Q9NRF9, Q9Y6L6	Extension of Telomeres	0.002349647139057609	0.0011748235695288045	R-HSA-180786
CHEMBL803	P06746, P08684, P21589, P32320, P32321, P49005, Q5T3U5, Q99808, Q9HCU8, Q9NRF9, Q9Y6L6	Abasic sugar-phosphate removal via the single-nucleotide replacement pathway	0.004478825503185124	0.002239412751592562	R-HSA-73930
CHEMBL803	P06746, P08684, P21589, P32320, P32321, P49005, Q5T3U5, Q99808, Q9HCU8, Q9NRF9, Q9Y6L6	Transport of vitamins, nucleosides, and related molecules	0.005665638826811037	0.0028328194134055185	R-HSA-425397
CHEMBL803	P06746, P08684, P21589, P32320, P32321, P49005, Q5T3U5, Q99808, Q9HCU8, Q9NRF9, Q9Y6L6	Telomere Maintenance	0.005977455303004975	0.0029887276515024874	R-HSA-157579
CHEMBL803	P06746, P08684, P21589, P32320, P32321, P49005, Q5T3U5, Q99808, Q9HCU8, Q9NRF9, Q9Y6L6	Chromosome Maintenance	0.00893032447639508	0.004568984644402141	R-HSA-73886
CHEMBL803	P06746, P08684, P21589, P32320, P32321, P49005, Q5T3U5, Q99808, Q9HCU8, Q9NRF9, Q9Y6L6	Resolution of AP sites via the single-nucleotide replacement pathway	0.00893032447639508	0.005218204545049621	R-HSA-110381
CHEMBL803	P06746, P08684, P21589, P32320, P32321, P49005, Q5T3U5, Q99808, Q9HCU8, Q9NRF9, Q9Y6L6	Cell Cycle, Mitotic	0.00893032447639508	0.008572027618358846	R-HSA-69278
CHEMBL803	P06746, P08684, P21589, P32320, P32321, P49005, Q5T3U5, Q99808, Q9HCU8, Q9NRF9, Q9Y6L6	APEX1-Independent Resolution of AP Sites via the Single Nucleotide Replacement Pathway	0.00893032447639508	0.00893032447639508	R-HSA-5649702
CHEMBL803	P06746, P08684, P21589, P32320, P32321, P49005, Q5T3U5, Q99808, Q9HCU8, Q9NRF9, Q9Y6L6	POLB-Dependent Long Patch Base Excision Repair	0.011151547357397873	0.011151547357397873	R-HSA-110362
CHEMBL803	P06746, P08684, P21589, P32320, P32321, P49005, Q5T3U5, Q99808, Q9HCU8, Q9NRF9, Q9Y6L6	DNA replication initiation	0.011890948654132316	0.011890948654132316	R-HSA-68952
CHEMBL803	P06746, P08684, P21589, P32320, P32321, P49005, Q5T3U5, Q99808, Q9HCU8, Q9NRF9, Q9Y6L6	Cell Cycle	0.015121221146475294	0.015121221146475294	R-HSA-1640170
CHEMBL803	P06746, P08684, P21589, P32320, P32321, P49005, Q5T3U5, Q99808, Q9HCU8, Q9NRF9, Q9Y6L6	Biosynthesis of maresin-like SPMs	0.01558042150468053	0.01558042150468053	R-HSA-9027307
CHEMBL803	P06746, P08684, P21589, P32320, P32321, P49005, Q5T3U5, Q99808, Q9HCU8, Q9NRF9, Q9Y6L6	Transport of organic anions	0.02072464519176953	0.02072464519176953	R-HSA-879518
CHEMBL803	P06746, P08684, P21589, P32320, P32321, P49005, Q5T3U5, Q99808, Q9HCU8, Q9NRF9, Q9Y6L6	Biosynthesis of maresins	0.021457535952694062	0.021457535952694062	R-HSA-9018682
CHEMBL803	P06746, P08684, P21589, P32320, P32321, P49005, Q5T3U5, Q99808, Q9HCU8, Q9NRF9, Q9Y6L6	Transport of nucleosides and free purine and pyrimidine bases across the plasma membrane	0.02438411538053986	0.02438411538053986	R-HSA-83936
CHEMBL803	P06746, P08684, P21589, P32320, P32321, P49005, Q5T3U5, Q99808, Q9HCU8, Q9NRF9, Q9Y6L6	Pyrimidine salvage	0.025114515859238407	0.025114515859238407	R-HSA-73614
CHEMBL803	P06746, P08684, P21589, P32320, P32321, P49005, Q5T3U5, Q99808, Q9HCU8, Q9NRF9, Q9Y6L6	Activation of the pre-replicative complex	0.02657382569637612	0.02657382569637612	R-HSA-68962
CHEMBL803	P06746, P08684, P21589, P32320, P32321, P49005, Q5T3U5, Q99808, Q9HCU8, Q9NRF9, Q9Y6L6	Recycling of bile acids and salts	0.027302735663765954	0.027302735663765954	R-HSA-159418
CHEMBL803	P06746, P08684, P21589, P32320, P32321, P49005, Q5T3U5, Q99808, Q9HCU8, Q9NRF9, Q9Y6L6	Heme degradation	0.02803114940272844	0.02803114940272844	R-HSA-189483
CHEMBL803	P06746, P08684, P21589, P32320, P32321, P49005, Q5T3U5, Q99808, Q9HCU8, Q9NRF9, Q9Y6L6	Transport of small molecules	0.03137955101657508	0.03137955101657508	R-HSA-382551
CHEMBL803	P06746, P08684, P21589, P32320, P32321, P49005, Q5T3U5, Q99808, Q9HCU8, Q9NRF9, Q9Y6L6	Aflatoxin activation and detoxification	0.03601103629838798	0.03601103629838798	R-HSA-5423646
CHEMBL803	P06746, P08684, P21589, P32320, P32321, P49005, Q5T3U5, Q99808, Q9HCU8, Q9NRF9, Q9Y6L6	SLC-mediated transmembrane transport	0.037400284905549586	0.037400284905549586	R-HSA-425407
CHEMBL803	P06746, P08684, P21589, P32320, P32321, P49005, Q5T3U5, Q99808, Q9HCU8, Q9NRF9, Q9Y6L6	Pyrimidine catabolism	0.037455509344508364	0.037455509344508364	R-HSA-73621
CHEMBL803	P06746, P08684, P21589, P32320, P32321, P49005, Q5T3U5, Q99808, Q9HCU8, Q9NRF9, Q9Y6L6	Nucleotide salvage	0.049654317558137984	0.049654317558137984	R-HSA-8956321
CHEMBL806	O75469, P02545, P04798, P05177, P08684, P10275, P20815, P33261, P35869	Nuclear Receptor transcription pathway	0.0000000000023878676813637867	0.00000000000003141931159689193	R-HSA-383280
CHEMBL806	O75469, P02545, P04798, P05177, P08684, P10275, P20815, P33261, P35869	Xenobiotics	0.000000007838078630584278	0.00000000020626522712063888	R-HSA-211981
CHEMBL806	O75469, P02545, P04798, P05177, P08684, P10275, P20815, P33261, P35869	Cytochrome P450 - arranged by substrate type	0.0000011169001945532386	0.000000044676007782129545	R-HSA-211897
CHEMBL806	O75469, P02545, P04798, P05177, P08684, P10275, P20815, P33261, P35869	Phase I - Functionalization of compounds	0.000013614225162883464	0.0000007165381664675508	R-HSA-211945
CHEMBL806	O75469, P02545, P04798, P05177, P08684, P10275, P20815, P33261, P35869	Synthesis of (16-20)-hydroxyeicosatetraenoic acids (HETE)	0.000025216363095936778	0.0000016810908730624519	R-HSA-2142816
CHEMBL806	O75469, P02545, P04798, P05177, P08684, P10275, P20815, P33261, P35869	Synthesis of epoxy (EET) and dihydroxyeicosatrienoic acids (DHET)	0.00003061515914248858	0.0000025512632618740483	R-HSA-2142670
CHEMBL806	O75469, P02545, P04798, P05177, P08684, P10275, P20815, P33261, P35869	Biological oxidations	0.00021794487559878561	0.00002284547375952517	R-HSA-211859
CHEMBL806	O75469, P02545, P04798, P05177, P08684, P10275, P20815, P33261, P35869	Aflatoxin activation and detoxification	0.00021794487559878561	0.000024216097288753957	R-HSA-5423646
CHEMBL806	O75469, P02545, P04798, P05177, P08684, P10275, P20815, P33261, P35869	Biosynthesis of DHA-derived SPMs	0.0010865198412006727	0.00014102296785067914	R-HSA-9018677
CHEMBL806	O75469, P02545, P04798, P05177, P08684, P10275, P20815, P33261, P35869	Generic Transcription Pathway	0.0010865198412006727	0.00015521712017152467	R-HSA-212436
CHEMBL806	O75469, P02545, P04798, P05177, P08684, P10275, P20815, P33261, P35869	Biosynthesis of protectins	0.0012051798699355132	0.00020086331165591886	R-HSA-9018681
CHEMBL806	O75469, P02545, P04798, P05177, P08684, P10275, P20815, P33261, P35869	Biosynthesis of maresin-like SPMs	0.0014179155831006707	0.00027284106604108516	R-HSA-9027307
CHEMBL806	O75469, P02545, P04798, P05177, P08684, P10275, P20815, P33261, P35869	RNA Polymerase II Transcription	0.0014179155831006707	0.00028358311662013413	R-HSA-73857
CHEMBL806	O75469, P02545, P04798, P05177, P08684, P10275, P20815, P33261, P35869	Depolymerisation of the Nuclear Lamina	0.0016342076358666358	0.00032684152717332715	R-HSA-4419969
CHEMBL806	O75469, P02545, P04798, P05177, P08684, P10275, P20815, P33261, P35869	Initiation of Nuclear Envelope (NE) Reformation	0.002069993699689743	0.0004491899504691643	R-HSA-2995383
CHEMBL806	O75469, P02545, P04798, P05177, P08684, P10275, P20815, P33261, P35869	Biosynthesis of maresins	0.002069993699689743	0.0005174984249224357	R-HSA-9018682
CHEMBL806	O75469, P02545, P04798, P05177, P08684, P10275, P20815, P33261, P35869	Gene expression (Transcription)	0.002106566873011584	0.000526641718252896	R-HSA-74160
CHEMBL806	O75469, P02545, P04798, P05177, P08684, P10275, P20815, P33261, P35869	Biosynthesis of specialized proresolving mediators (SPMs)	0.002931655549206269	0.000764912368628079	R-HSA-9018678
CHEMBL806	O75469, P02545, P04798, P05177, P08684, P10275, P20815, P33261, P35869	Arachidonic acid metabolism	0.002931655549206269	0.0008661123379246627	R-HSA-2142753
CHEMBL806	O75469, P02545, P04798, P05177, P08684, P10275, P20815, P33261, P35869	SUMOylation of intracellular receptors	0.002931655549206269	0.0009772185164020897	R-HSA-4090294
CHEMBL806	O75469, P02545, P04798, P05177, P08684, P10275, P20815, P33261, P35869	Nuclear Envelope Breakdown	0.007611279639328061	0.0025370932131093538	R-HSA-2980766
CHEMBL806	O75469, P02545, P04798, P05177, P08684, P10275, P20815, P33261, P35869	Breakdown of the nuclear lamina	0.010376388452533303	0.0034587961508444343	R-HSA-352238
CHEMBL806	O75469, P02545, P04798, P05177, P08684, P10275, P20815, P33261, P35869	Nuclear Envelope (NE) Reassembly	0.013735013407010221	0.0045783378023367405	R-HSA-2995410
CHEMBL806	O75469, P02545, P04798, P05177, P08684, P10275, P20815, P33261, P35869	Aryl hydrocarbon receptor signalling	0.024778542767599054	0.00919844707255546	R-HSA-8937144
CHEMBL806	O75469, P02545, P04798, P05177, P08684, P10275, P20815, P33261, P35869	Mitotic Prophase	0.024778542767599054	0.010437562696200109	R-HSA-68875
CHEMBL806	O75469, P02545, P04798, P05177, P08684, P10275, P20815, P33261, P35869	Fatty acid metabolism	0.024778542767599054	0.012389271383799527	R-HSA-8978868
CHEMBL806	O75469, P02545, P04798, P05177, P08684, P10275, P20815, P33261, P35869	Aromatic amines can be N-hydroxylated or N-dealkylated by CYP1A2	0.025254576014652086	0.012627288007326043	R-HSA-211957
CHEMBL806	O75469, P02545, P04798, P05177, P08684, P10275, P20815, P33261, P35869	PPARA activates gene expression	0.03377679971140468	0.01688839985570234	R-HSA-1989781
CHEMBL806	O75469, P02545, P04798, P05177, P08684, P10275, P20815, P33261, P35869	Regulation of lipid metabolism by PPARalpha	0.03451112011486024	0.01725556005743012	R-HSA-400206
CHEMBL806	O75469, P02545, P04798, P05177, P08684, P10275, P20815, P33261, P35869	SUMO E3 ligases SUMOylate target proteins	0.03713507208132105	0.018567536040660526	R-HSA-3108232
CHEMBL806	O75469, P02545, P04798, P05177, P08684, P10275, P20815, P33261, P35869	SUMOylation	0.04063006990989204	0.02031503495494602	R-HSA-2990846
CHEMBL806	O75469, P02545, P04798, P05177, P08684, P10275, P20815, P33261, P35869	Metabolism of lipids	0.04183106101453893	0.020915530507269464	R-HSA-556833
CHEMBL806	O75469, P02545, P04798, P05177, P08684, P10275, P20815, P33261, P35869	Mitotic Anaphase	0.0418796306508562	0.032880236763981996	R-HSA-68882
CHEMBL806	O75469, P02545, P04798, P05177, P08684, P10275, P20815, P33261, P35869	Mitotic Metaphase and Anaphase	0.0418796306508562	0.03312256735419883	R-HSA-2555396
CHEMBL806	O75469, P02545, P04798, P05177, P08684, P10275, P20815, P33261, P35869	CYP2E1 reactions	0.0418796306508562	0.03408528420056711	R-HSA-211999
CHEMBL806	O75469, P02545, P04798, P05177, P08684, P10275, P20815, P33261, P35869	RUNX2 regulates osteoblast differentiation	0.0418796306508562	0.03854647309209325	R-HSA-8940973
CHEMBL806	O75469, P02545, P04798, P05177, P08684, P10275, P20815, P33261, P35869	Apoptotic cleavage of cellular proteins	0.042988264224697925	0.042988264224697925	R-HSA-111465
CHEMBL806	O75469, P02545, P04798, P05177, P08684, P10275, P20815, P33261, P35869	RUNX2 regulates bone development	0.048513345507586236	0.048513345507586236	R-HSA-8941326
CHEMBL885	P02768, Q96FL8	SLC-mediated transmembrane transport	0.01637153959740667	0.000806265242612958	R-HSA-425407
CHEMBL885	P02768, Q96FL8	HDL remodeling	0.01637153959740667	0.0032579900973679354	R-HSA-8964058
CHEMBL885	P02768, Q96FL8	Transport of organic anions	0.01637153959740667	0.003800471622067536	R-HSA-879518
CHEMBL885	P02768, Q96FL8	Transport of small molecules	0.01637153959740667	0.004314975386608189	R-HSA-382551
CHEMBL885	P02768, Q96FL8	Recycling of bile acids and salts	0.01637153959740667	0.005020515155240823	R-HSA-159418
CHEMBL885	P02768, Q96FL8	Heme degradation	0.01637153959740667	0.005156029402738627	R-HSA-189483
CHEMBL885	P02768, Q96FL8	Heme biosynthesis	0.01637153959740667	0.006239811138167406	R-HSA-189451
CHEMBL885	P02768, Q96FL8	Plasma lipoprotein remodeling	0.01637153959740667	0.007323002216611085	R-HSA-8963899
CHEMBL885	P02768, Q96FL8	Metabolism of porphyrins	0.01637153959740667	0.01002839578841086	R-HSA-189445
CHEMBL885	P02768, Q96FL8	Plasma lipoprotein assembly, remodeling, and clearance	0.01637153959740667	0.013269995154443937	R-HSA-174824
CHEMBL885	P02768, Q96FL8	Scavenging of heme from plasma	0.01637153959740667	0.01434934696248491	R-HSA-2168880
CHEMBL885	P02768, Q96FL8	Transport of vitamins, nucleosides, and related molecules	0.01637153959740667	0.014619092624341135	R-HSA-425397
CHEMBL885	P02768, Q96FL8	Post-translational protein phosphorylation	0.01637153959740667	0.014753951611746197	R-HSA-8957275
CHEMBL885	P02768, Q96FL8	Bile acid and bile salt metabolism	0.01637153959740667	0.01637153959740667	R-HSA-194068
CHEMBL885	P02768, Q96FL8	Regulation of Insulin-like Growth Factor (IGF) transport and uptake by Insulin-like Growth Factor Binding Proteins (IGFBPs)	0.017179835223405826	0.017179835223405826	R-HSA-381426
CHEMBL885	P02768, Q96FL8	Platelet degranulation	0.018526256278839526	0.018526256278839526	R-HSA-114608
CHEMBL885	P02768, Q96FL8	Response to elevated platelet cytosolic Ca2+	0.019468201891227443	0.019468201891227443	R-HSA-76005
CHEMBL885	P02768, Q96FL8	Transport of bile salts and organic acids, metal ions and amine compounds	0.022291325397866046	0.022291325397866046	R-HSA-425366
CHEMBL885	P02768, Q96FL8	Binding and Uptake of Ligands by Scavenger Receptors	0.022559982035906145	0.022559982035906145	R-HSA-2173782
CHEMBL885	P02768, Q96FL8	Platelet activation, signaling and aggregation	0.03981035462394744	0.03981035462394744	R-HSA-76002
CHEMBL885	P02768, Q96FL8	Metabolism of steroids	0.0434014614173559	0.0434014614173559	R-HSA-8957322
CHEMBL92	O15151, O75469, P07437, P08183, P08684, P11245, P11509, P20815, P21860, P24462, P27816, P42330, P55210, Q5T3U5, Q92887, Q9NPD5, Q9NR19, Q9UNQ0, Q9Y694, Q9Y6L6	Nuclear Receptor transcription pathway	0.000000020374284592783454	0.00000000013860057546111193	R-HSA-383280
CHEMBL92	O15151, O75469, P07437, P08183, P08684, P11245, P11509, P20815, P21860, P24462, P27816, P42330, P55210, Q5T3U5, Q92887, Q9NPD5, Q9NR19, Q9UNQ0, Q9Y694, Q9Y6L6	Heme degradation	0.00004630373304237434	0.0000006342977129092375	R-HSA-189483
CHEMBL92	O15151, O75469, P07437, P08183, P08684, P11245, P11509, P20815, P21860, P24462, P27816, P42330, P55210, Q5T3U5, Q92887, Q9NPD5, Q9NR19, Q9UNQ0, Q9Y694, Q9Y6L6	Metabolism of porphyrins	0.00033150348519850326	0.000008737493902177818	R-HSA-189445
CHEMBL92	O15151, O75469, P07437, P08183, P08684, P11245, P11509, P20815, P21860, P24462, P27816, P42330, P55210, Q5T3U5, Q92887, Q9NPD5, Q9NR19, Q9UNQ0, Q9Y694, Q9Y6L6	Xenobiotics	0.00033150348519850326	0.000009208430144402868	R-HSA-211981
CHEMBL92	O15151, O75469, P07437, P08183, P08684, P11245, P11509, P20815, P21860, P24462, P27816, P42330, P55210, Q5T3U5, Q92887, Q9NPD5, Q9NR19, Q9UNQ0, Q9Y694, Q9Y6L6	Abacavir transmembrane transport	0.0038201014716561232	0.00014835099811083552	R-HSA-2161517
CHEMBL92	O15151, O75469, P07437, P08183, P08684, P11245, P11509, P20815, P21860, P24462, P27816, P42330, P55210, Q5T3U5, Q92887, Q9NPD5, Q9NR19, Q9UNQ0, Q9Y694, Q9Y6L6	Phase I - Functionalization of compounds	0.0038201014716561232	0.00015917089465233847	R-HSA-211945
CHEMBL92	O15151, O75469, P07437, P08183, P08684, P11245, P11509, P20815, P21860, P24462, P27816, P42330, P55210, Q5T3U5, Q92887, Q9NPD5, Q9NR19, Q9UNQ0, Q9Y694, Q9Y6L6	Cytochrome P450 - arranged by substrate type	0.005734834849514314	0.00030501258701132183	R-HSA-211897
CHEMBL92	O15151, O75469, P07437, P08183, P08684, P11245, P11509, P20815, P21860, P24462, P27816, P42330, P55210, Q5T3U5, Q92887, Q9NPD5, Q9NR19, Q9UNQ0, Q9Y694, Q9Y6L6	Biological oxidations	0.005734834849514314	0.00031860193608412857	R-HSA-211859
CHEMBL92	O15151, O75469, P07437, P08183, P08684, P11245, P11509, P20815, P21860, P24462, P27816, P42330, P55210, Q5T3U5, Q92887, Q9NPD5, Q9NR19, Q9UNQ0, Q9Y694, Q9Y6L6	Transport of small molecules	0.015396832746674693	0.001139492601076264	R-HSA-382551
CHEMBL92	O15151, O75469, P07437, P08183, P08684, P11245, P11509, P20815, P21860, P24462, P27816, P42330, P55210, Q5T3U5, Q92887, Q9NPD5, Q9NR19, Q9UNQ0, Q9Y694, Q9Y6L6	Transport of organic anions	0.015396832746674693	0.0011405750013405713	R-HSA-879518
CHEMBL92	O15151, O75469, P07437, P08183, P08684, P11245, P11509, P20815, P21860, P24462, P27816, P42330, P55210, Q5T3U5, Q92887, Q9NPD5, Q9NR19, Q9UNQ0, Q9Y694, Q9Y6L6	Bile acid and bile salt metabolism	0.015396832746674693	0.001253239469261036	R-HSA-194068
CHEMBL92	O15151, O75469, P07437, P08183, P08684, P11245, P11509, P20815, P21860, P24462, P27816, P42330, P55210, Q5T3U5, Q92887, Q9NPD5, Q9NR19, Q9UNQ0, Q9Y694, Q9Y6L6	ABC-family proteins mediated transport	0.015396832746674693	0.0012830693955562245	R-HSA-382556
CHEMBL92	O15151, O75469, P07437, P08183, P08684, P11245, P11509, P20815, P21860, P24462, P27816, P42330, P55210, Q5T3U5, Q92887, Q9NPD5, Q9NR19, Q9UNQ0, Q9Y694, Q9Y6L6	Abacavir transport and metabolism	0.018379499280671396	0.001670863570970127	R-HSA-2161522
CHEMBL92	O15151, O75469, P07437, P08183, P08684, P11245, P11509, P20815, P21860, P24462, P27816, P42330, P55210, Q5T3U5, Q92887, Q9NPD5, Q9NR19, Q9UNQ0, Q9Y694, Q9Y6L6	Recycling of bile acids and salts	0.019723084835981952	0.001972308483598195	R-HSA-159418
CHEMBL92	O15151, O75469, P07437, P08183, P08684, P11245, P11509, P20815, P21860, P24462, P27816, P42330, P55210, Q5T3U5, Q92887, Q9NPD5, Q9NR19, Q9UNQ0, Q9Y694, Q9Y6L6	Aflatoxin activation and detoxification	0.028211011039299017	0.0034144457168613362	R-HSA-5423646
CHEMBL92	O15151, O75469, P07437, P08183, P08684, P11245, P11509, P20815, P21860, P24462, P27816, P42330, P55210, Q5T3U5, Q92887, Q9NPD5, Q9NR19, Q9UNQ0, Q9Y694, Q9Y6L6	Generic Transcription Pathway	0.0334514528225931	0.004181431602824137	R-HSA-212436
CHEMBL92	O15151, O75469, P07437, P08183, P08684, P11245, P11509, P20815, P21860, P24462, P27816, P42330, P55210, Q5T3U5, Q92887, Q9NPD5, Q9NR19, Q9UNQ0, Q9Y694, Q9Y6L6	RNA Polymerase II Transcription	0.04936987929252179	0.007052839898931684	R-HSA-73857
CHEMBL957	O95342, P08684, P11712, P24530, Q9Y6L6	Biosynthesis of maresin-like SPMs	0.0007731066780691798	0.000020291981178033325	R-HSA-9027307
CHEMBL957	O95342, P08684, P11712, P24530, Q9Y6L6	Biosynthesis of maresins	0.0007731066780691798	0.00003865533390345899	R-HSA-9018682
CHEMBL957	O95342, P08684, P11712, P24530, Q9Y6L6	Recycling of bile acids and salts	0.0008171234557641238	0.00006285565044339414	R-HSA-159418
CHEMBL957	O95342, P08684, P11712, P24530, Q9Y6L6	Xenobiotics	0.002569312954506797	0.0002569312954506797	R-HSA-211981
CHEMBL957	O95342, P08684, P11712, P24530, Q9Y6L6	Biosynthesis of DHA-derived SPMs	0.0026083774439642493	0.00036111551043327417	R-HSA-9018677
CHEMBL957	O95342, P08684, P11712, P24530, Q9Y6L6	Metabolism of lipids	0.0026083774439642493	0.00043472957399404155	R-HSA-556833
CHEMBL957	O95342, P08684, P11712, P24530, Q9Y6L6	Bile acid and bile salt metabolism	0.0033228598352663674	0.0006645719670532735	R-HSA-194068
CHEMBL957	O95342, P08684, P11712, P24530, Q9Y6L6	Biosynthesis of specialized proresolving mediators (SPMs)	0.004566386911405651	0.0011415967278514128	R-HSA-9018678
CHEMBL957	O95342, P08684, P11712, P24530, Q9Y6L6	Cytochrome P450 - arranged by substrate type	0.006225896538976983	0.0015564741347442457	R-HSA-211897
CHEMBL957	O95342, P08684, P11712, P24530, Q9Y6L6	Phase I - Functionalization of compounds	0.009212923819380991	0.003960371415284603	R-HSA-211945
CHEMBL957	O95342, P08684, P11712, P24530, Q9Y6L6	Metabolism of steroids	0.009212923819380991	0.004606461909690496	R-HSA-8957322
CHEMBL957	O95342, P08684, P11712, P24530, Q9Y6L6	Synthesis of (16-20)-hydroxyeicosatetraenoic acids (HETE)	0.01354916761616276	0.00677458380808138	R-HSA-2142816
CHEMBL957	O95342, P08684, P11712, P24530, Q9Y6L6	Synthesis of epoxy (EET) and dihydroxyeicosatrienoic acids (DHET)	0.015273601744120624	0.007787596659268536	R-HSA-2142670
CHEMBL957	O95342, P08684, P11712, P24530, Q9Y6L6	Transport of organic anions	0.015273601744120624	0.009474114496181074	R-HSA-879518
CHEMBL957	O95342, P08684, P11712, P24530, Q9Y6L6	CYP2E1 reactions	0.015273601744120624	0.010148079148018296	R-HSA-211999
CHEMBL957	O95342, P08684, P11712, P24530, Q9Y6L6	Biological oxidations	0.015273601744120624	0.012809256871587071	R-HSA-211859
CHEMBL957	O95342, P08684, P11712, P24530, Q9Y6L6	Heme degradation	0.015273601744120624	0.012840270170737078	R-HSA-189483
CHEMBL957	O95342, P08684, P11712, P24530, Q9Y6L6	Metabolism	0.015273601744120624	0.015273601744120624	R-HSA-1430728
CHEMBL957	O95342, P08684, P11712, P24530, Q9Y6L6	Aflatoxin activation and detoxification	0.016532464952401127	0.016532464952401127	R-HSA-5423646
CHEMBL957	O95342, P08684, P11712, P24530, Q9Y6L6	Metabolism of porphyrins	0.024882738683056238	0.024882738683056238	R-HSA-189445
CHEMBL957	O95342, P08684, P11712, P24530, Q9Y6L6	Synthesis of bile acids and bile salts via 7alpha-hydroxycholesterol	0.02554830227937188	0.02554830227937188	R-HSA-193368
CHEMBL957	O95342, P08684, P11712, P24530, Q9Y6L6	Transport of vitamins, nucleosides, and related molecules	0.036147988711159096	0.036147988711159096	R-HSA-425397
CHEMBL957	O95342, P08684, P11712, P24530, Q9Y6L6	Synthesis of bile acids and bile salts	0.037136960525305684	0.037136960525305684	R-HSA-192105
CHEMBL960	P02545, P05177, P11712, P35869, P51151, Q02127, Q9UNQ0	Xenobiotics	0.0008467910195149031	0.000010856295121985937	R-HSA-211981
CHEMBL960	P02545, P05177, P11712, P35869, P51151, Q02127, Q9UNQ0	Synthesis of (16-20)-hydroxyeicosatetraenoic acids (HETE)	0.0013086029064990345	0.00006602890033380326	R-HSA-2142816
CHEMBL960	P02545, P05177, P11712, P35869, P51151, Q02127, Q9UNQ0	Biosynthesis of maresin-like SPMs	0.0013086029064990345	0.00007277378380565747	R-HSA-9027307
CHEMBL960	P02545, P05177, P11712, P35869, P51151, Q02127, Q9UNQ0	Synthesis of epoxy (EET) and dihydroxyeicosatrienoic acids (DHET)	0.0013086029064990345	0.0000872401937666023	R-HSA-2142670
CHEMBL960	P02545, P05177, P11712, P35869, P51151, Q02127, Q9UNQ0	Depolymerisation of the Nuclear Lamina	0.0013086029064990345	0.0000872401937666023	R-HSA-4419969
CHEMBL960	P02545, P05177, P11712, P35869, P51151, Q02127, Q9UNQ0	Initiation of Nuclear Envelope (NE) Reformation	0.001440382670832463	0.00012007086096055275	R-HSA-2995383
CHEMBL960	P02545, P05177, P11712, P35869, P51151, Q02127, Q9UNQ0	Biosynthesis of maresins	0.001440382670832463	0.00013843013947456573	R-HSA-9018682
CHEMBL960	P02545, P05177, P11712, P35869, P51151, Q02127, Q9UNQ0	Cytochrome P450 - arranged by substrate type	0.001440382670832463	0.00016004251898138477	R-HSA-211897
CHEMBL960	P02545, P05177, P11712, P35869, P51151, Q02127, Q9UNQ0	Phase I - Functionalization of compounds	0.004812830092245202	0.0006420743554802488	R-HSA-211945
CHEMBL960	P02545, P05177, P11712, P35869, P51151, Q02127, Q9UNQ0	Nuclear Envelope Breakdown	0.004812830092245202	0.0006875471560350288	R-HSA-2980766
CHEMBL960	P02545, P05177, P11712, P35869, P51151, Q02127, Q9UNQ0	Nuclear Envelope (NE) Reassembly	0.007675382651704643	0.0012510421026615814	R-HSA-2995410
CHEMBL960	P02545, P05177, P11712, P35869, P51151, Q02127, Q9UNQ0	Biosynthesis of DHA-derived SPMs	0.007675382651704643	0.0012792304419507738	R-HSA-9018677
CHEMBL960	P02545, P05177, P11712, P35869, P51151, Q02127, Q9UNQ0	Breakdown of the nuclear lamina	0.010995720842932766	0.0018326201404887943	R-HSA-352238
CHEMBL960	P02545, P05177, P11712, P35869, P51151, Q02127, Q9UNQ0	Mitotic Prophase	0.014503256376984797	0.0029006512753969593	R-HSA-68875
CHEMBL960	P02545, P05177, P11712, P35869, P51151, Q02127, Q9UNQ0	Biological oxidations	0.015972495550144572	0.003640320924578777	R-HSA-211859
CHEMBL960	P02545, P05177, P11712, P35869, P51151, Q02127, Q9UNQ0	Biosynthesis of specialized proresolving mediators (SPMs)	0.015972495550144572	0.003993123887536143	R-HSA-9018678
CHEMBL960	P02545, P05177, P11712, P35869, P51151, Q02127, Q9UNQ0	Arachidonic acid metabolism	0.01737117895742335	0.0043427947393558375	R-HSA-2142753
CHEMBL960	P02545, P05177, P11712, P35869, P51151, Q02127, Q9UNQ0	Aryl hydrocarbon receptor signalling	0.0195214149018339	0.004880353725458475	R-HSA-8937144
CHEMBL960	P02545, P05177, P11712, P35869, P51151, Q02127, Q9UNQ0	Abacavir transmembrane transport	0.020115062468248124	0.006097129177359606	R-HSA-2161517
CHEMBL960	P02545, P05177, P11712, P35869, P51151, Q02127, Q9UNQ0	Aromatic amines can be N-hydroxylated or N-dealkylated by CYP1A2	0.020115062468248124	0.006705020822749375	R-HSA-211957
CHEMBL960	P02545, P05177, P11712, P35869, P51151, Q02127, Q9UNQ0	RHOBTB3 ATPase cycle	0.025580139972652183	0.008526713324217394	R-HSA-9706019
CHEMBL960	P02545, P05177, P11712, P35869, P51151, Q02127, Q9UNQ0	Mitotic Anaphase	0.028550974719983246	0.009516991573327749	R-HSA-68882
CHEMBL960	P02545, P05177, P11712, P35869, P51151, Q02127, Q9UNQ0	Mitotic Metaphase and Anaphase	0.028771614219086028	0.009590538073028676	R-HSA-2555396
CHEMBL960	P02545, P05177, P11712, P35869, P51151, Q02127, Q9UNQ0	Biosynthesis of protectins	0.032853050534694894	0.010951016844898298	R-HSA-9018681
CHEMBL960	P02545, P05177, P11712, P35869, P51151, Q02127, Q9UNQ0	RHOBTB GTPase Cycle	0.033127269527174596	0.013370049784752425	R-HSA-9706574
CHEMBL960	P02545, P05177, P11712, P35869, P51151, Q02127, Q9UNQ0	Pyrimidine biosynthesis	0.033127269527174596	0.014577592921559246	R-HSA-500753
CHEMBL960	P02545, P05177, P11712, P35869, P51151, Q02127, Q9UNQ0	CYP2E1 reactions	0.033127269527174596	0.01819234402147163	R-HSA-211999
CHEMBL960	P02545, P05177, P11712, P35869, P51151, Q02127, Q9UNQ0	Abacavir transport and metabolism	0.033127269527174596	0.020595625327202605	R-HSA-2161522
CHEMBL960	P02545, P05177, P11712, P35869, P51151, Q02127, Q9UNQ0	Heme degradation	0.033127269527174596	0.02299367606988323	R-HSA-189483
CHEMBL960	P02545, P05177, P11712, P35869, P51151, Q02127, Q9UNQ0	Apoptotic cleavage of cellular proteins	0.033127269527174596	0.02299367606988323	R-HSA-111465
CHEMBL960	P02545, P05177, P11712, P35869, P51151, Q02127, Q9UNQ0	M Phase	0.033127269527174596	0.02518943423478004	R-HSA-68886
CHEMBL960	P02545, P05177, P11712, P35869, P51151, Q02127, Q9UNQ0	Fatty acid metabolism	0.033127269527174596	0.026677745081053583	R-HSA-8978868
CHEMBL960	P02545, P05177, P11712, P35869, P51151, Q02127, Q9UNQ0	Heme biosynthesis	0.033127269527174596	0.02777412570442217	R-HSA-189451
CHEMBL960	P02545, P05177, P11712, P35869, P51151, Q02127, Q9UNQ0	Aflatoxin activation and detoxification	0.033127269527174596	0.029561426807281466	R-HSA-5423646
CHEMBL960	P02545, P05177, P11712, P35869, P51151, Q02127, Q9UNQ0	Methylation	0.033127269527174596	0.03134580668867504	R-HSA-156581
CHEMBL960	P02545, P05177, P11712, P35869, P51151, Q02127, Q9UNQ0	Apoptotic execution phase	0.033127269527174596	0.03253377243915945	R-HSA-75153
CHEMBL960	P02545, P05177, P11712, P35869, P51151, Q02127, Q9UNQ0	Retrograde transport at the Trans-Golgi-Network	0.033127269527174596	0.033127269527174596	R-HSA-6811440
CHEMBL960	P02545, P05177, P11712, P35869, P51151, Q02127, Q9UNQ0	Meiotic synapsis	0.03727269552851098	0.03727269552851098	R-HSA-1221632
CHEMBL960	P02545, P05177, P11712, P35869, P51151, Q02127, Q9UNQ0	Nucleobase biosynthesis	0.03904446500353265	0.03904446500353265	R-HSA-8956320
CHEMBL960	P02545, P05177, P11712, P35869, P51151, Q02127, Q9UNQ0	RAB geranylgeranylation	0.0408133354836675	0.0408133354836675	R-HSA-8873719
CHEMBL960	P02545, P05177, P11712, P35869, P51151, Q02127, Q9UNQ0	Endogenous sterols	0.0419909739679446	0.0419909739679446	R-HSA-211976
CHEMBL960	P02545, P05177, P11712, P35869, P51151, Q02127, Q9UNQ0	Metabolism of porphyrins	0.04434239605939383	0.04434239605939383	R-HSA-189445
CHEMBL960	P02545, P05177, P11712, P35869, P51151, Q02127, Q9UNQ0	Metabolism	0.0477598782459856	0.0477598782459856	R-HSA-1430728
CHEMBL960	P02545, P05177, P11712, P35869, P51151, Q02127, Q9UNQ0	Cell Cycle, Mitotic	0.048822883958182794	0.048822883958182794	R-HSA-69278
CHEMBL960	P02545, P05177, P11712, P35869, P51151, Q02127, Q9UNQ0	Iron uptake and transport	0.049614348078411474	0.049614348078411474	R-HSA-917937
CHEMBL973	P04035, P05177, P10632, Q02127, Q9UNQ0, Q9Y6L6	Synthesis of (16-20)-hydroxyeicosatetraenoic acids (HETE)	0.0010867868516939438	0.00005140233662626059	R-HSA-2142816
CHEMBL973	P04035, P05177, P10632, Q02127, Q9UNQ0, Q9Y6L6	Biosynthesis of maresin-like SPMs	0.0010867868516939438	0.00005665567417489914	R-HSA-9027307
CHEMBL973	P04035, P05177, P10632, Q02127, Q9UNQ0, Q9Y6L6	Synthesis of epoxy (EET) and dihydroxyeicosatrienoic acids (DHET)	0.0010867868516939438	0.00006792417823087149	R-HSA-2142670
CHEMBL973	P04035, P05177, P10632, Q02127, Q9UNQ0, Q9Y6L6	Biosynthesis of maresins	0.0012937120116811585	0.0001078093343067632	R-HSA-9018682
CHEMBL973	P04035, P05177, P10632, Q02127, Q9UNQ0, Q9Y6L6	Heme degradation	0.001661909646703652	0.0001846566274115169	R-HSA-189483
CHEMBL973	P04035, P05177, P10632, Q02127, Q9UNQ0, Q9Y6L6	Metabolism	0.002418914206449463	0.0003662345369979114	R-HSA-1430728
CHEMBL973	P04035, P05177, P10632, Q02127, Q9UNQ0, Q9Y6L6	Metabolism of lipids	0.002418914206449463	0.00040315236774157714	R-HSA-556833
CHEMBL973	P04035, P05177, P10632, Q02127, Q9UNQ0, Q9Y6L6	Metabolism of steroids	0.0027737600214661207	0.0005445450144699882	R-HSA-8957322
CHEMBL973	P04035, P05177, P10632, Q02127, Q9UNQ0, Q9Y6L6	Cholesterol biosynthesis	0.0027737600214661207	0.0006568205764821977	R-HSA-191273
CHEMBL973	P04035, P05177, P10632, Q02127, Q9UNQ0, Q9Y6L6	Metabolism of porphyrins	0.0027737600214661207	0.0006934400053665302	R-HSA-189445
CHEMBL973	P04035, P05177, P10632, Q02127, Q9UNQ0, Q9Y6L6	Xenobiotics	0.002848457979264918	0.0007121144948162295	R-HSA-211981
CHEMBL973	P04035, P05177, P10632, Q02127, Q9UNQ0, Q9Y6L6	Biosynthesis of DHA-derived SPMs	0.003259098000438665	0.000998971141748184	R-HSA-9018677
CHEMBL973	P04035, P05177, P10632, Q02127, Q9UNQ0, Q9Y6L6	Biosynthesis of specialized proresolving mediators (SPMs)	0.009384494146278288	0.003128164715426096	R-HSA-9018678
CHEMBL973	P04035, P05177, P10632, Q02127, Q9UNQ0, Q9Y6L6	Arachidonic acid metabolism	0.010209501079130656	0.0034031670263768854	R-HSA-2142753
CHEMBL973	P04035, P05177, P10632, Q02127, Q9UNQ0, Q9Y6L6	Cytochrome P450 - arranged by substrate type	0.01084302068111076	0.004249383814780239	R-HSA-211897
CHEMBL973	P04035, P05177, P10632, Q02127, Q9UNQ0, Q9Y6L6	Abacavir transmembrane transport	0.01084302068111076	0.00542151034055538	R-HSA-2161517
CHEMBL973	P04035, P05177, P10632, Q02127, Q9UNQ0, Q9Y6L6	Aromatic amines can be N-hydroxylated or N-dealkylated by CYP1A2	0.011924488311583215	0.005962244155791607	R-HSA-211957
CHEMBL973	P04035, P05177, P10632, Q02127, Q9UNQ0, Q9Y6L6	Biosynthesis of protectins	0.019480367132387766	0.009740183566193883	R-HSA-9018681
CHEMBL973	P04035, P05177, P10632, Q02127, Q9UNQ0, Q9Y6L6	Phase I - Functionalization of compounds	0.019931332730931617	0.010647671946141801	R-HSA-211945
CHEMBL973	P04035, P05177, P10632, Q02127, Q9UNQ0, Q9Y6L6	Pyrimidine biosynthesis	0.019931332730931617	0.012968411607693686	R-HSA-500753
CHEMBL973	P04035, P05177, P10632, Q02127, Q9UNQ0, Q9Y6L6	Transport of organic anions	0.019931332730931617	0.015115444342084894	R-HSA-879518
CHEMBL973	P04035, P05177, P10632, Q02127, Q9UNQ0, Q9Y6L6	CYP2E1 reactions	0.019931332730931617	0.01618742742768242	R-HSA-211999
CHEMBL973	P04035, P05177, P10632, Q02127, Q9UNQ0, Q9Y6L6	Abacavir transport and metabolism	0.019931332730931617	0.018328331207309256	R-HSA-2161522
CHEMBL973	P04035, P05177, P10632, Q02127, Q9UNQ0, Q9Y6L6	Recycling of bile acids and salts	0.019931332730931617	0.019931332730931617	R-HSA-159418
CHEMBL973	P04035, P05177, P10632, Q02127, Q9UNQ0, Q9Y6L6	EGR2 and SOX10-mediated initiation of Schwann cell myelination	0.02099872754065779	0.02099872754065779	R-HSA-9619665
CHEMBL973	P04035, P05177, P10632, Q02127, Q9UNQ0, Q9Y6L6	Fatty acid metabolism	0.02115417574760936	0.02115417574760936	R-HSA-8978868
CHEMBL973	P04035, P05177, P10632, Q02127, Q9UNQ0, Q9Y6L6	Heme biosynthesis	0.024726603372729028	0.024726603372729028	R-HSA-189451
CHEMBL973	P04035, P05177, P10632, Q02127, Q9UNQ0, Q9Y6L6	Aflatoxin activation and detoxification	0.02632045828993934	0.02632045828993934	R-HSA-5423646
CHEMBL973	P04035, P05177, P10632, Q02127, Q9UNQ0, Q9Y6L6	Methylation	0.02791203355811478	0.02791203355811478	R-HSA-156581
CHEMBL973	P04035, P05177, P10632, Q02127, Q9UNQ0, Q9Y6L6	Biological oxidations	0.03329845804028675	0.03329845804028675	R-HSA-211859
CHEMBL973	P04035, P05177, P10632, Q02127, Q9UNQ0, Q9Y6L6	Nucleobase biosynthesis	0.034782585242699615	0.034782585242699615	R-HSA-8956320
CHEMBL973	P04035, P05177, P10632, Q02127, Q9UNQ0, Q9Y6L6	Activation of gene expression by SREBF (SREBP)	0.037413768874623776	0.037413768874623776	R-HSA-2426168
CHEMBL973	P04035, P05177, P10632, Q02127, Q9UNQ0, Q9Y6L6	Iron uptake and transport	0.04422549652017316	0.04422549652017316	R-HSA-917937
CHEMBL973	P04035, P05177, P10632, Q02127, Q9UNQ0, Q9Y6L6	Regulation of cholesterol biosynthesis by SREBP (SREBF)	0.04579143044025469	0.04579143044025469	R-HSA-1655829
CHEMBL991	O00337, P01889, P02768, P20813	Transport of vitamins, nucleosides, and related molecules	0.015030195789477396	0.0003197913997761148	R-HSA-425397
CHEMBL991	O00337, P01889, P02768, P20813	SLC-mediated transmembrane transport	0.044085747607738535	0.004656391658741543	R-HSA-425407
CHEMBL991	O00337, P01889, P02768, P20813	HDL remodeling	0.044085747607738535	0.006505365695261389	R-HSA-8964058
CHEMBL991	O00337, P01889, P02768, P20813	Transport of organic anions	0.044085747607738535	0.007586499659584911	R-HSA-879518
CHEMBL991	O00337, P01889, P02768, P20813	Fatty acids	0.044085747607738535	0.0078566452227804	R-HSA-211935
CHEMBL991	O00337, P01889, P02768, P20813	CYP2E1 reactions	0.044085747607738535	0.008126735629839899	R-HSA-211999
CHEMBL991	O00337, P01889, P02768, P20813	Transport of nucleosides and free purine and pyrimidine bases across the plasma membrane	0.044085747607738535	0.008936675989279497	R-HSA-83936
CHEMBL991	O00337, P01889, P02768, P20813	Recycling of bile acids and salts	0.044085747607738535	0.01001582473805751	R-HSA-159418
CHEMBL991	O00337, P01889, P02768, P20813	Heme degradation	0.044085747607738535	0.010285474166275343	R-HSA-189483
CHEMBL991	O00337, P01889, P02768, P20813	Heme biosynthesis	0.044085747607738535	0.012440687033294706	R-HSA-189451
CHEMBL991	O00337, P01889, P02768, P20813	Plasma lipoprotein remodeling	0.044085747607738535	0.014592378071757617	R-HSA-8963899
CHEMBL991	O00337, P01889, P02768, P20813	Metabolism of porphyrins	0.044085747607738535	0.019956222854732752	R-HSA-189445
CHEMBL991	O00337, P01889, P02768, P20813	Xenobiotics	0.044085747607738535	0.020223838998757127	R-HSA-211981
CHEMBL991	O00337, P01889, P02768, P20813	Endosomal/Vacuolar pathway	0.044085747607738535	0.02209561770979529	R-HSA-1236977
CHEMBL991	O00337, P01889, P02768, P20813	Transport of small molecules	0.044085747607738535	0.02367815622985081	R-HSA-382551
CHEMBL991	O00337, P01889, P02768, P20813	Plasma lipoprotein assembly, remodeling, and clearance	0.044085747607738535	0.026363897537488912	R-HSA-174824
CHEMBL991	O00337, P01889, P02768, P20813	Antigen Presentation: Folding, assembly and peptide loading of class I MHC	0.044085747607738535	0.02742878072723176	R-HSA-983170
CHEMBL991	O00337, P01889, P02768, P20813	Scavenging of heme from plasma	0.044085747607738535	0.028492790166720017	R-HSA-2168880
CHEMBL991	O00337, P01889, P02768, P20813	Post-translational protein phosphorylation	0.044085747607738535	0.029290224135330667	R-HSA-8957275
CHEMBL991	O00337, P01889, P02768, P20813	Bile acid and bile salt metabolism	0.044085747607738535	0.03247505188602384	R-HSA-194068
CHEMBL991	O00337, P01889, P02768, P20813	Regulation of Insulin-like Growth Factor (IGF) transport and uptake by Insulin-like Growth Factor Binding Proteins (IGFBPs)	0.044085747607738535	0.03406452370850821	R-HSA-381426
CHEMBL991	O00337, P01889, P02768, P20813	Platelet degranulation	0.044085747607738535	0.03670929038596982	R-HSA-114608
CHEMBL991	O00337, P01889, P02768, P20813	Response to elevated platelet cytosolic Ca2+	0.044085747607738535	0.0385573928975772	R-HSA-76005
CHEMBL991	O00337, P01889, P02768, P20813	ER-Phagosome pathway	0.044085747607738535	0.044085747607738535	R-HSA-1236974
CHEMBL991	O00337, P01889, P02768, P20813	Binding and Uptake of Ligands by Scavenger Receptors	0.0446110112823519	0.0446110112823519	R-HSA-2173782
CHEMBL991	O00337, P01889, P02768, P20813	Cytochrome P450 - arranged by substrate type	0.049590226688494554	0.049590226688494554	R-HSA-211897
CHEMBL991	O00337, P01889, P02768, P20813	Antigen processing-Cross presentation	0.049851750375128456	0.049851750375128456	R-HSA-1236975
