# Supplementary material for: Path4Drug: Data Science Workflow for Identification of Tissue-Specific Biological Pathways Modulated by Toxic Drugs
Source: Front Pharmacol. 2021 Oct 14;12:708296. doi: 10.3389/fphar.2021.708296 (PMC8551608; doi:10.3389/fphar.2021.708296)
Supplement: Supplementary file 1 [file DataSheet1.ZIP › 708296_supplementary_material_UPDATED/results/hepatotoxic_targets.csv.csv]

Entry
A1A5C7
B1AH88
O00255
O00337
O00453
O00519
O14867
O14976
O15151
O15245
O15438
O60656
O75469
O75751
O94956
O95342
P00325
P00326
P00352
P00491
P00558
P00918
P01889
P01909
P01911
P02545
P02763
P02766
P02768
P04035
P04798
P05121
P05177
P05181
P05543
P06276
P06746
P07327
P07333
P07437
P07949
P08183
P08319
P08684
P09172
P09455
P09488
P0DP23
P10275
P10276
P10619
P10632
P10635
P11245
P11474
P11509
P11712
P11766
P14550
P15531
P15735
P16662
P19224
P19793
P19838
P20813
P20815
P21397
P21589
P21860
P21964
P22309
P22310
P22392
P23141
P23919
P24462
P24530
P27144
P27338
P27816
P28332
P28702
P29218
P30085
P30536
P32320
P32321
P33261
P35348
P35368
P35503
P35869
P37288
P40763
P42330
P45954
P47989
P49005
P49585
P49760
P49840
P49895
P50225
P51151
P51649
P52209
P53985
P54098
P54819
P54855
P55157
P55210
P55263
P78527
Q00536
Q02127
Q02218
Q03181
Q06278
Q07869
Q13547
Q15185
Q15648
Q16665
Q5T3U5
Q86VU5
Q8NER1
Q8TCD5
Q92769
Q92887
Q96FL8
Q99447
Q99720
Q99808
Q9HB55
Q9HCU8
Q9NPD5
Q9NR19
Q9NRF9
Q9NZ45
Q9UBK2
Q9UNQ0
Q9Y694
Q9Y6L6
