# Supplementary material for: Path4Drug: Data Science Workflow for Identification of Tissue-Specific Biological Pathways Modulated by Toxic Drugs
Source: Front Pharmacol. 2021 Oct 14;12:708296. doi: 10.3389/fphar.2021.708296 (PMC8551608; doi:10.3389/fphar.2021.708296)
Supplement: Supplementary file 1 [file DataSheet1.ZIP › 708296_supplementary_material_UPDATED/results/README.txt]

*This README file is a short summary of the results files of the Path4Drug project*

csv files "hepatotoxic_pathways", "cardiotoxic_pathways", "cardiac_therapy_pathways" contain the raw results obtained directly from the worflow. 
They consist of the ChEMBL identifier for the compound, the concatenated, tissue-specific target list, the name of the pathways, FDRs and pValues, and the Reactome identifiers of the pathways.  

csv files "hepatotoxic_targetes", "cardiotoxic_targets", and "cardiac_therapy_targets" consist of the tissue-specific targets, retained by the workflow for each class.
