# Supplementary material for: Path4Drug: Data Science Workflow for Identification of Tissue-Specific Biological Pathways Modulated by Toxic Drugs
Source: Front Pharmacol. 2021 Oct 14;12:708296. doi: 10.3389/fphar.2021.708296 (PMC8551608; doi:10.3389/fphar.2021.708296)
Supplement: Supplementary file 1 [file DataSheet1.ZIP › 708296_supplementary_material_UPDATED/workflow_files/chemicals/chemicals.tsv]

PharmGKB Accession Id	Name	Generic Names	Trade Names	Brand Mixtures	Type	Cross-references	SMILES	InChI	Dosing Guideline	External Vocabulary	Clinical Annotation Count	Variant Annotation Count	Pathway Count	VIP Count	Dosing Guideline Sources	Top Clinical Annotation Level	Top FDA Label Testing Level	Top Any Drug Label Testing Level	Label Has Dosing Info	Has Rx Annotation	RxNorm Identifiers	ATC Identifiers	PubChem Compound Identifiers
PA166178620	10-formyltetrahydrofolate				Biological Intermediate	PubChem Compound:10			No		0	0	2	0									10
PA166131395	10-hydroxy r-warfarin				Metabolite	HMDB:HMDB13884			No		0	0	1	0
PA166182602	10-monohydroxy oxcarbazepine				Metabolite	PubChem Compound:10061548			No		0	0	0	0									10061548
PA166131247	12-hydroxynevirapine				Metabolite	HMDB:HMDB13911,"PubChem Compound:453338"			No		0	0	0	0									453338
PA166131249	12-hydroxynevirapine glucuronide				Metabolite	HMDB:HMDB60705,"PubChem Compound:131769925"			No		0	0	0	0									131769925
PA166165005	12-hydroxy-sirolimus				Metabolite				No		0	0	1	0
PA166131367	1,3,7-trimethyluric acid				Metabolite	PubChem Compound:79437	CN1C2=C(NC1=O)N(C(=O)N(C2=O)C)C	InChI=1S/C8H10N4O3/c1-10-4-5(9-7(10)14)11(2)8(15)12(3)6(4)13/h1-3H3,(H,9,14)	No		0	0	1	0									79437
PA166131353	1,3-dimethyl uric acid				Metabolite	PubChem Compound:70346	CN1C2=C(C(=O)N(C1=O)C)NC(=O)N2	InChI=1S/C7H8N4O3/c1-10-4-3(8-6(13)9-4)5(12)11(2)7(10)14/h1-2H3,(H2,8,9,13)	No		0	0	0	0									70346
PA166131533	13-O-demethyl tacrolimus				Metabolite	PubChem Compound:131769926			No		0	0	0	0									131769926
PA166160599	14-hydroxyclarithromycin	14-Hydroxy-6-O-methylerythromycin			Metabolite				No		0	0	1	0
PA166131373	1,7-dimethyluric acid	17U			Metabolite	PubChem Compound:91611	CN1C2=C(NC1=O)NC(=O)N(C2=O)C	InChI=1S/C7H8N4O3/c1-10-3-4(8-6(10)13)9-7(14)11(2)5(3)12/h1-2H3,(H,8,13)(H,9,14)	No		0	0	1	0									91611
PA165820585	1,7-dimethylxanthine	17X,"paraxanthine"			Metabolite	PubChem Compound:4687	CN1C=NC2=C1C(=O)N(C(=O)N2)C	InChI=1S/C7H8N4O2/c1-10-3-8-5-4(10)6(12)11(2)7(13)9-5/h3H,1-2H3,(H,9,13)	No		0	12	1	0									4687
PA166131327	1-hydroxyibuprofen				Metabolite	PubChem Compound:45117195	CC(C)C(C1=CC=C(C=C1)C(C)C(=O)O)O	InChI=1S/C13H18O3/c1-8(2)12(14)11-6-4-10(5-7-11)9(3)13(15)16/h4-9,12,14H,1-3H3,(H,15,16)	No		0	0	0	0									45117195
PA166131541	1-hydroxyibuprofen glucuronide				Metabolite				No		0	0	0	0
PA166131352	1-methyluric acid				Metabolite	PubChem Compound:69726	CN1C(=O)C2=C(NC(=O)N2)NC1=O	InChI=1S/C6H6N4O3/c1-10-4(11)2-3(9-6(10)13)8-5(12)7-2/h1H3,(H,9,13)(H2,7,8,12)	No		0	0	1	0									69726
PA166131368	1-methylxanthine				Metabolite	PubChem Compound:80220	CN1C(=O)C2=C(NC1=O)N=CN2	InChI=1S/C6H6N4O2/c1-10-5(11)3-4(8-2-7-3)9-6(10)12/h2H,1H3,(H,7,8)(H,9,12)	No		0	0	1	0									80220
PA166131511	2,3-diene valproic acid-coenzyme A				Metabolite				No		0	0	1	0
PA166131512	2,4-diene valproic acid-coenzyme A				Metabolite				No		0	0	1	0
PA166182310	2,6-dimethylphenylhydroxylamine	DMHA,"dimethylphenyl N-hydroxylamine"			Metabolite	PubChem Compound:145679			No		0	0	1	0									145679
PA166182227	2,6-xylidine	2,6-dimethylaniline			Metabolite	PubChem Compound:6896			No		0	0	1	0									6896
PA164712302	2-amino-1-phenylethanol derivatives				Drug Class				No	ATC:C04AA(2-amino-1-phenylethanol derivatives)	0	0	0	0								C04AA
PA166182231	2-amino-3-methylbenzoate				Metabolite	HMDB:HMDB0060680,"PubChem Compound:78101"			No		0	0	0	0									78101
PA166131288	2-chloroethylamine				Metabolite	PubChem Compound:13369	C(CCl)N	InChI=1S/C2H6ClN/c3-1-2-4/h1-2,4H2	No		0	0	0	0									13369
PA166131572	2-dechloroethyl ifosfamide				Metabolite	HMDB:HMDB13859			No		0	0	1	0
PA166131568	2'-deoxy-2',2'-difluorouridine monophosphate				Metabolite				No		0	0	0	0
PA166131246	2-ene valproic acid				Metabolite	HMDB:HMDB13902			No		0	0	1	0
PA166131250	2-ene valproic acid-coenzyme A				Metabolite	HMDB:HMDB60714			No		0	0	1	0
PA165817200	2-hydroxycarbamazepine	2OH-CBZ			Metabolite	PubChem Compound:129274	C1=CC=C2C(=C1)C=CC3=C(N2C(=O)N)C=CC(=C3)O	InChI=1S/C15H12N2O2/c16-15(19)17-13-4-2-1-3-10(13)5-6-11-9-12(18)7-8-14(11)17/h1-9,18H,(H2,16,19)	No		0	0	0	0									129274
PA166131468	2-hydroxy-desethylamodiaquine				Metabolite				No		0	0	0	0
PA166131283	2-hydroxydesipramine				Metabolite	PubChem Compound:121249	CNCCCN1C2=C(CCC3=CC=CC=C31)C=C(C=C2)O	InChI=1S/C18H22N2O/c1-19-11-4-12-20-17-6-3-2-5-14(17)7-8-15-13-16(21)9-10-18(15)20/h2-3,5-6,9-10,13,19,21H,4,7-8,11-12H2,1H3	No		0	0	0	0									121249
PA166131251	2-hydroxydesipramine glucuronide				Metabolite	HMDB:HMDB60716,"PubChem Compound:71748973"			No		0	0	0	0									71748973
PA166178655	2-hydroxyestradiol				Biological Intermediate	DrugBank:DB07706,"HMDB:HMDB00338","PubChem Compound:247304"			No		0	0	0	0									247304
PA166131267	2-hydroxyibuprofen				Metabolite	PubChem Compound:10443535	CC(C1=CC=C(C=C1)CC(C)(C)O)C(=O)O	InChI=1S/C13H18O3/c1-9(12(14)15)11-6-4-10(5-7-11)8-13(2,3)16/h4-7,9,16H,8H2,1-3H3,(H,14,15)	No		0	0	0	0									10443535
PA166131542	2-hydroxyibuprofen glucuronide				Metabolite				No		0	0	0	0
PA166131287	2-hydroxyiminostilbene				Metabolite	PubChem Compound:13103864	C1=CC=C2C(=C1)C=CC3=C(N2)C=CC(=C3)O	InChI=1S/C14H11NO/c16-12-7-8-14-11(9-12)6-5-10-3-1-2-4-13(10)15-14/h1-9,15-16H	No		0	0	0	0									13103864
PA166131271	2-hydroxyimipramine				Metabolite	PubChem Compound:108051	CN(C)CCCN1C2=C(CCC3=CC=CC=C31)C=C(C=C2)O	InChI=1S/C19H24N2O/c1-20(2)12-5-13-21-18-7-4-3-6-15(18)8-9-16-14-17(22)10-11-19(16)21/h3-4,6-7,10-11,14,22H,5,8-9,12-13H2,1-2H3	No		0	0	0	0									108051
PA166131277	2-hydroxyimipramine glucuronide				Metabolite	PubChem Compound:10874382	CN(C)CCCN1C2=C(CCC3=CC=CC=C31)C=C(C=C2)O[C@H]4[C@@H]([C@H]([C@@H]([C@H](O4)C(=O)O)O)O)O	InChI=1S/C25H32N2O7/c1-26(2)12-5-13-27-18-7-4-3-6-15(18)8-9-16-14-17(10-11-19(16)27)33-25-22(30)20(28)21(29)23(34-25)24(31)32/h3-4,6-7,10-11,14,20-23,25,28-30H,5,8-9,12-13H2,1-2H3,(H,31,32)/t20-,21-,22+,23-,25+/m0/s1	No		0	0	0	0									10874382
PA166160755	2-hydroxymethyl atomoxetine				Metabolite				No		0	0	1	0
PA166164917	2-hydroxymethyl olanzapine				Metabolite	PubChem Compound:9840400	CN1CCN(CC1)C2=C3C=C(SC3=NC4=CC=CC=C4N2)CO	InChI=1S/C17H20N4OS/c1-20-6-8-21(9-7-20)16-13-10-12(11-22)23-17(13)19-15-5-3-2-4-14(15)18-16/h2-5,10,18,22H,6-9,11H2,1H3	No		0	0	1	0									9840400
PA166131275	2-hydroxynevirapine				Metabolite	PubChem Compound:10850461	CC1=CC(=O)NC2=C1NC(=O)C3=C(N2C4CC4)N=CC=C3	InChI=1S/C15H14N4O2/c1-8-7-11(20)17-14-12(8)18-15(21)10-3-2-6-16-13(10)19(14)9-4-5-9/h2-3,6-7,9H,4-5H2,1H3,(H,17,20)(H,18,21)	No		0	0	0	0									10850461
PA166131253	2-hydroxynevirapine glucuronide				Metabolite	HMDB:HMDB60720,"PubChem Compound:131769929"			No		0	0	0	0									131769929
PA134967247	2-methoxyestradiol				Drug	PubChem Compound:66414			No		0	0	0	0									66414
PA166131365	2-oxazolidone				Metabolite	PubChem Compound:73949	C1COC(=O)N1	InChI=1S/C3H5NO2/c5-3-4-1-2-6-3/h1-2H2,(H,4,5)	No		0	0	0	0									73949
PA166131290	2-oxo-clopidogrel				Metabolite	PubChem Compound:13748464	COC(=O)C(C1=CC=CC=C1Cl)N2CCC3C(=CC(=O)S3)C2	InChI=1S/C16H16ClNO3S/c1-21-16(20)15(11-4-2-3-5-12(11)17)18-7-6-13-10(9-18)8-14(19)22-13/h2-5,8,13,15H,6-7,9H2,1H3	No		0	0	1	0									13748464
PA166131532	31-O-demethyl tacrolimus				Metabolite	HMDB:HMDB61049,"PubChem Compound:131770014"			No		0	0	0	0									131770014
PA166181082	3,4-dihydroxyphenylacetaldehyde				Metabolite,"Biological Intermediate"	ChEBI:CHEBI:27978,"HMDB:HMDB0003791","PubChem Compound:119219"	C1=CC(=C(C=C1CC=O)O)O	InChI=1S/C8H8O3/c9-4-3-6-1-2-7(10)8(11)5-6/h1-2,4-5,10-11H,3H2	No		0	0	1	0									119219
PA166181083	3,4-dihydroxyphenylacetic acid				Metabolite,"Biological Intermediate"	ChEBI:CHEBI:41941,"DrugBank:DB01702","HMDB:HMDB0001336","PubChem Compound:547"	C1=CC(=C(C=C1CC(=O)O)O)O	InChI=1S/C8H8O4/c9-6-2-1-5(3-7(6)10)4-8(11)12/h1-3,9-10H,4H2,(H,11,12)	No		0	0	0	0									547
PA166181134	3,4-dihydroxyphenylglycolaldehyde				Metabolite,"Biological Intermediate"	ChEBI:CHEBI:27852,"HMDB:HMDB0006242","PubChem Compound:151725"	C1=CC(=C(C=C1C(C=O)O)O)O	InChI=1S/C8H8O4/c9-4-8(12)5-1-2-6(10)7(11)3-5/h1-4,8,10-12H	No		0	0	1	0									151725
PA166165008	34-hydroxy-sirolimus				Metabolite				No		0	0	1	0
PA131887008	3,4-methylenedioxymethamphetamine	Ecstasy,"MDMA"			Drug	ChEBI:CHEBI:1391,"Chemical Abstracts Service:42542-10-9","ChemSpider:1556","DrugBank:DB01454","KEGG Compound:C07577","PubChem Compound:1615","PubChem Substance:46506404","PubChem Substance:9780","URL:http://en.wikipedia.org/wiki/3%2C4-Methylenedioxymethamphetamine"	CC(CC1=CC2=C(C=C1)OCO2)NC	InChI=1S/C11H15NO2/c1-8(12-2)5-9-3-4-10-11(6-9)14-7-13-10/h3-4,6,8,12H,5,7H2,1-2H3	No		6	10	0	1		3							1615
PA165958321	3,5-dimethyl-2-(3-pyridyl)thiazolidin-4-one	( )-cis-3,5-Dimethyl-2-(3-pyridyl)thiazolidin-4-one hydrochloride,"130841-70-2","158511-47-8","3,5-dimethyl-2-(3-pyridyl)thiazolidin-4-one","4-Thiazolidinone, 3,5-dimethyl-2-(3-pyridinyl)-, monohydrochloride, cis-(+-)-","AC1L433Y","SM-10661","SM-12502"			Drug	PubChem Compound:178014	C[C@H]1C(=O)N([C@H](S1)C2=CN=CC=C2)C.Cl	InChI=1S/C10H12N2OS.ClH/c1-7-9(13)12(2)10(14-7)8-4-3-5-11-6-8;/h3-7,10H,1-2H3;1H/t7-,10+;/m0./s1	No		0	0	0	1									178014
PA166165006	39-o-desmethyl sirolimus				Metabolite				No		0	0	1	0
PA166131272	3'-amino-3'-deoxythymidine				Metabolite	PubChem Compound:108074	CC1=CN(C(=O)NC1=O)[C@H]2C[C@@H]([C@H](O2)CO)N	InChI=1S/C10H15N3O4/c1-5-3-13(10(16)12-9(5)15)8-2-6(11)7(4-14)17-8/h3,6-8,14H,2,4,11H2,1H3,(H,12,15,16)/t6-,7+,8+/m0/s1	No		0	0	0	0									108074
PA166131292	3'-amino-3'-deoxythymidine glucuronide				Metabolite	PubChem Compound:159513	CC1=CN(C(=O)NC1=O)[C@H]2C[C@@H]([C@H](O2)CO[C@H]3[C@@H]([C@H]([C@@H]([C@H](O3)C(=O)O)O)O)O)N	InChI=1S/C16H23N3O10/c1-5-3-19(16(26)18-13(5)23)8-2-6(17)7(28-8)4-27-15-11(22)9(20)10(21)12(29-15)14(24)25/h3,6-12,15,20-22H,2,4,17H2,1H3,(H,24,25)(H,18,23,26)/t6-,7+,8+,9-,10-,11+,12-,15+/m0/s1	No		0	0	0	0									159513
PA165858618	3-aminopyridine-2-carboxaldehyde thiosemicarbazone				Drug	PubChem Compound:9571836	C1=CC(=C(N=C1)/C=N/NC(=S)N)N	InChI=1S/C7H9N5S/c8-5-2-1-3-10-6(5)4-11-12-7(9)13/h1-4H,8H2,(H3,9,12,13)/b11-4+	No		0	0	0	1									9571836
PA451993	3-beta-hydroxy-5-androsten-17-one	3-beta-hydroxy-5-androsten-17-one,"5-dehydroepiandrosterone","5-dhea","dha","dhea","prasterone"	Fidelin,"OVIGYN-D"		Drug	ChEBI:CHEBI:28689,"Chemical Abstracts Service:53-43-0","ChemSpider:5670","DrugBank:DB01708","IUPHAR Ligand:2370","KEGG Compound:C01227","PDB:AND","PubChem Compound:5881","PubChem Substance:4449","PubChem Substance:46508824"	C[C@]12CC[C@H]3[C@H]([C@@H]1CCC2=O)CC=C4[C@@]3(CC[C@@H](C4)O)C	InChI=1S/C19H28O2/c1-18-9-7-13(20)11-12(18)3-4-14-15-5-6-17(21)19(15,2)10-8-16(14)18/h3,13-16,20H,4-11H2,1-2H3/t13-,14-,15-,16-,18-,19-/m0/s1	No	MeSH:C033625(Gynodian),"MeSH:C452866(GL-701)","ATC:A14AA07(prasterone)"	0	0	0	0								A14AA07	5881
PA166123047	3-cyano-7-ethoxycoumarin				Drug	PubChem Compound:164045	CCOC1=CC2=C(C=C1)C=C(C(=O)O2)C#N	InChI=1S/C12H9NO3/c1-2-15-10-4-3-8-5-9(7-13)12(14)16-11(8)6-10/h3-6H,2H2,1H3	No		0	0	0	0									164045
PA166131571	3-dechloroethyl ifosfamide				Metabolite	HMDB:HMDB13858			No		0	0	2	0
PA166131513	3-ene valproic acid-coenzyme A				Metabolite				No		0	0	1	0
PA166178661	3-hydroxy-3-methylglutaryl coenzyme A	HMG-CoA,"hydroxymethylglutaryl-CoA"			Biological Intermediate	PubChem Compound:445127			No		0	0	0	0									445127
PA165817197	3-hydroxycarbamazepine				Metabolite	PubChem Compound:135290	C1=CC=C2C(=C1)C=CC3=C(N2C(=O)N)C=C(C=C3)O	InChI=1S/C15H12N2O2/c16-15(19)17-13-4-2-1-3-10(13)5-6-11-7-8-12(18)9-14(11)17/h1-9,18H,(H2,16,19)	No		0	0	0	0									135290
PA166131485	3-hydroxycarbamazepine free radical				Metabolite				No		0	0	0	0
PA166131262	3-hydroxycotinine				Metabolite	PubChem Compound:10219774	CN1[C@@H](CC(C1=O)O)C2=CN=CC=C2	InChI=1S/C10H12N2O2/c1-12-8(5-9(13)10(12)14)7-3-2-4-11-6-7/h2-4,6,8-9,13H,5H2,1H3/t8-,9?/m0/s1	No		0	0	1	0									10219774
PA166131242	3-hydroxycotinine glucuronide				Metabolite	HMDB:HMDB01204,"PubChem Compound:53477725"			No		0	0	1	0									53477725
PA166163700	3'-hydroxydiclofenac				Metabolite	PubChem Compound:112230	C1=CC=C(C(=C1)CC(=O)O)NC2=C(C=CC(=C2Cl)O)Cl	InChI=1S/C14H11Cl2NO3/c15-9-5-6-11(18)13(16)14(9)17-10-4-2-1-3-8(10)7-12(19)20/h1-6,17-18H,7H2,(H,19,20)	No		0	0	1	0									112230
PA166131357	3-hydroxyibuprofen				Metabolite	PubChem Compound:71312545	CC(CC1=CC=C(C=C1)C(C)C(=O)O)CO	InChI=1S/C13H18O3/c1-9(8-14)7-11-3-5-12(6-4-11)10(2)13(15)16/h3-6,9-10,14H,7-8H2,1-2H3,(H,15,16)	No		0	0	0	0									71312545
PA166131543	3-hydroxyibuprofen glucuronide				Metabolite				No		0	0	0	0
PA166181841	3-hydroxylidocaine				Metabolite	ChEBI:CHEBI:80567,"HMDB:HMDB0060655","PubChem Compound:161824"			No		0	0	1	0									161824
PA166182232	3-hydroxymonoethylglycinexylidide	3-hydroxy-n-desethyl lidocaine			Metabolite	HMDB:HMDB0060678,"PubChem Compound:3015693"			No		0	0	0	0									3015693
PA166131276	3-hydroxynevirapine				Metabolite	HMDB:HMDB13914,"PubChem Compound:10978907"			No		0	0	0	0									10978907
PA166131252	3-hydroxynevirapine glucuronide				Metabolite	HMDB:HMDB60743,"PubChem Compound:131769937"			No		0	0	0	0									131769937
PA166131360	3-hydroxyomeprazole				Metabolite	PubChem Compound:71587579	CC1=CN=C(C(=C1OC)CO)CS(=O)C2=NC3=C(N2)C=C(C=C3)OC	InChI=1S/C17H19N3O4S/c1-10-7-18-15(12(8-21)16(10)24-3)9-25(22)17-19-13-5-4-11(23-2)6-14(13)20-17/h4-7,21H,8-9H2,1-3H3,(H,19,20)	No		0	0	0	0									71587579
PA166131384	3-hydroxysulfolane				Metabolite	PubChem Compound:98932	C1CS(=O)(=O)CC1O	InChI=1S/C4H8O3S/c5-4-1-2-8(6,7)3-4/h4-5H,1-3H2	No		0	0	0	0									98932
PA166131289	3-hydroxy valproic acid				Metabolite	PubChem Compound:134459	CCCC(C(CC)O)C(=O)O	InChI=1S/C8H16O3/c1-3-5-6(8(10)11)7(9)4-2/h6-7,9H,3-5H2,1-2H3,(H,10,11)	No		0	0	1	0									134459
PA166131514	3-hydroxy valproic acid-coenzyme A				Metabolite				No		0	0	1	0
PA166181085	3-methoxytyramine				Metabolite,"Biological Intermediate"	ChEBI:CHEBI:1582,"HMDB:HMDB0000022","PubChem Compound:1669"	COC1=C(C=CC(=C1)CCN)O	InChI=1S/C9H13NO2/c1-12-9-6-7(4-5-10)2-3-8(9)11/h2-3,6,11H,4-5,10H2,1H3	No		0	0	1	0									1669
PA166131354	3-methylxanthine				Metabolite	PubChem Compound:70639	CN1C2=C(C(=O)NC1=O)NC=N2	InChI=1S/C6H6N4O2/c1-10-4-3(7-2-8-4)5(11)9-6(10)12/h2H,1H3,(H,7,8)(H,9,11,12)	No		0	0	0	0									70639
PA164712303	3-oxoandrosten (4) derivatives				Drug Class				No	ATC:G03BA(3-oxoandrosten (4) derivatives)	0	0	0	0								G03BA
PA166131515	3-oxo-valproic acid-coenzyme A				Metabolite				No		0	0	1	0
PA166163701	4',5-dihydroxydiclofenac				Metabolite	PubChem Compound:3052567	C1=CC(=C(C=C1O)CC(=O)O)NC2=C(C=C(C=C2Cl)O)Cl	InChI=1S/C14H11Cl2NO4/c15-10-5-9(19)6-11(16)14(10)17-12-2-1-8(18)3-7(12)4-13(20)21/h1-3,5-6,17-19H,4H2,(H,20,21)	No		0	0	1	0									3052567
PA166122786	4,6,4'-trimethylangelicin				Drug	PubChem Compound:107731	CC1=CC(=O)OC2=C3C(=COC3=C(C=C12)C)C	InChI=1S/C14H12O3/c1-7-5-11(15)17-14-10(7)4-8(2)13-12(14)9(3)6-16-13/h4-6H,1-3H3	No		0	0	0	0									107731
PA166165251	4-beta-hydroxycholesterol				Biological Intermediate	PubChem Compound:53345676	C[C@H](CCCC(C)C)[C@H]1CC[C@@H]2[C@@]1(CC[C@H]3[C@H]2CC=C4[C@@]3(CCC([C@@H]4O)O)C)C	InChI=1S/C27H46O2/c1-17(2)7-6-8-18(3)20-11-12-21-19-9-10-23-25(29)24(28)14-16-27(23,5)22(19)13-15-26(20,21)4/h10,17-22,24-25,28-29H,6-9,11-16H2,1-5H3/t18-,19+,20-,21+,22+,24?,25-,26-,27-/m1/s1	No		0	2	0	0									53345676
PA166131238	4-carboxynevirapine				Metabolite	DrugBank Metabolite:DBMET00727,"PubChem Compound:10709035"			No		0	0	0	0									10709035
PA166131245	4-ene valproic acid				Metabolite	HMDB:HMDB13897			No		0	0	1	0
PA166131254	4-ene valproic acid-coenzyme A				Metabolite	HMDB:HMDB60762			No		0	0	1	0
PA166160749	4'-hydroxy atomoxetine				Metabolite	PubChem Compound:9816910	CC1=C(C=CC(=C1)O)O[C@H](CCNC)C2=CC=CC=C2	InChI=1S/C17H21NO2/c1-13-12-15(19)8-9-16(13)20-17(10-11-18-2)14-6-4-3-5-7-14/h3-9,12,17-19H,10-11H2,1-2H3/t17-/m1/s1	No		0	0	1	0									9816910
PA166160750	4-hydroxyatomoxetine-O-glucuronide				Metabolite	PubChem Compound:29981146	CC1=C(C=CC(=C1)O[C@H]2[C@@H]([C@H]([C@@H]([C@H](O2)C(=O)O)O)O)O)O[C@H](CCNC)C3=CC=CC=C3	InChI=1S/C23H29NO8/c1-13-12-15(30-23-20(27)18(25)19(26)21(32-23)22(28)29)8-9-16(13)31-17(10-11-24-2)14-6-4-3-5-7-14/h3-9,12,17-21,23-27H,10-11H2,1-2H3,(H,28,29)/t17-,18+,19+,20-,21+,23-/m1/s1	No		0	0	1	0									29981146
PA166170175	4-hydroxybupropion				Metabolite	PubChem Compound:75304411			No		0	0	1	0									75304411
PA166169930	4'-hydroxyclobazam				Metabolite	PubChem Compound:14275474			No		0	0	1	0									14275474
PA166131388	4-hydroxycyclophosphamide				Metabolite	PubChem Compound:99735	C1COP(=O)(NC1O)N(CCCl)CCCl	InChI=1S/C7H15Cl2N2O3P/c8-2-4-11(5-3-9)15(13)10-7(12)1-6-14-15/h7,12H,1-6H2,(H,10,13)	No		0	0	2	1									99735
PA166163693	4'-hydroxydiclofenac				Metabolite	PubChem Compound:116545	C1=CC=C(C(=C1)CC(=O)O)NC2=C(C=C(C=C2Cl)O)Cl	InChI=1S/C14H11Cl2NO3/c15-10-6-9(18)7-11(16)14(10)17-12-4-2-1-3-8(12)5-13(19)20/h1-4,6-7,17-18H,5H2,(H,19,20)	No		0	0	1	0									116545
PA166178986	4-hydroxyestradiol				Biological Intermediate	PubChem Compound:5282360	C[C@]12CC[C@H]3[C@H]([C@@H]1CC[C@@H]2O)CCC4=C3C=CC(=C4O)O	InChI=1S/C18H24O3/c1-18-9-8-11-10-4-6-15(19)17(21)13(10)3-2-12(11)14(18)5-7-16(18)20/h4,6,11-12,14,16,19-21H,2-3,5,7-9H2,1H3/t11-,12-,14+,16+,18+/m1/s1	No		0	0	0	0									5282360
PA166131315	4-hydroxyifosfamide				Metabolite	PubChem Compound:308171	C1COP(=O)(N(C1O)CCCl)NCCCl	InChI=1S/C7H15Cl2N2O3P/c8-2-4-10-15(13)11(5-3-9)7(12)1-6-14-15/h7,12H,1-6H2,(H,10,13)	No		0	0	1	0									308171
PA166169931	4'-hydroxy-n-desmethylclobazam				Metabolite	PubChem Compound:14275476			No		0	0	1	0									14275476
PA166131241	4-hydroxy-n-desmethyltamoxifen				Metabolite	ChEBI:CHEBI:80555			No		0	0	0	0
PA166177867	4'-hydroxyphenyl carvedilol				Metabolite	PubChem Compound:4572774			No		0	0	1	0									4572774
PA166176065	4-hydroxypropranolol				Metabolite	PubChem Compound:91565			No		0	0	1	0									91565
PA166176064	4-hydroxypropranolol glucuronide				Metabolite	PubChem Compound:125231			No		0	0	1	0									125231
PA166176066	4-hydroxypropranolol sulfate				Metabolite	PubChem Compound:135862			No		0	0	1	0									135862
PA166127652	4-hydroxytamoxifen	4-OH tamoxifen,"afimoxifene"			Metabolite	PubChem Compound:449459	CC/C(=C(\C1=CC=C(C=C1)O)/C2=CC=C(C=C2)OCCN(C)C)/C3=CC=CC=C3	InChI=1S/C26H29NO2/c1-4-25(20-8-6-5-7-9-20)26(21-10-14-23(28)15-11-21)22-12-16-24(17-13-22)29-19-18-27(2)3/h5-17,28H,4,18-19H2,1-3H3/b26-25-	No		0	15	0	0									449459
PA166131409	4-hydroxytamoxifen-n-glucuronide	4-oh tamoxifen-n-glucuronide			Metabolite				No		0	0	0	0
PA166131362	4-hydroxytamoxifen-o-glucuronide				Metabolite	HMDB:HMDB61125			No		0	0	0	0
PA166131408	4-hydroxytamoxifen sulfate	4OH tamoxifen sulphate			Metabolite				No		0	0	0	0
PA166131516	4-hydroxy valproic acid				Metabolite				No		0	0	1	0
PA166159252	4-hydroxyvoriconazole				Metabolite				No		0	0	1	0
PA166159253	4-hydroxyvoriconazole 4-o-glucuronide				Metabolite				No		0	0	1	0
PA166131339	4-hydroxywarfarin				Metabolite	PubChem Compound:54682146	CC(=O)CC(C1=CC=C(C=C1)O)C2=C(C3=CC=CC=C3OC2=O)O	InChI=1S/C19H16O5/c1-11(20)10-15(12-6-8-13(21)9-7-12)17-18(22)14-4-2-3-5-16(14)24-19(17)23/h2-9,15,21-22H,10H2,1H3	No		0	0	1	0									54682146
PA166182230	4-hydroxyxylidine	4-Hydroxy-2,6-dimethylaniline			Metabolite	PubChem Compound:76543			No		0	0	1	0									76543
PA166131320	4-ketocyclophosphamide				Metabolite	PubChem Compound:33676	C1COP(=O)(NC1=O)N(CCCl)CCCl	InChI=1S/C7H13Cl2N2O3P/c8-2-4-11(5-3-9)15(13)10-7(12)1-6-14-15/h1-6H2,(H,10,12,13)	No		0	0	1	0									33676
PA166131387	4-ketoifosfamide				Metabolite	PubChem Compound:99303	C1COP(=O)(N(C1=O)CCCl)NCCCl	InChI=1S/C7H13Cl2N2O3P/c8-2-4-10-15(13)11(5-3-9)7(12)1-6-14-15/h1-6H2,(H,10,13)	No		0	0	0	0									99303
PA166178648	4-methoxyestradiol				Biological Intermediate	PubChem Compound:68578			No		0	0	0	0									68578
PA151958637	4-methylthioamphetamine				Drug				No		0	0	0	0
PA154081778	4-methylumbelliferone				Drug				No		0	0	0	0
PA166178622	5,10-methenyltetrahydrofolate				Biological Intermediate	PubChem Compound:136			No		0	0	3	0									136
PA166179139	5,10-methylenetetrahydrofolate	5,10-Methylene-THF			Biological Intermediate	HMDB:HMDB0001533,"PubChem Compound:135398652"	C1[C@@H]2CN(CN2C3=C(N1)NC(=NC3=O)N)C4=CC=C(C=C4)C(=O)NC(CCC(=O)O)C(=O)O	InChI=1S/C20H23N7O6/c21-20-24-16-15(18(31)25-20)27-9-26(8-12(27)7-22-16)11-3-1-10(2-4-11)17(30)23-13(19(32)33)5-6-14(28)29/h1-4,12-13H,5-9H2,(H,23,30)(H,28,29)(H,32,33)(H4,21,22,24,25,31)/t12-,13?/m1/s1	No		0	0	2	0									135398652
PA166131274	5-acetylamino-6-formylamino-3-methyluracil	AFMU			Metabolite	PubChem Compound:108214	CC(=O)NC1=C(NC(=O)N(C1=O)C)NC=O	InChI=1S/C8H10N4O4/c1-4(14)10-5-6(9-3-13)11-8(16)12(2)7(5)15/h3H,1-2H3,(H,9,13)(H,10,14)(H,11,16)	No		0	0	1	0									108214
PA164712304	5-androstanon (3) derivatives				Drug Class				No	ATC:G03BB(5-androstanon (3) derivatives)	0	0	0	0								G03BB
PA166131258	5'-deoxy-5-fluorocytidine	5'dFCR,"DFCR"			Metabolite	PubChem Compound:10037499	C[C@@H]1[C@H]([C@H]([C@@H](O1)N2C=C(C(=NC2=O)N)F)O)O	InChI=1S/C9H12FN3O4/c1-3-5(14)6(15)8(17-3)13-2-4(10)7(11)12-9(13)16/h2-3,5-6,8,14-15H,1H3,(H2,11,12,16)/t3-,5-,6-,8-/m1/s1	No		0	0	1	0									10037499
PA166131299	5'-deoxy-5-fluorouridine	5'dFUR,"DFUR"			Metabolite	PubChem Compound:18343	C[C@@H]1[C@H]([C@H]([C@@H](O1)N2C=C(C(=O)NC2=O)F)O)O	InChI=1S/C9H11FN2O5/c1-3-5(13)6(14)8(17-3)12-2-4(10)7(15)11-9(12)16/h2-3,5-6,8,13-14H,1H3,(H,11,15,16)/t3-,5-,6-,8-/m1/s1	No		0	0	1	0									18343
PA166131488	5'-glucuronyl zidovudine				Metabolite				No		0	0	0	0
PA166178687	5-HPETE	5(S)-hydroperoxyeicosatetraenoic acid,"5S-HpETE"			Biological Intermediate	HMDB:HMDB0001193,"PubChem Compound:5280778"	CCCCC/C=C\C/C=C\C/C=C\C=C\[C@H](CCCC(=O)O)OO	InChI=1S/C20H32O4/c1-2-3-4-5-6-7-8-9-10-11-12-13-14-16-19(24-23)17-15-18-20(21)22/h6-7,9-10,12-14,16,19,23H,2-5,8,11,15,17-18H2,1H3,(H,21,22)/b7-6-,10-9-,13-12-,16-14+/t19-/m1/s1	No		0	0	0	0									5280778
PA166131243	5-hydroxycotinine				Metabolite	HMDB:HMDB01427,"PubChem Compound:9815515"			No		0	0	1	0									9815515
PA166163694	5-hydroxydiclofenac				Metabolite	PubChem Compound:3052566	C1=CC(=C(C(=C1)Cl)NC2=C(C=C(C=C2)O)CC(=O)O)Cl	InChI=1S/C14H11Cl2NO3/c15-10-2-1-3-11(16)14(10)17-12-5-4-9(18)6-8(12)7-13(19)20/h1-6,17-18H,7H2,(H,19,20)	No		0	0	1	0									3052566
PA166163695	5-hydroxy diclofenac benzoquinone				Metabolite	PubChem Compound:15480180	C1=CC(=C(C(=C1)Cl)N=C2C=CC(=O)C=C2CC(=O)O)Cl	InChI=1S/C14H9Cl2NO3/c15-10-2-1-3-11(16)14(10)17-12-5-4-9(18)6-8(12)7-13(19)20/h1-6H,7H2,(H,19,20)	No		0	0	1	0									15480180
PA166178629	5-hydroxyindole-3-acetic acid				Biological Intermediate	HMDB:HMDB00763,"PubChem Compound:1826"			No		0	0	1	0									1826
PA166178656	5-hydroxyisourate				Biological Intermediate	HMDB:HMDB30097,"PubChem Compound:250388"			No		0	0	0	0									250388
PA166131281	5-hydroxyomeprazole				Metabolite	PubChem Compound:119560	CC1=C(C(=CN=C1CS(=O)C2=NC3=C(N2)C=C(C=C3)OC)CO)OC	InChI=1S/C17H19N3O4S/c1-10-15(18-7-11(8-21)16(10)24-3)9-25(22)17-19-13-5-4-12(23-2)6-14(13)20-17/h4-7,21H,8-9H2,1-3H3,(H,19,20)	No		0	0	0	0									119560
PA166177868	5'-hydroxyphenyl carvedilol				Metabolite	PubChem Compound:4181439			No		0	0	1	0									4181439
PA166131420	5'-hydroxytegafur				Metabolite				No		0	0	1	0
PA166179675	5-hydroxytropisetron				Metabolite				No		0	0	1	0
PA166131517	5-hydroxy valproic acid				Metabolite				No		0	0	1	0
PA166131428	5'-O-desmethylomeprazole	5-Hydroxyesomeprazole			Metabolite	PubChem Compound:10404448			No		0	0	0	0									10404448
PA151958362	6,7-dihydroxybergamottin				Drug				No		0	0	0	0
PA166170822	6-alpha-noroxycodol				Metabolite				No		0	0	1	0
PA166170818	6alpha-oxycodol	dihydrooxycodone			Metabolite	PubChem Compound:5360241			No		0	0	1	0									5360241
PA166170821	6alpha-oxymorphol				Metabolite	PubChem Compound:126968609			No		0	0	1	0									126968609
PA166176697	6beta-hydroxycortisol				Biological Intermediate	PubChem Compound:6852390			No		0	1	0	0									6852390
PA166170823	6-beta-noroxycodol				Metabolite				No		0	0	1	0
PA166170819	6beta-oxycodol hydrochloride				Metabolite	PubChem Compound:129318662			No		0	0	1	0									129318662
PA166170820	6beta-oxymorphol				Metabolite	PubChem Compound:21779240			No		0	0	1	0									21779240
PA166179302	6-hydroxyondansetron				Metabolite	PubChem Compound:20152440	CC1=NC=CN1CC2CCC3=C(C2=O)C4=C(N3C)C=CC(=C4)O	InChI=1S/C18H19N3O2/c1-11-19-7-8-21(11)10-12-3-5-16-17(18(12)23)14-9-13(22)4-6-15(14)20(16)2/h4,6-9,12,22H,3,5,10H2,1-2H3	No		0	0	1	0									20152440
PA166131394	6-hydroxy r-warfarin				Metabolite	HMDB:HMDB13883			No		0	0	1	0
PA166131393	6-hydroxy s-warfarin				Metabolite	HMDB:HMDB13880			No		0	0	1	0
PA166179676	6-hydroxytropisetron				Metabolite				No		0	0	1	0
PA166160610	6-methylmercaptopurine riboside	6-Methylthioinosine,"6-meMPR"			Metabolite	PubChem Compound:237358	CSC1=NC=NC2=C1N=CN2C3C(C(C(O3)CO)O)O	InChI=1S/C11H14N4O4S/c1-20-10-6-9(12-3-13-10)15(4-14-6)11-8(18)7(17)5(2-16)19-11/h3-5,7-8,11,16-18H,2H2,1H3	No		0	0	1	0									237358
PA166131255	6-O-desmethyl mycophenolic acid	DM-MPA			Metabolite	HMDB:HMDB60788,"PubChem Compound:25879063"			No		0	0	0	0									25879063
PA130230922	6-o-phosphoryl inosine monophosphate				Drug	DrugBank:DB03510,"PDB:IMO","PubChem Compound:444818","PubChem Substance:46506764"	C1=NC2=C(C(=N1)OP(=O)(O)O)N=CN2[C@H]3[C@@H]([C@@H]([C@H](O3)COP(=O)(O)O)O)O	InChI=1S/C10H14N4O11P2/c15-6-4(1-23-26(17,18)19)24-10(7(6)16)14-3-13-5-8(14)11-2-12-9(5)25-27(20,21)22/h2-4,6-7,10,15-16H,1H2,(H2,17,18,19)(H2,20,21,22)/t4-,6-,7-,10-/m1/s1	No		0	0	0	0									444818
PA166170918	6-oxo-methylphenidate				Metabolite				No		0	0	1	0
PA166170922	6-oxo-ritalinic acid				Metabolite				No		0	0	1	0
PA166178276	6-phosphogluconate				Biological Intermediate	PubChem Compound:91493			No		0	0	1	0									91493
PA166178275	6-phosphogluconolactone				Biological Intermediate	PubChem Compound:439452			No		0	0	1	0									439452
PA165291924	7-deoxydoxorubicinone	DOX deoxyaglycone			Metabolite	PubChem Compound:83958	COC1=CC=CC2=C1C(=O)C3=C(C2=O)C(=C4C[C@](CCC4=C3O)(C(=O)CO)O)O	InChI=1S/C21H18O8/c1-29-12-4-2-3-10-14(12)20(27)16-15(18(10)25)19(26)11-7-21(28,13(23)8-22)6-5-9(11)17(16)24/h2-4,22,24,26,28H,5-8H2,1H3/t21-/m1/s1	No		0	0	0	0									83958
PA166131321	7-hydroxyefavirenz				Metabolite	PubChem Compound:40621976	C1CC1C#C[C@]2(C3=CC(=C(C=C3NC(=O)O2)O)Cl)C(F)(F)F	InChI=1S/C14H9ClF3NO3/c15-9-5-8-10(6-11(9)20)19-12(21)22-13(8,14(16,17)18)4-3-7-1-2-7/h5-7,20H,1-2H2,(H,19,21)/t13-/m0/s1	No		0	0	1	0									40621976
PA166131554	7-hydroxyefavirenz glucuronide				Metabolite				No		0	0	1	0
PA166179304	7-hydroxyondansetron				Metabolite	PubChem Compound:71749264	CC1=NC=CN1CC2CCC3=C(C2=O)C4=C(N3C)C=C(C=C4)O	InChI=1S/C18H19N3O2/c1-11-19-7-8-21(11)10-12-3-6-15-17(18(12)23)14-5-4-13(22)9-16(14)20(15)2/h4-5,7-9,12,22H,3,6,10H2,1-2H3	No		0	0	1	0									71749264
PA166131397	7-hydroxy r-warfarin				Metabolite	HMDB:HMDB13886			No		0	0	1	0
PA166131399	7-hydroxy s-warfarin				Metabolite				No		0	0	1	0
PA166179677	7-hydroxytropisetron				Metabolite				No		0	0	1	0
PA166131296	8,14-dihydroxyefavirenz				Metabolite	PubChem Compound:16725849	C1CC1(C#C[C@]2(C3=CC(=CC(=C3NC(=O)O2)O)Cl)C(F)(F)F)O	InChI=1S/C14H9ClF3NO4/c15-7-5-8-10(9(20)6-7)19-11(21)23-13(8,14(16,17)18)4-3-12(22)1-2-12/h5-6,20,22H,1-2H2,(H,19,21)/t13-/m0/s1	No		0	0	1	0									16725849
PA166131556	8,14-dihydroxyefavirenz glucuronide				Metabolite				No		0	0	1	0
PA166160608	8,9-anhydroerythronolide b 6,9-hemiketal				Metabolite				No		0	0	0	0
PA152530740	8-cyclopentyl-1,3-dipropylxanthine	8-cyclopentyl-1			Drug				No		0	0	0	0
PA166179269	8-hydroxycarvedilol				Metabolite	HMDB:HMDB0013946,"PubChem Compound:9979639"	COC1=CC=CC=C1OCCNCC(COC2=CC=CC3=C2C4=C(N3)C(=CC=C4)O)O	InChI=1S/C24H26N2O5/c1-29-20-9-2-3-10-21(20)30-13-12-25-14-16(27)15-31-22-11-5-7-18-23(22)17-6-4-8-19(28)24(17)26-18/h2-11,16,25-28H,12-15H2,1H3	No		0	0	1	0									9979639
PA166131334	8-hydroxyefavirenz				Metabolite	PubChem Compound:487643	C1CC1C#C[C@]2(C3=CC(=CC(=C3NC(=O)O2)O)Cl)C(F)(F)F	InChI=1S/C14H9ClF3NO3/c15-8-5-9-11(10(20)6-8)19-12(21)22-13(9,14(16,17)18)4-3-7-1-2-7/h5-7,20H,1-2H2,(H,19,21)/t13-/m0/s1	No		0	0	1	0									487643
PA166131555	8-hydroxyefavirenz glucuronide				Metabolite				No		0	0	1	0
PA166131248	8-hydroxynevirapine				Metabolite	HMDB:HMDB13913,"PubChem Compound:10755325"			No		0	0	0	0									10755325
PA166131257	8-hydroxynevirapine glucuronide				Metabolite	HMDB:HMDB61130,"PubChem Compound:131770041"			No		0	0	0	0									131770041
PA166179303	8-hydroxyondansetron				Metabolite	PubChem Compound:19734439	CC1=NC=CN1CC2CCC3=C(C2=O)C4=C(N3C)C(=CC=C4)O	InChI=1S/C18H19N3O2/c1-11-19-8-9-21(11)10-12-6-7-14-16(18(12)23)13-4-3-5-15(22)17(13)20(14)2/h3-5,8-9,12,22H,6-7,10H2,1-2H3	No		0	0	1	0									19734439
PA166131396	8-hydroxy r-warfarin				Metabolite	HMDB:HMDB13885			No		0	0	1	0
PA166160631	8-hydroxythioguanine	8-OHTG,"8-hydroxy-thioguanine"			Metabolite				No	MeSH:C400279(8-hydroxythioguanine)	0	0	1	0
PA166153171	8-oxo-dGTP	8-Oxodeoxyguanosine triphosphate			Biological Intermediate	PubChem Compound:107902	C1[C@@H]([C@H](O[C@H]1N2C3=C(C(=O)N=C(N3)N)NC2=O)COP(=O)(O)OP(=O)(O)OP(=O)(O)O)O	InChI=1S/C10H16N5O14P3/c11-9-13-7-6(8(17)14-9)12-10(18)15(7)5-1-3(16)4(27-5)2-26-31(22,23)29-32(24,25)28-30(19,20)21/h3-5,16H,1-2H2,(H,12,18)(H,22,23)(H,24,25)(H2,19,20,21)(H3,11,13,14,17)/t3-,4+,5+/m0/s1	No		0	0	0	0									107902
PA166131239	9,10-dihydrodeoxyartemisinin				Metabolite	DrugBank Metabolite:DBMET00783			No		0	0	0	0
PA448004	abacavir	ABC,"abacavir"	Epzicom,"Ziagen"	Kivexa (Abacavir Sulfate + Lamivudine),"Trizivir (Abacavir Sulfate + Lamivudine + Zidovudine)"	Drug	ChEBI:CHEBI:2360,"Chemical Abstracts Service:188062-50-2","ChemSpider:58649","ClinicalTrials.gov:NCT00340080","ClinicalTrials.gov:NCT00373945","DrugBank:DB01048","Drugs Product Database (DPD):02240358","FDA Drug Label at DailyMed:6a3b10fc-4b2a-45e3-16a1-ef79187a6dfb","KEGG Compound:C07624","KEGG Drug:D07057","National Drug Code Directory:0173-0661-01","PubChem Compound:441300","PubChem Substance:…	C1CC1NC2=NC(=NC3=C2N=CN3[C@@H]4C[C@@H](C=C4)CO)N	InChI=1S/C14H18N6O/c15-14-18-12(17-9-2-3-9)11-13(19-14)20(7-16-11)10-4-1-8(5-10)6-21/h1,4,7-10,21H,2-3,5-6H2,(H3,15,17,18,19)/t8-,10+/m1/s1	Yes	MeSH:C106538(abacavir),"ATC:J05AF06(abacavir)","ATC:J05AR02(lamivudine and abacavir)","ATC:J05AR04(zidovudine, lamivudine and abacavir)","ATC:J05AR13(lamivudine, abacavir and dolutegravir)","UMLS:C0663655(abacavir)","RxNorm:190521(abacavir)","NDFRT:N0000022135(ABACAVIR)"	2	12	1	1	CPIC,"DPWG"	1A	Testing required	Testing required		Has Rx Annotation	190521	J05AF06,"J05AR02","J05AR04","J05AR13"	441300
PA166131333	abacavir 5'-monophosphate				Metabolite	PubChem Compound:469588	C1CC1NC2=NC(=NC3=C2N=CN3[C@@H]4C[C@@H](C=C4)COP(=O)(O)O)N	InChI=1S/C14H19N6O4P/c15-14-18-12(17-9-2-3-9)11-13(19-14)20(7-16-11)10-4-1-8(5-10)6-24-25(21,22)23/h1,4,7-10H,2-3,5-6H2,(H2,21,22,23)(H3,15,17,18,19)/t8-,10+/m1/s1	No		0	0	0	0									469588
PA166131344	abacavir carboxylate		2269W93		Metabolite	PubChem Compound:56927907	C1CC1NC2=NC(=NC3=C2N=CN3[C@@H]4C[C@@H](C=C4)C(=O)O)N	InChI=1S/C14H16N6O2/c15-14-18-11(17-8-2-3-8)10-12(19-14)20(6-16-10)9-4-1-7(5-9)13(21)22/h1,4,6-9H,2-3,5H2,(H,21,22)(H3,15,17,18,19)/t7-,9+/m1/s1	No		0	0	0	0									56927907
PA166131304	abacavir glucuronide		361W94		Metabolite	PubChem Compound:29969962	C1CC1NC2=NC(=NC3=C2N=CN3[C@@H]4C[C@@H](C=C4)CO[C@H]5[C@@H]([C@H]([C@@H]([C@H](O5)C(=O)O)O)O)O)N	InChI=1S/C20H26N6O7/c21-20-24-16(23-9-2-3-9)11-17(25-20)26(7-22-11)10-4-1-8(5-10)6-32-19-14(29)12(27)13(28)15(33-19)18(30)31/h1,4,7-10,12-15,19,27-29H,2-3,5-6H2,(H,30,31)(H3,21,23,24,25)/t8-,10+,12+,13+,14-,15+,19-/m1/s1	No		0	0	0	0									29969962
PA166131545	abacavir minor metabolites				Metabolite				No		0	0	0	0
PA164754915	abarelix	abarelix	Plenaxis,"Plenaxis"		Drug	BindingDB:50102442,"Chemical Abstracts Service:183552-38-7","DrugBank:DB00106","IUPHAR Ligand:1188","KEGG Drug:D02738","PubChem Compound:16131215","PubChem Substance:12015126","Therapeutic Targets Database:DAP000094","URL:http://en.wikipedia.org/wiki/Abarelix"	C[C@H](C(=O)N)NC(=O)[C@@H]1CCCN1C(=O)[C@H](CCCCNC(C)C)NC(=O)[C@H](CC(C)C)NC(=O)[C@@H](CC(=O)N)NC(=O)[C@H](CC2=CC=C(C=C2)O)N(C)C(=O)[C@H](CO)NC(=O)[C@@H](CC3=CN=CC=C3)NC(=O)[C@@H](CC4=CC=C(C=C4)Cl)NC(=O)[C@@H](CC5=CC6=CC=CC=C6C=C5)NC(=O)C	InChI=1S/C72H95ClN14O14/c1-41(2)32-54(64(93)80-53(17-10-11-30-77-42(3)4)72(101)87-31-13-18-60(87)69(98)78-43(5)63(75)92)81-68(97)58(38-62(74)91)84-70(99)61(37-46-22-27-52(90)28-23-46)86(7)71(100)59(40-88)85-67(96)57(36-48-14-12-29-76-39-48)83-66(95)56(34-45-20-25-51(73)26-21-45)82-65(94)55(79-44(6)89)35-47-19-24-49-15-8-9-16-50(49)33-47/h8-9,12,14-16,19-29,33,39,41-43,53-61,77,88,90H,10-11,13,17-…	No	MeSH:C423508(abarelix),"ATC:L02BX01(abarelix)","UMLS:C0965390(abarelix)","RxNorm:301739(abarelix)","NDFRT:N0000148825(ABARELIX)"	0	0	0	0							301739	L02BX01	16131215
PA164747080	abatacept	CTLA4-Ig,"CTLA4-IgG4m","CTLA4Ig","CTLA4IgG4m","RG-1046","RG-2077","RG1046","RG2077","abatacept"	Orencia,"Orencia"		Drug	Chemical Abstracts Service:332348-12-6,"ClinicalTrials.gov:NCT00406653","DrugBank:DB01281","Drugs Product Database (DPD):02282097","FDA Drug Label at DailyMed:0836c6ac-ee37-5640-2fed-a3185a0b16eb","KEGG Drug:D03203","National Drug Code Directory:0003-2187-10","Therapeutic Targets Database:DAP000867","URL:http://en.wikipedia.org/wiki/Abatacept"			No	ATC:L04AA24(abatacept),"UMLS:C1619966(abatacept)","RxNorm:614391(abatacept)","NDFRT:N0000171747(ABATACEPT)"	0	0	0	0							614391	L04AA24
PA448006	abciximab	7E3 antibody,"ReoPro","abciximab","antiGPIIBIIIa","c7E3"	ReoPro		Drug	Chemical Abstracts Service:143653-53-6,"DrugBank:DB00054","Drugs Product Database (DPD):02216973","FDA Drug Label at DailyMed:033d4c3b-4630-4256-b8f7-9ed5f15de9a3","National Drug Code Directory:0002-7140-01","Therapeutic Targets Database:DAP000473","URL:http://en.wikipedia.org/wiki/Abciximab"			No	ATC:B01AC13(abciximab),"UMLS:C0288672(abciximab)","RxNorm:83929(abciximab)","NDFRT:N0000148393(ABCIXIMAB)"	0	1	1	0							83929	B01AC13
PA166153471	abemaciclib		LY2835219		Drug	PubChem Compound:46220502	CCN1CCN(CC1)CC2=CN=C(C=C2)NC3=NC=C(C(=N3)C4=CC5=C(C(=C4)F)N=C(N5C(C)C)C)F	InChI=1S/C27H32F2N8/c1-5-35-8-10-36(11-9-35)16-19-6-7-24(30-14-19)33-27-31-15-22(29)25(34-27)20-12-21(28)26-23(13-20)37(17(2)3)18(4)32-26/h6-7,12-15,17H,5,8-11,16H2,1-4H3,(H,30,31,33,34)	No		0	0	0	0			Testing required	Testing required					46220502
PA166123407	abiraterone		Zytiga		Drug	PubChem Compound:132971	C[C@]12CC[C@@H](CC1=CC[C@@H]3[C@@H]2CC[C@]4([C@H]3CC=C4C5=CN=CC=C5)C)O	InChI=1S/C24H31NO/c1-23-11-9-18(26)14-17(23)5-6-19-21-8-7-20(16-4-3-13-25-15-16)24(21,2)12-10-22(19)23/h3-5,7,13,15,18-19,21-22,26H,6,8-12,14H2,1-2H3/t18-,19-,21-,22-,23-,24+/m0/s1	No	ATC:L02BB(Anti-androgens),"RxNorm:1100072(abiraterone)"	1	2	0	0		3					1100072	L02BB	132971
PA166104276	ABT-751	E7010,"N-[2-(4-hydroxyanilino)-3-pyridinyl]-4-methoxybenzenesulfonamide"			Drug				No	RxNorm:1661017(ABT-925)	2	17	0	0		3					1661017
PA166198581	acalabrutinib	4-[8-amino-3-[(2S)-1-but-2-ynoylpyrrolidin-2-yl]imidazo[1,5-a]pyrazin-1-yl]-N-pyridin-2-ylbenzamide	Calquence		Drug	PubChem Compound:71226662			No		0	0	0	0									71226662
PA10344	acamprosate	3-(Acetylamino)propanesulphonic acid,"3-Acetamido-1-propanesulfonic acid","N-Acetylhomotaurine","acamprosate"	Campral		Drug	ChEBI:CHEBI:51041,"Chemical Abstracts Service:77337-73-6","ChemSpider:64300","ClinicalTrials.gov:NCT00662571","DrugBank:DB00659","FDA Drug Label at DailyMed:1c427b06-32d4-482f-bb83-71e386c1e203","KEGG Drug:D02780","National Drug Code Directory:0456-3330-01","PubChem Compound:71158","PubChem Substance:213365","PubChem Substance:46506657","Therapeutic Targets Database:DAP000857","URL:http://en.wiki…	CC(=O)NCCCS(=O)(=O)O	InChI=1S/C5H11NO4S/c1-5(7)6-3-2-4-11(8,9)10/h2-4H2,1H3,(H,6,7)(H,8,9,10)	No	MeSH:C043877(acamprosate),"ATC:N07BB03(acamprosate)","UMLS:C0284941(acamprosate)","RxNorm:82819(acamprosate)","NDFRT:N0000148859(ACAMPROSATE)"	1	4	0	0		3					82819	N07BB03	71158
PA448010	acarbose		Glucobay,"Prandase","Precose"		Drug	ChEBI:CHEBI:2376,"Chemical Abstracts Service:56180-94-0","ChemSpider:389971","DrugBank:DB00284","Drugs Product Database (DPD):02190893","FDA Drug Label at DailyMed:6c2db888-775c-4baf-a1b4-1cfa63b83357","KEGG Compound:C06802","KEGG Drug:D00216","National Drug Code Directory:16252-523-01","PubChem Compound:441184","PubChem Substance:46508248","PubChem Substance:7847283","Therapeutic Targets Databas…	C[C@@H]1[C@H]([C@@H]([C@H]([C@H](O1)O[C@@H]2[C@H](O[C@@H]([C@@H]([C@H]2O)O)O[C@@H]3[C@H](O[C@H]([C@@H]([C@H]3O)O)O)CO)CO)O)O)N[C@H]4C=C([C@@H]([C@@H]([C@H]4O)O)O)CO	InChI=1S/C25H43NO18/c1-6-11(26-8-2-7(3-27)12(30)15(33)13(8)31)14(32)19(37)24(40-6)43-22-10(5-29)42-25(20(38)17(22)35)44-21-9(4-28)41-23(39)18(36)16(21)34/h2,6,8-39H,3-5H2,1H3/t6-,8+,9-,10-,11-,12+,13+,14+,15+,16-,17-,18-,19-,20-,21-,22-,23-,24-,25-/m1/s1	No	ATC:A10BF01(acarbose),"UMLS:C0050393(Acarbose)","RxNorm:16681(Acarbose)","NDFRT:N0000148420(ACARBOSE)"	0	0	0	0							16681	A10BF01	441184
PA448011	acebutolol	Acebutolol HCL,"Acebutololo","Acetobutolol","acebutolol hydrochloride","dl-Acebutolol"	Monitan,"Neptal","Prent","Sectral"		Drug	BindingDB:25755,"ChEBI:CHEBI:2379","Chemical Abstracts Service:34381-68-5","ChemSpider:1901","DrugBank:DB01193","Drugs Product Database (DPD):02257599","FDA Drug Label at DailyMed:6bfb00a0-c057-4dfb-9ae3-e5b7d782cd24","KEGG Compound:C06803","KEGG Drug:D02338","National Drug Code Directory:0378-1200-01","PubChem Compound:1978","PubChem Substance:46509113","PubChem Substance:9022","Therapeutic Targ…	CCCC(=O)NC1=CC(=C(C=C1)OCC(CNC(C)C)O)C(=O)C	InChI=1S/C18H28N2O4/c1-5-6-18(23)20-14-7-8-17(16(9-14)13(4)21)24-11-15(22)10-19-12(2)3/h7-9,12,15,19,22H,5-6,10-11H2,1-4H3,(H,20,23)	No	ATC:C07AB04(acebutolol),"UMLS:C0000946(Acebutolol)","RxNorm:149(Acebutolol)","NDFRT:N0000147688(ACEBUTOLOL)"	0	1	0	1							149	C07AB04	1978
PA166049185	aceclofenac				Drug	PubChem Compound:71771	C1=CC=C(C(=C1)CC(=O)OCC(=O)O)NC2=C(C=CC=C2Cl)Cl	InChI=1S/C16H13Cl2NO4/c17-11-5-3-6-12(18)16(11)19-13-7-2-1-4-10(13)8-15(22)23-9-14(20)21/h1-7,19H,8-9H2,(H,20,21)	Yes	ATC:M01AB(Acetic acid derivatives and related substances),"RxNorm:16689(aceclofenac)"	0	0	0	0	CPIC						16689	M01AB	71771
PA164712305	ACE inhibitors and calcium channel blockers				Drug Class				No	ATC:C09BB(ACE inhibitors and calcium channel blockers)	0	0	0	0								C09BB
PA164712306	ACE inhibitors and diuretics				Drug Class				No	ATC:C09BA(ACE inhibitors and diuretics)	0	0	0	0								C09BA
PA164712307	Ace Inhibitors, Combinations				Drug Class				No	ATC:C09B(Ace Inhibitors, Combinations)	0	0	0	0								C09B
PA164712308	Ace Inhibitors, Plain	Ace Inhibitor			Drug Class				No	ATC:C09AA(ACE inhibitors, plain)	21	1	2	1		3						C09AA
PA166049184	acemetacin				Drug	PubChem Compound:1981	CC1=C(C2=C(N1C(=O)C3=CC=C(C=C3)Cl)C=CC(=C2)OC)CC(=O)OCC(=O)O	InChI=1S/C21H18ClNO6/c1-12-16(10-20(26)29-11-19(24)25)17-9-15(28-2)7-8-18(17)23(12)21(27)13-3-5-14(22)6-4-13/h3-9H,10-11H2,1-2H3,(H,24,25)	No	ATC:M01AB(Acetic acid derivatives and related substances)	0	0	0	0								M01AB	1981
PA452632	acenocoumarol	Acenocoumarin,"Acenocoumarolum [inn-latin]","Nicoumalone","Nicumalon","Nitrophenylacetylethyl-4-hydroxycoumarine","Nitrovarfarian","Nitrowarfarin"	Ascumar,"Mini-sintrom","Neositron","Sincoumar","Sinkumar","Sinthrom","Sinthrome","Sintrom","Syncoumar","Syncumar","Syntrom","Zotil"		Drug	ChEBI:CHEBI:53766,"Chemical Abstracts Service:152-72-7","ClinicalTrials.gov:NCT01119261","ClinicalTrials.gov:NCT01492777","DrugBank:DB01418","Drugs Product Database (DPD):00010383","KEGG Drug:D07064","PubChem Compound:9052","PubChem Substance:10321722","Therapeutic Targets Database:DAP000772","URL:http://en.wikipedia.org/wiki/Acenocoumarol"	CC(=O)CC(C1=CC=C(C=C1)[N+](=O)[O-])C2=C(OC3=CC=CC=C3C2=O)O	InChI=1S/C19H15NO6/c1-11(21)10-15(12-6-8-13(9-7-12)20(24)25)17-18(22)14-4-2-3-5-16(14)26-19(17)23/h2-9,15,23H,10H2,1H3	No	ATC:B01AA07(acenocoumarol),"UMLS:C0000956(Acenocoumarol)","RxNorm:154(Acenocoumarol)","NDFRT:N0000167009(Acenocoumarol [Chemical/Ingredient])"	19	84	0	2	DPWG,"PRO"	1A		Actionable PGx		Has Rx Annotation	154	B01AA07	9052
PA164783999	acepromazine	10-(3-dimethylaminopropyl)phenothiazin-3-yl methyl ketone,"10-(3-dimethylaminopropyl)phenothiazine-3-ethylone","ACP","Ace","Acetylpromazine"	Acezine 2,"Atravet"		Drug	ChEBI:CHEBI:44932,"ChemSpider:5852","DrugBank:DB01614","HET:PMZ","KEGG Drug:D02604","PDB:PMZ","PubChem Compound:6077","PubChem Substance:26697123","PubChem Substance:46508205","URL:http://en.wikipedia.org/wiki/Acepromazine"	CC(=O)C1=CC2=C(C=C1)SC3=CC=CC=C3N2CCCN(C)C	InChI=1S/C19H22N2OS/c1-14(22)15-9-10-19-17(13-15)21(12-6-11-20(2)3)16-7-4-5-8-18(16)23-19/h4-5,7-10,13H,6,11-12H2,1-3H3	No	ATC:N05AA04(acepromazine),"UMLS:C0000959(Acepromazine)","RxNorm:155(Acepromazine)","NDFRT:N0000167279(Acepromazine [Chemical/Ingredient])"	0	0	0	0							155	N05AA04	6077
PA164743727	aceprometazine	10-(2-(Dimethylamino)propyl)phenothiazin-2-yl methyl ketone,"Aceprometazina [inn-spanish]","Aceprometazinum [inn-latin]","Acepromethazine"	Mepronizine		Drug	ChEBI:CHEBI:53770,"Chemical Abstracts Service:13461-01-3","ChemSpider:24249","DrugBank:DB01615","PubChem Compound:26035","PubChem Substance:10487300","PubChem Substance:46506646","Therapeutic Targets Database:DAP001075","URL:http://en.wikipedia.org/wiki/Aceprometazine"	CC(CN1C2=CC=CC=C2SC3=C1C=C(C=C3)C(=O)C)N(C)C	InChI=1S/C19H22N2OS/c1-13(20(3)4)12-21-16-7-5-6-8-18(16)23-19-10-9-15(14(2)22)11-17(19)21/h5-11,13H,12H2,1-4H3	No	MeSH:C021280(aceprometazine),"UMLS:C0608826(aceprometazine)","RxNorm:161203(aceprometazine)"	0	0	0	0							161203		26035
PA166186245	acetaldehyde	oxidised poly(vinyl alcohol)			Metabolite	ChEBI:CHEBI:15343,"ChEBI:CHEBI:16571","HMDB:HMDB0000990","PubChem Compound:177"			No		4	0	0	0		3							177
PA448014	acetamide mea				Drug				No	UMLS:C0981804(ACETAMIDE MEA),"NDFRT:N0000023232(ACETAMIDE MEA)"	0	0	0	0
PA448015	acetaminophen	APAP,"Acetaminofen","Paracetamol","Paracetamolo","Paracetanol"	Abenol,"Abensanil","Acamol","Accu-Tap","Acephen","Aceta Elixir","Aceta Tablets","Acetagesic","Acetalgin","Actamin","Actimol","Algotropyl","Allay","Alpiny","Alpinyl","Alvedon","Amadil","Aminofen","Anacin","Anacin-3","Anaflon","Anapap","Anelix","Anhiba","Apacet","Apadon","Apamid","Apamide","Atasol","Banesin","Bayer Select","Bickie-mol","Bucet","Butapap","Calpol","Captin","Cetadol","Clixodyne","Co-G…	Amacodone (acetaminophen + hydrocodone bitartrate),"Anexsia (acetaminophen + hydrocodone bitartrate)","Anodynos (acetaminophen + hydrocodone bitartrate)","Anolor (acetaminophen + butalbital + caffeine)","Bancap (acetaminophen + hydrocodone bitartrate)","CoGesic (acetaminophen + hydrocodone bitartrate)","Dolacet (acetaminophen + hydrocodone bitartrate)","Duradyne (acetaminophen + hydrocodone bitar…	Drug	BindingDB:26197,"ChEBI:CHEBI:2386","Chemical Abstracts Service:103-90-2","ChemSpider:1906","ClinicalTrials.gov:NCT01053650","ClinicalTrials.gov:NCT01206985","ClinicalTrials.gov:NCT01520792","DrugBank:DB00316","Drugs Product Database (DPD):02269120","FDA Drug Label at DailyMed:45e3d38a-1e8b-4071-8f42-532e04f5b953","KEGG Compound:C06804","KEGG Drug:D00217","National Drug Code Directory:50580-508-20…	CC(=O)NC1=CC=C(C=C1)O	InChI=1S/C8H9NO2/c1-6(10)9-7-2-4-8(11)5-3-7/h2-5,11H,1H3,(H,9,10)	No	ATC:N02BE01(paracetamol),"UMLS:C0000970(Acetaminophen)","RxNorm:161(Acetaminophen)","NDFRT:N0000145898(ACETAMINOPHEN)"	33	30	3	3		3		Actionable PGx		Has Rx Annotation	161	N02BE01	1983
PA166184061	acetaminophen / codeine	(4aR,7S,7aR,12bS)-9-methoxy-3-methyl-2,4,4a,7,7a,13-hexahydro-1H-4,12-methanobenzofuro[3,2-e]isoquinolin-7-ol;N-(4-hydroxyphenyl)acetamide;phosphoric acid			Drug	PubChem Compound:163158			No	RxNorm:817579(Acetaminophen / Codeine)	0	0	0	0				Testing required			817579		163158
PA166131240	acetaminophen-cysteine				Metabolite	DrugBank Metabolite:DBMET00789,"PubChem Compound:83997"			No		0	0	0	0									83997
PA165983955	acetaminophen glucuronide				Metabolite	HMDB:HMDB10316,"PubChem Compound:83944"	CC(=O)NC1=CC=C(C=C1)O[C@H]2[C@@H]([C@H]([C@@H]([C@H](O2)C(=O)O)O)O)O	InChI=1S/C14H17NO8/c1-6(16)15-7-2-4-8(5-3-7)22-14-11(19)9(17)10(18)12(23-14)13(20)21/h2-5,9-12,14,17-19H,1H3,(H,15,16)(H,20,21)/t9-,10-,11+,12-,14+/m0/s1	No		0	0	1	0									83944
PA166131355	acetaminophen-glutathione				Metabolite	PubChem Compound:70682632	CC(=O)NC1=CC=C(C=C1)O.C(CC(=O)N[C@@H](CS)C(=O)NCC(=O)O)[C@@H](C(=O)O)N	InChI=1S/C10H17N3O6S.C8H9NO2/c11-5(10(18)19)1-2-7(14)13-6(4-20)9(17)12-3-8(15)16;1-6(10)9-7-2-4-8(11)5-3-7/h5-6,20H,1-4,11H2,(H,12,17)(H,13,14)(H,15,16)(H,18,19);2-5,11H,1H3,(H,9,10)/t5-,6-;/m0./s1	No		0	0	0	0									70682632
PA165290927	acetaminophen/propoxyphene napsylate		Darvocet		Drug				No		0	0	0	0
PA165983956	acetaminophen sulfate				Metabolite	PubChem Compound:83939	CC(=O)NC1=CC=C(C=C1)OS(=O)(=O)O	InChI=1S/C8H9NO5S/c1-6(10)9-7-2-4-8(5-3-7)14-15(11,12)13/h2-5H,1H3,(H,9,10)(H,11,12,13)	No		0	0	0	0									83939
PA166184496	acetaminophen / tramadol				Drug				No	RxNorm:353062(Acetaminophen / Tramadol)	0	0	0	0				Actionable PGx			353062
PA448016	acetanilide				Drug				No	UMLS:C0000973(acetanilide),"RxNorm:162(acetanilide)","NDFRT:N0000148278(ACETANILIDE)"	0	0	0	0							162
PA448018	acetazolamide	Acetamidothiadiazolesulfonamide,"Acetazolamid","Acetazolamide Sodium","Acetazolamine","Acetazoleamide","Acetozalamide","Carbonic Anhydrase Inhibitor 6063"	Acetamox,"Acetazolam","Ak-Zol","Apo-Acetazolamide","Atenezol","Cidamex","Dazamide","Defiltran","Dehydratin","Diacarb","Diakarb","Diamox","Diamox Sequels","Didoc","Diluran","Diuramid","Diureticum-Holzinger","Diuriwas","Diutazol","Donmox","Duiramid","Edemox","Eumicton","Fonurit","Glaupax","Glupax","Natrionex","Nephramid","Nephramide","Phonurit","Sk-Acetazolamide","Storzolamide","Vetamox"		Drug	BindingDB:10880,"ChEBI:CHEBI:27690","Chemical Abstracts Service:1424-27-7","ChemSpider:1909","DrugBank:DB00819","Drugs Product Database (DPD):00545015","FDA Drug Label at DailyMed:df0f2293-3a46-4eda-ad28-6e713bb6c3a3","HET:AZM","KEGG Compound:C06805","KEGG Drug:D00218","National Drug Code Directory:0555-0513-02","PDB:AZM","PubChem Compound:1986","PubChem Substance:46504493","PubChem Substance:902…	CC(=O)NC1=NN=C(S1)S(=O)(=O)N	InChI=1S/C4H6N4O3S2/c1-2(9)6-3-7-8-4(12-3)13(5,10)11/h1H3,(H2,5,10,11)(H,6,7,9)	No	ATC:S01EC01(acetazolamide),"UMLS:C0000981(Acetazolamide)","RxNorm:167(Acetazolamide)","NDFRT:N0000146250(ACETAZOLAMIDE)"	1	1	0	1		4					167	S01EC01	1986
PA448021	acetic acid	acetate,"ethanoat","ethanoate","ethanoic acid","glacial acetic acid"	Acetasol,"Borofair","Volsol"		Drug	ChEBI:CHEBI:30089,"Chemical Abstracts Service:64-19-7","DrugBank:DB03166","FDA Drug Label at DailyMed:dd45cee3-9938-4dad-a5e1-1dd4baea85a9","HET:ACY","HMDB:HMDB00042","IUPHAR Ligand:1058","KEGG Compound:C00033","KEGG Drug:D00010","National Drug Code Directory:0264-2304-00","PDB:ACY","PubChem Compound:176","PubChem Substance:3335"	CC(=O)O	InChI=1S/C2H4O2/c1-2(3)4/h1H3,(H,3,4)	No	MeSH:C009679(VoSoL),"MeSH:C026170(cellulose diacetate)","ATC:G01AD02(acetic acid)","ATC:S02AA10(acetic acid)","UMLS:C0000983(Acetic Acid)","RxNorm:168(Acetic Acid)","NDFRT:N0000145831(ACETIC ACID)"	0	0	0	0							168	G01AD02,"S02AA10"	176
PA164712309	Acetic acid derivatives and related substances				Drug Class				No	ATC:M01AB(Acetic acid derivatives and related substances)	0	0	0	0								M01AB
PA166178650	acetoacetyl coenzyme A	acetoacetyl-CoA,"acetoacetyl-coenzyme A"			Biological Intermediate	DrugBank:DB03059,"PubChem Compound:92153"			No		0	0	0	0									92153
PA164777011	acetohexamide	Acetohexamid	Cyclamide,"Dimelin","Dimelor","Dymelor","Gamadiabet","Hypoglicil","Metaglucina","Minoral","Ordimel","Tsiklamid"		Drug	ChEBI:CHEBI:28052,"Chemical Abstracts Service:968-81-0","ChemSpider:1912","DrugBank:DB00414","Drugs Product Database (DPD):00015598","KEGG Compound:C06806","KEGG Drug:D00219","PubChem Compound:1989","PubChem Substance:46505821","PubChem Substance:9025","Therapeutic Targets Database:DAP000922","URL:http://en.wikipedia.org/wiki/Acetohexamide"	CC(=O)C1=CC=C(C=C1)S(=O)(=O)NC(=O)NC2CCCCC2	InChI=1S/C15H20N2O4S/c1-11(18)12-7-9-14(10-8-12)22(20,21)17-15(19)16-13-5-3-2-4-6-13/h7-10,13H,2-6H2,1H3,(H2,16,17,19)	No	ATC:A10BB31(acetohexamide),"UMLS:C0000992(Acetohexamide)","RxNorm:173(Acetohexamide)","NDFRT:N0000145888(ACETOHEXAMIDE)"	0	0	0	0							173	A10BB31	1989
PA164749213	acetohydroxamic acid	AHA,"Acethydroxamsaure","Acetic acid, oxime","Acetohydroxamate","Acetohydroximic acid","Acetyl hydroxyamino","Acetylhydroxamic acid","Cetohyroxamic acid","Methylhydroxamic acid","N-Hydroxyacetamide"	Lithostat		Drug	ChEBI:CHEBI:27777,"Chemical Abstracts Service:546-88-3","ChemSpider:1913","DrugBank:DB00551","HET:HAE","KEGG Compound:C06808","KEGG Drug:D00220","PDB:HAE","PubChem Compound:1990","PubChem Substance:46508546","PubChem Substance:9027","Therapeutic Targets Database:DAP001277","URL:http://en.wikipedia.org/wiki/Acetohydroxamic_acid"	CC(=O)NO	InChI=1S/C2H5NO2/c1-2(4)3-5/h5H,1H3,(H,3,4)	No	MeSH:C006358(acetohydroxamic acid),"ATC:G04BX03(acetohydroxamic acid)","UMLS:C0050451(acetohydroxamic acid)","RxNorm:16728(acetohydroxamic acid)","NDFRT:N0000147195(ACETOHYDROXAMIC ACID)"	0	0	0	0							16728	G04BX03	1990
PA448025	acetone				Drug				No	UMLS:C0001002(Acetone),"RxNorm:178(Acetone)","NDFRT:N0000147297(ACETONE)"	0	0	0	0							178
PA164781360	acetophenazine		Tindal		Drug	ChEBI:CHEBI:2401,"DrugBank:DB01063","KEGG Compound:C06807","PubChem Compound:441185","PubChem Substance:9026","Therapeutic Targets Database:DAP000844","URL:http://en.wikipedia.org/wiki/Acetophenazine"	CC(=O)C1=CC2=C(C=C1)N(C3=CC=CC=C3S2)CCCN4CCN(CC4)CCO	InChI=1S/C23H29N3O2S/c1-18(28)19-7-8-21-23(17-19)29-22-6-3-2-5-20(22)26(21)10-4-9-24-11-13-25(14-12-24)15-16-27/h2-3,5-8,17,27H,4,9-16H2,1H3	No	ATC:N05AB07(acetophenazine),"UMLS:C0050458(acetophenazine)","RxNorm:16735(acetophenazine)","NDFRT:N0000147689(ACETOPHENAZINE)"	0	0	0	0							16735	N05AB07	441185
PA448031	acetylcholine	acetylcholine chloride			Drug	ChEBI:CHEBI:15355,"Chemical Abstracts Service:51-84-3","DrugBank:DB03128","IUPHAR Ligand:294","KEGG Compound:C01996","PDB:ACH","PubChem Compound:187","PubChem Substance:46504484","PubChem Substance:5093"	CC(=O)OCC[N+](C)(C)C	InChI=1S/C7H16NO2/c1-7(9)10-6-5-8(2,3)4/h5-6H2,1-4H3/q+1	No	ATC:S01EB09(acetylcholine),"UMLS:C0001041(Acetylcholine)","RxNorm:194(Acetylcholine)","NDFRT:N0000147690(ACETYLCHOLINE)"	1	1	0	0		3					194	S01EB09	187
PA166178658	acetyl coenzyme A	acetyl-CoA,"acetyl-coenzyme A"			Biological Intermediate	HMDB:HMDB01206,"PubChem Compound:444493"			No		0	0	0	0									444493
PA448033	acetylcysteine	N-acetylcysteine,"NAC"	ACC,"Acetadote","Fluimucil","Lysox","Mucolysin","Mucomyst","Parvolex"		Drug	ChEBI:CHEBI:28939,"ChemSpider:11540","DrugBank:DB06151","Drugs Product Database (DPD):02091526","FDA Drug Label at DailyMed:f56b4087-db48-4fd7-84ec-9c927962b805","HET:SC2","KEGG Compound:C06809","KEGG Drug:D00221","National Drug Code Directory:0517-7604-25","PDB:SC2","PubChem Compound:12035","PubChem Substance:11371394","PubChem Substance:99443235","Therapeutic Targets Database:DNC000981","URL:ht…	CC(=O)N[C@@H](CS)C(=O)O	InChI=1S/C5H9NO3S/c1-3(7)6-4(2-10)5(8)9/h4,10H,2H2,1H3,(H,6,7)(H,8,9)/t4-/m0/s1	No	ATC:R05CB01(acetylcysteine),"ATC:S01XA08(acetylcysteine)","ATC:V03AB23(acetylcysteine)","UMLS:C0001047(Acetylcysteine)","RxNorm:197(Acetylcysteine)","NDFRT:N0000147113(ACETYLCYSTEINE)"	1	0	1	0		4					197	R05CB01,"S01XA08","V03AB23"	12035
PA164746246	acetyldigitoxin	3'''-o-acetyldigitoxin,"acetyldiginatin","acetylgitoxin","alpha-acetyldigitoxin","alpha-monoacetyldigitoxin","desglucolanatoside a"	Acigoxin,"Acylanid","Crystodigin"		Drug	ChEBI:CHEBI:53773,"Chemical Abstracts Service:25395-32-8","DrugBank:DB00511","KEGG Drug:D06881","PubChem Compound:68949","PubChem Substance:211111","Therapeutic Targets Database:DAP000119","URL:http://en.wikipedia.org/wiki/Acetyldigitoxin"	C[C@@H]1[C@H]([C@H](C[C@@H](O1)OC2[C@H](O[C@H](C[C@@H]2O)O[C@@H]3[C@H](O[C@H](C[C@@H]3O)OC4CC[C@]5([C@@H](C4)CC[C@@H]6[C@@H]5CC[C@]7([C@@]6(CC[C@@H]7C8=CC(=O)OC8)O)C)C)C)C)OC(=O)C)O	InChI=1S/C43H66O14/c1-21-38(48)33(54-24(4)44)19-37(51-21)57-40-23(3)53-36(18-32(40)46)56-39-22(2)52-35(17-31(39)45)55-27-9-12-41(5)26(16-27)7-8-30-29(41)10-13-42(6)28(11-14-43(30,42)49)25-15-34(47)50-20-25/h15,21-23,26-33,35-40,45-46,48-49H,7-14,16-20H2,1-6H3/t21-,22-,23-,26-,27?,28-,29+,30-,31+,32+,33+,35+,36+,37+,38-,39-,40?,41+,42-,43+/m1/s1	No	ATC:C01AA01(acetyldigitoxin),"UMLS:C0520442(Acetyldigitoxin)","RxNorm:132871(Acetyldigitoxin)"	0	0	0	0							132871	C01AA01	68949
PA166131586	acetylhydrazine	Acethydrazide			Metabolite	PubChem Compound:14039	CC(=O)NN	InChI=1S/C2H6N2O/c1-2(5)4-3/h3H2,1H3,(H,4,5)	No		0	0	0	0									14039
PA166131582	acetylisoniazid				Metabolite	PubChem Compound:71602	CC(=O)NNC(=O)C1=CC=NC=C1	InChI=1S/C8H9N3O2/c1-6(12)10-11-8(13)7-2-4-9-5-3-7/h2-5H,1H3,(H,10,12)(H,11,13)	No		0	0	0	0									71602
PA448045	aciclovir	9-Hyroxyethoxymethylguanine,"AC2","Aciclovier","Aciclovir Sodium","Acycloguanosine","Acyclovir","Acyclovir Sodium","Wellcome-248u"	Alti-Acyclovir,"Avirax","Vipral","Virorax","Zovir","Zovirax","Zovirax Injection (Zovirax sodium)","Zovirax topical"		Drug	ChEBI:CHEBI:2453,"Chemical Abstracts Service:69657-51-8","ChemSpider:1945","DrugBank:DB00787","Drugs Product Database (DPD):02242784","FDA Drug Label at DailyMed:ab044c63-96b6-4b02-86cb-e1b93c59eb63","HET:AC2","KEGG Compound:C06810","KEGG Drug:D00222","National Drug Code Directory:0228-2605-11","PDB:AC2","PubChem Compound:2022","PubChem Substance:46506002","PubChem Substance:7847289","Therapeutic…	C1=NC2=C(N1COCCO)NC(=NC2=O)N	InChI=1S/C8H11N5O3/c9-8-11-6-5(7(15)12-8)10-3-13(6)4-16-2-1-14/h3,14H,1-2,4H2,(H3,9,11,12,15)	No	ATC:D06BB03(aciclovir),"ATC:J05AB01(aciclovir)","ATC:S01AD03(aciclovir)","UMLS:C0001367(Acyclovir [Chemical/Ingredient])","NDFRT:N0000007269(Acyclovir [Chemical/Ingredient])"	0	0	0	0								D06BB03,"J05AB01","S01AD03"	2022
PA164712311	Acidifiers				Drug Class				No	ATC:G04BA(Acidifiers)	0	0	0	0								G04BA
PA164712310	Acid preparations				Drug Class				No	ATC:A09AB(Acid preparations)	0	0	0	0								A09AB
PA448039	acitretin		Acetretin,"Neotigason","Soriatane"		Drug	ChEBI:CHEBI:50173,"Chemical Abstracts Service:55079-83-9","DrugBank:DB00459","Drugs Product Database (DPD):02070847","FDA Drug Label at DailyMed:cec7851f-c7af-4e9e-a5e4-a585c70510d2","KEGG Drug:D02754","National Drug Code Directory:0145-0090-25","PubChem Compound:6437841","PubChem Substance:691722","Therapeutic Targets Database:DAP000743","URL:http://en.wikipedia.org/wiki/Acitretin"	CC1=CC(=C(C(=C1/C=C/C(=C/C=C/C(=C\C(=O)O)/C)/C)C)C)OC	InChI=1S/C21H26O3/c1-14(8-7-9-15(2)12-21(22)23)10-11-19-16(3)13-20(24-6)18(5)17(19)4/h7-13H,1-6H3,(H,22,23)/b9-7+,11-10+,14-8+,15-12-	No	ATC:D05BB02(acitretin),"UMLS:C0050559(Acitretin)","RxNorm:16818(Acitretin)","NDFRT:N0000148524(ACITRETIN)"	0	2	0	0							16818	D05BB02	6437841
PA164712312	Acridine derivatives				Drug Class				No	ATC:D08AA(Acridine derivatives)	0	0	0	0								D08AA
PA166131366	acrolein				Metabolite	PubChem Compound:7847	C=CC=O	InChI=1S/C3H4O/c1-2-3-4/h2-3H,1H2	No		0	0	2	0									7847
PA166131350	acrylic acid				Metabolite	PubChem Compound:6581	C=CC(=O)O	InChI=1S/C3H4O2/c1-2-3(4)5/h2H,1H2,(H,4,5)	No		0	0	1	0									6581
PA164712313	Acth				Drug Class				No	ATC:H01AA(Acth),"UMLS:C0001655(Corticotropin)","NDFRT:N0000006478(Adrenocorticotropic Hormone [Chemical/Ingredient])"	0	0	0	0								H01AA
PA164712314	Actinomycines				Drug Class				No	ATC:L01DA(Actinomycines)	0	0	0	1								L01DA
PA10004	adalimumab	Ig gamma-1 chain C region	Humira,"Humira","Humira Pen"		Drug	Chemical Abstracts Service:331731-18-1,"ClinicalTrials.gov:NCT01004432","DrugBank:DB00051","Drugs Product Database (DPD):02258595","FDA Drug Label at DailyMed:608d4f0d-b19f-46d3-749a-7159aa5f933d","GenBank:J00228","National Drug Code Directory:0074-3799-02","Therapeutic Targets Database:DAP000392","UniProtKB:P01857","URL:http://en.wikipedia.org/wiki/Adalimumab"			No	ATC:L04AB04(adalimumab),"UMLS:C1122087(adalimumab)","RxNorm:327361(adalimumab)","NDFRT:N0000148789(ADALIMUMAB)"	19	7	0	0		3					327361	L04AB04
PA164712315	Adamantane derivatives				Drug Class				No	ATC:N04BB(Adamantane derivatives)	0	0	0	0								N04BB
PA448047	adapalene	Adapaleno [INN-Spanish],"Adapalenum [INN-Latin]"	Adaferin,"Differin"		Drug	ChEBI:CHEBI:31174,"Chemical Abstracts Service:106685-40-9","ChemSpider:54244","DrugBank:DB00210","Drugs Product Database (DPD):02231592","FDA Drug Label at DailyMed:ad56e40f-d63d-428f-a58c-8ae733b63c7f","KEGG Drug:D01112","National Drug Code Directory:0299-5910-45","PubChem Compound:60164","PubChem Substance:46505019","Therapeutic Targets Database:DAP000115","URL:http://en.wikipedia.org/wiki/Adap…	COC1=C(C=C(C=C1)C2=CC3=C(C=C2)C=C(C=C3)C(=O)O)C45CC6CC(C4)CC(C6)C5	InChI=1S/C28H28O3/c1-31-26-7-6-23(21-2-3-22-12-24(27(29)30)5-4-20(22)11-21)13-25(26)28-14-17-8-18(15-28)10-19(9-17)16-28/h2-7,11-13,17-19H,8-10,14-16H2,1H3,(H,29,30)	No	MeSH:C063610(adapalene),"ATC:D10AD03(adapalene)","UMLS:C0165631(adapalene)","RxNorm:60223(adapalene)","NDFRT:N0000148452(ADAPALENE)"	0	0	0	0							60223	D10AD03	60164
PA10005	adefovir dipivoxil	ADV,"Adefovir","Adefovir pivoxil","Adefovirdipivoxl","GS-840","PMEA","adefovir dipivoxil","bis-POM PMEA"	Hepsera,"Preveon"		Prodrug	BindingDB:50038612,"Chemical Abstracts Service:142340-99-6","ChemSpider:54855","DrugBank:DB00718","FDA Drug Label at DailyMed:a60adac4-57c2-4089-aefc-1a77a48676fc","KEGG Drug:D01655","National Drug Code Directory:61958-0501-1","PubChem Compound:60871","PubChem Substance:46507520","PubChem Substance:7848718","Therapeutic Targets Database:DNC001135","URL:http://en.wikipedia.org/wiki/Adefovir"	CC(C)(C)C(=O)OCOP(=O)(COCCN1C=NC2=C1N=CN=C2N)OCOC(=O)C(C)(C)C	InChI=1S/C20H32N5O8P/c1-19(2,3)17(26)30-11-32-34(28,33-12-31-18(27)20(4,5)6)13-29-8-7-25-10-24-14-15(21)22-9-23-16(14)25/h9-10H,7-8,11-13H2,1-6H3,(H2,21,22,23)	No	MeSH:C106812(adefovir dipivoxil),"ATC:J05AF08(adefovir dipivoxil)","UMLS:C0540694(adefovir dipivoxil)","RxNorm:141400(adefovir dipivoxil)","NDFRT:N0000148776(ADEFOVIR DIPIVOXIL)"	0	5	1	0		4					141400	J05AF08	60871
PA448048	adenine	1H-Purin-6-amine,"6-Aminopurine","Adenin","Adeninimine","Vitamin B4"	Leuco-4,"Pedatisectine B"		Drug	BindingDB:33218,"ChEBI:CHEBI:16708","Chemical Abstracts Service:73-24-5","ChemSpider:185","DrugBank:DB00173","HET:ADE","KEGG Compound:C00147","KEGG Drug:D00034","PDB:ADE","PubChem Compound:190","PubChem Substance:3447","PubChem Substance:46507319","Therapeutic Targets Database:DAP000982","URL:http://en.wikipedia.org/wiki/Adenine"	C1=NC2=C(N1)C(=NC=N2)N	InChI=1S/C5H5N5/c6-4-3-5(9-1-7-3)10-2-8-4/h1-2H,(H3,6,7,8,9,10)	No	UMLS:C0001407(Adenine),"RxNorm:290(Adenine)","NDFRT:N0000147177(ADENINE)"	0	0	1	0							290		190
PA448049	adenosine	2'-Deoxyadenosine,"Adenine Deoxy Nucleoside","Adenine Deoxyribonucleoside","Adenine Deoxyribose","Adenine Nucleoside","Adenine Riboside","Adenyldeoxyriboside","Deoxyadenosine","Desoxyadenosine","MEDR-640","USAF CB-10","adenosine"	Adenocard,"Adenocor","Adenoscan","Adenosin","Adensoine","Boniton","Myocol","Nucleocardyl","Pallacor","Sandesin"		Drug,"Biological Intermediate"	ChEBI:CHEBI:16335,"Chemical Abstracts Service:58-61-7","ChemSpider:54923","DrugBank:DB00640","Drugs Product Database (DPD):02243435","FDA Drug Label at DailyMed:19977c31-02d3-40fa-bcad-9c3c88768e11","HET:101","KEGG Compound:C00212","KEGG Drug:D00045","National Drug Code Directory:0703-8771-03","PDB:101","PubChem Compound:60961","PubChem Substance:3512","PubChem Substance:46508728","Therapeutic Ta…	C1=NC2=C(C(=N1)N)N=CN2[C@H]3[C@@H]([C@@H]([C@H](O3)CO)O)O	InChI=1S/C10H13N5O4/c11-8-5-9(13-2-12-8)15(3-14-5)10-7(18)6(17)4(1-16)19-10/h2-4,6-7,10,16-18H,1H2,(H2,11,12,13)/t4-,6-,7-,10-/m1/s1	No	ATC:C01EB10(adenosine),"UMLS:C0001443(Adenosine)","RxNorm:296(Adenosine)","NDFRT:N0000147627(ADENOSINE)"	0	1	2	0							296	C01EB10	60961
PA166178281	adenosine diphosphate				Drug,"Biological Intermediate"	PubChem Compound:6022			No		0	0	3	0									6022
PA164744376	adenosine monophosphate	5'-AMP,"5'-Adenosine monophosphate","5'-Adenylic acid","AMP","Adenosine 5'-(dihydrogen phosphate)","Adenosine 5'-monophosphate","Adenosine 5'-phosphate","Adenosine 5'-phosphoric acid","Adenosine phosphate","Adenosine-5'-Monophosphate","Adenosine-5'-monophosphoric acid","Adenosine-5-monophosphoric acid","Adenylate","Adenylic acid","Phosphentaside"	Adenovite,"Cardiomone","Lycedan","My-B-Den","Phosaden","Phosphaden"		Drug,"Biological Intermediate"	BindingDB:18137,"ChEBI:CHEBI:16027","Chemical Abstracts Service:61-19-8","ChemSpider:5858","DrugBank:DB00131","IUPHAR Ligand:2455","KEGG Compound:C00020","KEGG Drug:D02769","PubChem Compound:6083","PubChem Substance:3322","PubChem Substance:46507628","Therapeutic Targets Database:DAP001319","URL:http://en.wikipedia.org/wiki/Adenosine_monophosphate"	C1=NC2=C(C(=N1)N)N=CN2[C@H]3[C@@H]([C@@H]([C@H](O3)COP(=O)(O)O)O)O	InChI=1S/C10H14N5O7P/c11-8-5-9(13-2-12-8)15(3-14-5)10-7(17)6(16)4(22-10)1-21-23(18,19)20/h2-4,6-7,10,16-17H,1H2,(H2,11,12,13)(H2,18,19,20)/t4-,6-,7-,10-/m1/s1	No	MeSH:C015664(8-aminoadenosine 5'-monophosphate),"MeSH:C021683(formycin 5'-phosphate)","MeSH:C037185(5'-deoxy-5'-thioadenosine 5'-monophosphate)","UMLS:C0001465(Adenosine Monophosphate)","RxNorm:309(Adenosine Monophosphate)","NDFRT:N0000170817(Adenosine Monophosphate [Chemical/Ingredient])"	0	0	2	0							309		6083
PA164743471	adenosine triphosphate	5'-ATP,"ATP","Adenosine 5'-triphosphate","Adenosine 5'-triphosphoric acid","Adenosine, 5'-(tetrahydrogen triphosphate)","Adenosine-5'-triphosphate","Adenylpyrophosphoric acid","Triphosphoric acid adenosine ester"	Adephos,"Adetol","Adynol","Atipi","Atriphos","Cardenosine","Fosfobion","Glucobasin","Myotriphos","Phosphobion","Striadyne","Triadenyl","Triphosphaden"		Drug,"Biological Intermediate"	BindingDB:2,"ChEBI:CHEBI:15422","Chemical Abstracts Service:56-65-5","ChemSpider:5742","DrugBank:DB00171","HET:ATP","IUPHAR Ligand:1713","KEGG Compound:C00002","PDB:ATP","PubChem Compound:5957","PubChem Substance:3304","PubChem Substance:46507614","Therapeutic Targets Database:DNC000262","URL:http://en.wikipedia.org/wiki/Adenosine_triphosphate"	C1=NC2=C(C(=N1)N)N=CN2[C@H]3[C@@H]([C@@H]([C@H](O3)COP(=O)(O)OP(=O)(O)OP(=O)(O)O)O)O	InChI=1S/C10H16N5O13P3/c11-8-5-9(13-2-12-8)15(3-14-5)10-7(17)6(16)4(26-10)1-25-30(21,22)28-31(23,24)27-29(18,19)20/h2-4,6-7,10,16-17H,1H2,(H,21,22)(H,23,24)(H2,11,12,13)(H2,18,19,20)/t4-,6-,7-,10-/m1/s1	No	MeSH:C000101(ara-ATP),"UMLS:C0001480(Adenosine Triphosphate)","RxNorm:318(Adenosine Triphosphate)","NDFRT:N0000180300(ADENOSINE TRIPHOSPHATE)"	0	0	2	0							318		5957
PA164783813	adinazolam	Adinazolamum [INN-Latin]	Deracyn		Drug	ChEBI:CHEBI:251412,"Chemical Abstracts Service:37115-32-5","ChemSpider:34519","DrugBank:DB00546","KEGG Drug:D02770","PubChem Compound:37632","PubChem Substance:178987","PubChem Substance:46509054","Therapeutic Targets Database:DAP001251","URL:http://en.wikipedia.org/wiki/Adinazolam"	CN(C)CC1=NN=C2N1C3=C(C=C(C=C3)Cl)C(=NC2)C4=CC=CC=C4	InChI=1S/C19H18ClN5/c1-24(2)12-18-23-22-17-11-21-19(13-6-4-3-5-7-13)15-10-14(20)8-9-16(15)25(17)18/h3-10H,11-12H2,1-2H3	No	MeSH:C039668(adinazolam),"ATC:N05BA07(adinazolam)"	0	0	0	0								N05BA07	37632
PA164712316	Adrenergic and dopaminergic agents				Drug Class				No	ATC:C01CA(Adrenergic and dopaminergic agents)	0	0	0	0								C01CA
PA164712318	Adrenergics and other drugs for obstructive airway diseases				Drug Class				No	ATC:R03AK(Adrenergics and other drugs for obstructive airway diseases),"ATC:R03CK(Adrenergics and other drugs for obstructive airway diseases)"	0	0	0	0								R03AK,"R03CK"
PA164712317	Adrenergics For Systemic Use				Drug Class				No	ATC:R03C(Adrenergics For Systemic Use)	0	0	0	0								R03C
PA10405	adrenergics, inhalants				Drug Class				No	ATC:R03A(Adrenergics, Inhalants)	1	2	0	0		3						R03A
PA165981154	afatinib	BIBW 2992	Giotrif,"Tomtovok","Tovok"		Drug	ClinicalTrials.gov:NCT01156545,"PubChem Compound:10184653"	CN(C)C/C=C/C(=O)NC1=C(C=C2C(=C1)C(=NC=N2)NC3=CC(=C(C=C3)F)Cl)O[C@H]4CCOC4	InChI=1S/C24H25ClFN5O3/c1-31(2)8-3-4-23(32)30-21-11-17-20(12-22(21)34-16-7-9-33-13-16)27-14-28-24(17)29-15-5-6-19(26)18(25)10-15/h3-6,10-12,14,16H,7-9,13H2,1-2H3,(H,30,32)(H,27,28,29)/b4-3+/t16-/m0/s1	No	ATC:L01XE(Protein kinase inhibitors),"RxNorm:1430438(Afatinib)"	0	1	0	1			Testing required	Testing required			1430438	L01XE	10184653
PA165981139	afatinib dimaleate	afatinib maleate (jan),"d09733"			Drug	PubChem Substance:124490473			No		0	0	0	0
PA452609	aflatoxin b1				Drug				No	UMLS:C0085180(Aflatoxin B1 [Chemical/Ingredient]),"NDFRT:N0000171418(Aflatoxin B1 [Chemical/Ingredient])"	0	0	0	1
PA166118342	aflibercept				Drug	PubChem Substance:135347926			No	RxNorm:1232150(aflibercept)	0	0	1	0							1232150
PA166182001	AFN911	imatinib M5			Metabolite	HMDB:HMDB0013863,"PubChem Compound:131750717"			No		0	0	1	0									131750717
PA166122586	afutuzumab	GA101,"obinutuzumab"	GAZYVA		Drug	PubChem Substance:160682610			No	ATC:L01XC(Monoclonal antibodies),"RxNorm:974779(obinutuzumab)"	0	0	0	0			Informative PGx	Informative PGx			974779	L01XC
PA164746527	agalsidase beta	Agalsidase alfa,"Alpha-D- galactoside galactohydrolase","Alpha-D-galactosidase A","Alpha-galactosidase A precursor","Melibiase","agalsidase beta"	Fabrazyme,"Fabrazyme","Replagal"		Drug	Chemical Abstracts Service:104138-64-9,"DrugBank:DB00103","Drugs Product Database (DPD):02248966","FDA Drug Label at DailyMed:988513ab-b06f-4dd0-93f7-d2d4531dcce4","GenBank:X14448","National Drug Code Directory:58468-0040-1","UniProtKB:P06280","URL:http://en.wikipedia.org/wiki/Agalsidase_beta"			No	ATC:A16AB04(agalsidase beta),"UMLS:C1137427(agalsidase beta)","RxNorm:338817(agalsidase beta)","NDFRT:N0000148806(AGALSIDASE BETA)"	0	0	0	0							338817	A16AB04
PA164712320	Agents Acting On The Renin-angiotensin System	RAAS acting drugs			Drug Class				No	ATC:C09(Agents Acting On The Renin-angiotensin System)	0	0	0	0								C09
PA164712321	Agents Against Amoebiasis And Other Protozoal Diseases				Drug Class				No	ATC:P01A(Agents Against Amoebiasis And Other Protozoal Diseases)	0	0	0	0								P01A
PA164712322	Agents Against Leishmaniasis And Trypanosomiasis				Drug Class				No	ATC:P01C(Agents Against Leishmaniasis And Trypanosomiasis)	0	0	0	0								P01C
PA164712323	Agents For Treatment Of Hemorrhoids And				Drug Class				No	ATC:C05A(Agents For Treatment Of Hemorrhoids And)	0	0	0	0								C05A
PA165958363	agomelatine	s-20098,"s20098"	Melitor,"Valdoxan"		Drug	BindingDB:50035179,"Chemical Abstracts Service:138112-76-2","ChemSpider:74141","DrugBank:DB06594","KEGG Drug:D02578","PubChem Compound:82148"	CC(=O)NCCC1=CC=CC2=C1C=C(C=C2)OC	InChI=1S/C15H17NO2/c1-11(17)16-9-8-13-5-3-4-12-6-7-14(18-2)10-15(12)13/h3-7,10H,8-9H2,1-2H3,(H,16,17)	No	ATC:N06AX22(agomelatine)	1	2	0	0		3						N06AX22	82148
PA164776839	ajmaline	Ajmalin			Drug	ChEBI:CHEBI:28462,"Chemical Abstracts Service:4360-12-7","DrugBank:DB01426","KEGG Compound:C06542","KEGG Drug:D00199","PubChem Compound:441080","PubChem Substance:7847267","URL:http://en.wikipedia.org/wiki/Ajmaline"	CC[C@H]1[C@@H]2C[C@H]3[C@H]4[C@@]5(C[C@@H](C2[C@H]5O)N3[C@@H]1O)C6=CC=CC=C6N4C	InChI=1S/C20H26N2O2/c1-3-10-11-8-14-17-20(12-6-4-5-7-13(12)21(17)2)9-15(16(11)18(20)23)22(14)19(10)24/h4-7,10-11,14-19,23-24H,3,8-9H2,1-2H3/t10-,11-,14-,15-,16?,17-,18+,19+,20+/m0/s1	No	ATC:C01BA05(ajmaline),"UMLS:C0001888(Ajmaline)","RxNorm:423(Ajmaline)","NDFRT:N0000166953(Ajmaline [Chemical/Ingredient])"	0	0	0	0							423	C01BA05	441080
PA164746058	albendazole		Albenza,"Eskazole","Valbazen","Zentel"		Drug	BindingDB:50241293,"ChEBI:CHEBI:16664","Chemical Abstracts Service:54965-21-8","ChemSpider:1998","DrugBank:DB00518","Drugs Product Database (DPD):01904779","FDA Drug Label at DailyMed:24c6007b-ac07-4086-c3ad-9ca8ec6c48a8","HET:ALW","KEGG Compound:C01779","KEGG Drug:D00134","National Drug Code Directory:0007-5500-40","PDB:ALW","PubChem Compound:2082","PubChem Substance:46506472","PubChem Substance…	CCCSC1=CC2=C(C=C1)N=C(N2)NC(=O)OC	InChI=1S/C12H15N3O2S/c1-3-6-18-8-4-5-9-10(7-8)14-11(13-9)15-12(16)17-2/h4-5,7H,3,6H2,1-2H3,(H2,13,14,15,16)	No	ATC:P02CA03(albendazole),"UMLS:C0001911(Albendazole)","RxNorm:430(Albendazole)","NDFRT:N0000148464(ALBENDAZOLE)"	0	0	0	2							430	P02CA03	2082
PA165958399	alcaftadine		Lastacaft		Drug	Chemical Abstracts Service:147084-10-4,"ChemSpider:14201635","DrugBank:DB06766","KEGG Drug:D06552","National Drug Code Directory:68669-412-03","PubChem Compound:19371515","PubChem Substance:99443288"	CN1CCC(=C2C3=CC=CC=C3CCN4C2=NC=C4C=O)CC1	InChI=1S/C19H21N3O/c1-21-9-6-15(7-10-21)18-17-5-3-2-4-14(17)8-11-22-16(13-23)12-20-19(18)22/h2-5,12-13H,6-11H2,1H3	No	ATC:S01GX11(alcaftadine),"UMLS:C2348241(alcaftadine)","RxNorm:1000082(alcaftadine)","NDFRT:N0000181719(ALCAFTADINE)"	0	0	0	0							1000082	S01GX11	19371515
PA164747650	alclometasone	Alclometasone dipropionate	Aclovate		Drug	ChEBI:CHEBI:53776,"DrugBank:DB00240","FDA Drug Label at DailyMed:63e635e0-65d8-4b30-9f2a-ab16deba90bd","KEGG Drug:D01820","National Drug Code Directory:68462-300-17","PubChem Compound:636374","PubChem Substance:7848882","Therapeutic Targets Database:DAP000415","URL:http://en.wikipedia.org/wiki/Alclometasone"	CCC(=O)OCC(=O)[C@]1([C@@H](C[C@@H]2[C@@]1(C[C@@H]([C@H]3[C@H]2[C@@H](CC4=CC(=O)C=C[C@]34C)Cl)O)C)C)OC(=O)CC	InChI=1S/C28H37ClO7/c1-6-22(33)35-14-21(32)28(36-23(34)7-2)15(3)10-18-24-19(29)12-16-11-17(30)8-9-26(16,4)25(24)20(31)13-27(18,28)5/h8-9,11,15,18-20,24-25,31H,6-7,10,12-14H2,1-5H3/t15-,18+,19-,20+,24-,25+,26+,27+,28+/m1/s1	No	MeSH:C021137(alclometasone dipropionate),"ATC:D07AB10(alclometasone)","ATC:S01BA10(alclometasone)","UMLS:C0360534(Alclometasone)","RxNorm:108088(Alclometasone)","NDFRT:N0000147692(ALCLOMETASONE)"	0	0	0	0							108088	D07AB10,"S01BA10"	636374
PA166131264	alcoifosfamide				Metabolite	PubChem Compound:10265589	C(CO)COP(=O)(NCCCl)NCCCl	InChI=1S/C7H17Cl2N2O3P/c8-2-4-10-15(13,11-5-3-9)14-7-1-6-12/h12H,1-7H2,(H2,10,11,13)	No		0	0	0	0									10265589
PA166131381	alcophosphamide				Metabolite	PubChem Compound:98612	C(CO)COP(=O)(N)N(CCCl)CCCl	InChI=1S/C7H17Cl2N2O3P/c8-2-4-11(5-3-9)15(10,13)14-7-1-6-12/h12H,1-7H2,(H2,10,13)	No		0	0	1	0									98612
PA164712324	Aldehydes and derivatives				Drug Class				No	ATC:N05CC(Aldehydes and derivatives)	0	0	0	0								N05CC
PA448081	aldesleukin	IL-2,"Interleukin-2 precursor","T-cell growth factor","TCGF","aldesleukin"	Proleukin,"Proleukin"		Drug	Chemical Abstracts Service:85898-30-2,"DrugBank:DB00041","Drugs Product Database (DPD):02130181","FDA Drug Label at DailyMed:a588140c-f9ed-4a9b-a9a6-bf3daafd8a5a","GenBank:M11144","National Drug Code Directory:0078-0495-61","Therapeutic Targets Database:DAP001099","UniProtKB:P60569","URL:http://en.wikipedia.org/wiki/Aldesleukin"			No	ATC:L03AC01(aldesleukin),"UMLS:C0218986(Aldesleukin)","RxNorm:70223(Aldesleukin)","NDFRT:N0000148066(ALDESLEUKIN)"	0	0	0	0							70223	L03AC01
PA166131301	aldoifosfamide				Metabolite	PubChem Compound:189733	C(COP(=O)(NCCCl)NCCCl)C=O	InChI=1S/C7H15Cl2N2O3P/c8-2-4-10-15(13,11-5-3-9)14-7-1-6-12/h6H,1-5,7H2,(H2,10,11,13)	No		0	0	1	0									189733
PA166131270	aldophosphamide				Metabolite	PubChem Compound:107744	C(COP(=O)(N)N(CCCl)CCCl)C=O	InChI=1S/C7H15Cl2N2O3P/c8-2-4-11(5-3-9)15(10,13)14-7-1-6-12/h6H,1-5,7H2,(H2,10,13)	No		0	0	2	1									107744
PA164712325	Aldose reductase inhibitors				Drug Class				No	ATC:A10XA(Aldose reductase inhibitors)	0	0	0	0								A10XA
PA164924487	aldosterone	(+)-aldosterone,"11beta,21-Dihydroxy-3,20-diketo-4-pregnen-18-al","11beta,21-Dihydroxy-3,20-diketopregn-4-ene-18-al","11beta,21-Dihydroxypregn-4-ene-3,18,20-trione","11beta,21-dihydroxy-3,20-dioxo-4-pregnen-18-al","11beta,21-dihydroxy-3,20-dioxo-pregn-4-ene-18-al","11beta,21-dihydroxy-3,20-dioxopregn-4-en-18-al","18-Aldocorticosterone","18-Formyl-11beta,21-dihydroxy-4-pregnene-3,20-dione","18-Oxo…			Biological Intermediate	ChEBI:CHEBI:27584,"Chemical Abstracts Service:52-39-1","ChemSpider:5633","DrugBank:DB04630","KEGG Compound:C01780","PDB:AS4","PubChem Compound:5839","PubChem Substance:46505770","PubChem Substance:7885975","URL:http://en.wikipedia.org/wiki/Aldosterone"	C[C@]12CCC(=O)C=C1CC[C@@H]3[C@@H]2[C@H](C[C@]4([C@H]3CC[C@@H]4C(=O)CO)C=O)O	InChI=1S/C21H28O5/c1-20-7-6-13(24)8-12(20)2-3-14-15-4-5-16(18(26)10-22)21(15,11-23)9-17(25)19(14)20/h8,11,14-17,19,22,25H,2-7,9-10H2,1H3/t14-,15-,16+,17-,19+,20-,21+/m0/s1	No	ATC:H02AA01(aldosterone),"UMLS:C0002006(Aldosterone [Chemical/Ingredient])","RxNorm:1312358(Aldosterone)","NDFRT:N0000167497(Aldosterone [Chemical/Ingredient])"	0	1	2	1							1312358	H02AA01	5839
PA164712326	Aldosterone antagonists				Drug Class				No	ATC:C03DA(Aldosterone antagonists),"UMLS:C2757004(Aldosterone Antagonists [MoA])","NDFRT:N0000011310(Aldosterone Antagonists [MoA])"	0	1	0	0								C03DA
PA166160050	alectinib				Drug	PubChem Compound:49806720	CCC1=C(C=C2C(=C1)C(=O)C3=C(C2(C)C)NC4=C3C=CC(=C4)C#N)N5CCC(CC5)N6CCOCC6	InChI=1S/C30H34N4O2/c1-4-20-16-23-24(17-26(20)34-9-7-21(8-10-34)33-11-13-36-14-12-33)30(2,3)29-27(28(23)35)22-6-5-19(18-31)15-25(22)32-29/h5-6,15-17,21,32H,4,7-14H2,1-3H3	No	ATC:L01XE(Protein kinase inhibitors),"RxNorm:1727455(alectinib)"	0	0	0	1			Testing required	Testing required			1727455	L01XE	49806720
PA166182583	alectinib metabolite M4	C28H32N4O2	RO5468924		Metabolite				No		0	0	0	0
PA166182584	alectinib metabolite M6				Metabolite	PubChem Compound:66834636			No		0	0	0	0									66834636
PA164748040	alefacept	ASP0485,"Amevive","alefacept"	Amevive		Drug	Chemical Abstracts Service:222535-22-0,"DrugBank:DB00092","Drugs Product Database (DPD):02259052","Therapeutic Targets Database:DAP000540","URL:http://en.wikipedia.org/wiki/Alefacept"			No	ATC:L04AA15(alefacept),"UMLS:C0962603(alefacept)","RxNorm:299635(alefacept)","NDFRT:N0000148792(ALEFACEPT)"	0	0	0	0							299635	L04AA15
PA164783958	alemtuzumab	alemtuzumab	Campath,"Campath","MabCampath"		Drug	Chemical Abstracts Service:216503-57-0,"ClinicalTrials.gov:NCT00943319","ClinicalTrials.gov:NCT01208337","DrugBank:DB00087","Drugs Product Database (DPD):02273993","National Drug Code Directory:50419-357-03","PubChem Substance:533268","Therapeutic Targets Database:DAP000385","URL:http://en.wikipedia.org/wiki/Alemtuzumab"			No	ATC:L04AA34(alemtuzumab),"UMLS:C0383429(alemtuzumab)","RxNorm:117055(alemtuzumab)","NDFRT:N0000148705(ALEMTUZUMAB)"	1	1	0	0		3					117055	L04AA34
PA448082	alendronate	Acide Alendronique [INN-French],"Acido Alendronico [INN-Spanish]","Acidum Alendronicum [INN-Latin]","Alendronate Sodium","Alendronic acid"	Adronat,"Alendros","Arendal","Fosamax","Fosamax Plus D","Onclast"		Drug	BindingDB:25313,"ChEBI:CHEBI:2567","Chemical Abstracts Service:121268-17-5","ChemSpider:2004","DrugBank:DB00630","Drugs Product Database (DPD):02261715","HET:AHD","KEGG Compound:C07752","National Drug Code Directory:0006-0925-31","PDB:AHD","PubChem Compound:2088","PubChem Substance:46507199","PubChem Substance:9954","Therapeutic Targets Database:DAP000182","URL:http://en.wikipedia.org/wiki/Alendr…	C(CC(O)(P(=O)(O)O)P(=O)(O)O)CN	InChI=1S/C4H13NO7P2/c5-3-1-2-4(6,13(7,8)9)14(10,11)12/h6H,1-3,5H2,(H2,7,8,9)(H2,10,11,12)	No	ATC:M05BA04(alendronic acid),"UMLS:C0102118(Alendronate)","RxNorm:46041(Alendronate)","NDFRT:N0000148414(ALENDRONATE)"	2	15	0	1		3					46041	M05BA04	2088
PA164746469	alfacalcidol	1-hydroxycholecalciferol,"1alpha-hydroxycholecalciferol","1alpha-hydroxyvitamin D3"	Alsiodol,"One Alpha"		Drug	Chemical Abstracts Service:41294-56-8,"ChemSpider:4445376","DrugBank:DB01436","Drugs Product Database (DPD):00474517","KEGG Drug:D01518","PubChem Compound:5282181","PubChem Substance:46505115","PubChem Substance:7848581"	C[C@H](CCCC(C)C)[C@H]1CC[C@@H]\2[C@@]1(CCC/C2=C\C=C/3\C[C@H](C[C@@H](C3=C)O)O)C	InChI=1S/C27H44O2/c1-18(2)8-6-9-19(3)24-13-14-25-21(10-7-15-27(24,25)5)11-12-22-16-23(28)17-26(29)20(22)4/h11-12,18-19,23-26,28-29H,4,6-10,13-17H2,1-3,5H3/b21-11+,22-12-/t19-,23-,24-,25+,26+,27-/m1/s1	No	MeSH:C008088(1-hydroxycholecalciferol),"ATC:A11CC03(alfacalcidol)","UMLS:C0044410(Alfacalcidol)","RxNorm:12062(Alfacalcidol)"	0	0	0	0							12062	A11CC03	5282181
PA448084	alfentanil	Alfentanilum [INN-Latin],"Alfentanyl"	Alfenta		Drug	BindingDB:50008979,"ChEBI:CHEBI:2569","ChemSpider:46451","DrugBank:DB00802","Drugs Product Database (DPD):02248181","FDA Drug Label at DailyMed:098af6c6-7400-4b2b-bae6-03d5913ad712","KEGG Compound:C08005","National Drug Code Directory:17478-067-02","PubChem Compound:51263","PubChem Substance:189496","PubChem Substance:46505618","Therapeutic Targets Database:DAP001134","URL:http://en.wikipedia.org…	CCC(=O)N(C1=CC=CC=C1)C2(CCN(CC2)CCN3C(=O)N(N=N3)CC)COC	InChI=1S/C21H32N6O3/c1-4-19(28)27(18-9-7-6-8-10-18)21(17-30-3)11-13-24(14-12-21)15-16-26-20(29)25(5-2)22-23-26/h6-10H,4-5,11-17H2,1-3H3	No	ATC:N01AH02(N01AH02),"UMLS:C0002026(Alfentanil)","RxNorm:480(Alfentanil)","NDFRT:N0000147693(ALFENTANIL)"	4	0	0	0		3					480	N01AH02	51263
PA164774795	alfuzosin	Alfusosine,"alfuzosin"	Uroxatral,"Xatral"		Drug	ChEBI:CHEBI:51141,"ChemSpider:2008","DrugBank:DB00346","Drugs Product Database (DPD):02245565","KEGG Drug:D01692","National Drug Code Directory:0024-4200-30","PubChem Compound:2092","PubChem Substance:46508512","PubChem Substance:682525","Therapeutic Targets Database:DCL000664","URL:http://en.wikipedia.org/wiki/Alfuzosin"	CN(CCCNC(=O)C1CCCO1)C2=NC3=CC(=C(C=C3C(=N2)N)OC)OC	InChI=1S/C19H27N5O4/c1-24(8-5-7-21-18(25)14-6-4-9-28-14)19-22-13-11-16(27-3)15(26-2)10-12(13)17(20)23-19/h10-11,14H,4-9H2,1-3H3,(H,21,25)(H2,20,22,23)	No	MeSH:C047638(alfuzosin),"ATC:G04CA01(alfuzosin)","UMLS:C0051150(alfuzosin)","RxNorm:17300(alfuzosin)","NDFRT:N0000148814(ALFUZOSIN)"	0	0	0	0							17300	G04CA01	2092
PA164748093	alglucerase	Acid beta-glucosidase,"Beta-glucocerebrosidase","D-glucosyl-N-acylsphingosine glucohydrolase","Glucosylceramidase precursor"	Ceredase,"Ceredase"		Drug	Chemical Abstracts Service:37228-64-1,"DrugBank:DB00088","GenBank:M16328","KEGG Drug:D09675","National Drug Code Directory:58468-1060-1","UniProtKB:P04062","URL:http://en.wikipedia.org/wiki/Alglucerase"			No	ATC:A16AB01(alglucerase),"UMLS:C0102139(alglucerase)","RxNorm:46049(alglucerase)","NDFRT:N0000147683(ALGLUCERASE)"	0	0	0	0							46049	A16AB01
PA164754753	alglucosidase alfa		Myozyme		Drug	Chemical Abstracts Service:420784-05-0,"DrugBank:DB01272","Drugs Product Database (DPD):02284863","FDA Drug Label at DailyMed:f19adae6-9125-4765-8aec-302c9efe9b31","KEGG Drug:D03207","National Drug Code Directory:58468-0150-1","Therapeutic Targets Database:DAP001289","URL:http://en.wikipedia.org/wiki/Alglucosidase_alfa"			No	ATC:A16AB07(alglucosidase alfa),"UMLS:C1695579(alglucosidase alfa)","RxNorm:629565(alglucosidase alfa)","NDFRT:N0000171827(ALGLUCOSIDASE ALFA)"	0	0	0	0							629565	A16AB07
PA164712327	Alimentary Tract And Metabolism				Drug Class				No	ATC:A(Alimentary Tract And Metabolism)	0	0	0	0								A
PA166159961	alirocumab		Praluent		Drug				No	RxNorm:1659152(alirocumab)	0	0	0	0			Informative PGx	Informative PGx			1659152
PA166165015	alisertib		MLN8237		Drug	PubChem Compound:24771867	COC1=C(C(=CC=C1)F)C2=NCC3=CN=C(N=C3C4=C2C=C(C=C4)Cl)NC5=CC(=C(C=C5)C(=O)O)OC	InChI=1S/C27H20ClFN4O4/c1-36-21-5-3-4-20(29)23(21)25-19-10-15(28)6-8-17(19)24-14(12-30-25)13-31-27(33-24)32-16-7-9-18(26(34)35)22(11-16)37-2/h3-11,13H,12H2,1-2H3,(H,34,35)(H,31,32,33)	No		0	0	0	0									24771867
PA143487910	aliskiren	Rasilez,"SPP 100","aliskiren"	Tekturna		Drug	BindingDB:17950,"ChEBI:CHEBI:601027","ChemSpider:4591452","DrugBank:DB01258","FDA Drug Label at DailyMed:833c7a0b-5f64-4363-94d5-9a179049113a","KEGG Drug:D03208","National Drug Code Directory:0078-0486-15","PubChem Compound:5493444","PubChem Substance:17397362","PubChem Substance:46507474","Therapeutic Targets Database:DAP001219","URL:http://en.wikipedia.org/wiki/Aliskiren"	CC(C)[C@@H](CC1=CC(=C(C=C1)OC)OCCCOC)C[C@@H]([C@H](C[C@@H](C(C)C)C(=O)NCC(C)(C)C(=O)N)O)N	InChI=1S/C30H53N3O6/c1-19(2)22(14-21-10-11-26(38-8)27(15-21)39-13-9-12-37-7)16-24(31)25(34)17-23(20(3)4)28(35)33-18-30(5,6)29(32)36/h10-11,15,19-20,22-25,34H,9,12-14,16-18,31H2,1-8H3,(H2,32,36)(H,33,35)/t22-,23-,24-,25-/m0/s1	No	MeSH:C446481(aliskiren),"ATC:C09XA(Renin-inhibitors)","UMLS:C1120110(aliskiren)","RxNorm:325646(aliskiren)","NDFRT:N0000176084(ALISKIREN)"	0	0	1	0				Informative PGx			325646	C09XA	5493444
PA164746900	alitretinoin	9-cis-retinoic acid,"ALRT-1057","BAL4079","Retinoic Acid","alitretinoin"	Panretin,"Panretin Gel","Panretyn","Panrexin","Renova","Retin-A","Retin-A Micro"		Drug	BindingDB:31883,"ChEBI:CHEBI:50648","Chemical Abstracts Service:5300-03-8","DrugBank:DB00523","FDA Drug Label at DailyMed:9cf04dad-e312-4b8f-a297-1e002d43e151","National Drug Code Directory:64365-501-01","PubChem Compound:444795","PubChem Substance:164122","Therapeutic Targets Database:DAP000275","URL:http://en.wikipedia.org/wiki/Alitretinoin"	CC1=C(C(CCC1)(C)C)/C=C/C(=C/C=C/C(=C/C(=O)O)/C)/C	InChI=1S/C20H28O2/c1-15(8-6-9-16(2)14-19(21)22)11-12-18-17(3)10-7-13-20(18,4)5/h6,8-9,11-12,14H,7,10,13H2,1-5H3,(H,21,22)/b9-6+,12-11+,15-8+,16-14+	No	ATC:D11AH04(alitretinoin),"ATC:L01XX22(alitretinoin)","UMLS:C0281666(alitretinoin)","RxNorm:81864(alitretinoin)","NDFRT:N0000148606(ALITRETINOIN)"	0	0	0	0							81864	D11AH04,"L01XX22"	444795
PA164744894	alizapride	Alizaprida [inn-spanish],"Alizapridum [inn-latin]"	Limican,"Liticum"		Drug	BindingDB:50023804,"ChemSpider:39202","DrugBank:DB01425","PubChem Compound:43008","PubChem Substance:183472","PubChem Substance:46505555","URL:http://en.wikipedia.org/wiki/Alizapride"	COC1=CC2=NNN=C2C=C1C(=O)NCC3CCCN3CC=C	InChI=1S/C16H21N5O2/c1-3-6-21-7-4-5-11(21)10-17-16(22)12-8-13-14(19-20-18-13)9-15(12)23-2/h3,8-9,11H,1,4-7,10H2,2H3,(H,17,22)(H,18,19,20)	No	MeSH:C033968(alizapride),"ATC:A03FA05(alizapride)","UMLS:C0051162(alizapride)","RxNorm:17311(alizapride)"	0	0	0	0							17311	A03FA05	43008
PA164712328	Alkaloids, excl. rauwolfia				Drug Class				No	ATC:C02KA(Alkaloids, excl. rauwolfia)	0	0	0	0								C02KA
PA164712329	Alkaloids, excl. rauwolfia, in combination with diuretics				Drug Class				No	ATC:C02LK(Alkaloids, excl. rauwolfia, in combination with diuretics)	0	0	0	0								C02LK
PA164712331	Alkylating Agents				Drug Class				No	ATC:L01A(Alkylating Agents)	3	2	0	0		2A						L01A
PA164712330	Alkyl sulfonates				Drug Class				No	ATC:L01AB(Alkyl sulfonates),"UMLS:C0002072(Alkanesulfonates [Chemical/Ingredient])","NDFRT:N0000007506(Alkanesulfonates [Chemical/Ingredient])"	0	0	0	0								L01AB
PA166178623	allantoin				Biological Intermediate	PubChem Compound:204			No		0	0	0	0									204
PA164712336	Allergen extracts				Drug Class				No	ATC:V01AA(Allergen extracts)	0	0	0	0								V01AA
PA164712337	Allergens	Allergens			Drug Class				No	ATC:V01(Allergens),"ATC:V01A(Allergens)","UMLS:C0002092(Allergens [Chemical/Ingredient])","NDFRT:N0000171131(Allergens [Chemical/Ingredient])"	0	0	0	0								V01,"V01A"
PA142320763	allopregnanolone				Drug				No		0	0	0	0
PA448320	allopurinol	Allopurinol Sodium,"Allopurinolum [INN-Latin]","Alopurinol [INN-Spanish]"	7HP,"Adenock","Ailural","Allo-Puren","Allohexal","Allopur","Allozym","Allural","Aloprim","Aloral","Alositol","Aluline","Anoprolin","Anzief","Apo-Allopurinol","Apulonga","Apurin","Apurol","Atisuril","Bleminol","Bloxanth","Caplenal","Cellidrin","Cosuric","Dabrosin","Dabroson","Dura Al","Embarin","Epidropal","Epuric","Foligan","Geapur","Gichtex","Gotax","HPP","Hamarin","Hexanuret","Ketanrift","Ketob…		Drug	BindingDB:50241255,"ChEBI:CHEBI:40279","ChemSpider:2010","DrugBank:DB00437","Drugs Product Database (DPD):00555681","FDA Drug Label at DailyMed:19a138b8-d225-03e6-f762-abe71560204b","HET:7HP","KEGG Drug:D00224","National Drug Code Directory:55111-729-01","PDB:7HP","PubChem Compound:2094","PubChem Substance:152626","PubChem Substance:46508516","Therapeutic Targets Database:DAP000773","URL:http://e…	C1=C2C(=NC=NC2=O)NN1	InChI=1S/C5H4N4O/c10-5-3-1-8-9-4(3)6-2-7-5/h1-2H,(H2,6,7,8,9,10)	Yes	ATC:M04AA01(allopurinol),"ATC:M04AA51(allopurinol, combinations)","UMLS:C0002144(Allopurinol)","RxNorm:519(Allopurinol)","NDFRT:N0000146247(ALLOPURINOL)"	41	148	1	2	CPIC,"PRO"	1A		Actionable PGx		Has Rx Annotation	519	M04AA01,"M04AA51"	2094
PA166211041	allopurinol riboside	1-(beta-D-ribofuranosyl)-1,7-dihydro-4H-pyrazolo[3,4-d]pyrimidin-4-one,"1-[(2R,3R,4S,5R)-3,4-dihydroxy-5-(hydroxymethyl)oxolan-2-yl]-5H-pyrazolo[3,4-d]pyrimidin-4-one"			Metabolite	ChEBI:CHEBI:74074,"HMDB:HMDB0000481","PubChem Compound:135407110"			No		0	0	0	0									135407110
PA166211062	allopurinol ribotide	[(2R,3S,4R,5R)-3,4-dihydroxy-5-(4-oxo-5H-pyrazolo[3,4-d]pyrimidin-1-yl)oxolan-2-yl]methyl dihydrogen phosphate			Metabolite	PubChem Compound:135602151			No		0	0	0	0									135602151
PA164712332	All Other Non-therapeutic Products	All Other Non-therapeutic Products			Drug Class				No	ATC:V07(All Other Non-therapeutic Products),"ATC:V07A(All Other Non-therapeutic Products)"	0	0	0	0								V07,"V07A"
PA164712334	All Other Therapeutic Products	All Other Therapeutic Products			Drug Class				No	ATC:V03(All Other Therapeutic Products),"ATC:V03A(All Other Therapeutic Products)"	0	0	0	0								V03,"V03A"
PA164745307	allylestrenol		Gestanin,"Gestanol","Gestanon","Gestormone","Orageston","Organon","Perselin","Turinal"		Drug	Chemical Abstracts Service:432-60-0,"ChemSpider:205855","DrugBank:DB01431","KEGG Compound:C12811","KEGG Drug:D01374","PubChem Compound:235905","PubChem Substance:46506946","PubChem Substance:583200","Therapeutic Targets Database:DPR000085"	C[C@]12CC[C@H]3[C@H]([C@@H]1CC[C@]2(CC=C)O)CCC4=CCCC[C@H]34	InChI=1S/C21H32O/c1-3-12-21(22)14-11-19-18-9-8-15-6-4-5-7-16(15)17(18)10-13-20(19,21)2/h3,6,16-19,22H,1,4-5,7-14H2,2H3/t16-,17+,18+,19-,20-,21-/m0/s1	No	ATC:G03DC01(allylestrenol),"UMLS:C0002158(Allylestrenol)","RxNorm:525(Allylestrenol)","NDFRT:N0000167406(Allylestrenol [Chemical/Ingredient])"	0	0	0	0							525	G03DC01	235905
PA164750492	almitrine	Almitrine bismesylate,"Almitrine dimesylate","Almitrine mesylate"	Doxil,"Duxil","Vectarion"		Drug	ChEBI:CHEBI:53778,"ChemSpider:31235","DrugBank:DB01430","KEGG Drug:D02822","PubChem Compound:33887","PubChem Substance:16862494","PubChem Substance:46505517","Therapeutic Targets Database:DAP000468","URL:http://en.wikipedia.org/wiki/Almitrine"	C=CCNC1=NC(=NC(=N1)N2CCN(CC2)C(C3=CC=C(C=C3)F)C4=CC=C(C=C4)F)NCC=C	InChI=1S/C26H29F2N7/c1-3-13-29-24-31-25(30-14-4-2)33-26(32-24)35-17-15-34(16-18-35)23(19-5-9-21(27)10-6-19)20-7-11-22(28)12-8-20/h3-12,23H,1-2,13-18H2,(H2,29,30,31,32,33)	No	ATC:R07AB07(almitrine),"UMLS:C0002164(Almitrine)","RxNorm:528(Almitrine)","NDFRT:N0000167166(Almitrine [Chemical/Ingredient])"	0	0	0	0							528	R07AB07	33887
PA133888888	almokalant				Drug				No		0	0	0	0
PA10246	almotriptan	almotriptan	Almogran,"Axert"		Drug	ChEBI:CHEBI:520985,"ChemSpider:110198","DrugBank:DB00918","Drugs Product Database (DPD):02248128","FDA Drug Label at DailyMed:b13ba9bf-1661-456a-8eae-6d110ea08c94","National Drug Code Directory:0062-2080-06","PubChem Compound:123606","PubChem Substance:46505165","PubChem Substance:700325","Therapeutic Targets Database:DAP001345","URL:http://en.wikipedia.org/wiki/Almotriptan"	CN(C)CCC1=CNC2=C1C=C(C=C2)CS(=O)(=O)N3CCCC3	InChI=1S/C17H25N3O2S/c1-19(2)10-7-15-12-18-17-6-5-14(11-16(15)17)13-23(21,22)20-8-3-4-9-20/h5-6,11-12,18H,3-4,7-10,13H2,1-2H3	No	MeSH:C409045(almotriptan),"ATC:N02CC05(almotriptan)","UMLS:C0914729(almotriptan)","RxNorm:279645(almotriptan)","NDFRT:N0000148709(ALMOTRIPTAN)"	0	0	0	0							279645	N02CC05	123606
PA448322	aloe				Drug				No	UMLS:C0304554(ALOE),"NDFRT:N0000147352(ALOE)"	0	0	0	0
PA164745502	alosetron	Alosetron HCl	Lotronex		Drug	BindingDB:50131429,"ChEBI:CHEBI:253342","Chemical Abstracts Service:122852-69-1","ChemSpider:2015","DrugBank:DB00969","IUPHAR Ligand:2296","National Drug Code Directory:0173-0738-00","PubChem Compound:2099","PubChem Substance:46506274","PubChem Substance:655047","Therapeutic Targets Database:DAP000369","URL:http://en.wikipedia.org/wiki/Alosetron"	CC1=C(N=CN1)CN2CCC3=C(C2=O)C4=CC=CC=C4N3C	InChI=1S/C17H18N4O/c1-11-13(19-10-18-11)9-21-8-7-15-16(17(21)22)12-5-3-4-6-14(12)20(15)2/h3-6,10H,7-9H2,1-2H3,(H,18,19)	No	MeSH:C090840(alosetron),"ATC:A03AE01(alosetron)","UMLS:C0291772(alosetron)","RxNorm:85248(alosetron)","NDFRT:N0000148640(ALOSETRON)"	0	0	0	0							85248	A03AE01	2099
PA452626	alox5-pathway modifiers				Drug Class				No	ATC:R03D.01(alox5-pathway modifiers)	0	0	0	0								R03D.01
PA166184523	alpelisib	(2S)-1-N-[4-methyl-5-[2-(1,1,1-trifluoro-2-methylpropan-2-yl)pyridin-4-yl]-1,3-thiazol-2-yl]pyrrolidine-1,2-dicarboxamide,"(2S)-N1-[4-methyl-5-[2-(1,1,1-trifluoro-2-methylpropan-2-yl)-4-pyridinyl]-2-thiazolyl]pyrrolidine-1,2-dicarboxamide"	Piqray		Drug	ChEBI:CHEBI:93752,"PubChem Compound:56649450"			No		0	0	0	0			Testing required	Testing required					56649450
PA10308	alpha-1-proteinase inhibitor	Alpha 1-antitrypsin,"Alpha-1 protease inhibitor","Alpha-1-antiproteinase","Alpha-1-antitrypsin precursor"	Aralast,"Prolastin"		Drug	Chemical Abstracts Service:9041-92-3,"DrugBank:DB00058","Drugs Product Database (DPD):02204606","FDA Drug Label at DailyMed:f7f84d2a-d740-4414-9bfe-fccee9e73da0","GenBank:K01396","National Drug Code Directory:0944-2802-01","Therapeutic Targets Database:DAP001102","UniProtKB:P01009","URL:http://en.wikipedia.org/wiki/Alpha_1-antitrypsin"			No		0	0	0	0
PA164712344	Alpha-adrenoreceptor antagonists				Drug Class				No	ATC:C02CA(Alpha-adrenoreceptor antagonists),"ATC:G04CA(Alpha-adrenoreceptor antagonists)"	0	0	1	0								C02CA,"G04CA"
PA164712346	Alpha-adrenoreceptor antagonists and diuretics				Drug Class				No	ATC:C02LE(Alpha-adrenoreceptor antagonists and diuretics)	0	0	0	0								C02LE
PA164712343	Alpha- and beta-adrenoreceptor agonists				Drug Class				No	ATC:R03CA(Alpha- and beta-adrenoreceptor agonists)	0	0	0	0								R03CA
PA164712339	Alpha and beta blocking agents				Drug Class				No	ATC:C07AG(Alpha and beta blocking agents)	0	0	0	0								C07AG
PA164712340	Alpha and beta blocking agents and other diuretics				Drug Class				No	ATC:C07CG(Alpha and beta blocking agents and other diuretics)	0	0	0	0								C07CG
PA164712341	Alpha and beta blocking agents and thiazides				Drug Class				No	ATC:C07BG(Alpha and beta blocking agents and thiazides)	0	0	0	0								C07BG
PA164712342	Alpha glucosidase inhibitors				Drug Class				No	ATC:A10BF(Alpha glucosidase inhibitors),"UMLS:C2756986(alpha Glucosidase Inhibitors [MoA])","NDFRT:N0000000166(alpha Glucosidase Inhibitors [MoA])"	0	0	0	0								A10BF
PA166177865	alpha-hydroxymetoprolol				Metabolite	PubChem Compound:114962			No		0	0	1	0									114962
PA166180493	alpha-hydroxy sertraline ketone				Metabolite	PubChem Compound:1474501	C1CC(=O)C2=CC=CC=C2[C@@H]1C3=CC(=C(C=C3)Cl)Cl	InChI=1S/C16H12Cl2O/c17-14-7-5-10(9-15(14)18)11-6-8-16(19)13-4-2-1-3-12(11)13/h1-5,7,9,11H,6,8H2/t11-/m0/s1	No		0	0	1	0									1474501
PA166180537	alpha-hydroxy sertraline ketone glucuronide				Metabolite				No		0	0	1	0
PA166131312	alpha-hydroxytamoxifen	alpha-OH tamoxifen			Metabolite	PubChem Compound:3036580	CC(/C(=C(\C1=CC=CC=C1)/C2=CC=C(C=C2)OCCN(C)C)/C3=CC=CC=C3)O	InChI=1S/C26H29NO2/c1-20(28)25(21-10-6-4-7-11-21)26(22-12-8-5-9-13-22)23-14-16-24(17-15-23)29-19-18-27(2)3/h4-17,20,28H,18-19H2,1-3H3/b26-25-	No		0	0	0	0									3036580
PA166131256	alpha-hydroxytamoxifen o-glucuronide			alpha-OH tamoxifen glucuronide	Metabolite	HMDB:HMDB60808			No		0	0	0	0
PA166178654	alpha-ketoglutarate				Biological Intermediate	PubChem Compound:164533			No		0	0	0	0									164533
PA449384	alpha-linolenic acid	(9Z,12Z,15Z)-Octadecatrienoic acid,"9,12,15-Octadecatrienoic acid","ALA","alpha-Linolenate","linolenate"			Drug	ChEBI:CHEBI:27432,"Chemical Abstracts Service:463-40-1","ChemSpider:4444437","DrugBank:DB00132","HET:LNL","IUPHAR Ligand:1049","KEGG Compound:C06427","PDB:LNL","PubChem Compound:5280934","PubChem Substance:10326285","PubChem Substance:46507620","URL:http://en.wikipedia.org/wiki/Alpha-linolenic_acid"	CC/C=C\C/C=C\C/C=C\CCCCCCCC(=O)O	InChI=1S/C18H30O2/c1-2-3-4-5-6-7-8-9-10-11-12-13-14-15-16-17-18(19)20/h3-4,6-7,9-10H,2,5,8,11-17H2,1H3,(H,19,20)/b4-3-,7-6-,10-9-	No	UMLS:C0051405(alpha-Linolenic Acid [Chemical/Ingredient]),"NDFRT:N0000006751(alpha-Linolenic Acid [Chemical/Ingredient])"	0	0	0	0									5280934
PA147358765	alpha-methyl-para-tyrosine				Drug				No	UMLS:C0051427(alpha-Methyltyrosine [Chemical/Ingredient]),"NDFRT:N0000005770(alpha-Methyltyrosine [Chemical/Ingredient])"	0	0	0	0
PA166170627	alpha-MSH	Alpha-Melanocyte stimulating hormone			Biological Intermediate	PubChem Compound:16133793			No		0	0	0	0									16133793
PA448333	alprazolam	TUS-1,"alprazolam"	Alplax,"Alpronax","Alviz","Bestrol","Cassadan","Constan","D 65MT","Esparon","Frontal","Intensol","Niravam","Restyl","Solanax","Tafil","Tranax","Trankimazin","Tranquinal","Xanax","Xanax XR","Xanor"		Drug	ChEBI:CHEBI:2611,"Chemical Abstracts Service:28981-97-7","ChemSpider:2034","DrugBank:DB00404","Drugs Product Database (DPD):02248706","FDA Drug Label at DailyMed:ea350660-9be8-40b2-98f9-af759a8f7864","KEGG Compound:C06817","KEGG Drug:D00225","National Drug Code Directory:64980-140-06","PubChem Compound:2118","PubChem Substance:176116","PubChem Substance:46507078","Therapeutic Targets Database:DAP…	CC1=NN=C2N1C3=C(C=C(C=C3)Cl)C(=NC2)C4=CC=CC=C4	InChI=1S/C17H13ClN4/c1-11-20-21-16-10-19-17(12-5-3-2-4-6-12)14-9-13(18)7-8-15(14)22(11)16/h2-9H,10H2,1H3	No	ATC:N05BA12(alprazolam),"UMLS:C0002333(Alprazolam)","RxNorm:596(Alprazolam)","NDFRT:N0000146413(ALPRAZOLAM)"	2	0	1	1		3					596	N05BA12	2118
PA164750541	alprenolol	Alfeprol [Russian],"Alpheprol","Alprenololum [INN-Latin]"	Apllobal,"Aptine","Aptol Duriles","Gubernal","Regletin","Yobir"		Drug	BindingDB:25764,"ChEBI:CHEBI:51211","ChemSpider:2035","DrugBank:DB00866","IUPHAR Ligand:563","PubChem Compound:2119","PubChem Substance:168916","PubChem Substance:46506033","Therapeutic Targets Database:DAP000941"	CC(C)NCC(COC1=CC=CC=C1CC=C)O	InChI=1S/C15H23NO2/c1-4-7-13-8-5-6-9-15(13)18-11-14(17)10-16-12(2)3/h4-6,8-9,12,14,16-17H,1,7,10-11H2,2-3H3	No	ATC:C07AA01(alprenolol),"UMLS:C0002334(Alprenolol)","RxNorm:597(Alprenolol)","NDFRT:N0000166828(Alprenolol [Chemical/Ingredient])"	0	0	0	0							597	C07AA01	2119
PA448334	alprostadil	alprostadil	Alista,"Alprostadil Prostoglandin E1","Alprox-TD","Befar","Caverject","Edex","Femprox","Muse","PGE1","Prink","Prostaglandin E1","Prostin VR","Prostin VR Pediatric","Topiglan","l-Prostaglandin E1"	Caverject Sterile Powder - Kit 11.9mcg /Vial (Alprostadil + Water),"Caverject Sterile Powder - Kit 23.2mcg/Vial (Alprostadil + Water)"	Drug	ChEBI:CHEBI:15544,"Chemical Abstracts Service:745-65-3","ChemSpider:131636","DrugBank:DB00770","Drugs Product Database (DPD):02241680","FDA Drug Label at DailyMed:bb155759-3889-4cb3-9695-42a588f4f689","IUPHAR Ligand:1882","KEGG Compound:C04741","KEGG Drug:D00180","National Drug Code Directory:0703-1501-02","PubChem Compound:149351","PubChem Substance:46508029","Therapeutic Targets Database:DAP001…	CCCCC[C@@H](C=C[C@H]1[C@@H](CC(=O)[C@@H]1CCCCCCC(=O)O)O)O	InChI=1S/C20H34O5/c1-2-3-6-9-15(21)12-13-17-16(18(22)14-19(17)23)10-7-4-5-8-11-20(24)25/h12-13,15-17,19,21,23H,2-11,14H2,1H3,(H,24,25)/t15-,16+,17+,19+/m0/s1	No	ATC:C01EA01(alprostadil),"ATC:G04BE01(alprostadil)","UMLS:C0002335(Alprostadil)","RxNorm:598(Alprostadil)","NDFRT:N0000146437(ALPROSTADIL)"	0	0	0	0							598	C01EA01,"G04BE01"	149351
PA164746411	alseroxylon		Rautensin,"Rauwiloid"		Drug	Chemical Abstracts Service:8001-95-4,"DrugBank:DB00386","PubChem Substance:3730522","Therapeutic Targets Database:DAP001243"			No	UMLS:C0002340(Alseroxylon),"RxNorm:599(Alseroxylon)","NDFRT:N0000147124(ALSEROXYLON)"	0	0	0	0							599
PA164776730	alteplase	Tissue-type plasminogen activator precursor,"t-PA","t-plasminogen activator","tPA"	Activase		Drug	Chemical Abstracts Service:105857-23-6,"DrugBank:DB00009","Drugs Product Database (DPD):02245859","GenBank:L00153","KEGG Drug:D02837","Therapeutic Targets Database:DAP000203","UniProtKB:P00750","URL:http://en.wikipedia.org/wiki/Alteplase"			No	ATC:B01AD02(alteplase),"ATC:S01XA13(alteplase)","UMLS:C0032143(Alteplase)","RxNorm:8410(Alteplase)","NDFRT:N0000147695(ALTEPLASE)"	0	0	0	0							8410	B01AD02,"S01XA13"
PA164743136	altretamine	Altretaminum [INN-Latin],"HEXAMETHYLMELAMINE","HMM","HTM","HXM"	Hemel,"Hexalen","Hexastat"		Drug	Chemical Abstracts Service:645-05-6,"ChemSpider:2038","DrugBank:DB00488","Drugs Product Database (DPD):02126230","FDA Drug Label at DailyMed:90a5e59a-bee8-404a-ad69-fabddeaf27f9","National Drug Code Directory:58063-001-70","PubChem Compound:2123","PubChem Substance:155900","PubChem Substance:46505760","Therapeutic Targets Database:DAP000989","URL:http://en.wikipedia.org/wiki/Altretamine"	CN(C)C1=NC(=NC(=N1)N(C)C)N(C)C	InChI=1S/C9H18N6/c1-13(2)7-10-8(14(3)4)12-9(11-7)15(5)6/h1-6H3	No	ATC:L01XX03(altretamine),"UMLS:C0019453(Altretamine)","RxNorm:5296(Altretamine)","NDFRT:N0000147673(ALTRETAMINE)"	0	0	0	0							5296	L01XX03	2123
PA164760864	aluminium				Drug	ChEBI:CHEBI:28984,"ChemSpider:4514248","DrugBank:DB01370","Drugs Product Database (DPD):00013838","KEGG Compound:C06264","PubChem Compound:5359268","PubChem Substance:10534431","PubChem Substance:46504765","Therapeutic Targets Database:DAP000467","URL:http://en.wikipedia.org/wiki/Aluminium"	[Al]	InChI=1S/Al	No	ATC:A01AD(Other agents for local oral treatment),"ATC:A02AB(Aluminium compounds)","ATC:C05AX(Other agents for treatment of hemorrhoids and anal fissures for topical use)","ATC:C10AB(Fibrates)","ATC:C10AD(Nicotinic acid and derivatives)","ATC:D09AA(Medicated dressings with antiinfectives)","ATC:D10AX(Other anti-acne preparations for topical use)","ATC:M05BX(Other drugs affecting bone structure and…	0	0	0	0								A01AD,"A02AB","C05AX","C10AB","C10AD","D09AA","D10AX","M05BX","S02AA"	5359268
PA164712347	Aluminium agents				Drug Class				No	ATC:D08AB(Aluminium agents)	0	0	0	0								D08AB
PA164712348	Aluminium compounds				Drug Class				No	ATC:A02AB(Aluminium compounds)	0	0	0	0								A02AB
PA448348	aluminum chloride				Drug				No	UMLS:C0102840(aluminum chloride),"RxNorm:46241(aluminum chloride)","NDFRT:N0000147141(ALUMINUM CHLORIDE)"	0	0	0	0							46241
PA165958393	aluminum hydroxide		AlternaGel,"Alu-Cap","Amphojel"		Drug				No	UMLS:C0002371(Aluminum Hydroxide),"RxNorm:612(Aluminum Hydroxide)","NDFRT:N0000146330(ALUMINUM (AS HYDROXIDE))"	0	0	0	0							612
PA164764505	alverine	Alverina [inn-spanish],"Alverine citrate","Alverinum [inn-latin]","Bis(gamma-phenylpropyl)ethylamine","Di(phenylpropyl)ethylamine","N,N-Bis(3-phenylpropyl)ethylamine","N-Ethyl-3,3'-diphenyldipropylamine","N-Ethyl-3-phenyl-N-(3-phenylpropyl)-1-propanamine","N-Ethyl-N-(3-phenylpropyl)benzenepropanamine","N-Ethyl-bis(3-phenylpropyl)amin","Phenopropamine","Phenpropamine"	Antispasmin,"Dipropylin","Dipropyline","Gamatran citrate","Profenil","Sestron","Spacolin","Spasmaverine"		Drug	ChEBI:CHEBI:518413,"Chemical Abstracts Service:5560-59-8","ChemSpider:3550","DrugBank:DB01616","PubChem Compound:3678","PubChem Substance:10355027","PubChem Substance:46506981"	CCN(CCCC1=CC=CC=C1)CCCC2=CC=CC=C2	InChI=1S/C20H27N/c1-2-21(17-9-15-19-11-5-3-6-12-19)18-10-16-20-13-7-4-8-14-20/h3-8,11-14H,2,9-10,15-18H2,1H3	No	MeSH:C010846(alverine),"ATC:A03AX08(alverine)","UMLS:C0051528(alverine)","RxNorm:17627(alverine)"	0	0	0	0							17627	A03AX08	3678
PA165291491	alvespimycin				Drug				No		0	0	0	0
PA164754864	alvimopan	ADL 8-2698,"alvimopan"	Entereg		Drug	Chemical Abstracts Service:170098-38-1,"ChemSpider:4589864","ClinicalTrials.gov:NCT00241722","ClinicalTrials.gov:NCT00256932","ClinicalTrials.gov:NCT00259922","DrugBank:DB06274","FDA Drug Label at DailyMed:826f647e-1c29-4f27-2db7-89d4d0f5f105","National Drug Code Directory:11227-010-30","PubChem Compound:5488548","PubChem Substance:99443242","Therapeutic Targets Database:DAP001140","URL:http://en…	C[C@H]1CN(CC[C@@]1(C)C2=CC(=CC=C2)O)C[C@H](CC3=CC=CC=C3)C(=O)NCC(=O)O	InChI=1S/C25H32N2O4/c1-18-16-27(12-11-25(18,2)21-9-6-10-22(28)14-21)17-20(24(31)26-15-23(29)30)13-19-7-4-3-5-8-19/h3-10,14,18,20,28H,11-13,15-17H2,1-2H3,(H,26,31)(H,29,30)/t18-,20-,25+/m0/s1	No	MeSH:C419502(alvimopan),"ATC:A06AH02(alvimopan)","UMLS:C1508750(alvimopan)","RxNorm:480639(alvimopan)","NDFRT:N0000171764(ALVIMOPAN)"	0	0	0	0							480639	A06AH02	5488548
PA448360	amantadine	1-aminoadamantane,"Adamantamine","Adamantanamine","Adamantylamine","Amantadine Base","Amantadine HCL","Amantidine","Aminoadamantane","amantadine hydrochloride"	Endantadine,"Gen-Amantadine","Mantadine","Pk-Merz","Symadine","Symmetrel"		Drug	ChEBI:CHEBI:2618,"DrugBank:DB00915","Drugs Product Database (DPD):02262649","FDA Drug Label at DailyMed:5232b933-1df9-43b4-8ac2-61bfa4855e68","KEGG Compound:C06818","National Drug Code Directory:0832-1015-00","PubChem Compound:2130","PubChem Substance:9036","Therapeutic Targets Database:DAP000781","URL:http://en.wikipedia.org/wiki/Amantadine"	C1C2CC3CC1CC(C2)(C3)N	InChI=1S/C10H17N/c11-10-4-7-1-8(5-10)3-9(2-7)6-10/h7-9H,1-6,11H2	No	ATC:N04BB01(amantadine),"UMLS:C0002403(Amantadine)","RxNorm:620(Amantadine)","NDFRT:N0000147697(AMANTADINE)"	1	2	0	0		3					620	N04BB01	2130
PA164764601	ambenonium	Ambenonum	Mytelase		Drug	ChEBI:CHEBI:2627,"ChemSpider:2046","DrugBank:DB01122","FDA Drug Label at DailyMed:d323d428-97c7-495d-8f65-58b5f0e8afda","KEGG Compound:C07773","National Drug Code Directory:0024-1287-04","PubChem Compound:2131","PubChem Substance:46508143","PubChem Substance:9975","Therapeutic Targets Database:DAP000893","URL:http://en.wikipedia.org/wiki/Ambenonium"	CC[N+](CC)(CCNC(=O)C(=O)NCC[N+](CC)(CC)CC1=CC=CC=C1Cl)CC2=CC=CC=C2Cl	InChI=1S/C28H40Cl2N4O2/c1-5-33(6-2,21-23-13-9-11-15-25(23)29)19-17-31-27(35)28(36)32-18-20-34(7-3,8-4)22-24-14-10-12-16-26(24)30/h9-16H,5-8,17-22H2,1-4H3/p+2	No	ATC:N07AA30(ambenonium),"UMLS:C0002412(Ambenonium)","RxNorm:623(Ambenonium)","NDFRT:N0000020242(AMBENONIUM)"	0	0	0	0							623	N07AA30	2131
PA165860521	ambrisentan				Drug				No	ATC:C02KX(Other antihypertensives),"UMLS:C1176329(ambrisentan)","RxNorm:358274(ambrisentan)","NDFRT:N0000176107(AMBRISENTAN)"	0	1	0	0							358274	C02KX
PA164746074	amcinonide		Cyclocort		Drug	ChEBI:CHEBI:31199,"Chemical Abstracts Service:51022-69-6","ChemSpider:392009","DrugBank:DB00288","Drugs Product Database (DPD):02247097","KEGG Drug:D01387","National Drug Code Directory:0168-0279-30","PubChem Compound:443958","PubChem Substance:46506705","PubChem Substance:7848450","Therapeutic Targets Database:DAP001044","URL:http://en.wikipedia.org/wiki/Amcinonide"	CC(=O)OCC(=O)[C@@]12[C@@H](C[C@@H]3[C@@]1(C[C@@H]([C@]4([C@H]3CCC5=CC(=O)C=C[C@@]54C)F)O)C)OC6(O2)CCCC6	InChI=1S/C28H35FO7/c1-16(30)34-15-22(33)28-23(35-26(36-28)9-4-5-10-26)13-20-19-7-6-17-12-18(31)8-11-24(17,2)27(19,29)21(32)14-25(20,28)3/h8,11-12,19-21,23,32H,4-7,9-10,13-15H2,1-3H3/t19-,20-,21-,23+,24-,25-,27-,28+/m0/s1	No	MeSH:C012716(amcinonide),"ATC:D07AC11(amcinonide)","UMLS:C0051556(amcinonide)","RxNorm:17652(amcinonide)","NDFRT:N0000146271(AMCINONIDE)"	0	0	0	0							17652	D07AC11	443958
PA164754807	amdinocillin	Amdinocillin mecillinam,"mecillinam","penicillin hx"	Coactin		Drug	ChEBI:CHEBI:51208,"Chemical Abstracts Service:32887-01-7","DrugBank:DB01163","KEGG Drug:D02888","PubChem Compound:36273","PubChem Substance:10823391","Therapeutic Targets Database:DAP001176"	CC1([C@@H](N2[C@H](S1)[C@@H](C2=O)N=CN3CCCCCC3)C(=O)O)C	InChI=1S/C15H23N3O3S/c1-15(2)11(14(20)21)18-12(19)10(13(18)22-15)16-9-17-7-5-3-4-6-8-17/h9-11,13H,3-8H2,1-2H3,(H,20,21)/t10-,11+,13-/m1/s1	No	ATC:J01CA11(mecillinam),"UMLS:C0002435(Amdinocillin)","RxNorm:626(Amdinocillin)","NDFRT:N0000167000(Amdinocillin [Chemical/Ingredient])"	0	0	0	0							626	J01CA11	36273
PA166049186	amfenac				Drug	PubChem Compound:2136	C1=CC=C(C=C1)C(=O)C2=C(C(=CC=C2)CC(=O)O)N	InChI=1S/C15H13NO3/c16-14-11(9-13(17)18)7-4-8-12(14)15(19)10-5-2-1-3-6-10/h1-8H,9,16H2,(H,17,18)	No	ATC:M01AB(Acetic acid derivatives and related substances)	0	0	0	0								M01AB	2136
PA164712349	Amides				Drug Class				No	ATC:N01BB(Amides),"UMLS:C0002482(Amides [Chemical/Ingredient])","NDFRT:N0000007681(Amides [Chemical/Ingredient])"	0	0	0	0								N01BB
PA166185150	amifampridine				Drug	ChEBI:CHEBI:135948,"PubChem Compound:5918"			No		0	0	0	0			Actionable PGx	Actionable PGx	Label Has Dosing Info				5918
PA166182002	amifampridine phosphate				Drug	PubChem Compound:9920716			No		0	0	0	0			Actionable PGx	Actionable PGx	Label Has Dosing Info				9920716
PA448365	amifostine	Amifostine Ethiofos,"Aminopropylaminoethyl Thiophosphate","Apaetp","Ethiofos","Gammaphos","SAPEP","WR-1065","amifostine"	Ethyol		Drug	ChEBI:CHEBI:2636,"Chemical Abstracts Service:20537-88-6","ChemSpider:2056","DrugBank:DB01143","Drugs Product Database (DPD):02218054","FDA Drug Label at DailyMed:18f335df-d664-4850-9efc-8b26adea9d69","KEGG Compound:C06819","National Drug Code Directory:58178-017-01","PubChem Compound:2141","PubChem Substance:172354","PubChem Substance:46505305","URL:http://en.wikipedia.org/wiki/Amifostine"	C(CN)CNCCSP(=O)(O)O	InChI=1S/C5H15N2O3PS/c6-2-1-3-7-4-5-12-11(8,9)10/h7H,1-6H2,(H2,8,9,10)	No	ATC:V03AF05(amifostine),"UMLS:C0015020(Amifostine)","RxNorm:4126(Amifostine)","NDFRT:N0000148443(AMIFOSTINE)"	0	0	0	0							4126	V03AF05	2141
PA164744372	amikacin	ANTIBIOTIC BB-K8,"Amikacin Base","Amikacin Dihydrate","Amikacin Sulfate","Amikacina [INN-Spanish]","Amikacine [INN-French]","Amikacinum [INN-Latin]","BB-K8","amikacin"	Amicacin,"Amiglyde-V","Amikavet","Amikin","Briclin"		Drug	ChEBI:CHEBI:2637,"Chemical Abstracts Service:39831-55-5","ChemSpider:34635","DrugBank:DB00479","Drugs Product Database (DPD):02242971","FDA Drug Label at DailyMed:6ec3129b-c53b-4bdb-913d-a2d0060fa140","KEGG Compound:C06820","KEGG Drug:D02543","National Drug Code Directory:0703-9032-03","PubChem Compound:37768","PubChem Substance:46506386","PubChem Substance:9038","Therapeutic Targets Database:DAP…	C1[C@@H]([C@H]([C@@H]([C@H]([C@@H]1NC(=O)[C@H](CCN)O)O[C@@H]2[C@@H]([C@H]([C@@H]([C@H](O2)CO)O)N)O)O)O[C@@H]3[C@@H]([C@H]([C@@H]([C@H](O3)CN)O)O)O)N	InChI=1S/C22H43N5O13/c23-2-1-8(29)20(36)27-7-3-6(25)18(39-22-16(34)15(33)13(31)9(4-24)37-22)17(35)19(7)40-21-14(32)11(26)12(30)10(5-28)38-21/h6-19,21-22,28-35H,1-5,23-26H2,(H,27,36)/t6-,7+,8-,9+,10+,11-,12+,13+,14+,15-,16+,17-,18+,19-,21+,22+/m0/s1	No	ATC:D06AX12(amikacin),"ATC:J01GB06(amikacin)","ATC:S01AA21(amikacin)","UMLS:C0002499(Amikacin)","RxNorm:641(Amikacin)","NDFRT:N0000147698(AMIKACIN)"	3	0	0	0		1B					641	D06AX12,"J01GB06","S01AA21"	37768
PA448368	amiloride	AMR,"Amilorida [INN-Spanish]","Amiloride HCL","Amiloride hydrochloride","Amiloride hydrochloride hydrate","Amiloridum [INN-Latin]","Amyloride"	Amipramidin,"Amipramizid","Amipramizide","Amiprazidine","Guanamprazin","Guanamprazine","Midamor"	Alti-Amiloride HCTZ (Amiloride Hcl + Hydrochlorothiazide),"Ami-Hydro Tab (Amiloride Hcl + Hydrochlorothiazide)","Apo-Amilzide Tab (Amiloride Hcl + Hydrochlorothiazide)","Gen-Amilazide (Amiloride Hcl + Hydrochlorothiazide)","Moduret (Amiloride Hcl + Hydrochlorothiazide)","Novamilor Tab USP (Amiloride Hcl + Hydrochlorothiazide)","Nu-Amilzide 5/50 mg Tab (Amiloride Hcl + Hydrochlorothiazide)","Riva-…	Drug	BindingDB:16173,"ChEBI:CHEBI:2639","Chemical Abstracts Service:17440-83-4","ChemSpider:15403","DrugBank:DB00594","Drugs Product Database (DPD):02249510","FDA Drug Label at DailyMed:16fdc381-0a5b-419e-afaa-9cb2e61bd32e","HET:AMR","IUPHAR Ligand:2421","KEGG Compound:C06821","National Drug Code Directory:64980-151-01","PDB:AMR","PubChem Compound:16231","PubChem Substance:46508156","PubChem Substance…	C1(=C(N=C(C(=N1)Cl)N)N)C(=O)N=C(N)N	InChI=1S/C6H8ClN7O/c7-2-4(9)13-3(8)1(12-2)5(15)14-6(10)11/h(H4,8,9,13)(H4,10,11,14,15)	No	ATC:C03DB01(amiloride),"UMLS:C0002502(Amiloride)","RxNorm:644(Amiloride)","NDFRT:N0000147699(AMILORIDE)"	1	1	1	0		3					644	C03DB01	16231
PA448372	amino acids				Drug,"Biological Intermediate"				No	ATC:B02AA(Amino acids),"ATC:B05XB(Amino acids)","UMLS:C0002520(Amino Acids)","RxNorm:658(Amino Acids)","NDFRT:N0000146997(AMINO ACIDS)"	0	0	0	0							658	B02AA,"B05XB"
PA164712351	Amino acids and derivatives				Drug Class				No	ATC:A16AA(Amino acids and derivatives)	0	0	0	0								A16AA
PA164712353	Amino acids/carbohydrates/minerals/vitamins, combinations				Drug Class				No	ATC:V06DE(Amino acids/carbohydrates/minerals/vitamins, combinations)	0	0	0	0								V06DE
PA164712352	Amino acids, incl. combinations with polypeptides				Drug Class				No	ATC:V06DD(Amino acids, incl. combinations with polypeptides)	0	0	0	0								V06DD
PA164712354	Aminoalkyl ethers				Drug Class				No	ATC:R06AA(Aminoalkyl ethers)	0	0	0	0								R06AA
PA10247	aminobenzoic acid				Drug				No	ATC:D02BA(Protectives against UV-radiation for topical use),"UMLS:C0000473(4-Aminobenzoic Acid [Chemical/Ingredient])","NDFRT:N0000006481(4-Aminobenzoic Acid [Chemical/Ingredient])"	0	0	0	0								D02BA
PA164774947	aminocaproic acid	6-aminohexanoic acid,"ACS","Aminocaproate","Aminocaproic","aminocaproic acid","e-aminocaproic acid","epsilon-ahx","epsilon-amino caproic acid"	Acepramin,"Acepramine","Afibrin","Amicar","Amikar","Aminokapron","Atsemin","Caplamin","Capracid","Capramol","Capranol","Caprocid","Caprolisin","EACA","EACS","Epsamon","Epsicapron","Epsikapron","Epsilcapramin","Epsilcapramine","Hemocaprol","Hemopar","Hepin","Ipsilon","Respramin"		Drug	ChEBI:CHEBI:16586,"Chemical Abstracts Service:60-32-2","ChemSpider:548","DrugBank:DB00513","HET:ACA","KEGG Compound:C02378","KEGG Drug:D00160","National Drug Code Directory:61748-044-08","PDB:ACA","PubChem Compound:564","PubChem Substance:46506934","PubChem Substance:5420","Therapeutic Targets Database:DAP000200","URL:http://en.wikipedia.org/wiki/Aminocaproic_acid"	C(CCC(=O)O)CCN	InChI=1S/C6H13NO2/c7-5-3-1-2-4-6(8)9/h1-5,7H2,(H,8,9)	No	ATC:B02AA01(aminocaproic acid),"UMLS:C0000608(AMINOCAPROIC ACID)","NDFRT:N0000146262(AMINOCAPROIC ACID)"	0	0	0	0								B02AA01	564
PA448375	aminoglutethimide	Dl-Aminoglutethimide,"P-Aminoglutethimide"	Cytadren,"Elipten","Orimeten"		Drug	BindingDB:9460,"ChEBI:CHEBI:2654","Chemical Abstracts Service:125-84-8","ChemSpider:2060","DrugBank:DB00357","Drugs Product Database (DPD):00587729","KEGG Compound:C07617","KEGG Drug:D00574","National Drug Code Directory:0083-0024-30","PubChem Compound:2145","PubChem Substance:46506066","PubChem Substance:9819","Therapeutic Targets Database:DAP000842","URL:http://en.wikipedia.org/wiki/Aminoglutet…	CCC1(CCC(=O)NC1=O)C2=CC=C(C=C2)N	InChI=1S/C13H16N2O2/c1-2-13(8-7-11(16)15-12(13)17)9-3-5-10(14)6-4-9/h3-6H,2,7-8,14H2,1H3,(H,15,16,17)	No	ATC:L02BG01(aminoglutethimide),"UMLS:C0002555(Aminoglutethimide)","RxNorm:677(Aminoglutethimide)","NDFRT:N0000147087(AMINOGLUTETHIMIDE)"	0	0	0	0							677	L02BG01	2145
PA452167	aminoglycoside antibacterials				Drug Class				No	ATC:J01G(Aminoglycoside Antibacterials)	3	0	0	1		1B						J01G
PA134711723	aminohippurate	Aminohippurate Sodium,"Aminohippuric acid","Aminohippuric acid Sodium salt","PAH","Sodium p-aminohippurate","Sodium para-Aminohippurate","para-Aminohippurate"			Drug	ChemSpider:2063,"ClinicalTrials.gov:NCT01156220","DrugBank:DB00345","Drugs Product Database (DPD):00140287","FDA Drug Label at DailyMed:a1975215-25f1-4c5a-878d-bcbf5326bb92","KEGG Drug:D01421","National Drug Code Directory:0006-3395-11","PubChem Compound:2148","PubChem Substance:46507106","URL:http://en.wikipedia.org/wiki/Para-Aminohippurate"	C1=CC(=CC=C1C(=O)NCC(=O)O)N	InChI=1S/C9H10N2O3/c10-7-3-1-6(2-4-7)9(14)11-5-8(12)13/h1-4H,5,10H2,(H,11,14)(H,12,13)	No	ATC:V04CH30(aminohippuric acid),"UMLS:C0717403(AMINOHIPPURATE)","NDFRT:N0000022606(AMINOHIPPURATE)"	0	1	0	0								V04CH30	2148
PA10015	aminolevulinic acid	5-aminolevulinic acid,"ALA","Aminolevulinate","delta-Aminolevulinic acid"	Aladerm,"Kerastick","Levulan","Levulan Kerastick"		Drug	ChEBI:CHEBI:17549,"ChemSpider:134","DrugBank:DB00855","FDA Drug Label at DailyMed:e45cc371-9ebc-4904-12bc-65cb4e2817ad","FDA Drug Label at DailyMed:l51b031a0-bc40-4159-a434-d48c3eadd2ca","KEGG Compound:C00430","National Drug Code Directory:67308-101-01","PubChem Compound:137","PubChem Substance:3719","PubChem Substance:46506856","Therapeutic Targets Database:DAP000314","URL:http://en.wikipedia.or…	C(CC(=O)O)C(=O)CN	InChI=1S/C5H9NO3/c6-3-4(7)1-2-5(8)9/h1-3,6H2,(H,8,9)	No	ATC:L01XD04(aminolevulinic acid),"UMLS:C0002563(Aminolevulinic Acid)","RxNorm:683(Aminolevulinic Acid)","NDFRT:N0000176068(AMINOLEVULINIC ACID)"	0	0	0	0							683	L01XD04	137
PA164748135	aminophenazone	4-Dimethylaminoantipyrine,"Aminopyrine","Dipyrine"			Drug	ChEBI:CHEBI:160246,"Chemical Abstracts Service:58-15-1","ChemSpider:5787","DrugBank:DB01424","KEGG Compound:C07539","KEGG Drug:D00556","PubChem Compound:6009","PubChem Substance:46504975","PubChem Substance:7847622","URL:http://en.wikipedia.org/wiki/Aminophenazone"	CC1=C(C(=O)N(N1C)C2=CC=CC=C2)N(C)C	InChI=1S/C13H17N3O/c1-10-12(14(2)3)13(17)16(15(10)4)11-8-6-5-7-9-11/h5-9H,1-4H3	No	ATC:N02BB03(aminophenazone),"UMLS:C0002586(Aminopyrine [Chemical/Ingredient])","NDFRT:N0000167058(Aminopyrine [Chemical/Ingredient])"	0	0	0	0								N02BB03	6009
PA164781029	aminophylline	Aminophyllin,"Aminophylline Anhydrous","Aminophylline Dihydrate","Aminophylline Dye Free"	Aminocardol,"Aminodur","Ammophyllin","Cardiofilina","Cardiomin","Cardophylin","Cardophyllin","Carena","Cariomin","Diaphylline","Diophllin","Diuxanthine","Dobo","Dura-Tab S.M. Aminophylline","Ethophylline","Etilen-Xantisan Tabl.","Eurphyllin","Euufillin","Genophyllin","Grifomin","Inophylline","Lasodex","Linampheta","Lixaminol","Metaphyllin","Metaphylline","Methophylline","Minaphil","Miofilin","Neo…	Ami-Nesine Liq (Aminophylline + Guaifenesin),"Quiex - Forte Syr (Aminophylline + Guaifenesin)","Quiex Liq (Aminophylline + Guaifenesin)","Quiex-K1 Syr (Aminophylline + Guaifenesin + Potassium Iodide)","Quiex-Pred Sus (Aminophylline + Guaifenesin + Prednisolone)"	Drug	Chemical Abstracts Service:317-34-0,"ChemSpider:9062","DrugBank:DB01223","Drugs Product Database (DPD):00582662","FDA Drug Label at DailyMed:754e8580-c710-4a60-8c4e-184be3cf1f41","KEGG Drug:D00227","National Drug Code Directory:0517-3810-25","PubChem Compound:9433","PubChem Substance:152642","PubChem Substance:46508784","Therapeutic Targets Database:DAP000613","URL:http://en.wikipedia.org/wiki/Am…	CN1C2=C(C(=O)N(C1=O)C)NC=N2.CN1C2=C(C(=O)N(C1=O)C)NC=N2.C(CN)N	InChI=1S/2C7H8N4O2.C2H8N2/c2*1-10-5-4(8-3-9-5)6(12)11(2)7(10)13;3-1-2-4/h2*3H,1-2H3,(H,8,9);1-4H2	No	ATC:R03DA05(R03DA05),"UMLS:C0002575(Aminophylline)","RxNorm:689(Aminophylline)","NDFRT:N0000146397(AMINOPHYLLINE)"	0	0	0	0							689	R03DA05	9433
PA165109541	aminopterin	4-Aminofolic acid,"4-Aminopteroyl-L-glutamic acid","Aminopterin sodium","Aminopteroylglutamic acid"			Drug	ClinicalTrials.gov:NCT01178944,"ClinicalTrials.gov:NCT01206465","PubChem Compound:2154"	C1=CC(=CC=C1C(=O)NC(CCC(=O)O)C(=O)O)NCC2=CN=C3C(=N2)C(=NC(=N3)N)N	InChI=1S/C19H20N8O5/c20-15-14-16(27-19(21)26-15)23-8-11(24-14)7-22-10-3-1-9(2-4-10)17(30)25-12(18(31)32)5-6-13(28)29/h1-4,8,12,22H,5-7H2,(H,25,30)(H,28,29)(H,31,32)(H4,20,21,23,26,27)	No	ATC:L01BA(Folic acid analogues),"UMLS:C0002583(Aminopterin [Chemical/Ingredient])","NDFRT:N0000007861(Aminopterin [Chemical/Ingredient])"	0	0	0	0								L01BA	2154
PA164712355	Aminoquinolines				Drug Class				No	ATC:P01BA(Aminoquinolines),"UMLS:C0002588(Aminoquinolines [Chemical/Ingredient])","NDFRT:N0000007864(Aminoquinolines [Chemical/Ingredient])"	0	0	0	0								P01BA
PA448382	aminosalicylic acid	4-ASA,"4-aminosalicylic acid","APAS","Amino-PAS","Aminosalicylate Sodium","P-Aminosalicylic Acid","PAS","PASK","Para-Amino Salicylic Acid","Para-aminosalicylic acid"	Aminopar,"Aminox","Apacil","Deapasil","Entepas","Ferrosan","Gabbropas","Hellipidyl","Kyselina P-Aminosalicylova","Neopasalate","Osacyl","PAS-C","Pamacyl","Pamisyl","Para-Pas","Paramycin","Parasal","Parasalicil","Parasalindon","Pasa","Pasalon","Pasara","Pascorbic","Pasdium","Pasem","Paser","Pasmed","Pasnodia","Pasolac","Propasa","Rezipas","Sanipirol-4","Sanipriol-4"		Drug	ChEBI:CHEBI:27565,"ChemSpider:4488","DrugBank:DB00233","HET:BHA","KEGG Compound:C02518","KEGG Drug:D00162","PDB:BHA","PubChem Compound:4649","PubChem Substance:46505572","PubChem Substance:5528","URL:http://en.wikipedia.org/wiki/Aminosalicylic_acid"	C1=CC(=C(C=C1N)O)C(=O)O	InChI=1S/C7H7NO3/c8-4-1-2-5(7(10)11)6(9)3-4/h1-3,9H,8H2,(H,10,11)	No	ATC:J04AA01(4-aminosalicylic acid),"UMLS:C0030125(aminosalicylic acid)","RxNorm:7833(aminosalicylic acid)","NDFRT:N0000147154(AMINOSALICYLIC ACID)"	0	1	0	0							7833	J04AA01	4649
PA164712356	Aminosalicylic acid and derivatives				Drug Class				No	ATC:J04AA(Aminosalicylic acid and derivatives)	0	0	0	0								J04AA
PA164712357	Aminosalicylic acid and similar agents				Drug Class				No	ATC:A07EC(Aminosalicylic acid and similar agents)	0	0	0	0								A07EC
PA448383	amiodarone	Amiodarona [INN-Spanish],"Amiodarone Base","Amiodarone HCL","Amiodarone Hydrochloride","Amiodaronum [INN-Latin]"	Aminodarone,"Amio-Aqueous IV","Amiodarons","Aratac","Arycor","Cordarone","Cordarone Intravenous","Labaz","Pacerone","pms-Amiodarone"		Drug	BindingDB:18957,"ChEBI:CHEBI:2663","ChemSpider:2072","DrugBank:DB01118","Drugs Product Database (DPD):02243836","IUPHAR Ligand:2566","KEGG Compound:C06823","KEGG Drug:D02910","National Drug Code Directory:0703-1332-03","PubChem Compound:2157","PubChem Substance:159329","PubChem Substance:46507387","Therapeutic Targets Database:DAP000496","URL:http://en.wikipedia.org/wiki/Amiodarone"	CCCCC1=C(C2=CC=CC=C2O1)C(=O)C3=CC(=C(C(=C3)I)OCCN(CC)CC)I	InChI=1S/C25H29I2NO3/c1-4-7-11-22-23(18-10-8-9-12-21(18)31-22)24(29)17-15-19(26)25(20(27)16-17)30-14-13-28(5-2)6-3/h8-10,12,15-16H,4-7,11,13-14H2,1-3H3	No	ATC:C01BD01(amiodarone),"UMLS:C0002598(Amiodarone)","RxNorm:703(Amiodarone)","NDFRT:N0000147701(AMIODARONE)"	4	8	0	6	DPWG	3					703	C01BD01	2157
PA162565877	amisulpride	Aminosultopride,"amisulpride"	Deniban,"Solian"		Drug	Chemical Abstracts Service:53583-79-2,"ChemSpider:2074","DrugBank:DB06288","PubChem Compound:2159","PubChem Substance:99443244","Therapeutic Targets Database:DAP000848","URL:http://en.wikipedia.org/wiki/Amisulpride"	CCN1CCCC1CNC(=O)C2=CC(=C(C=C2OC)N)S(=O)(=O)CC	InChI=1S/C17H27N3O4S/c1-4-20-8-6-7-12(20)11-19-17(21)13-9-16(25(22,23)5-2)14(18)10-15(13)24-3/h9-10,12H,4-8,11,18H2,1-3H3,(H,19,21)	No	MeSH:C012052(sultopride),"ATC:N05AL05(amisulpride)","UMLS:C0103045(Amisulpride)","RxNorm:46303(Amisulpride)"	6	23	0	0		2B					46303	N05AL05	2159
PA448385	amitriptyline	Amitriprolidine,"Amitriptylin","Amitriptyline HCL","Amitriptyline Hydrochloride","Amitryptiline","Amitryptyline","Amytriptiline"	Adepress,"Adepril","Amitid","Amitril","Damilan","Damilen","Elanil","Elavil","Endep","Flavyl","Hexathane","Horizon","Lantron","Laroxil","Laroxyl","Lentizol","Proheptadiene","Redomex","Saroten","Sarotex","Seroten","Sylvemid","Triptanol","Triptilin","Triptisol","Tryptanol","Tryptizol","dAmitriptyline"	Apo Peram Tab 2-25 (Amitriptyline Hydrochloride + Perphenazine),"Apo Peram Tab 3-15 (Amitriptyline Hydrochloride + Perphenazine)","Elavil Plus Tab (Amitriptyline Hydrochloride + Perphenazine)","Etrafon 2 10 (Amitriptyline Hydrochloride + Perphenazine)","Etrafon D Tab (Amitriptyline Hydrochloride + Perphenazine)","Etrafon F Tab (Amitriptyline Hydrochloride + Perphenazine)","Etrafon a Tab (Amitript…	Drug	ChEBI:CHEBI:2666,"ChemSpider:2075","DrugBank:DB00321","Drugs Product Database (DPD):00654515","FDA Drug Label at DailyMed:9f85491f-71ec-4772-8307-8ff2e9257546","IUPHAR Ligand:200","KEGG Compound:C06824","National Drug Code Directory:53489-104-07","PubChem Compound:2160","PubChem Substance:46508798","PubChem Substance:9042","Therapeutic Targets Database:DNC001466","URL:http://en.wikipedia.org/wiki…	CN(C)CCC=C1C2=CC=CC=C2CCC3=CC=CC=C31	InChI=1S/C20H23N/c1-21(2)15-7-12-20-18-10-5-3-8-16(18)13-14-17-9-4-6-11-19(17)20/h3-6,8-12H,7,13-15H2,1-2H3	Yes	ATC:N06AA09(N06AA09),"ATC:N06CA01(amitriptyline and psycholeptics)","UMLS:C0002600(Amitriptyline)","RxNorm:704(Amitriptyline)","NDFRT:N0000147702(AMITRIPTYLINE)"	16	49	1	4	CPIC,"DPWG"	1A	Actionable PGx	Actionable PGx		Has Rx Annotation	704	N06AA09,"N06CA01"	2160
PA166163622	amitriptyline n-glucuronide				Metabolite	PubChem Compound:62981	C[N+](C)(CCC=C1C2=CC=CC=C2CCC3=CC=CC=C31)[C@H]4[C@@H]([C@H]([C@@H]([C@H](O4)C(=O)[O-])O)O)O	InChI=1S/C26H31NO6/c1-27(2,25-23(30)21(28)22(29)24(33-25)26(31)32)15-7-12-20-18-10-5-3-8-16(18)13-14-17-9-4-6-11-19(17)20/h3-6,8-12,21-25,28-30H,7,13-15H2,1-2H3/t21-,22-,23+,24-,25+/m0/s1	No		0	0	1	0									62981
PA166163680	amitriptylinoxide				Metabolite	PubChem Compound:20313	C[N+](C)(CCC=C1C2=CC=CC=C2CCC3=CC=CC=C31)[O-]	InChI=1S/C20H23NO/c1-21(2,22)15-7-12-20-18-10-5-3-8-16(18)13-14-17-9-4-6-11-19(17)20/h3-6,8-12H,7,13-15H2,1-2H3	No		0	0	1	0									20313
PA164745310	amlexanox	Amlexanox [USAN:INN:JAN],"Amlexanoxo [Spanish]","Amlexanoxum [Latin]","amlexanox"	Amlenanox,"Amoxanox","Aphthasol","Elics","OraDisc","Solfa"		Drug	ChEBI:CHEBI:31205,"Chemical Abstracts Service:68302-57-8","ChemSpider:2076","DrugBank:DB01025","KEGG Drug:D01828","PubChem Compound:2161","PubChem Substance:46504508","PubChem Substance:7848890","Therapeutic Targets Database:DAP000321"	CC(C)C1=CC2=C(C=C1)OC3=NC(=C(C=C3C2=O)C(=O)O)N	InChI=1S/C16H14N2O4/c1-7(2)8-3-4-12-9(5-8)13(19)10-6-11(16(20)21)14(17)18-15(10)22-12/h3-7H,1-2H3,(H2,17,18)(H,20,21)	No	MeSH:C045742(amlexanox),"ATC:A01AD07(amlexanox)","ATC:R03DX01(R03DX01)","UMLS:C0103049(amlexanox)","RxNorm:46307(amlexanox)","NDFRT:N0000148519(AMLEXANOX)"	0	0	0	0							46307	A01AD07,"R03DX01"	2161
PA448388	amlodipine	Amlodipine Benzenesulfonate,"Amlodipine Besilate","Amlodipine Besylate","Amlodipine Free Base","Amlodipino [Spanish]","Amlodipinum [Latin]"	Amlocard,"Amlodis","Amvaz","Coroval","Lipinox","Lotrel","Norvasc"	Lotrel (amlodipine + benazepril)	Drug	ChEBI:CHEBI:2668,"ChemSpider:2077","ClinicalTrials.gov:NCT00313547","DrugBank:DB00381","Drugs Product Database (DPD):00878936","FDA Drug Label at DailyMed:a10fa641-ac6b-466d-bcba-31c678a74be8","KEGG Compound:C06825","National Drug Code Directory:53808-0200-1","PubChem Compound:2162","PubChem Substance:193166","PubChem Substance:46507214","Therapeutic Targets Database:DAP000139","URL:http://en.wik…	CCOC(=O)C1=C(NC(=C(C1C2=CC=CC=C2Cl)C(=O)OC)C)COCCN	InChI=1S/C20H25ClN2O5/c1-4-28-20(25)18-15(11-27-10-9-22)23-12(2)16(19(24)26-3)17(18)13-7-5-6-8-14(13)21/h5-8,17,23H,4,9-11,22H2,1-3H3	No	ATC:C08CA01(amlodipine),"UMLS:C0051696(Amlodipine)","RxNorm:17767(Amlodipine)","NDFRT:N0000148333(AMLODIPINE)"	9	0	0	0		3					17767	C08CA01	2162
PA166183785	amlodipine / atorvastatin / perindopril arginine				Drug				No		0	0	0	0				Actionable PGx
PA166131585	ammonia	ammonia solution strong			Drug,"Metabolite"	PubChem Compound:222	N	InChI=1S/H3N/h1H3	No		0	0	0	0									222
PA166131461	ammonium				Metabolite	HMDB:HMDB41827,"PubChem Compound:223"			No		0	0	0	0									223
PA448392	ammonium chloride				Drug				No	ATC:B05XA(Electrolyte solutions),"UMLS:C0002615(Ammonium Chloride)","RxNorm:712(Ammonium Chloride)","NDFRT:N0000146891(AMMONIUM CHLORIDE)"	0	0	0	0							712	B05XA
PA165958400	ammonium lactate	ammonium (+-)-lactate,"lactic acid ammonium salt"	Lac-Hydrin,"Laclotion"		Drug	Chemical Abstracts Service:515-98-0,"DrugBank:DB06768","Drugs Product Database (DPD):01909150","FDA Drug Label at DailyMed:dc3a6462-0f2c-4306-b5ef-c7b47395e959","KEGG Drug:D02920","National Drug Code Directory:45802-419-54"			No	UMLS:C0718495(ammonium lactate),"RxNorm:215247(ammonium lactate)","NDFRT:N0000146973(AMMONIUM LACTATE)"	0	0	0	0							215247
PA448401	amobarbital		Isomytal		Drug	ChEBI:CHEBI:2673,"ChemSpider:2079","DrugBank:DB01351","KEGG Compound:C07536","KEGG Drug:D00555","PubChem Compound:2164","PubChem Substance:46508165","PubChem Substance:7847621","Therapeutic Targets Database:DAP000686","URL:http://en.wikipedia.org/wiki/Amobarbital"	CCC1(C(=O)NC(=O)NC1=O)CCC(C)C	InChI=1S/C11H18N2O3/c1-4-11(6-5-7(2)3)8(14)12-10(16)13-9(11)15/h7H,4-6H2,1-3H3,(H2,12,13,14,15,16)	No	ATC:N05CA02(amobarbital),"UMLS:C0002640(Amobarbital)","RxNorm:719(Amobarbital)","NDFRT:N0000145880(AMOBARBITAL)"	0	0	0	0							719	N05CA02	2164
PA448404	amodiaquine	Amodiaquin,"Amodiaquine USP24","Amodiaquine, ring-closed","amodiaquine hydrochloride"	Basoquin,"CAM-AQ1","CAM-AQI","Camochin","Camoquin","Camoquin HCL","Camoquinal","Camoquine","Flavoquin","Flavoquine","Miaquin"	Camoprima Infatabs (amodiaquine + primaquine)	Drug	ChEBI:CHEBI:2674,"ChemSpider:2080","DrugBank:DB00613","HET:CQA","KEGG Compound:C07626","KEGG Drug:D02922","PDB:CQA","PubChem Compound:2165","PubChem Substance:46506940","PubChem Substance:9828","Therapeutic Targets Database:DAP000699","URL:http://en.wikipedia.org/wiki/Amodiaquine"	CCN(CC)CC1=C(C=CC(=C1)NC2=C3C=CC(=CC3=NC=C2)Cl)O	InChI=1S/C20H22ClN3O/c1-3-24(4-2)13-14-11-16(6-8-20(14)25)23-18-9-10-22-19-12-15(21)5-7-17(18)19/h5-12,25H,3-4,13H2,1-2H3,(H,22,23)	No	ATC:P01BA06(amodiaquine),"UMLS:C0002641(Amodiaquine)","RxNorm:720(Amodiaquine)","NDFRT:N0000147704(AMODIAQUINE)"	3	4	1	1		4					720	P01BA06	2165
PA166131469	amodiaquine M2				Metabolite				No		0	0	0	0
PA448405	amoxapine	Amoxepine	Ascendin,"Asendis","Defanyl","Demolox","Moxadil"		Drug	BindingDB:22870,"ChEBI:CHEBI:2675","Chemical Abstracts Service:14028-44-5","ChemSpider:2085","DrugBank:DB00543","Drugs Product Database (DPD):00527106","FDA Drug Label at DailyMed:a16297df-3158-48db-85e5-5cd506885556","IUPHAR Ligand:201","KEGG Drug:D00228","National Drug Code Directory:0591-5713-01","PubChem Compound:2170","PubChem Substance:46509117","PubChem Substance:7847295","Therapeutic Targ…	C1CN(CCN1)C2=NC3=CC=CC=C3OC4=C2C=C(C=C4)Cl	InChI=1S/C17H16ClN3O/c18-12-5-6-15-13(11-12)17(21-9-7-19-8-10-21)20-14-3-1-2-4-16(14)22-15/h1-6,11,19H,7-10H2	No	ATC:N06AA17(amoxapine),"UMLS:C0002644(Amoxapine)","RxNorm:722(Amoxapine)","NDFRT:N0000146270(AMOXAPINE)"	0	0	0	0			Actionable PGx	Actionable PGx			722	N06AA17	2170
PA448406	amoxicillin	AMC,"Amoxicilina [INN-Spanish]","Amoxicillin Trihydrate","Amoxicillin anhydrous","Amoxicilline [INN-French]","Amoxicillinum [INN-Latin]","Amoxycillin","Amoxycillin Trihydrate","D-Amoxicillin","p-Hydroxyampicillin"	AMPC,"Actimoxi","Amoclen","Amolin","Amopen","Amopenixin","Amoxi","Amoxi-Mast","Amoxibiotic","Amoxiden","Amoxil","Amoxivet","Anemolin","Aspenil","Biomox","Bristamox","Cemoxin","Clamoxyl","Delacillin","Dispermox","Efpenix","Flemoxin","Hiconcil","Histocillin","Ibiamox","Imacillin","Lamoxy","Metafarma capsules","Metifarma capsules","Moxacin","Moxal","Ospamox","Pamoxicillin","Piramox","Polymox","Robam…	Augmentin (amoxicillin + clavulanic acid),"Co-amoxiclav (amoxicillin + clavulanic acid)","Prevpac (amoxicillin + clarithromycin + lansoprazole)"	Drug	ChEBI:CHEBI:2676,"ChemSpider:31006","ClinicalTrials.gov:NCT00149084","ClinicalTrials.gov:NCT00603317","ClinicalTrials.gov:NCT00854451","DrugBank:DB01060","Drugs Product Database (DPD):02262886","FDA Drug Label at DailyMed:13bd4214-9b7f-425b-af5f-fc1ddc678230","KEGG Compound:C06827","National Drug Code Directory:0781-6039-58","PubChem Compound:33613","PubChem Substance:175459","PubChem Substance:4…	CC1([C@@H](N2[C@H](S1)[C@@H](C2=O)NC(=O)[C@@H](C3=CC=C(C=C3)O)N)C(=O)O)C	InChI=1S/C16H19N3O5S/c1-16(2)11(15(23)24)19-13(22)10(14(19)25-16)18-12(21)9(17)7-3-5-8(20)6-4-7/h3-6,9-11,14,20H,17H2,1-2H3,(H,18,21)(H,23,24)/t9-,10-,11+,14-/m1/s1	No	ATC:J01CA04(amoxicillin),"UMLS:C0002645(Amoxicillin)","RxNorm:723(Amoxicillin)","NDFRT:N0000145985(AMOXICILLIN)"	2	20	0	2		3					723	J01CA04	33613
PA164712358	Amphenicols	Amphenicols			Drug Class				No	ATC:J01B(Amphenicols),"ATC:J01BA(Amphenicols)","UMLS:C2266957(Amphenicols [Chemical/Ingredient])","NDFRT:N0000175479(Amphenicols [Chemical/Ingredient])"	0	0	0	0								J01B,"J01BA"
PA448408	amphetamine	(+/-)-Benzedrine,"(+/-)-Desoxynorephedrine","(+/-)-beta-Phenylisopropylamine","1-Methyl-2-phenylethylamine","1-Phenyl-2-aminopropane","3-Methoxy-a-methylbenzeneethanamine","3-Methoxyamphetamine","3-Methoxyphenylisopropylamine","Amfetamine","Amphetamine Sulfate","DL-alpha-Methylphenethylamine","Fenylo-izopropylaminyl","Methamphetamine HCL","Phenylisopropylamine","[1-(3-Methoxyphenyl)-2-propyl]amin…	Actedron,"Adipan","Allodene","Anorexide","Anorexine","Benzebar","Benzedrine","Benzolone","Desoxyn","Dexampex","Dexedrine","Dextrostat","Elastonon","Fenamin","Ferndex","Finam","Isoamycin","Isoamyne","Isomyn","Mecodrin","Methampex","Norephedrane","Novydrine","Oktedrin","Ortedrine","Paredrine","Percomon","Phenamine","Phenedrine","Profamina","Propisamine","Psychedrine","Raphetamine","Rhinalator","Sim…	Adderall (amphetamine + dextroamphetamine),"Adderall XR 10mg (Amphetamine Aspartate + Amphetamine Sulfate + Dextroamphetamine Saccharate + Dextroamphetamine Sulfate)","Adderall XR 15mg (Amphetamine Aspartate + Amphetamine Sulfate + Dextroamphetamine Saccharate + Dextroamphetamine Sulfate)","Adderall XR 20mg (Amphetamine Aspartate + Amphetamine Sulfate + Dextroamphetamine Saccharate + Dextroamphet…	Drug	ChEBI:CHEBI:2679,"DrugBank:DB00182","Drugs Product Database (DPD):02248813","IUPHAR Ligand:2146","IUPHAR Ligand:2147","KEGG Compound:C07514","PubChem Compound:5826","PubChem Substance:148619","Therapeutic Targets Database:DAP001146","URL:http://en.wikipedia.org/wiki/Amphetamine"	C[C@@H](CC1=CC=CC=C1)N	InChI=1S/C9H13N/c1-8(10)7-9-5-3-2-4-6-9/h2-6,8H,7,10H2,1H3/t8-/m0/s1	No	MeSH:C029870(3-methoxyamphetamine),"ATC:N06BA01(amfetamine)","UMLS:C0002658(Amphetamine)","RxNorm:725(Amphetamine)","NDFRT:N0000147705(AMPHETAMINE)"	4	5	0	0		3	Informative PGx	Informative PGx			725	N06BA01	5826
PA448415	amphotericin b	AMPH-B,"Amphortericin B","Amphotericine B","Liposomal Amphotericin B","amphotericin B"	ABLC,"Abelcet","AmB","AmBisome","Ampho-Moronal","Amphocin","Amphotec","Amphotericin","Amphozone","Fungilin","Fungisone","Fungizone","Fungizone Intravenous","HSDB 3008 IAB","Halizon","IAB","LNS-AmB","Mysteclin-F","SinuNase","Tegopen"		Drug	ChemSpider:14245,"DrugBank:DB00681","Drugs Product Database (DPD):00029149","FDA Drug Label at DailyMed:f7be6506-4d20-401e-a0ff-02ad7c33158a","KEGG Compound:C06573","KEGG Drug:D00203","National Drug Code Directory:0469-3051-30","PubChem Compound:5280965","PubChem Substance:46505473","PubChem Substance:8802","Therapeutic Targets Database:DAP001322","URL:http://en.wikipedia.org/wiki/Amphotericin_B"	C[C@H]1/C=C/C=C/C=C/C=C/C=C/C=C/C=C/[C@@H](C[C@H]2[C@@H]([C@H](C[C@](O2)(C[C@H](C[C@H]([C@@H](CC[C@H](C[C@H](CC(=O)O[C@H]([C@@H]([C@@H]1O)C)C)O)O)O)O)O)O)O)C(=O)O)O[C@H]3[C@H]([C@H]([C@@H]([C@H](O3)C)O)N)O	InChI=1S/C47H73NO17/c1-27-17-15-13-11-9-7-5-6-8-10-12-14-16-18-34(64-46-44(58)41(48)43(57)30(4)63-46)24-38-40(45(59)60)37(54)26-47(61,65-38)25-33(51)22-36(53)35(52)20-19-31(49)21-32(50)23-39(55)62-29(3)28(2)42(27)56/h5-18,27-38,40-44,46,49-54,56-58,61H,19-26,48H2,1-4H3,(H,59,60)/b6-5+,9-7+,10-8+,13-11+,14-12+,17-15+,18-16+/t27-,28-,29-,30+,31+,32+,33-,34-,35+,36+,37-,38-,40+,41-,42+,43+,44-,46-,4…	No	ATC:A01AB04(amphotericin B),"ATC:A07AA07(amphotericin B)","ATC:G01AA03(amphotericin B)","ATC:J02AA01(amphotericin B)","UMLS:C0002679(Amphotericin B)","RxNorm:732(Amphotericin B)","NDFRT:N0000145996(AMPHOTERICIN B)"	0	0	0	0							732	A01AB04,"A07AA07","G01AA03","J02AA01"	5280965
PA448419	ampicillin	Aminobenzylpenicillin,"Ampicilina [INN-Spanish]","Ampicillin Acid","Ampicillin Anhydrate","Ampicillin Anhydrous","Ampicillin Base","Ampicillin Sodium","Ampicillin Trihydrate","Ampicillin [Usan:Ban:Inn:Jan]","Ampicillina [Dcit]","Ampicilline","Ampicilline [INN-French]","Ampicillinum [INN-Latin]","Anhydrous Ampicillin","Bayer 5427","D-Ampicillin"	AB-PC,"Ab-Pc Sol","Acillin","Adobacillin","Alpen","Amblosin","Amcill","Amfipen","Amfipen V","Amipenix S","Ampen","Ampi","Ampi-Bol","Ampi-Co","Ampi-Tab","Ampichel","Ampicil","Ampicillin A","Ampicin","Ampifarm","Ampikel","Ampimed","Ampipenin","Ampipenin, Nt3","Ampiscel","Ampisyn","Ampivax","Ampivet","Amplacilina","Amplin","Amplipenyl","Amplisom","Amplital","Ampy-Penyl","Austrapen","BRL","Binotal","…	Pro Biosan Kit (Ampicillin + Probenecid),"Synergistin Injectable Suspension (Ampicillin + Sulbactam (Sulbactam Benzathine))"	Drug	ChEBI:CHEBI:28971,"ChemSpider:6013","DrugBank:DB00415","Drugs Product Database (DPD):02227029","FDA Drug Label at DailyMed:67dd2930-8482-4da5-b663-b751aff18c61","HET:AIC","KEGG Compound:C06574","KEGG Drug:D00204","National Drug Code Directory:0781-3412-92","PDB:AIC","PubChem Compound:6249","PubChem Substance:149171","PubChem Substance:46505346","Therapeutic Targets Database:DAP000432","URL:http:/…	CC1([C@@H](N2[C@H](S1)[C@@H](C2=O)NC(=O)[C@@H](C3=CC=CC=C3)N)C(=O)O)C	InChI=1S/C16H19N3O4S/c1-16(2)11(15(22)23)19-13(21)10(14(19)24-16)18-12(20)9(17)8-6-4-3-5-7-8/h3-7,9-11,14H,17H2,1-2H3,(H,18,20)(H,22,23)/t9-,10-,11+,14-/m1/s1	No	ATC:J01CA01(ampicillin),"ATC:S01AA19(ampicillin)","UMLS:C0002680(Ampicillin)","RxNorm:733(Ampicillin)","NDFRT:N0000145927(AMPICILLIN)"	0	1	0	1							733	J01CA01,"S01AA19"	6249
PA448422	amprenavir	AMP,"AMV","APV","VX-478"	Agenerase,"Prozei","Vertex"		Drug	BindingDB:577,"ChEBI:CHEBI:2684","Chemical Abstracts Service:161814-49-9","ChemSpider:58532","ClinicalTrials.gov:NCT00207948","DrugBank:DB00701","Drugs Product Database (DPD):02243542","KEGG Compound:C08086","KEGG Drug:D00894","PubChem Compound:65016","PubChem Substance:46507537","PubChem Substance:7847958","Therapeutic Targets Database:DAP000170","URL:http://en.wikipedia.org/wiki/Amprenavir"	CC(C)CN(C[C@H]([C@H](CC1=CC=CC=C1)NC(=O)O[C@H]2CCOC2)O)S(=O)(=O)C3=CC=C(C=C3)N	InChI=1S/C25H35N3O6S/c1-18(2)15-28(35(31,32)22-10-8-20(26)9-11-22)16-24(29)23(14-19-6-4-3-5-7-19)27-25(30)34-21-12-13-33-17-21/h3-11,18,21,23-24,29H,12-17,26H2,1-2H3,(H,27,30)/t21-,23-,24+/m0/s1	No	MeSH:C095108(amprenavir),"ATC:J05AE05(amprenavir)","UMLS:C0754188(Amprenavir)","RxNorm:228656(Amprenavir)","NDFRT:N0000148609(AMPRENAVIR)"	1	0	0	1		3					228656	J05AE05	65016
PA164746803	amrinone	Amrinona [inn-spanish],"Amrinonum [inn-latin]","Inamrinone","Inamrinone lactate"	Amcoral,"Cartonic","Cordarex","Cordemcura","Inocor","Wincoram"		Drug	BindingDB:34651,"ChemSpider:3570","DrugBank:DB01427","FDA Drug Label at DailyMed:42cd4847-b706-4d51-97e3-b736839c2d24","KEGG Compound:C13594","KEGG Drug:D00231","National Drug Code Directory:55390-042-10","PubChem Compound:3698","PubChem Substance:12013242","PubChem Substance:46504647","Therapeutic Targets Database:DAP001392","URL:http://en.wikipedia.org/wiki/Amrinone"	C1=CN=CC=C1C2=CNC(=O)C(=C2)N	InChI=1S/C10H9N3O/c11-9-5-8(6-13-10(9)14)7-1-3-12-4-2-7/h1-6H,11H2,(H,13,14)	No	ATC:C01CE01(amrinone),"UMLS:C0002697(AMRINONE)","NDFRT:N0000147706(AMRINONE)"	0	0	0	0								C01CE01	3698
PA10309	amsacrine	Acridinyl Anisidide,"M-AMSA","MAMSA"	AMSA P-D,"Amsidine","Amsidyl","Amsine"		Drug	ChEBI:CHEBI:2687,"Chemical Abstracts Service:51264-14-3","ChemSpider:2094","DrugBank:DB00276","Drugs Product Database (DPD):00582212","KEGG Compound:C01553","KEGG Drug:D02321","PubChem Compound:2179","PubChem Substance:46507539","PubChem Substance:4711","Therapeutic Targets Database:DAP000046","URL:http://en.wikipedia.org/wiki/Amsacrine"	COC1=C(C=CC(=C1)NS(=O)(=O)C)NC2=C3C=CC=CC3=NC4=CC=CC=C42	InChI=1S/C21H19N3O3S/c1-27-20-13-14(24-28(2,25)26)11-12-19(20)23-21-15-7-3-5-9-17(15)22-18-10-6-4-8-16(18)21/h3-13,24H,1-2H3,(H,22,23)	No	ATC:L01XX01(amsacrine),"UMLS:C0002699(Amsacrine)","RxNorm:739(Amsacrine)","NDFRT:N0000171765(AMSACRINE)"	0	0	0	0							739	L01XX01	2179
PA166220604	amuvatinib	N-(1,3-benzodioxol-5-ylmethyl)-4-(4-benzofuro[3,2-d]pyrimidinyl)-1-piperazinecarbothioamide,"N-(1,3-benzodioxol-5-ylmethyl)-4-([1]benzofuro[3,2-d]pyrimidin-4-yl)piperazine-1-carbothioamide"			Drug	ChEBI:CHEBI:91389,"PubChem Compound:11282283"			No		0	0	0	0									11282283
PA164750570	amyl nitrite	3-Methylbutanol nitrite,"3-Methylbutyl nitrite","Amilnitrit","Amilnitrite","Amyl nitrit","Amyl nitrite I","Amyl nitrosum","IPN","Isoamyl nitrite","Isopentyl nitrite","Nitramyl","Nitrous acid, 3-methylbutyl ester","Nitrous acid, isopentyl ester","Pentanoli nitris","Pentyl nitrite","n-amyl nitrite","n-pentyl nitrite"	Aspiral,"Vaporole"		Drug	ChEBI:CHEBI:55344,"Chemical Abstracts Service:110-46-3","DrugBank:DB01612","Drugs Product Database (DPD):00677930","KEGG Compound:C07457","KEGG Drug:D00517","PubChem Compound:8053","PubChem Substance:7847583","URL:http://en.wikipedia.org/wiki/Amyl_nitrite"	CC(C)CCON=O	InChI=1S/C5H11NO2/c1-5(2)3-4-8-6-7/h5H,3-4H2,1-2H3	No	MeSH:C048958(isoamyl nitrite),"ATC:V03AB22(amyl nitrite)","UMLS:C0002711(Amyl Nitrite)","RxNorm:742(Amyl Nitrite)","NDFRT:N0000145899(AMYL NITRITE)"	0	0	0	0							742	V03AB22	8053
PA164712360	Anabolic Agents For Systemic Use				Drug Class				No	ATC:A14(Anabolic Agents For Systemic Use)	0	0	0	0								A14
PA164712361	Anabolic Steroids				Drug Class				No	ATC:A14A(Anabolic Steroids)	0	0	0	0								A14A
PA165960688	anacetrapib				Drug				No		0	0	0	0
PA164742986	anagrelide	Anagrelide HCL,"Anagrelide Hydrochloride","BL-4162A"	Agrylin,"Xagrid"		Drug	BindingDB:50000334,"ChEBI:CHEBI:142290","Chemical Abstracts Service:58579-51-4","DrugBank:DB00261","Drugs Product Database (DPD):02260107","KEGG Drug:D02933","National Drug Code Directory:0378-6868-01","PubChem Compound:2182","PubChem Substance:660898","Therapeutic Targets Database:DAP000612","URL:http://en.wikipedia.org/wiki/Anagrelide"	C1C2=C(C=CC(=C2Cl)Cl)NC3=NC(=O)CN31	InChI=1S/C10H7Cl2N3O/c11-6-1-2-7-5(9(6)12)3-15-4-8(16)14-10(15)13-7/h1-2H,3-4H2,(H,13,14,16)	No	MeSH:C021139(anagrelide),"ATC:L01XX35(anagrelide)","UMLS:C0051809(anagrelide)","RxNorm:596724(anagrelide)","NDFRT:N0000022082(ANAGRELIDE)"	0	0	0	0							596724	L01XX35	2182
PA10799	anakinra	ICIL-1RA,"IL-1RN","IL-1ra","IL1 inhibitor","IRAP","Interleukin-1 receptor antagonist protein precursor"	Kineret		Drug	Chemical Abstracts Service:143090-92-0,"DrugBank:DB00026","Drugs Product Database (DPD):02245913","GenBank:M55646","KEGG Drug:D02934","Therapeutic Targets Database:DAP000095","UniProtKB:P18510","URL:http://en.wikipedia.org/wiki/Anakinra"			No	ATC:L04AC03(anakinra),"UMLS:C0245109(anakinra)","RxNorm:72435(anakinra)","NDFRT:N0000148718(ANAKINRA)"	0	0	0	0							72435	L04AC03
PA164712362	Analgesics				Drug Class	ClinicalTrials.gov:NCT01809106			No	ATC:N02(Analgesics),"UMLS:C0002771([CN100] ANALGESICS)","NDFRT:N0000029133([CN100] ANALGESICS)"	7	6	0	0		3						N02
PA164712363	Analgesics and anesthetics				Drug Class				No	ATC:S02DA(Analgesics and anesthetics)	0	2	0	0								S02DA
PA166178985	anandamide				Biological Intermediate	HMDB:HMDB0004080,"PubChem Compound:5281969"	CCCCC/C=C\C/C=C\C/C=C\C/C=C\CCCC(=O)NCCO	InChI=1S/C22H37NO2/c1-2-3-4-5-6-7-8-9-10-11-12-13-14-15-16-17-18-19-22(25)23-20-21-24/h6-7,9-10,12-13,15-16,24H,2-5,8,11,14,17-21H2,1H3,(H,23,25)/b7-6-,10-9-,13-12-,16-15-	No		0	0	0	0									5281969
PA448432	anastrozole	Anastrozol,"anastrozole"	Anastrole,"Arimidex"		Drug	BindingDB:10015,"ChEBI:CHEBI:2704","Chemical Abstracts Service:120511-73-1","ChemSpider:2102","ClinicalTrials.gov:NCT00283608","ClinicalTrials.gov:NCT01127295","ClinicalTrials.gov:NCT01824836","DrugBank:DB01217","Drugs Product Database (DPD):02224135","FDA Drug Label at DailyMed:11628cdc-4e3c-4063-ee9f-c51e2386a820","KEGG Compound:C08159","KEGG Drug:D00960","National Drug Code Directory:0310-0201…	CC(C)(C#N)C1=CC(=CC(=C1)CN2C=NC=N2)C(C)(C)C#N	InChI=1S/C17H19N5/c1-16(2,9-18)14-5-13(8-22-12-20-11-21-22)6-15(7-14)17(3,4)10-19/h5-7,11-12H,8H2,1-4H3	No	MeSH:C090450(anastrozole),"ATC:L02BG03(anastrozole)","UMLS:C0290883(anastrozole)","RxNorm:84857(anastrozole)","NDFRT:N0000148427(ANASTROZOLE)"	15	107	1	0		2B	Testing required	Testing required			84857	L02BG03	2187
PA164712364	Androgen, progestogen and estrogen in combination				Drug Class				No	ATC:G03EB(Androgen, progestogen and estrogen in combination)	0	0	0	0								G03EB
PA10381	androgens and estrogens				Drug Class				No	ATC:G03EA(Androgens and estrogens)	0	0	0	0								G03EA
PA164712365	Androgens And Female Sex Hormones In Combination				Drug Class				No	ATC:G03E(Androgens And Female Sex Hormones In Combination)	0	0	0	0								G03E
PA164712366	Androgens and female sex hormones in combination with other drugs				Drug Class				No	ATC:G03EK(Androgens and female sex hormones in combination with other drugs)	0	0	0	0								G03EK
PA10733	androgens for topical use				Drug Class				No	ATC:D11AE(Androgens for topical use),"ATC:G03B(Androgens)"	0	0	0	0								D11AE,"G03B"
PA164712367	Androstan derivatives				Drug Class				No	ATC:A14AA(Androstan derivatives)	0	0	0	0								A14AA
PA166178641	androstenedione				Biological Intermediate	DrugBank:DB01536,"HMDB:HMDB00053","PubChem Compound:6128"			No		0	0	0	0									6128
PA166178989	angiotensin 1-5				Biological Intermediate	PubChem Compound:9874518	CC[C@H](C)[C@@H](C(=O)O)NC(=O)[C@H](CC1=CC=C(C=C1)O)NC(=O)[C@H](C(C)C)NC(=O)[C@H](CCCN=C(N)N)NC(=O)[C@H](CC(=O)O)N	InChI=1S/C30H48N8O9/c1-5-16(4)24(29(46)47)38-27(44)21(13-17-8-10-18(39)11-9-17)36-28(45)23(15(2)3)37-26(43)20(7-6-12-34-30(32)33)35-25(42)19(31)14-22(40)41/h8-11,15-16,19-21,23-24,39H,5-7,12-14,31H2,1-4H3,(H,35,42)(H,36,45)(H,37,43)(H,38,44)(H,40,41)(H,46,47)(H4,32,33,34)/t16-,19-,20-,21-,23-,24-/m0/s1	No		0	0	2	0									9874518
PA166178653	angiotensin 1-7				Biological Intermediate	PubChem Compound:123805			No		0	0	2	0									123805
PA166179133	angiotensin 1-9				Biological Intermediate	PubChem Compound:71745056	CC[C@H](C)[C@@H](C(=O)N[C@@H](CC1=CN=CN1)C(=O)N2CCC[C@H]2C(=O)N[C@@H](CC3=CC=CC=C3)C(=O)N[C@@H](CC4=CN=CN4)C(=O)O)NC(=O)[C@H](CC5=CC=C(C=C5)O)NC(=O)[C@H](C(C)C)NC(=O)[C@H](CCCN=C(N)N)NC(=O)[C@H](CC(=O)O)N	InChI=1S/C56H78N16O13/c1-5-31(4)46(71-50(79)40(22-33-15-17-36(73)18-16-33)67-52(81)45(30(2)3)70-48(77)38(13-9-19-62-56(58)59)65-47(76)37(57)25-44(74)75)53(82)68-41(23-34-26-60-28-63-34)54(83)72-20-10-14-43(72)51(80)66-39(21-32-11-7-6-8-12-32)49(78)69-42(55(84)85)24-35-27-61-29-64-35/h6-8,11-12,15-18,26-31,37-43,45-46,73H,5,9-10,13-14,19-25,57H2,1-4H3,(H,60,63)(H,61,64)(H,65,76)(H,66,80)(H,67,81)(…	No		0	0	2	0									71745056
PA166109575	angiotensin I				Biological Intermediate	PubChem Compound:3081372	CC[C@H](C)[C@@H](C(=O)N[C@@H](CC1=CN=CN1)C(=O)N2CCC[C@H]2C(=O)N[C@@H](CC3=CC=CC=C3)C(=O)N[C@@H](CC4=CN=CN4)C(=O)N[C@@H](CC(C)C)C(=O)O)NC(=O)[C@H](CC5=CC=C(C=C5)O)NC(=O)[C@H](C(C)C)NC(=O)[C@H](CCCN=C(N)N)NC(=O)[C@H](CC(=O)O)N	InChI=1S/C62H89N17O14/c1-7-35(6)51(78-56(87)44(25-37-17-19-40(80)20-18-37)74-58(89)50(34(4)5)77-53(84)42(15-11-21-68-62(64)65)71-52(83)41(63)28-49(81)82)59(90)75-46(27-39-30-67-32-70-39)60(91)79-22-12-16-48(79)57(88)73-43(24-36-13-9-8-10-14-36)54(85)72-45(26-38-29-66-31-69-38)55(86)76-47(61(92)93)23-33(2)3/h8-10,13-14,17-20,29-35,41-48,50-51,80H,7,11-12,15-16,21-28,63H2,1-6H3,(H,66,69)(H,67,70)(H…	No		0	0	2	0									3081372
PA166109554	angiotensin II				Biological Intermediate	PubChem Compound:65143	CC[C@H](C)C(C(=O)N[C@@H](CC1=CN=CN1)C(=O)N2CCC[C@H]2C(=O)N[C@@H](CC3=CC=CC=C3)C(=O)O)NC(=O)[C@H](CC4=CC=C(C=C4)O)NC(=O)[C@H](C(C)C)NC(=O)[C@H](CCCN=C(N)N)NC(=O)[C@H](CC(=O)O)N	InChI=1S/C50H71N13O12/c1-5-28(4)41(47(72)59-36(23-31-25-54-26-56-31)48(73)63-20-10-14-38(63)45(70)60-37(49(74)75)22-29-11-7-6-8-12-29)62-44(69)35(21-30-15-17-32(64)18-16-30)58-46(71)40(27(2)3)61-43(68)34(13-9-19-55-50(52)53)57-42(67)33(51)24-39(65)66/h6-8,11-12,15-18,25-28,33-38,40-41,64H,5,9-10,13-14,19-24,51H2,1-4H3,(H,54,56)(H,57,67)(H,58,71)(H,59,72)(H,60,70)(H,61,68)(H,62,69)(H,65,66)(H,74,7…	No		1	0	2	0		3							65143
PA164712372	Angiotensin II Antagonists	Angiotensin II antagonists, plain			Drug Class				No	ATC:C09C(Angiotensin Ii Antagonists, Plain),"ATC:C09CA(Angiotensin II antagonists, plain)"	3	0	1	1		3						C09C,"C09CA"
PA164712368	Angiotensin II antagonists and calcium channel blockers				Drug Class				No	ATC:C09DB(Angiotensin II antagonists and calcium channel blockers)	0	0	0	0								C09DB
PA164712369	Angiotensin II antagonists and diuretics				Drug Class				No	ATC:C09DA(Angiotensin II antagonists and diuretics)	0	0	0	0								C09DA
PA164712371	Angiotensin II Antagonists, Combinations				Drug Class				No	ATC:C09D(Angiotensin Ii Antagonists, Combinations)	0	0	0	0								C09D
PA166160603	anhydroerythromycin				Metabolite	PubChem Compound:6426640	CC[C@@H]1C2([C@@H]([C@H](C3(O2)[C@@H](CC(O3)([C@@H]([C@H]([C@@H]([C@H](C(=O)O1)C)OC4CC(C(C(O4)C)O)(C)OC)C)OC5C(C(CC(O5)C)N(C)C)O)C)C)C)O)C	InChI=1S/C37H65NO12/c1-14-25-36(10)29(40)22(6)37(50-36)18(2)16-35(9,49-37)31(48-33-27(39)24(38(11)12)15-19(3)44-33)20(4)28(21(5)32(42)46-25)47-26-17-34(8,43-13)30(41)23(7)45-26/h18-31,33,39-41H,14-17H2,1-13H3/t18-,19?,20+,21-,22-,23?,24?,25-,26?,27?,28+,29-,30?,31-,33?,34?,35?,36?,37?/m1/s1	No		0	0	1	0									6426640
PA164742938	anidulafungin	anidulafungin	Eraxis		Drug	ChEBI:CHEBI:55346,"Chemical Abstracts Service:166663-25-8","ChemSpider:145752","DrugBank:DB00362","FDA Drug Label at DailyMed:a88d9010-55fb-4a02-baff-042cd27688ea","KEGG Drug:D03211","National Drug Code Directory:0049-0114-28","PubChem Compound:166548","PubChem Substance:46505616","PubChem Substance:743929","Therapeutic Targets Database:DAP000546","URL:http://en.wikipedia.org/wiki/Anidulafungin"	CCCCCOC1=CC=C(C=C1)C2=CC=C(C=C2)C3=CC=C(C=C3)C(=O)N[C@H]4C[C@H]([C@H](NC(=O)[C@@H]5[C@H]([C@H](CN5C(=O)[C@@H](NC(=O)[C@@H](NC(=O)[C@@H]6C[C@H](CN6C(=O)[C@@H](NC4=O)[C@@H](C)O)O)[C@@H]([C@H](C7=CC=C(C=C7)O)O)O)[C@@H](C)O)C)O)O)O	InChI=1S/C58H73N7O17/c1-5-6-7-24-82-40-22-18-35(19-23-40)33-10-8-32(9-11-33)34-12-14-37(15-13-34)51(74)59-41-26-43(70)54(77)63-56(79)47-48(71)29(2)27-65(47)58(81)45(31(4)67)61-55(78)46(50(73)49(72)36-16-20-38(68)21-17-36)62-53(76)42-25-39(69)28-64(42)57(80)44(30(3)66)60-52(41)75/h8-23,29-31,39,41-50,54,66-73,77H,5-7,24-28H2,1-4H3,(H,59,74)(H,60,75)(H,61,78)(H,62,76)(H,63,79)/t29-,30+,31+,39+,41-,…	No	MeSH:C102786(anidulafungin),"ATC:J02AX06(anidulafungin)","UMLS:C1142738(anidulafungin)","RxNorm:341018(anidulafungin)","NDFRT:N0000171752(ANIDULAFUNGIN)"	0	0	0	0							341018	J02AX06	166548
PA164768817	anileridine	Anileridina [INN-Spanish],"Anileridinum [INN-Latin]","Phthalylsulfathiazole","Sulfathalidine"	Adopol,"Alidine","Apidol","Apodol","Leritin","Leritine","Nipecotan"		Drug	ChEBI:CHEBI:61203,"ChemSpider:8600","DrugBank:DB00913","Drugs Product Database (DPD):00010014","PubChem Compound:8944","PubChem Substance:152095","PubChem Substance:46505199","Therapeutic Targets Database:DAP001135","URL:http://en.wikipedia.org/wiki/Anileridine"	CCOC(=O)C1(CCN(CC1)CCC2=CC=C(C=C2)N)C3=CC=CC=C3	InChI=1S/C22H28N2O2/c1-2-26-21(25)22(19-6-4-3-5-7-19)13-16-24(17-14-22)15-12-18-8-10-20(23)11-9-18/h3-11H,2,12-17,23H2,1H3	No	MeSH:C100232(anileridine),"ATC:N01AH05(anileridine)","UMLS:C0051908(anileridine)","RxNorm:17933(anileridine)"	0	0	0	0							17933	N01AH05	8944
PA164712373	Anilides				Drug Class				No	ATC:N02BE(Anilides),"UMLS:C0003035(Anilides [Chemical/Ingredient])","NDFRT:N0000007515(Anilides [Chemical/Ingredient])"	0	0	0	0								N02BE
PA164746467	anisindione	Anisin indandione	Miradon,"Unidone"		Drug	ChEBI:CHEBI:133809,"Chemical Abstracts Service:117-37-3","ChemSpider:2112","DrugBank:DB01125","PubChem Compound:2197","PubChem Substance:151473","PubChem Substance:46504660","Therapeutic Targets Database:DAP001274","URL:http://en.wikipedia.org/wiki/Anisindione"	COC1=CC=C(C=C1)C2C(=O)C3=CC=CC=C3C2=O	InChI=1S/C16H12O3/c1-19-11-8-6-10(7-9-11)14-15(17)12-4-2-3-5-13(12)16(14)18/h2-9,14H,1H3	No	MeSH:C010679(anisindione),"UMLS:C0051919(anisindione)","RxNorm:17941(anisindione)","NDFRT:N0000147108(ANISINDIONE)"	0	0	0	0							17941		2197
PA164754880	anisotropine methylbromide		Anisotropine methobromide,"Endovalpin","Lytispasm","Methyloctatropine bromide","Octatropine","Valpin 50"		Drug	ChEBI:CHEBI:2739,"Chemical Abstracts Service:80-50-2","DrugBank:DB00517","KEGG Compound:C06830","KEGG Drug:D00232","PubChem Compound:6647","PubChem Substance:9048","Therapeutic Targets Database:DAP000837"	CCCC(CCC)C(=O)OC1C[C@H]2CC[C@H](C1)[N+]2(C)C.[Br-]	InChI=1S/C17H32NO2.BrH/c1-5-7-13(8-6-2)17(19)20-16-11-14-9-10-15(12-16)18(14,3)4;/h13-16H,5-12H2,1-4H3;1H/q+1;/p-1/t14-,15-;/m1./s1	No	MeSH:C100237(octotropine methylbromide),"UMLS:C0051923(ANISOTROPINE METHYLBROMIDE)","NDFRT:N0000146869(ANISOTROPINE METHYLBROMIDE)"	0	0	0	0									6647
PA164769075	anistreplase	Tissue-type plasminogen activator precursor,"t- PA","t-plasminogen activator","tPA"	Eminase		Drug	Chemical Abstracts Service:81669-57-0,"DrugBank:DB00029","Drugs Product Database (DPD):02229390","GenBank:L00153","Therapeutic Targets Database:DAP001197","UniProtKB:P00750","URL:http://en.wikipedia.org/wiki/Anistreplase"			No	ATC:B01AD03(anistreplase),"UMLS:C0078956(Anistreplase)","RxNorm:40028(Anistreplase)","NDFRT:N0000147616(ANISTREPLASE)"	0	0	0	0							40028	B01AD03
PA452298	antacids				Drug Class				No	ATC:A02A(Antacids),"UMLS:C0003138([GA100] ANTACIDS)","NDFRT:N0000029169([GA100] ANTACIDS)"	0	0	0	0								A02A
PA164712377	Antacids, other combinations				Drug Class				No	ATC:A02AX(Antacids, other combinations)	0	0	0	0								A02AX
PA164712374	Antacids with antiflatulents				Drug Class				No	ATC:A02AF(Antacids with antiflatulents)	0	0	0	0								A02AF
PA164712375	Antacids with antispasmodics				Drug Class				No	ATC:A02AG(Antacids with antispasmodics)	0	0	0	0								A02AG
PA164712376	Antacids with sodium bicarbonate				Drug Class				No	ATC:A02AH(Antacids with sodium bicarbonate)	0	0	0	0								A02AH
PA165958418	antazoline	phenazolin,"phenazoline"	Antastan,"Antasten","Antihistal","Antistin","Histostab"		Drug	ChEBI:CHEBI:358709,"ChemSpider:2115","DrugBank:DB08799","KEGG Drug:D07458"			No	ATC:R01AC04(antazoline),"ATC:R06AX05(antazoline)","UMLS:C0003143(Antazoline)","RxNorm:865(Antazoline)","NDFRT:N0000147709(ANTAZOLINE)"	0	0	0	0							865	R01AC04,"R06AX05"
PA164712378	Anterior Pituitary Lobe Hormones And Analogues				Drug Class				No	ATC:H01A(Anterior Pituitary Lobe Hormones And Analogues)	0	0	0	0								H01A
PA164712379	Anthelmintics				Drug Class				No	ATC:P02(Anthelmintics),"UMLS:C0003158([AP200] ANTHELMINTICS)","NDFRT:N0000029099([AP200] ANTHELMINTICS)"	0	0	0	0								P02
PA130620651	anthracyclines and related substances				Drug Class				No	ATC:L01DB(Anthracyclines and related substances)	32	3	0	1		2A						L01DB
PA164712380	Anthrax vaccines				Drug Class				No	ATC:J07AC(Anthrax vaccines),"UMLS:C0358297(Anthrax Vaccines [Chemical/Ingredient])","NDFRT:N0000170890(Anthrax Vaccines [Chemical/Ingredient])"	0	0	0	0								J07AC
PA164712381	Anti-acne Preparations				Drug Class				No	ATC:D10(Anti-acne Preparations)	0	0	0	0								D10
PA164712382	Anti-acne Preparations For Systemic Use				Drug Class				No	ATC:D10B(Anti-acne Preparations For Systemic Use)	0	0	0	0								D10B
PA164712383	Anti-acne Preparations For Topical Use				Drug Class				No	ATC:D10A(Anti-acne Preparations For Topical Use)	0	0	0	0								D10A
PA164712390	Antiadrenal Preparations				Drug Class				No	ATC:H02C(Antiadrenal Preparations)	0	0	0	0								H02C
PA164712391	Antiadrenergic Agents, Centrally Acting				Drug Class				No	ATC:C02A(Antiadrenergic Agents, Centrally Acting)	0	0	0	0								C02A
PA164712392	Antiadrenergic Agents, Ganglion-blocking				Drug Class				No	ATC:C02B(Antiadrenergic Agents, Ganglion-blocking)	0	0	0	0								C02B
PA164712393	Antiadrenergic Agents, Peripherally Acting				Drug Class				No	ATC:C02C(Antiadrenergic Agents, Peripherally Acting)	0	0	0	0								C02C
PA164712394	Antiallergic agents, excl. corticosteroids				Drug Class				No	ATC:A07EB(Antiallergic agents, excl. corticosteroids),"ATC:R01AC(Antiallergic agents, excl. corticosteroids)","ATC:R03BC(Antiallergic agents, excl. corticosteroids)"	0	0	0	0								A07EB,"R01AC","R03BC"
PA164712397	Antiandrogens				Drug Class				No	ATC:G03H(Antiandrogens)	0	2	0	0								G03H
PA164712384	Anti-androgens				Drug Class				No	ATC:L02BB(Anti-androgens)	0	0	0	0								L02BB
PA164712398	Antiandrogens and estrogens				Drug Class				No	ATC:G03HB(Antiandrogens and estrogens)	0	0	0	0								G03HB
PA164712399	Antiandrogens, plain				Drug Class				No	ATC:G03HA(Antiandrogens, plain)	0	0	0	0								G03HA
PA164712400	Antianemic Preparations				Drug Class				No	ATC:B03(Antianemic Preparations)	0	0	0	0								B03
PA164712402	Antiarrhythmics, class Ia				Drug Class				No	ATC:C01BA(Antiarrhythmics, class Ia)	0	0	0	0								C01BA
PA452249	antiarrhythmics, class i and iii				Drug Class				No	ATC:C01B(Antiarrhythmics, Class I And III)	0	3	0	1								C01B
PA164712403	Antiarrhythmics, class Ib				Drug Class				No	ATC:C01BB(Antiarrhythmics, class Ib)	0	0	0	0								C01BB
PA164712404	Antiarrhythmics, class Ic				Drug Class				No	ATC:C01BC(Antiarrhythmics, class Ic)	0	0	0	0								C01BC
PA164712401	Antiarrhythmics, class III				Drug Class				No	ATC:C01BD(Antiarrhythmics, class III)	0	0	0	0								C01BD
PA164712405	Antibacterials For Systemic Use				Drug Class				No	ATC:J01(Antibacterials For Systemic Use)	0	0	0	0								J01
PA164712406	Antibiotics				Drug Class				No	ATC:A07AA(Antibiotics),"ATC:C05AB(Antibiotics)","ATC:D01AA(Antibiotics)","ATC:G01AA(Antibiotics)","ATC:J02AA(Antibiotics)","ATC:J04AB(Antibiotics)","ATC:R02AB(Antibiotics)","ATC:S01AA(Antibiotics)"	2	8	0	0		3						A07AA,"C05AB","D01AA","G01AA","J02AA","J04AB","R02AB","S01AA"
PA164712415	Antibiotics And Chemotherapeutics, Combinations				Drug Class				No	ATC:D06C(Antibiotics And Chemotherapeutics, Combinations)	0	0	0	0								D06C
PA164712414	Antibiotics And Chemotherapeutics For Dermatological Use				Drug Class				No	ATC:D06(Antibiotics And Chemotherapeutics For Dermatological Use)	0	0	0	0								D06
PA164712417	Antibiotics and corticosteroids				Drug Class				No	ATC:G01BA(Antibiotics and corticosteroids)	0	0	0	0								G01BA
PA164712416	Antibiotics For Topical Use				Drug Class				No	ATC:D06A(Antibiotics For Topical Use)	0	0	0	0								D06A
PA164712418	Anticestodals				Drug Class				No	ATC:P02D(Anticestodals)	0	0	0	0								P02D
PA164712419	Anticholinergic Agents				Drug Class				No	ATC:N04A(Anticholinergic Agents)	0	0	0	0								N04A
PA164712420	Anticholinergics				Drug Class				No	ATC:R03BB(Anticholinergics),"ATC:S01FA(Anticholinergics)"	1	2	0	0		3						R03BB,"S01FA"
PA164712423	Anticholinesterases	Anticholinesterases			Drug Class				No	ATC:N06DA(Anticholinesterases),"ATC:N07AA(Anticholinesterases)"	0	0	0	0								N06DA,"N07AA"
PA164712424	Anticorticosteroids				Drug Class				No	ATC:H02CA(Anticorticosteroids)	0	0	0	0								H02CA
PA164712385	Anti-dementia Drugs				Drug Class				No	ATC:N06D(Anti-dementia Drugs)	0	0	0	0								N06D
PA452229	antidepressants				Drug Class	ClinicalTrials.gov:NCT01352559			No	ATC:N06A(Antidepressants),"UMLS:C0003289([CN600] ANTIDEPRESSANTS)","NDFRT:N0000029147([CN600] ANTIDEPRESSANTS)"	44	21	0	2	PRO	2B						N06A
PA164712425	Antidepressants in combination with psycholeptics				Drug Class				No	ATC:N06CA(Antidepressants in combination with psycholeptics)	0	0	0	0								N06CA
PA164712426	Antidiarrheal Microorganisms	Antidiarrheal microorganisms			Drug Class				No	ATC:A07F(Antidiarrheal Microorganisms),"ATC:A07FA(Antidiarrheal microorganisms)"	0	0	0	0								A07F,"A07FA"
PA164712428	Antidiarrheals, Intestinal Antiinflammatory/antiinfective				Drug Class				No	ATC:A07(Antidiarrheals, Intestinal Antiinflammatory/antiinfective)	0	0	0	0								A07
PA164712429	Antidotes				Drug Class				No	ATC:V03AB(Antidotes)	0	0	0	0								V03AB
PA164712431	Antiemetics And Antinauseants	Antiemetics And Antinauseants			Drug Class				No	ATC:A04(Antiemetics And Antinauseants),"ATC:A04A(Antiemetics And Antinauseants)"	0	5	0	0								A04,"A04A"
PA143485705	antiepileptics	Antiepileptics			Drug Class				No	ATC:N03(Antiepileptics),"ATC:N03A(Antiepileptics)"	13	6	0	0		3						N03,"N03A"
PA164712386	Anti-estrogens				Drug Class				No	ATC:L02BA(Anti-estrogens)	0	0	0	0								L02BA
PA164712433	Antifibrinolytics				Drug Class				No	ATC:B02A(Antifibrinolytics)	0	0	0	0								B02A
PA164712434	Antifungals For Dermatological Use				Drug Class				No	ATC:D01(Antifungals For Dermatological Use)	0	0	0	0								D01
PA164712435	Antifungals For Systemic Use	Antifungals for systemic use			Drug Class				No	ATC:D01B(Antifungals For Systemic Use),"ATC:D01BA(Antifungals for systemic use)"	0	2	0	0								D01B,"D01BA"
PA164712436	Antifungals For Topical Use				Drug Class				No	ATC:D01A(Antifungals For Topical Use)	0	0	0	0								D01A
PA10393	antiglaucoma preparations and miotics				Drug Class				No	ATC:S01E(Antiglaucoma Preparations And Miotics)	0	0	0	0								S01E
PA164712387	Anti-gonadotropin-releasing hormones				Drug Class				No	ATC:H01CC(Anti-gonadotropin-releasing hormones)	0	0	0	0								H01CC
PA164712438	Antigonadotropins and similar agents				Drug Class				No	ATC:G03XA(Antigonadotropins and similar agents)	0	0	0	0								G03XA
PA164712440	Antigout Preparations	Antigout Preparations			Drug Class				No	ATC:M04(Antigout Preparations),"ATC:M04A(Antigout Preparations)"	0	0	0	0								M04,"M04A"
PA164712441	Antigrowth hormones				Drug Class				No	ATC:H01CB(Antigrowth hormones)	0	0	0	0								H01CB
PA164750168	antihemophilic factor	AHF,"Coagulation factor VIII precursor","Procoagulant component","antihemophilic factor"	Advate,"Alphanate","Bioclate","Helixate","Helixate FS","Hemofil M","Humate-P","Hyate:C","Koate-HP","Kogenate","Kogenate FS","Monarc-M","Monoclate-P","ReFacto","Xyntha"		Drug	DrugBank:DB00025,"Drugs Product Database (DPD):02242491","FDA Drug Label at DailyMed:6d2e4c97-0fb1-4ba4-9c58-3de071029e9b","GenBank:M14113","National Drug Code Directory:0026-3782-20","UniProtKB:P00451","URL:http://en.wikipedia.org/wiki/Antihemophilic_Factor"			No	ATC:B02BD(Blood coagulation factors),"UMLS:C0015506(ANTIHEMOPHILIC FACTOR)","NDFRT:N0000147710(ANTIHEMOPHILIC FACTOR)"	0	0	0	0								B02BD
PA164712442	Antihemorrhagics				Drug Class				No	ATC:B02(Antihemorrhagics),"UMLS:C0085824([BL116] ANTIHEMORRHAGICS)","NDFRT:N0000029112([BL116] ANTIHEMORRHAGICS)"	0	0	0	0								B02
PA164712443	Antihidrotics				Drug Class				No	ATC:D11AA(Antihidrotics)	0	0	0	0								D11AA
PA164712444	Antihistamines For Systemic Use	antihistamines for systemic use			Drug Class				No	ATC:D04AA(Antihistamines for topical use),"ATC:R06(Antihistamines For Systemic Use)","ATC:R06A(Antihistamines For Systemic Use)"	0	0	0	0								D04AA,"R06","R06A"
PA164712445	Antihypertensives				Drug Class				No	ATC:C02(Antihypertensives)	7	11	0	0		3						C02
PA164712446	Antihypertensives And Diuretics In Combination				Drug Class				No	ATC:C02L(Antihypertensives And Diuretics In Combination)	2	0	0	0		3						C02L
PA164712447	Antiinfectives	Antiinfectives			Drug Class				No	ATC:B05CA(Antiinfectives),"ATC:S01A(Antiinfectives)","ATC:S02A(Antiinfectives)","ATC:S02AA(Antiinfectives)","ATC:S03A(Antiinfectives)","ATC:S03AA(Antiinfectives)"	0	0	0	0								B05CA,"S01A","S02A","S02AA","S03A","S03AA"
PA164712453	Antiinfectives And Antiseptics, Excl. Combinations				Drug Class				No	ATC:G01A(Antiinfectives And Antiseptics, Excl. Combinations)	0	0	0	0								G01A
PA164712455	Antiinfectives and antiseptics for local oral treatment				Drug Class				No	ATC:A01AB(Antiinfectives and antiseptics for local oral treatment)	0	0	0	0								A01AB
PA164712457	Antiinfectives/antiseptics In Combination With Corticosteroids				Drug Class				No	ATC:G01B(Antiinfectives/antiseptics In Combination With Corticosteroids)	0	0	0	0								G01B
PA164712454	Antiinfectives For Systemic Use				Drug Class				No	ATC:J(Antiinfectives For Systemic Use)	0	0	0	0								J
PA164712456	Antiinfectives for treatment of acne				Drug Class				No	ATC:D10AF(Antiinfectives for treatment of acne)	0	0	0	0								D10AF
PA164712458	Antiinflammatory Agents				Drug Class				No	ATC:S01B(Antiinflammatory Agents),"ATC:V10A(Antiinflammatory Agents)"	0	0	0	0								S01B,"V10A"
PA164712460	Antiinflammatory Agents And Antiinfectives In Combination				Drug Class				No	ATC:S01C(Antiinflammatory Agents And Antiinfectives In Combination)	0	0	0	0								S01C
PA164712462	Antiinflammatory agents, non-steroids	NSAID,"NSAIDs"			Drug Class				No	ATC:S01BC(Antiinflammatory agents, non-steroids)	16	1	0	1		3						S01BC
PA164712463	Antiinflammatory agents, non-steroids and antiinfectives in combination				Drug Class				No	ATC:S01CC(Antiinflammatory agents, non-steroids and antiinfectives in combination)	0	0	0	0								S01CC
PA164712461	Antiinflammatory And Antirheumatic Products				Drug Class				No	ATC:M01(Antiinflammatory And Antirheumatic Products)	0	0	0	0								M01
PA10384	antiinflammatory and antirheumatic products, non-steroids				Drug Class				No	ATC:M01A(Antiinflammatory And Antirheumatic Products, Non-steroids)	0	2	1	0								M01A
PA164712466	Antiinflammatory/antirheumatic Agents In Combination				Drug Class				No	ATC:M01B(Antiinflammatory/antirheumatic Agents In Combination)	0	0	0	0								M01B
PA164712467	Antiinflammatory/antirheumatic agents in combination with corticosteroids				Drug Class				No	ATC:M01BA(Antiinflammatory/antirheumatic agents in combination with corticosteroids)	0	0	0	0								M01BA
PA164712464	Antiinflammatory preparations, non-steroids for topical use				Drug Class				No	ATC:M02AA(Antiinflammatory preparations, non-steroids for topical use)	0	0	0	0								M02AA
PA164712465	Antiinflammatory products for vaginal administration				Drug Class				No	ATC:G02CC(Antiinflammatory products for vaginal administration)	0	0	0	0								G02CC
PA164712468	Antimalarials				Drug Class				No	ATC:P01B(Antimalarials),"UMLS:C0003374([AP101] ANTIMALARIALS)","NDFRT:N0000029367([AP101] ANTIMALARIALS)"	0	0	0	0								P01B
PA452622	antimetabolites				Drug Class				No	ATC:L01B(Antimetabolites)	0	0	0	0								L01B
PA164712469	Antimigraine Preparations				Drug Class				No	ATC:N02C(Antimigraine Preparations)	0	0	0	0								N02C
PA164712470	Antimony compounds				Drug Class				No	ATC:P01CB(Antimony compounds)	0	0	0	0								P01CB
PA448452	antimony potassium tartrate				Drug				No	UMLS:C0003382(Antimony Potassium Tartrate),"RxNorm:981(Antimony Potassium Tartrate)","NDFRT:N0000147345(ANTIMONY POTASSIUM TARTRATE)"	0	0	0	0							981
PA164712471	Antimycobacterials				Drug Class				No	ATC:J04(Antimycobacterials)	0	2	0	0								J04
PA164712473	Antimycotics For Systemic Use	Antimycotics For Systemic Use			Drug Class				No	ATC:J02(Antimycotics For Systemic Use),"ATC:J02A(Antimycotics For Systemic Use)"	0	0	0	0								J02,"J02A"
PA164712474	Antinematodal Agents				Drug Class				No	ATC:P02C(Antinematodal Agents)	0	0	0	0								P02C
PA452621	antineoplastic agents				Drug Class	ClinicalTrials.gov:NCT00619424,"ClinicalTrials.gov:NCT00830973","ClinicalTrials.gov:NCT00838370","ClinicalTrials.gov:NCT01169792"			No	ATC:L01(Antineoplastic Agents)	7	44	0	0		3						L01
PA164712475	Antineoplastic And Immunomodulating Agents				Drug Class				No	ATC:L(Antineoplastic And Immunomodulating Agents)	0	0	0	0								L
PA164712476	Antineovascularisation agents				Drug Class				No	ATC:S01LA(Antineovascularisation agents)	0	0	0	0								S01LA
PA164712478	Antiobesity Preparations, Excl. Diet Products	Antiobesity Preparations, Excl. Diet Products			Drug Class				No	ATC:A08(Antiobesity Preparations, Excl. Diet Products),"ATC:A08A(Antiobesity Preparations, Excl. Diet Products)"	0	0	0	0								A08,"A08A"
PA164712479	Antiparasitic Products, Insecticides And Repellents				Drug Class				No	ATC:P(Antiparasitic Products, Insecticides And Repellents)	0	0	0	0								P
PA164712388	Anti-parathyroid Agents				Drug Class				No	ATC:H05B(Anti-parathyroid Agents)	0	0	0	0								H05B
PA164712389	Anti-parkinson Drugs				Drug Class				No	ATC:N04(Anti-parkinson Drugs)	0	0	0	0								N04
PA164712480	Antiprogestogens				Drug Class				No	ATC:G03XB(Antiprogestogens)	0	0	0	0								G03XB
PA164712482	Antipropulsives	Antipropulsives			Drug Class				No	ATC:A07D(Antipropulsives),"ATC:A07DA(Antipropulsives)"	0	0	0	0								A07D,"A07DA"
PA164712483	Antiprotozoals				Drug Class				No	ATC:P01(Antiprotozoals),"UMLS:C0003416([AP100] ANTIPROTOZOALS)","NDFRT:N0000029098([AP100] ANTIPROTOZOALS)"	0	0	0	0								P01
PA164712484	Antipruritics, Incl. Antihistamines, Anesthetics, Etc.	Antipruritics, Incl. Antihistamines, Anesthetics, Etc.			Drug Class				No	ATC:D04(Antipruritics, Incl. Antihistamines, Anesthetics, Etc.),"ATC:D04A(Antipruritics, Incl. Antihistamines, Anesthetics, Etc.)"	0	0	0	0								D04,"D04A"
PA164712486	Antipsoriatics				Drug Class				No	ATC:D05(Antipsoriatics)	0	0	0	0								D05
PA164712487	Antipsoriatics For Systemic Use				Drug Class				No	ATC:D05B(Antipsoriatics For Systemic Use)	0	0	0	0								D05B
PA164712488	Antipsoriatics For Topical Use				Drug Class				No	ATC:D05A(Antipsoriatics For Topical Use)	0	0	0	0								D05A
PA452233	antipsychotics				Drug Class				No	ATC:N05A(Antipsychotics),"UMLS:C0040615([CN700] ANTIPSYCHOTICS)","NDFRT:N0000029150([CN700] ANTIPSYCHOTICS)"	58	22	1	4		2B				Has Rx Annotation		N05A
PA448453	antipyrine	Acetasol,"Analgesine","Anodynin","Anodynine","Antipirin","Antipyrin","Antipyrinum","Azophen","Azophenum","Fenazon [czech]","Fenazona [inn-spanish]","Fenazone","Phenazon","Phenazone","Phenozone","Pyrazoline"	Apirelina,"Auralgan","Sedatin","Sedatine"	Artrol (Antipyrine + Cimicifuga Racemosa + Methyl Salicylate + Sodium Bicarbonate + Sodium Salicylate + Taraxacum Officinale Weber),"Auralgan Solution (Antipyrine + Benzocaine)","Formule L2 (Antipyrine + Sodium Salicylate)"	Drug	ChEBI:CHEBI:31225,"Chemical Abstracts Service:60-80-0","ChemSpider:2121","DrugBank:DB01435","Drugs Product Database (DPD):02235640","KEGG Drug:D01776","PubChem Compound:2206","PubChem Substance:10321128","PubChem Substance:46505216","Therapeutic Targets Database:DNC001118","URL:http://en.wikipedia.org/wiki/Phenazone"	CC1=CC(=O)N(N1C)C2=CC=CC=C2	InChI=1S/C11H12N2O/c1-9-8-11(14)13(12(9)2)10-6-4-3-5-7-10/h3-8H,1-2H3	No	ATC:N02BB01(phenazone),"ATC:S02DA03(phenazone)","UMLS:C0003420(Antipyrine)","RxNorm:1001(Antipyrine)","NDFRT:N0000146454(ANTIPYRINE)"	0	0	0	0							1001	N02BB01,"S02DA03"	2206
PA164712489	Antiseptics				Drug Class				No	ATC:R02AA(Antiseptics)	0	0	0	0								R02AA
PA164712492	Antiseptics and corticosteroids				Drug Class				No	ATC:G01BD(Antiseptics and corticosteroids)	0	0	0	0								G01BD
PA164712491	Antiseptics And Disinfectants	Antiseptics And Disinfectants			Drug Class				No	ATC:D08(Antiseptics And Disinfectants),"ATC:D08A(Antiseptics And Disinfectants)"	0	0	0	0								D08,"D08A"
PA164712493	Antispasmodics And Anticholinergics In Combination With Other Drugs				Drug Class				No	ATC:A03E(Antispasmodics And Anticholinergics In Combination With Other Drugs)	0	0	0	0								A03E
PA164712494	Antispasmodics In Combination With Analgesics				Drug Class				No	ATC:A03D(Antispasmodics In Combination With Analgesics)	0	0	0	0								A03D
PA164712496	Antispasmodics in combination with other drugs				Drug Class				No	ATC:A03ED(Antispasmodics in combination with other drugs)	0	0	0	0								A03ED
PA164712495	Antispasmodics In Combination With Psycholeptics				Drug Class				No	ATC:A03C(Antispasmodics In Combination With Psycholeptics)	0	0	0	0								A03C
PA164712497	Antispasmodics, psycholeptics and analgesics in combination				Drug Class				No	ATC:A03EA(Antispasmodics, psycholeptics and analgesics in combination)	0	0	0	0								A03EA
PA452200	antithrombotic agents	Antithrombotic Agents			Drug Class				No	ATC:B01(Antithrombotic Agents),"ATC:B01A(Antithrombotic Agents)"	0	0	0	0				Actionable PGx				B01,"B01A"
PA164743704	antithymocyte globulin	Thymoglobulin,"rabbit atg","ratg"	ATG-Fresenius,"ATG-Fresenius S","Genzyme","Genzyme)","Thymoglobulin (SangStat Medical","Thymoglobulin SangStat Medical"		Drug	DrugBank:DB00098,"Drugs Product Database (DPD):02246805","Therapeutic Targets Database:DAP001300"			No	RxNorm:1011(Lymphocyte Immune Globulin, Anti-Thymocyte Globulin)	1	1	0	0		3					1011
PA164712499	Antithyroid Preparations				Drug Class				No	ATC:H03B(Antithyroid Preparations)	5	8	0	0		3						H03B
PA164712500	Antitrematodals				Drug Class				No	ATC:P02B(Antitrematodals)	0	0	0	0								P02B
PA164712501	Antivaricose Therapy				Drug Class				No	ATC:C05B(Antivaricose Therapy)	0	0	0	0								C05B
PA164712502	Antivertigo Preparations	Antivertigo preparations			Drug Class				No	ATC:N07C(Antivertigo Preparations),"ATC:N07CA(Antivertigo preparations)"	0	0	0	0								N07C,"N07CA"
PA452174	antivirals				Drug Class				No	ATC:D06BB(Antivirals),"ATC:S01AD(Antivirals)","UMLS:C0003451([AM800] ANTIVIRALS)","NDFRT:N0000029089([AM800] ANTIVIRALS)"	0	0	0	0								D06BB,"S01AD"
PA164712504	Antivirals For Systemic Use				Drug Class				No	ATC:J05(Antivirals For Systemic Use)	0	0	0	0								J05
PA164712505	Antivirals for treatment of HIV infections, combinations				Drug Class				No	ATC:J05AR(Antivirals for treatment of HIV infections, combinations)	5	6	0	0		3						J05AR
PA164712506	Antracen derivatives				Drug Class				No	ATC:D05AC(Antracen derivatives)	0	0	0	0								D05AC
PA164784000	antrafenine				Drug	Chemical Abstracts Service:55300-30-6,"ChemSpider:61973","DrugBank:DB01419","PubChem Compound:68723","PubChem Substance:15012903","PubChem Substance:46507354","URL:http://en.wikipedia.org/wiki/Antrafenine"	C1CN(CCN1CCOC(=O)C2=CC=CC=C2NC3=C4C=CC(=CC4=NC=C3)C(F)(F)F)C5=CC=CC(=C5)C(F)(F)F	InChI=1S/C30H26F6N4O2/c31-29(32,33)20-4-3-5-22(18-20)40-14-12-39(13-15-40)16-17-42-28(41)24-6-1-2-7-25(24)38-26-10-11-37-27-19-21(30(34,35)36)8-9-23(26)27/h1-11,18-19H,12-17H2,(H,37,38)	No	MeSH:C017014(antrafenine)	0	0	0	0									68723
PA164712507	Anxiolytics				Drug Class				No	ATC:N05B(Anxiolytics)	0	0	0	0								N05B
PA166131559	APC	7-ethyl-10-[4-N-(5-aminopentanoic acid)-1-piperidino] carbonyloxycamptothecin			Metabolite	HMDB:HMDB60661,"PubChem Compound:10077584"			No		0	0	1	0									10077584
PA166163740	apixaban		Eliquis		Drug	PubChem Compound:10182969	COC1=CC=C(C=C1)N2C3=C(CCN(C3=O)C4=CC=C(C=C4)N5CCCCC5=O)C(=N2)C(=O)N	InChI=1S/C25H25N5O4/c1-34-19-11-9-18(10-12-19)30-23-20(22(27-30)24(26)32)13-15-29(25(23)33)17-7-5-16(6-8-17)28-14-3-2-4-21(28)31/h5-12H,2-4,13-15H2,1H3,(H2,26,32)	No	ATC:B01AF(Direct factor Xa inhibitors),"ATC:B01AF02(apixaban)"	2	7	0	0		3						B01AF,"B01AF02"	10182969
PA166209601	APL-9				Drug				No		0	0	0	0
PA164781163	apomorphine	Apomorfin,"Apomorphine Hydrochloride Hemihydrate","Apomorphinium Chloride Hemihydrate","Apormorphine","L-Apomorphine","VR-040","VR-400","VR004","apomorphine","apomorphine hydrochloride"	APOKYN,"Ixense","Uprima"	Homeopathic Remedy Thc No. 48 Dps (Antimony Trisulfide + Apomorphine + Ipecac + Phosphorus + Pulsatilla)	Drug	ChEBI:CHEBI:48538,"ChemSpider:5783","DrugBank:DB00714","FDA Drug Label at DailyMed:ab5d4084-3121-4043-bc88-a77c5277bc35","IUPHAR Ligand:33","KEGG Drug:D07460","National Drug Code Directory:15054-0211-5","PubChem Compound:6005","PubChem Substance:148852","PubChem Substance:46508653","Therapeutic Targets Database:DAP000281","URL:http://en.wikipedia.org/wiki/Apomorphine"	CN1CCC2=CC=CC3=C2[C@H]1CC4=C3C(=C(C=C4)O)O	InChI=1S/C17H17NO2/c1-18-8-7-10-3-2-4-12-15(10)13(18)9-11-5-6-14(19)17(20)16(11)12/h2-6,13,19-20H,7-9H2,1H3/t13-/m1/s1	No	ATC:G04BE07(apomorphine),"ATC:N04BC07(apomorphine)","UMLS:C0003596(Apomorphine)","RxNorm:1043(Apomorphine)","NDFRT:N0000147712(APOMORPHINE)"	0	0	0	0							1043	G04BE07,"N04BC07"	6005
PA164712508	Appetite Stimulants				Drug Class				No	ATC:A15(Appetite Stimulants)	0	0	0	0								A15
PA166183406	apple juice				Drug				No	RxNorm:C0452454(apple juice)	0	0	1	0							C0452454
PA164748866	apraclonidine	Apraclonidina [INN-Spanish],"Apraclonidinum [INN-Latin]","P-Aminoclonidine Hydrochloride","apraclonidine hydrochloride"	Aplonidine,"Iopidine","Iopidine Eye"		Drug	BindingDB:50021812,"ChEBI:CHEBI:2788","ChemSpider:2130","DrugBank:DB00964","Drugs Product Database (DPD):02076306","FDA Drug Label at DailyMed:de798d0d-a93c-40fb-95ea-10a4e6b287b7","KEGG Compound:C07668","National Drug Code Directory:0065-0665-05","PubChem Compound:2216","PubChem Substance:46505614","PubChem Substance:9870","Therapeutic Targets Database:DAP000236","URL:http://en.wikipedia.org/wik…	C1CN=C(N1)NC2=C(C=C(C=C2Cl)N)Cl	InChI=1S/C9H10Cl2N4/c10-6-3-5(12)4-7(11)8(6)15-9-13-1-2-14-9/h3-4H,1-2,12H2,(H2,13,14,15)	No	MeSH:C016986(apraclonidine),"ATC:S01EA03(apraclonidine)","UMLS:C0048038(apraclonidine)","RxNorm:14845(apraclonidine)","NDFRT:N0000148534(APRACLONIDINE)"	0	0	0	0							14845	S01EA03	2216
PA166220442	apremilast	N-[2-[(1S)-1-(3-ethoxy-4-methoxyphenyl)-2-methylsulfonylethyl]-1,3-dioxoisoindol-4-yl]acetamide	Otezla		Drug	ChEBI:CHEBI:78540,"PubChem Compound:11561674"			No		0	0	0	0									11561674
PA164747039	aprepitant	MK-0517,"MK-869","aprepitant","fosaprepitant"	Emend		Drug	ChEBI:CHEBI:499361,"Chemical Abstracts Service:170729-80-3","ClinicalTrials.gov:NCT01393288","DrugBank:DB00673","FDA Drug Label at DailyMed:696f9e80-9cae-403b-de9e-078343ce4713","National Drug Code Directory:0006-0461-02","PubChem Compound:151165","PubChem Substance:728707","Therapeutic Targets Database:DNC000952","URL:http://en.wikipedia.org/wiki/Aprepitant"	C[C@H](C1=CC(=CC(=C1)C(F)(F)F)C(F)(F)F)O[C@H]2[C@H](N(CCO2)CC3=NC(=O)NN3)C4=CC=C(C=C4)F	InChI=1S/C23H21F7N4O3/c1-12(14-8-15(22(25,26)27)10-16(9-14)23(28,29)30)37-20-19(13-2-4-17(24)5-3-13)34(6-7-36-20)11-18-31-21(35)33-32-18/h2-5,8-10,12,19-20H,6-7,11H2,1H3,(H2,31,32,33,35)/t12-,19-,20+/m1/s1	No	MeSH:C114556(aprepitant),"ATC:A04AD12(aprepitant)","UMLS:C1176306(aprepitant)","RxNorm:358255(aprepitant)","NDFRT:N0000148809(APREPITANT)"	0	0	0	0							358255	A04AD12	151165
PA164764496	aprindine	Aprindin,"Aprindina [inn-spanish]","Aprindinum [inn-latin]","Aprinidine"	Aspenon,"Fibocil"		Drug	ChemSpider:2132,"DrugBank:DB01429","KEGG Drug:D01326","PubChem Compound:2218","PubChem Substance:46505478","Therapeutic Targets Database:DAP000954","URL:http://en.wikipedia.org/wiki/Aprindine"	CCN(CC)CCCN(C1CC2=CC=CC=C2C1)C3=CC=CC=C3	InChI=1S/C22H30N2/c1-3-23(4-2)15-10-16-24(21-13-6-5-7-14-21)22-17-19-11-8-9-12-20(19)18-22/h5-9,11-14,22H,3-4,10,15-18H2,1-2H3	No	ATC:C01BB04(aprindine),"UMLS:C0003639(Aprindine)","RxNorm:1054(Aprindine)","NDFRT:N0000167348(Aprindine [Chemical/Ingredient])"	0	0	0	0							1054	C01BB04	2218
PA164754809	aprobarbital				Drug	ChEBI:CHEBI:2791,"Chemical Abstracts Service:77-02-1","ChemSpider:29066","DrugBank:DB01352","KEGG Compound:C07826","KEGG Drug:D00698","PubChem Compound:6464","PubChem Substance:10028","PubChem Substance:46504558","Therapeutic Targets Database:DAP001034","URL:http://en.wikipedia.org/wiki/Aprobarbital"	CC(C)C1(C(=O)NC(=O)NC1=O)CC=C	InChI=1S/C10H14N2O3/c1-4-5-10(6(2)3)7(13)11-9(15)12-8(10)14/h4,6H,1,5H2,2-3H3,(H2,11,12,13,14,15)	No	MeSH:C006470(allylpropymal),"ATC:N05CA05(aprobarbital)","UMLS:C0051241(aprobarbital)","RxNorm:17381(aprobarbital)","NDFRT:N0000179035(allylpropymal [Chemical/Ingredient])"	0	0	0	0							17381	N05CA05	6464
PA448472	aprotinin	bayer a 128,"bovine pancreatic trypsin inhibitor","bpti","iniprol","trazinin"	Trasylol		Drug	Chemical Abstracts Service:9087-70-1,"DrugBank:DB06692","Drugs Product Database (DPD):02186845","FDA Drug Label at DailyMed:8a5982c6-825f-4d05-90f5-1519a7291d15","National Drug Code Directory:0026-8196-36","Therapeutic Targets Database:DAP000185"			No	ATC:B02AB01(aprotinin),"UMLS:C0003641(Aprotinin)","RxNorm:1056(Aprotinin)","NDFRT:N0000148360(APROTININ)"	0	0	0	0							1056	B02AB01
PA166178659	arachidonic acid				Biological Intermediate	DrugBank:DB04557,"HMDB:HMDB01043","PubChem Compound:444899"			No		0	0	0	0									444899
PA166180985	ara-CTP				Metabolite	PubChem Compound:25774	C1=CN(C(=O)N=C1N)[C@H]2[C@H]([C@@H]([C@H](O2)COP(=O)(O)OP(=O)(O)OP(=O)(O)O)O)O	InChI=1S/C9H16N3O14P3/c10-5-1-2-12(9(15)11-5)8-7(14)6(13)4(24-8)3-23-28(19,20)26-29(21,22)25-27(16,17)18/h1-2,4,6-8,13-14H,3H2,(H,19,20)(H,21,22)(H2,10,11,15)(H2,16,17,18)/t4-,6-,7+,8-/m1/s1	No		0	8	0	0									25774
PA165958370	arbekacin	arbekacina,"arbekacine","arbekacinum","habekacin","haberacin"			Drug	ChEBI:CHEBI:37922,"DrugBank:DB06696","KEGG Drug:D07462"			No	ATC:J01GB12(arbekacin)	0	0	0	0								J01GB12
PA164747979	arbutamine		GenESA		Drug	ChEBI:CHEBI:50580,"ChemSpider:54785","DrugBank:DB01102","PubChem Compound:60789","PubChem Substance:197034","PubChem Substance:46509010","Therapeutic Targets Database:DAP000936"	C1=CC(=CC=C1CCCCNC[C@@H](C2=CC(=C(C=C2)O)O)O)O	InChI=1S/C18H23NO4/c20-15-7-4-13(5-8-15)3-1-2-10-19-12-18(23)14-6-9-16(21)17(22)11-14/h4-9,11,18-23H,1-3,10,12H2/t18-/m0/s1	No	MeSH:C076559(arbutamine),"ATC:C01CA22(arbutamine)","UMLS:C0172021(arbutamine)","RxNorm:61609(arbutamine)","NDFRT:N0000022130(ARBUTAMINE)"	0	0	0	0							61609	C01CA22	60789
PA166162383	ar c124910xx	AR-C124910XX			Metabolite				No	MeSH:C561701(AR C124910XX)	0	1	0	0
PA164746540	arcitumomab	CEA-Scan,"anti-carcinoembryonic antigen monoclonal antibody fab' fragment","arcitumomab","immu-4"	CEA-Scan		Drug	Chemical Abstracts Service:154361-48-5,"DrugBank:DB00113","Therapeutic Targets Database:DAP001303","URL:http://en.wikipedia.org/wiki/Arcitumomab"			No	ATC:V09IA(Technetium (99mTc) compounds)	0	0	0	0								V09IA
PA164754878	ardeparin		Normiflo		Drug	ChEBI:CHEBI:28304,"Chemical Abstracts Service:9041-08-1","ChemSpider:751","DrugBank:DB00407","KEGG Compound:C00374","PubChem Compound:772","PubChem Substance:46505194","Therapeutic Targets Database:DAP000428","URL:http://en.wikipedia.org/wiki/Ardeparin"	CC(=O)NC1C(C(C(OC1O)COS(=O)(=O)O)OC2C(C(C(C(O2)C(=O)O)OC3C(C(C(C(O3)CO)OC4C(C(C(C(O4)C(=O)O)O)O)OS(=O)(=O)O)OS(=O)(=O)O)NS(=O)(=O)O)O)OS(=O)(=O)O)O	InChI=1S/C26H42N2O37S5/c1-4(30)27-7-9(31)13(6(56-23(7)39)3-55-67(43,44)45)58-26-19(65-70(52,53)54)12(34)16(20(62-26)22(37)38)60-24-8(28-66(40,41)42)15(63-68(46,47)48)14(5(2-29)57-24)59-25-18(64-69(49,50)51)11(33)10(32)17(61-25)21(35)36/h5-20,23-26,28-29,31-34,39H,2-3H2,1H3,(H,27,30)(H,35,36)(H,37,38)(H,40,41,42)(H,43,44,45)(H,46,47,48)(H,49,50,51)(H,52,53,54)	No	ATC:B01AB(Heparin group),"UMLS:C0297269(ardeparin)","RxNorm:87866(ardeparin)","NDFRT:N0000022083(ARDEPARIN)"	0	0	0	0							87866	B01AB	772
PA164743977	arformoterol	(R,R)-formoterol,"arformoterol"	Brovana		Drug	BindingDB:50151720,"ChEBI:CHEBI:408174","ChemSpider:2340731","DrugBank:DB01274","FDA Drug Label at DailyMed:7134ae7c-6c64-470d-ab4e-81e35413b839","National Drug Code Directory:63402-911-30","PubChem Compound:3083544","PubChem Substance:3884858","PubChem Substance:46506392","Therapeutic Targets Database:DAP000943"	C[C@H](CC1=CC=C(C=C1)OC)NC[C@@H](C2=CC(=C(C=C2)O)NC=O)O	InChI=1S/C19H24N2O4/c1-13(9-14-3-6-16(25-2)7-4-14)20-11-19(24)15-5-8-18(23)17(10-15)21-12-22/h3-8,10,12-13,19-20,23-24H,9,11H2,1-2H3,(H,21,22)/t13-,19+/m1/s1	No	MeSH:C012629(formoterol),"ATC:R03AC(Selective beta-2-adrenoreceptor agonists)","UMLS:C0969589(arformoterol)","RxNorm:304962(arformoterol)","NDFRT:N0000176102(ARFORMOTEROL)"	0	0	0	0			Informative PGx	Informative PGx			304962	R03AC	3083544
PA164745516	argatroban	argatroban			Drug	BindingDB:50101744,"Chemical Abstracts Service:74863-84-6","ChemSpider:134807","DrugBank:DB00278","Drugs Product Database (DPD):02243835","FDA Drug Label at DailyMed:9c9616c0-a299-4fd5-c8ae-79e6db453595","KEGG Compound:C04931","National Drug Code Directory:0007-4407-01","PubChem Compound:152951","PubChem Substance:46507650","PubChem Substance:730451","Therapeutic Targets Database:DAP000758","URL:…	C[C@@H]1CCN([C@H](C1)C(=O)O)C(=O)[C@H](CCCN=C(N)N)NS(=O)(=O)C2=CC=CC3=C2NC[C@@H](C3)C	InChI=1S/C23H36N6O5S/c1-14-8-10-29(18(12-14)22(31)32)21(30)17(6-4-9-26-23(24)25)28-35(33,34)19-7-3-5-16-11-15(2)13-27-20(16)19/h3,5,7,14-15,17-18,27-28H,4,6,8-13H2,1-2H3,(H,31,32)(H4,24,25,26)/t14-,15-,17+,18-/m1/s1	No	MeSH:C031942(argatroban),"ATC:B01AE03(argatroban)","UMLS:C0048470(argatroban)","RxNorm:15202(argatroban)","NDFRT:N0000148682(ARGATROBAN)"	0	0	0	0							15202	B01AE03	152951
PA10026	aripiprazole	OPC 31,"OPC-14597","aripiprazole"	Abilify,"Abilitat"		Drug	ChEBI:CHEBI:31236,"ChemSpider:54790","ClinicalTrials.gov:NCT00545467","ClinicalTrials.gov:NCT00712270","ClinicalTrials.gov:NCT01109147","DrugBank:DB01238","FDA Drug Label at DailyMed:c040bd1d-45b7-49f2-93ea-aed7220b30ac","IUPHAR Ligand:34","KEGG Compound:C12564","KEGG Drug:D01164","National Drug Code Directory:59148-013-15","PubChem Compound:60795","PubChem Substance:46505745","PubChem Substance:…	C1CC(=O)NC2=C1C=CC(=C2)OCCCCN3CCN(CC3)C4=C(C(=CC=C4)Cl)Cl	InChI=1S/C23H27Cl2N3O2/c24-19-4-3-5-21(23(19)25)28-13-11-27(12-14-28)10-1-2-15-30-18-8-6-17-7-9-22(29)26-20(17)16-18/h3-6,8,16H,1-2,7,9-15H2,(H,26,29)	No	MeSH:C094645(aripiprazole),"ATC:N05AX12(aripiprazole)","UMLS:C0299792(aripiprazole)","RxNorm:89013(aripiprazole)","NDFRT:N0000148786(ARIPIPRAZOLE)"	13	4	0	1	DPWG	2B	Actionable PGx	Actionable PGx	Label Has Dosing Info		89013	N05AX12	60795
PA166161216	aripiprazole lauroxil				Drug	PubChem Compound:49831411	CCCCCCCCCCCC(=O)OCN1C(=O)CCC2=C1C=C(C=C2)OCCCCN3CCN(CC3)C4=C(C(=CC=C4)Cl)Cl	InChI=1S/C36H51Cl2N3O4/c1-2-3-4-5-6-7-8-9-10-16-35(43)45-28-41-33-27-30(19-17-29(33)18-20-34(41)42)44-26-12-11-21-39-22-24-40(25-23-39)32-15-13-14-31(37)36(32)38/h13-15,17,19,27H,2-12,16,18,20-26,28H2,1H3	No		0	0	0	0			Actionable PGx	Actionable PGx	Label Has Dosing Info				49831411
PA164712509	Arsenic compounds				Drug Class				No	ATC:G01AB(Arsenic compounds),"ATC:P01AR(Arsenic compounds)","ATC:P01CD(Arsenic compounds)","UMLS:C0003819(Arsenicals [Chemical/Ingredient])","NDFRT:N0000008120(Arsenicals [Chemical/Ingredient])"	0	2	0	1								G01AB,"P01AR","P01CD"
PA448486	arsenic trioxide	Acide Arsenieux [French],"Anhydride Arsenieux [French]","Arseni Trioxydum","Arsenic Blanc [French]","Arsenic Oxide","Arsenic Oxidearsenous Trioxide","Arsenic Sesquioxide","Arsenic Trioxide [UN1561] [Poison]","Arsenic, White","Arsenicum Album","Arsenigen Saure [German]","Arsenious Acid","Arsenious Acid Anhydride","Arsenious Oxide","Arsenious Trioxide","Arsenous Acid","Arsenous Acid Anhydride","Ars…	Arsenite,"Arsenolite","Arsodent","Claudelite","Claudetite","Trisenox"		Drug	Chemical Abstracts Service:1327-53-3,"ChemSpider:452539","DrugBank:DB01169","Drugs Product Database (DPD):00718777","FDA Drug Label at DailyMed:dec51fab-3784-deb7-752f-2d4d5692a20f","KEGG Drug:D02106","National Drug Code Directory:63459-600-10","PubChem Compound:518740","PubChem Substance:10506726","PubChem Substance:46506448","Therapeutic Targets Database:DNC000255","URL:http://en.wikipedia.org/…	O1[As]2O[As]1O2	InChI=1S/As2O3/c3-1-4-2(3)5-1	No	ATC:L01XX27(arsenic trioxide),"UMLS:C0052416(arsenic trioxide)","RxNorm:18330(arsenic trioxide)","NDFRT:N0000148681(ARSENIC TRIOXIDE)"	0	0	0	0			Testing required	Testing required			18330	L01XX27	518740
PA452638	arsenite				Drug				No		0	1	0	0
PA165260403	arteether				Drug	PubChem Compound:72416	CCO[C@@H]1[C@@H]([C@@H]2CC[C@H]([C@H]3[C@]24[C@H](O1)OC(CC3)(OO4)C)C)C	InChI=1S/C17H28O5/c1-5-18-14-11(3)13-7-6-10(2)12-8-9-16(4)20-15(19-14)17(12,13)22-21-16/h10-15H,5-9H2,1-4H3/t10-,11-,12+,13+,14+,15-,16?,17-/m1/s1	No		0	0	1	1									72416
PA165111698	artemether	dihydroartemisinin methyl ether			Drug	BindingDB:50022886,"ChEBI:CHEBI:195280","Chemical Abstracts Service:71963-77-4","DrugBank:DB06697","KEGG Drug:D02483","PubChem Compound:9796294"	C[C@@H]1CC[C@H]2[C@H]([C@H](O[C@H]3[C@@]24[C@H]1CC[C@@](O3)(OO4)C)OC)C	InChI=1S/C16H26O5/c1-9-5-6-12-10(2)13(17-4)18-14-16(12)11(9)7-8-15(3,19-14)20-21-16/h9-14H,5-8H2,1-4H3/t9-,10-,11+,12+,13+,14-,15+,16-/m1/s1	No	ATC:P01BE02(artemether),"UMLS:C0052429(artemether)","RxNorm:18343(artemether)","NDFRT:N0000178417(ARTEMETHER)"	1	0	1	1		3					18343	P01BE02	9796294
PA165111696	artemisinin				Drug	PubChem Compound:68827	C[C@@H]1CC[C@H]2[C@H](C(=O)O[C@H]3[C@@]24[C@H]1CC[C@](O3)(OO4)C)C	InChI=1S/C15H22O5/c1-8-4-5-11-9(2)12(16)17-13-15(11)10(8)6-7-14(3,18-13)19-20-15/h8-11,13H,4-7H2,1-3H3/t8-,9-,10+,11+,13-,14-,15-/m1/s1	No		0	0	1	3									68827
PA143485261	artemisinin and derivatives				Drug Class				No	ATC:P01BE(Artemisinin and derivatives)	0	1	0	0								P01BE
PA166131467	artemisinin crystal-7				Metabolite				No		0	0	0	0
PA164712512	Arteriolar Smooth Muscle, Agents Acting On				Drug Class				No	ATC:C02D(Arteriolar Smooth Muscle, Agents Acting On)	0	0	0	0								C02D
PA165111697	artesunate				Drug	ClinicalTrials.gov:NCT01552330,"PubChem Compound:5464098"	C[C@@H]1CC[C@H]2[C@H]([C@H](O[C@H]3[C@@]24[C@H]1CCC(O3)(OO4)C)OC(=O)CCC(=O)O)C	InChI=1S/C19H28O8/c1-10-4-5-13-11(2)16(23-15(22)7-6-14(20)21)24-17-19(13)12(10)8-9-18(3,25-17)26-27-19/h10-13,16-17H,4-9H2,1-3H3,(H,20,21)/t10-,11-,12+,13+,16+,17-,18?,19-/m1/s1	No	UMLS:C0052432(artesunate),"RxNorm:18346(artesunate)","NDFRT:N0000171767(ARTESUNATE)"	1	0	1	1		3					18346		5464098
PA166182731	articaine				Drug	ChEBI:CHEBI:91834,"PubChem Compound:32170"			No		0	0	0	0									32170
PA166182783	articaine / epinephrine		ORABLOC		Drug				No		0	0	0	0			Actionable PGx	Actionable PGx
PA166165070	arverapamil	(r)-norverapamil			Metabolite	PubChem Compound:15593907	CC(C)[C@@](CCCNCCC1=CC(=C(C=C1)OC)OC)(C#N)C2=CC(=C(C=C2)OC)OC	InChI=1S/C26H36N2O4/c1-19(2)26(18-27,21-9-11-23(30-4)25(17-21)32-6)13-7-14-28-15-12-20-8-10-22(29-3)24(16-20)31-5/h8-11,16-17,19,28H,7,12-15H2,1-6H3/t26-/m1/s1	No		0	0	1	0									15593907
PA451998	arylhydrazines				Drug Class				No	ATC:V07A.05(arylhydrazines)	0	0	0	0								V07A.05
PA164712513	Aryloxyacetic acid derivatives				Drug Class				No	ATC:C03CC(Aryloxyacetic acid derivatives)	0	0	0	0								C03CC
PA164712515	Ascorbic acid (vitamin C), combinations				Drug Class				No	ATC:A11GB(Ascorbic acid (vitamin C), combinations)	0	0	0	0								A11GB
PA164712514	Ascorbic Acid (vitamin C), Incl. Combinations				Drug Class				No	ATC:A11G(Ascorbic Acid (vitamin C), Incl. Combinations)	0	0	0	0								A11G
PA164712516	Ascorbic acid (vitamin C), plain				Drug Class				No	ATC:A11GA(Ascorbic acid (vitamin C), plain)	0	0	0	0								A11GA
PA448492	asparaginase	L-asparagine amidohydrolase,"Putative L-asparaginase precursor"	Elspar		Drug	Chemical Abstracts Service:9015-68-3,"ClinicalTrials.gov:NCT00549848","DrugBank:DB00023","Drugs Product Database (DPD):01926438","GenBank:U00096","UniProtKB:P37595","URL:http://en.wikipedia.org/wiki/Asparaginase"			No	ATC:L01XX02(asparaginase),"UMLS:C0003993(ASPARAGINASE)","RxNorm:1156(ASPARAGINASE)","NDFRT:N0000146324(ASPARAGINASE)"	8	42	0	0		2B					1156	L01XX02
PA448493	aspartame	1-Methyl N-L-alpha-aspartyl-L-phenylalanate,"1-Methyl N-L-alpha-aspartyl-L-phenylalanine","3-Amino-N-(alpha-carboxyphenethyl)succinamic acid N-methyl ester","3-Amino-N-(alpha-carboxyphenethyl)succinamic acid N-methyl ester, stereoisomer","3-Amino-N-(alpha-methoxycarbonylphenethyl) succinamic acid","APM","Asp-phe-ome","Aspartam [INN-French]","Aspartame [USAN:BAN:INN]","Aspartamo [INN-Spanish]","As…	Aminosweet,"Canderel","Equal","Nutrasweet","Tri-sweet"		Drug	ChEBI:CHEBI:2877,"Chemical Abstracts Service:22839-47-0","DrugBank:DB00168","HET:PME","KEGG Compound:C11045","KEGG Drug:D02381","PDB:PME","PubChem Compound:2242","PubChem Substance:173626","URL:http://en.wikipedia.org/wiki/Aspartame"	COC(=O)C(CC1=CC=CC=C1)NC(=O)C(CC(=O)O)N	InChI=1S/C14H18N2O5/c1-21-14(20)11(7-9-5-3-2-4-6-9)16-13(19)10(15)8-12(17)18/h2-6,10-11H,7-8,15H2,1H3,(H,16,19)(H,17,18)	No	UMLS:C0003999(ASPARTAME),"NDFRT:N0000022565(ASPARTAME)"	0	0	0	0									2242
PA448497	aspirin	2-Acetoxybenzenecarboxylic acid,"2-Acetoxybenzoic acid","2-Carboxyphenyl acetate","A.S.A.","ASA","Acetilsalicilico","Acetilum acidulatum","Acetosalic acid","Acetoxybenzoic acid","Acetylsalicylate","Acetylsalicylic acid","Acetylsalicylsaure","Acetysalicylic acid","Acide acetylsalicylique","Acido O-acetil-benzoico","Acido acetilsalicilico","Acidum acetylsalicylicum","Kyselina 2-acetoxybenzoova","Ky…	8-hour Bayer,"A.S.A. Empirin","Acenterine","Acesal","Acetal","Aceticyl","Acetisal","Acetol","Acetonyl","Acetophen","Acetosal","Acetosalin","Acetylin","Acetylsal","Acimetten","Acisal","Acylpyrin","Adiro","Asagran","Asatard","Ascoden-30","Aspalon","Aspec","Aspergum","Aspirdrops","Aspirin","Aspirine","Aspro","Asteric","Bayer Extra Strength Aspirin For Migraine Pain","Benaspir","Bi-prin","Bialpirina"…	Aspirin Plus Stomach Guard (Acetylsalicylic Acid + Calcium Carbonate + Magnesium Carbonate + Magnesium Oxide),"Aspirin Plus Stomach Guard Ext.Stgth.Caplet (Acetylsalicylic Acid + Calcium Carbonate + Magnesium Carbonate + Magnesium Oxide)","Aspirin Plus Stomach Guard Extra Strength (Acetylsalicylic Acid + Calcium Carbonate + Magnesium Carbonate + Magnesium Oxide)","Aspirin Plus Stomach Guard Tab (…	Drug	BindingDB:22360,"ChEBI:CHEBI:15365","Chemical Abstracts Service:50-78-2","ChemSpider:2157","ClinicalTrials.gov:NCT00799396","ClinicalTrials.gov:NCT01039480","ClinicalTrials.gov:NCT01503658","ClinicalTrials.gov:NCT01815008","ClinicalTrials.gov:NCT01894555","DrugBank:DB00945","Drugs Product Database (DPD):02237900","HET:AIN","KEGG Compound:C01405","KEGG Drug:D00109","PDB:AIN","PubChem Compound:2244…	CC(=O)OC1=CC=CC=C1C(=O)O	InChI=1S/C9H8O4/c1-6(10)13-8-5-3-2-4-7(8)9(11)12/h2-5H,1H3,(H,11,12)	Yes	ATC:A01AD05(acetylsalicylic acid),"ATC:B01AC06(acetylsalicylic acid)","ATC:B01AC56(acetylsalicylic acid, combinations with proton pump inhibitors)","ATC:C10BX01(simvastatin and acetylsalicylic acid)","ATC:C10BX02(pravastatin and acetylsalicylic acid)","ATC:C10BX04(simvastatin, acetylsalicylic acid and ramipril)","ATC:C10BX05(rosuvastatin and acetylsalicylic acid)","ATC:C10BX06(atorvastatin, acety…	69	69	1	1	CPIC	2A		Actionable PGx			1191	A01AD05,"B01AC06","B01AC56","C10BX01","C10BX02","C10BX04","C10BX05","C10BX06","C10BX08","M01BA03","N02BA01","N02BA51","N02BA71"	2244
PA166205381	astegolimab		MSTT1041A,"RG6149","RO7187807"		Drug				No		0	0	0	0
PA448498	astemizole		Alermizol,"Astemisan","Astemisol","Astemison","Hismanal","Histamen","Histaminos","Histazol","Kelp","Laridal","Metodik","Nono-Nastizol A","Paralergin","Retolen","Waruzol"		Drug	BindingDB:24226,"ChEBI:CHEBI:2896","Chemical Abstracts Service:68844-77-9","ChemSpider:2160","DrugBank:DB00637","Drugs Product Database (DPD):02182912","IUPHAR Ligand:2603","KEGG Compound:C06832","KEGG Drug:D00234","PubChem Compound:2247","PubChem Substance:188751","PubChem Substance:46508569","Therapeutic Targets Database:DAP000326","URL:http://en.wikipedia.org/wiki/Astemizole"	COC1=CC=C(C=C1)CCN2CCC(CC2)NC3=NC4=CC=CC=C4N3CC5=CC=C(C=C5)F	InChI=1S/C28H31FN4O/c1-34-25-12-8-21(9-13-25)14-17-32-18-15-24(16-19-32)30-28-31-26-4-2-3-5-27(26)33(28)20-22-6-10-23(29)11-7-22/h2-13,24H,14-20H2,1H3,(H,30,31)	No	ATC:R06AX11(astemizole),"UMLS:C0085170(Astemizole)","RxNorm:42328(Astemizole)","NDFRT:N0000147536(ASTEMIZOLE)"	0	0	0	4							42328	R06AX11	2247
PA166128168	asunaprevir				Drug	PubChem Compound:16076883	CC(C)(C)[C@@H](C(=O)N1C[C@@H](C[C@H]1C(=O)N[C@@]2(C[C@H]2C=C)C(=O)NS(=O)(=O)C3CC3)OC4=NC=C(C5=C4C=C(C=C5)Cl)OC)NC(=O)OC(C)(C)C	InChI=1S/C35H46ClN5O9S/c1-9-19-16-35(19,31(44)40-51(46,47)22-11-12-22)39-28(42)25-15-21(49-29-24-14-20(36)10-13-23(24)26(48-8)17-37-29)18-41(25)30(43)27(33(2,3)4)38-32(45)50-34(5,6)7/h9-10,13-14,17,19,21-22,25,27H,1,11-12,15-16,18H2,2-8H3,(H,38,45)(H,39,42)(H,40,44)/t19-,21-,25+,27-,35-/m1/s1	No		0	0	0	0									16076883
PA166200301	AT-001	2-[5-oxo-6-[[5-(trifluoromethyl)-1,3-benzothiazol-2-yl]methyl]pyrazino[2,3-d]pyridazin-8-yl]acetic acid,"aldose reductase-in-1"			Drug	PubChem Compound:56639723			No		0	0	0	0									56639723
PA166208581	AT-527				Drug				No		0	0	0	0
PA166151864	ataluren				Drug	PubChem Compound:11219835	C1=CC=C(C(=C1)C2=NC(=NO2)C3=CC(=CC=C3)C(=O)O)F	InChI=1S/C15H9FN2O3/c16-12-7-2-1-6-11(12)14-17-13(18-21-14)9-4-3-5-10(8-9)15(19)20/h1-8H,(H,19,20)	No	MeSH:C515878(ataluren),"ATC:M09AX03(ataluren)"	3	0	0	0		2A						M09AX03	11219835
PA10251	atazanavir	ATV,"ATZ","Atazanavir sulfate","BMS-232632","atazanavir"	Latazanavir,"Reyataz","Zrivada"		Drug	BindingDB:13934,"ChEBI:CHEBI:37924","Chemical Abstracts Service:229975-97-7","ChemSpider:130642","ClinicalTrials.gov:NCT00207948","ClinicalTrials.gov:NCT01073761","ClinicalTrials.gov:NCT01138267","ClinicalTrials.gov:NCT01388543","DrugBank:DB01072","Drugs Product Database (DPD):02248610","KEGG Drug:D01276","PubChem Compound:148192","PubChem Substance:46508504","PubChem Substance:725881","Therapeut…	CC(C)(C)[C@@H](C(=O)N[C@@H](CC1=CC=CC=C1)[C@H](CN(CC2=CC=C(C=C2)C3=CC=CC=N3)NC(=O)[C@H](C(C)(C)C)NC(=O)OC)O)NC(=O)OC	InChI=1S/C38H52N6O7/c1-37(2,3)31(41-35(48)50-7)33(46)40-29(22-25-14-10-9-11-15-25)30(45)24-44(43-34(47)32(38(4,5)6)42-36(49)51-8)23-26-17-19-27(20-18-26)28-16-12-13-21-39-28/h9-21,29-32,45H,22-24H2,1-8H3,(H,40,46)(H,41,48)(H,42,49)(H,43,47)/t29-,30-,31+,32+/m0/s1	Yes	MeSH:C413408(atazanavir),"ATC:J05AE08(atazanavir)","ATC:J05AR15(atazanavir and cobicistat)","UMLS:C1145759(Atazanavir)","RxNorm:343047(Atazanavir)","NDFRT:N0000022320(ATAZANAVIR)"	16	7	1	1	CPIC	1A		Testing recommended		Has Rx Annotation	343047	J05AE08,"J05AR15"	148192
PA166182674	atazanavir / cobicistat		Evotaz		Drug	PubChem Compound:86583336			No		0	0	0	0									86583336
PA166159187	atazanavir M1	unii-bkb9a29aq0			Metabolite	PubChem Compound:71474000	CC(C)(C)[C@@H](C(=O)NN(CC1=CC=C(C=C1)C2=CC=CC=N2)C[C@@H]([C@H](CC3=CC=CC=C3)NC(=O)[C@H](C(C)(C)CO)NC(=O)OC)O)NC(=O)OC	InChI=1S/C38H52N6O8/c1-37(2,3)31(41-35(49)51-6)34(48)43-44(22-26-16-18-27(19-17-26)28-15-11-12-20-39-28)23-30(46)29(21-25-13-9-8-10-14-25)40-33(47)32(38(4,5)24-45)42-36(50)52-7/h8-20,29-32,45-46H,21-24H2,1-7H3,(H,40,47)(H,41,49)(H,42,50)(H,43,48)/t29-,30-,31+,32+/m0/s1	No		0	0	1	0									71474000
PA166159186	atazanavir M2				Metabolite				No		0	0	1	0
PA166159189	atazanavir M3				Metabolite				No		0	0	1	0
PA166159190	atazanavir M4				Metabolite				No		0	0	1	0
PA166159192	atazanavir M5				Metabolite				No		0	0	1	0
PA166159188	atazanavir M7	unii-88z1fks5gs			Metabolite	PubChem Compound:72710762	CC(C)(C)[C@@H](C(=O)N[C@@H](CC1=CC=CC=C1)[C@H](CN(CC2=CC=C(C=C2)C3=CC=CC=N3)NC(=O)[C@H](C(C)(C)CO)NC(=O)OC)O)NC(=O)OC	InChI=1S/C38H52N6O8/c1-37(2,3)31(41-35(49)51-6)33(47)40-29(21-25-13-9-8-10-14-25)30(46)23-44(43-34(48)32(38(4,5)24-45)42-36(50)52-7)22-26-16-18-27(19-17-26)28-15-11-12-20-39-28/h8-20,29-32,45-46H,21-24H2,1-7H3,(H,40,47)(H,41,49)(H,42,50)(H,43,48)/t29-,30-,31+,32+/m0/s1	No		0	0	0	0									72710762
PA166182624	atazanavir / ritonavir		Anzavir-R		Drug				No		1	0	0	0		1A
PA448499	atenolol		Aircrit,"Alinor","Altol","Anselol","Antipressan","Apo-Atenolol","Atcardil","Atecard","Atehexal","Atenblock","Atendol","Atenet","Ateni","Atenil","Atenol","Atenol 1A Pharma","Atenol AL","Atenol Acis","Atenol Atid","Atenol CT","Atenol Cophar","Atenol Fecofar","Atenol GNR","Atenol Gador","Atenol Genericon","Atenol Heumann","Atenol MSD","Atenol NM Pharma","Atenol Nordic","Atenol PB","Atenol Quesada","…	Tenoretic (atenolol + chlorthalidone)	Drug	BindingDB:25753,"ChEBI:CHEBI:2904","Chemical Abstracts Service:29122-68-7","ChemSpider:2162","ClinicalTrials.gov:NCT00246519","DrugBank:DB00335","Drugs Product Database (DPD):00828793","FDA Drug Label at DailyMed:1b8a4689-3916-4f4b-b54a-bbb4e322d79b","IUPHAR Ligand:548","KEGG Drug:D00235","National Drug Code Directory:65862-168-01","PubChem Compound:2249","PubChem Substance:176216","PubChem Subst…	CC(C)NCC(COC1=CC=C(C=C1)CC(=O)N)O	InChI=1S/C14H22N2O3/c1-10(2)16-8-12(17)9-19-13-5-3-11(4-6-13)7-14(15)18/h3-6,10,12,16-17H,7-9H2,1-2H3,(H2,15,18)	No	ATC:C07AB03(atenolol),"UMLS:C0004147(Atenolol)","RxNorm:1202(Atenolol)","NDFRT:N0000146784(ATENOLOL)"	43	92	2	2	DPWG	3					1202	C07AB03	2249
PA166129523	atezolizumab		MPDL3280A		Drug				No		0	0	0	0			Testing required	Testing required
PA134688071	atomoxetine	Tomoxetina [Spanish],"Tomoxetine","Tomoxetine [INN]","Tomoxetinum [Latin]"	Strattera		Drug	BindingDB:50133749,"ChEBI:CHEBI:127342","ChemSpider:49516","ClinicalTrials.gov:NCT00548327","ClinicalTrials.gov:NCT00916786","DrugBank:DB00289","Drugs Product Database (DPD):02262800","FDA Drug Label at DailyMed:309de576-c318-404a-bc15-660c2b1876fb","KEGG Drug:D02574","National Drug Code Directory:0002-3227-30","PubChem Compound:54841","PubChem Substance:214424","PubChem Substance:46506160","Ther…	CC1=CC=CC=C1O[C@H](CCNC)C2=CC=CC=C2	InChI=1S/C17H21NO/c1-14-8-6-7-11-16(14)19-17(12-13-18-2)15-9-4-3-5-10-15/h3-11,17-18H,12-13H2,1-2H3/t17-/m1/s1	Yes	MeSH:C041930(atomoxetine),"ATC:N06BA09(atomoxetine)","UMLS:C0076823(atomoxetine)","RxNorm:38400(atomoxetine)","NDFRT:N0000022300(ATOMOXETINE)"	4	19	1	1	CPIC,"DPWG"	1A	Actionable PGx	Actionable PGx	Label Has Dosing Info		38400	N06BA09	54841
PA448500	atorvastatin	Atorvastatin calcium	Atogal,"Atorpic","Cardyl","Faboxim","Hipolixan","Lipitor","Lipotropic","Lipovastatinklonal","Liprimar","Lowden","Normalip","Sincol","Sortis","Sotis","Torvacard","Torvast","Totalip","Tozalip","Tulip","Vastina","Xanator","Xarator","Xavator","Zurinel"		Drug	BindingDB:22164,"ChEBI:CHEBI:2910","ChemSpider:54810","ClinicalTrials.gov:NCT00361283","ClinicalTrials.gov:NCT01112670","DrugBank:DB01076","Drugs Product Database (DPD):02243097","FDA Drug Label at DailyMed:c6e131fe-e7df-4876-83f7-9156fc4e8228","HET:117","KEGG Compound:C06834","National Drug Code Directory:0071-0155-23","PDB:117","PubChem Compound:60823","PubChem Substance:205162","PubChem Substa…	CC(C)C1=C(C(=C(N1CC[C@H](C[C@H](CC(=O)O)O)O)C2=CC=C(C=C2)F)C3=CC=CC=C3)C(=O)NC4=CC=CC=C4	InChI=1S/C33H35FN2O5/c1-21(2)31-30(33(41)35-25-11-7-4-8-12-25)29(22-9-5-3-6-10-22)32(23-13-15-24(34)16-14-23)36(31)18-17-26(37)19-27(38)20-28(39)40/h3-16,21,26-27,37-38H,17-20H2,1-2H3,(H,35,41)(H,39,40)/t26-,27-/m1/s1	No	MeSH:C065179(atorvastatin),"ATC:C10AA05(atorvastatin)","UMLS:C0286651(atorvastatin)","RxNorm:83367(atorvastatin)","NDFRT:N0000022046(ATORVASTATIN)"	48	15	1	5	DPWG	2B	Informative PGx	Informative PGx			83367	C10AA05	60823
PA448502	atovaquone		Malarone,"Malarone Pediatric"	Malarone (Atovaquone + Proguanil Hydrochloride),"Malarone Pediatric (Atovaquone + Proguanil Hydrochloride)"	Drug	BindingDB:16301,"ChEBI:CHEBI:575568","Chemical Abstracts Service:95233-18-4","ChemSpider:67544","DrugBank:DB01117","Drugs Product Database (DPD):02217422","FDA Drug Label at DailyMed:b426b6bf-f07e-4580-97ae-dfca1ddf5b8f","KEGG Drug:D00236","National Drug Code Directory:0173-0665-18","PubChem Compound:74989","PubChem Substance:46507298","PubChem Substance:9053","Therapeutic Targets Database:DAP000…	C1CC(CCC1C2=CC=C(C=C2)Cl)C3=C(C4=CC=CC=C4C(=O)C3=O)O	InChI=1S/C22H19ClO3/c23-16-11-9-14(10-12-16)13-5-7-15(8-6-13)19-20(24)17-3-1-2-4-18(17)21(25)22(19)26/h1-4,9-13,15,24H,5-8H2	No	ATC:P01AX06(atovaquone),"UMLS:C0165603(Atovaquone)","RxNorm:60212(Atovaquone)","NDFRT:N0000148284(ATOVAQUONE)"	0	1	0	0							60212	P01AX06	74989
PA164776840	atracurium				Drug	BindingDB:50149881,"ChEBI:CHEBI:2914","Chemical Abstracts Service:64228-79-1","ChemSpider:43067","DrugBank:DB00732","Drugs Product Database (DPD):02236319","KEGG Compound:C07548","PubChem Compound:47319","PubChem Substance:46504689","PubChem Substance:9751","Therapeutic Targets Database:DAP000105","URL:http://en.wikipedia.org/wiki/Atracurium"	C[N+]1(CCC2=CC(=C(C=C2C1CC3=CC(=C(C=C3)OC)OC)OC)OC)CCC(=O)OCCCCCOC(=O)CC[N+]4(CCC5=CC(=C(C=C5C4CC6=CC(=C(C=C6)OC)OC)OC)OC)C	InChI=1S/C53H72N2O12/c1-54(22-18-38-32-48(62-7)50(64-9)34-40(38)42(54)28-36-14-16-44(58-3)46(30-36)60-5)24-20-52(56)66-26-12-11-13-27-67-53(57)21-25-55(2)23-19-39-33-49(63-8)51(65-10)35-41(39)43(55)29-37-15-17-45(59-4)47(31-37)61-6/h14-17,30-35,42-43H,11-13,18-29H2,1-10H3/q+2	No	ATC:M03AC04(atracurium),"UMLS:C0004234(Atracurium)","RxNorm:1218(Atracurium)","NDFRT:N0000147713(ATRACURIUM)"	0	0	0	0							1218	M03AC04	47319
PA143414738	atrasentan				Drug				No	UMLS:C0935914(ATRASENTAN),"NDFRT:N0000171768(ATRASENTAN)"	1	5	0	1		4
PA448505	atropine	Atropin [German],"Atropina [Italian]","Atropine Sulfate","DL-Hyoscyamine","DL-Tropyl tropate"	Atnaa,"Atropair","Atropen","Atropin","Atropin-flexiolen","Atropine Care","Atropine Sulfate Ansyr Plastic Syringe","Atropine Sulfate S.O.P.","Atropinol","Atropisol","Atrosulf","Equipin","Eyesules","Homapin-10","Homapin-5","I-Tropine","Isopto Atropine","Isopto-atropine","Minims Atropine","Ocu-Tropine","Tropine tropate","Troyl tropate"	Diban Cap (Atropine Sulfate + Attapulgite (Activated) + Hyoscyamine Sulfate + Opium + Pectin + Scopolamine Hydrobromide),"Donnagel Liq (Atropine Sulfate + Hyoscyamine Sulfate + Kaolin + Pectin + Scopolamine Hydrobromide)","Donnatal Elixir (Atropine Sulfate + Hyoscyamine Sulfate + Phenobarbital + Scopolamine Hydrobromide)","Donnatal Extentabs (Atropine Sulfate + Hyoscyamine Sulfate + Phenobarbital…	Drug	BindingDB:50241332,"ChEBI:CHEBI:16684","Chemical Abstracts Service:55-48-1","DrugBank:DB00572","Drugs Product Database (DPD):00715492","FDA Drug Label at DailyMed:7cd7aae9-c8fc-4724-a0fe-1cc7ccf931a2","HET:OIN","IUPHAR Ligand:320","KEGG Compound:C01479","KEGG Drug:D00113","National Drug Code Directory:63739-458-21","PDB:OIN","PubChem Compound:174174","PubChem Substance:4651","Therapeutic Targets …	CN1[C@@H]2CC[C@H]1CC(C2)OC(=O)C(CO)C3=CC=CC=C3	InChI=1S/C17H23NO3/c1-18-13-7-8-14(18)10-15(9-13)21-17(20)16(11-19)12-5-3-2-4-6-12/h2-6,13-16,19H,7-11H2,1H3/t13-,14+,15?,16?	No	MeSH:C002534(atropine sulfate-diphenoxylate hydrochloride combination),"MeSH:C044435(Bellergal)","MeSH:C069202(Donnatal)","ATC:A03BA01(atropine)","ATC:S01FA01(atropine)","UMLS:C0004259(Atropine)","RxNorm:1223(Atropine)","NDFRT:N0000147687(ATROPINE)"	0	0	0	0							1223	A03BA01,"S01FA01"	174174
PA164781017	attapulgite				Drug	Chemical Abstracts Service:12174-11-7,"DrugBank:DB01574","Drugs Product Database (DPD):02229950","URL:http://en.wikipedia.org/wiki/Attapulgite"			No	ATC:A07BC04(attapulgite),"UMLS:C0052657(attapulgite)","RxNorm:18516(attapulgite)","NDFRT:N0000147591(ATTAPULGITE)"	0	0	0	0							18516	A07BC04
PA448510	auranofin	Auroafen	Ridaura		Drug	ChEBI:CHEBI:2922,"Chemical Abstracts Service:34031-32-8","DrugBank:DB00995","Drugs Product Database (DPD):01916823","FDA Drug Label at DailyMed:05c34ddf-a0f7-4267-83f5-d02be3defc37","KEGG Drug:D00237","National Drug Code Directory:65483-093-06","PubChem Compound:6333901","PubChem Substance:574276","Therapeutic Targets Database:DAP000757","URL:http://en.wikipedia.org/wiki/Auranofin"	CC[PH+](CC)CC.CC(=O)OCC1C(C(C(C(O1)[S-])OC(=O)C)OC(=O)C)OC(=O)C.[Au+]	InChI=1S/C14H20O9S.C6H15P.Au/c1-6(15)19-5-10-11(20-7(2)16)12(21-8(3)17)13(14(24)23-10)22-9(4)18;1-4-7(5-2)6-3;/h10-14,24H,5H2,1-4H3;4-6H2,1-3H3;/q;;+1	No	ATC:M01CB03(auranofin),"UMLS:C0004320(Auranofin)","RxNorm:1227(Auranofin)","NDFRT:N0000146358(AURANOFIN)"	0	0	0	0							1227	M01CB03	6333901
PA166182681	avanafil				Drug	PubChem Compound:9869929			No		0	0	0	0									9869929
PA166179849	avatrombopag				Drug	PubChem Compound:9918581	C1CCC(CC1)N2CCN(CC2)C3=C(N=C(S3)NC(=O)C4=CC(=C(N=C4)N5CCC(CC5)C(=O)O)Cl)C6=CC(=CS6)Cl.C(=C\C(=O)O)\C(=O)O	InChI=1S/C29H34Cl2N6O3S2.C4H4O4/c30-20-15-23(41-17-20)24-27(37-12-10-35(11-13-37)21-4-2-1-3-5-21)42-29(33-24)34-26(38)19-14-22(31)25(32-16-19)36-8-6-18(7-9-36)28(39)40;5-3(6)1-2-4(7)8/h14-18,21H,1-13H2,(H,39,40)(H,33,34,38);1-2H,(H,5,6)(H,7,8)/b;2-1-	No		0	0	0	0			Actionable PGx	Actionable PGx					9918581
PA166169875	avelumab		BAVENCIO		Drug				No		0	0	0	0			Informative PGx	Informative PGx
PA164712517	Avermectines				Drug Class				No	ATC:P02CF(Avermectines)	0	0	0	0								P02CF
PA166211861	axatilimab		SNDX-6352		Drug				No		0	0	0	0
PA164924493	axitinib		AG013736,"INLYTA"		Drug	ClinicalTrials.gov:NCT01533948,"ClinicalTrials.gov:NCT01967576"			No	ATC:L01XE(Protein kinase inhibitors),"UMLS:C1700874(axitinib)","RxNorm:1242999(axitinib)","NDFRT:N0000184323(AXITINIB)"	1	15	1	1		3		Informative PGx			1242999	L01XE
PA451996	azacitidine	5 AZC,"Azacitidina [INN-Spanish]","Azacitidinum [INN-Latin]","Azacytidine","azacitidine"	Ladakamycin,"Mylosar","Vidaza"		Drug	ChEBI:CHEBI:2038,"Chemical Abstracts Service:320-67-2","ChemSpider:9072","DrugBank:DB00928","FDA Drug Label at DailyMed:e437efe0-9c6a-4f87-b3b4-de90443b095f","KEGG Compound:C11262","KEGG Drug:D03021","National Drug Code Directory:67211-102-01","PubChem Compound:9444","PubChem Substance:13439","PubChem Substance:46509032","Therapeutic Targets Database:DAP000640","URL:http://en.wikipedia.org/wiki/A…	C1=NC(=NC(=O)N1[C@H]2[C@@H]([C@@H]([C@H](O2)CO)O)O)N	InChI=1S/C8H12N4O5/c9-7-10-2-12(8(16)11-7)6-5(15)4(14)3(1-13)17-6/h2-6,13-15H,1H2,(H2,9,11,16)/t3-,4-,5-,6-/m1/s1	No	ATC:L01BC07(azacitidine),"UMLS:C0004475(Azacitidine)","RxNorm:1251(Azacitidine)","NDFRT:N0000148852(AZACITIDINE)"	0	6	0	0							1251	L01BC07	9444
PA166049192	azapropazone				Drug	PubChem Compound:26098	CCCC1C(=O)N2C3=C(C=CC(=C3)C)N=C(N2C1=O)N(C)C	InChI=1S/C16H20N4O2/c1-5-6-11-14(21)19-13-9-10(2)7-8-12(13)17-16(18(3)4)20(19)15(11)22/h7-9,11H,5-6H2,1-4H3	No		0	0	0	0									26098
PA164712518	Azaspirodecanedione derivatives				Drug Class				No	ATC:N05BE(Azaspirodecanedione derivatives)	0	0	0	0								N05BE
PA164747157	azatadine	Azatadina [INN-Spanish],"Azatadine Maleate","Azatadinum [INN-Latin]","Azatidine"	Optimine	Trinalin Repetabs (Azatadine Maleate + Pseudoephedrine Sulfate)	Drug	BindingDB:22868,"ChEBI:CHEBI:2946","ChemSpider:18709","DrugBank:DB00719","Drugs Product Database (DPD):00355666","KEGG Compound:C07774","PubChem Compound:19861","PubChem Substance:46507958","PubChem Substance:9976","Therapeutic Targets Database:DAP001079","URL:http://en.wikipedia.org/wiki/Azatadine"	CN1CCC(=C2C3=CC=CC=C3CCC4=C2N=CC=C4)CC1	InChI=1S/C20H22N2/c1-22-13-10-16(11-14-22)19-18-7-3-2-5-15(18)8-9-17-6-4-12-21-20(17)19/h2-7,12H,8-11,13-14H2,1H3	No	MeSH:C006656(azatadine),"ATC:R06AX09(azatadine)","UMLS:C0052759(azatadine)","RxNorm:18600(azatadine)","NDFRT:N0000147714(AZATADINE)"	0	0	0	0							18600	R06AX09	19861
PA448515	azathioprine	Azathioprin,"Azathioprine Sodium","Azatioprin","Azothioprine"	Azamun,"Azanin","Azasan","Ccucol","Imuran","Imurek","Imurel","Muran"		Drug	ChEBI:CHEBI:2948,"ChemSpider:2178","ClinicalTrials.gov:NCT00521950","DrugBank:DB00993","Drugs Product Database (DPD):02242907","FDA Drug Label at DailyMed:0a83e716-b688-433f-ac27-ae95132810cf","KEGG Drug:D00238","National Drug Code Directory:0378-1005-01","PubChem Compound:2265","PubChem Substance:46508252","PubChem Substance:9055","Therapeutic Targets Database:DAP000782","URL:http://en.wikipedia…	CN1C=NC(=C1SC2=NC=NC3=C2NC=N3)[N+](=O)[O-]	InChI=1S/C9H7N7O2S/c1-15-4-14-7(16(17)18)9(15)19-8-5-6(11-2-10-5)12-3-13-8/h2-4H,1H3,(H,10,11,12,13)	Yes	ATC:L04AX01(azathioprine),"UMLS:C0004482(Azathioprine)","RxNorm:1256(Azathioprine)","NDFRT:N0000147069(AZATHIOPRINE)"	17	64	1	2	CPIC,"DPWG","PRO"	1A	Testing recommended	Testing recommended	Label Has Dosing Info	Has Rx Annotation	1256	L04AX01	2265
PA164738432	AZD1152				Drug				No		0	0	0	0
PA164754850	azelaic acid	Anchoic acid,"Azalaic Acid","Azelainic acid","Heptanedicarboxylic acid","Lepargylic acid","Nonanedioic acid","n-Nonanedioic acid"	Azelex,"Emerox 1110","Emerox 1144","Emery's L-110","Finacea","Finevin","Skinoren"		Drug	ChEBI:CHEBI:48131,"Chemical Abstracts Service:123-99-9","ChemSpider:2179","DrugBank:DB00548","FDA Drug Label at DailyMed:63773349-0295-4d56-a72e-0d7cade88ddb","HET:AZ1","KEGG Compound:C08261","KEGG Drug:D03034","National Drug Code Directory:10922-825-02","PDB:AZ1","PubChem Compound:2266","PubChem Substance:10460","PubChem Substance:46506284","Therapeutic Targets Database:DAP000889"	C(CCCC(=O)O)CCCC(=O)O	InChI=1S/C9H16O4/c10-8(11)6-4-2-1-3-5-7-9(12)13/h1-7H2,(H,10,11)(H,12,13)	No	MeSH:C010038(azelaic acid),"ATC:D10AX03(azelaic acid)","UMLS:C0052761(azelaic acid)","RxNorm:18602(azelaic acid)","NDFRT:N0000148416(AZELAIC ACID)"	0	0	0	0							18602	D10AX03	2266
PA448517	azelastine	Azelastina [INN-Spanish],"Azelastinum [INN-Latin]","azelastine hydrochloride"	Astelin,"Optivar"		Drug	ChEBI:CHEBI:2950,"Chemical Abstracts Service:79307-93-0","ChemSpider:2180","DrugBank:DB00972","FDA Drug Label at DailyMed:f4b9597c-5b50-4889-be41-20bd1f13aaa5","KEGG Compound:C07768","National Drug Code Directory:0037-7025-60","PubChem Compound:2267","PubChem Substance:46507582","PubChem Substance:9970","Therapeutic Targets Database:DNC000270","URL:http://en.wikipedia.org/wiki/Azelastine"	CN1CCCC(CC1)N2C(=O)C3=CC=CC=C3C(=N2)CC4=CC=C(C=C4)Cl	InChI=1S/C22H24ClN3O/c1-25-13-4-5-18(12-14-25)26-22(27)20-7-3-2-6-19(20)21(24-26)15-16-8-10-17(23)11-9-16/h2-3,6-11,18H,4-5,12-15H2,1H3	No	MeSH:C020976(azelastine),"ATC:R01AC03(azelastine)","ATC:R06AX19(azelastine)","ATC:S01GX07(azelastine)","UMLS:C0052762(azelastine)","RxNorm:18603(azelastine)","NDFRT:N0000022047(AZELASTINE)"	0	0	0	0							18603	R01AC03,"R06AX19","S01GX07"	2267
PA165958414	azidocillin				Drug	ChEBI:CHEBI:51758,"Chemical Abstracts Service:17243-38-8","DrugBank:DB08795"			No	ATC:J01CE04(azidocillin),"UMLS:C0052772(azidocillin)","RxNorm:18609(azidocillin)"	0	0	0	0							18609	J01CE04
PA166131371	aziridine				Metabolite	PubChem Compound:9033	C1CN1	InChI=1S/C2H5N/c1-2-3-1/h3H,1-2H2	No		0	0	0	0									9033
PA448519	azithromycin	Aritromicina [Spanish],"Azithramycine","Azithromycin Dihydrate","Azithromycine [French]","Azithromycinum [Latin]"	Azenil,"Azibiot","Azifine","Azitromax","Aziwok","Aztrin","Hemomycin","Misultina","Mixoterin","Setron","Sumamed","Tobil","Tromix","Vinzam","Zeto","Zifin","Zithrax","Zithromax","Zitrim","Zitrocin","Zitromax","Zitrotek","Zmax"		Drug	BindingDB:50197040,"ChEBI:CHEBI:2955","DrugBank:DB00207","Drugs Product Database (DPD):02255340","FDA Drug Label at DailyMed:db52b91e-79f7-4cc1-9564-f2eee8e31c45","HET:ZIT","KEGG Compound:C06838","National Drug Code Directory:0069-3060-30","PDB:ZIT","PubChem Compound:55185","PubChem Substance:9056","Therapeutic Targets Database:DNC001539","URL:http://en.wikipedia.org/wiki/Azithromycin"	CC[C@@H]1[C@@]([C@@H]([C@H](N(C[C@@H](C[C@@]([C@@H](C([C@@H]([C@H](C(=O)O1)C)O[C@H]2C[C@@]([C@H]([C@@H](O2)C)O)(C)OC)C)O[C@H]3[C@@H]([C@H](C[C@H](O3)C)N(C)C)O)(C)O)C)C)C)O)(C)O	InChI=1S/C38H72N2O12/c1-15-27-38(10,46)31(42)24(6)40(13)19-20(2)17-36(8,45)33(52-35-29(41)26(39(11)12)16-21(3)48-35)22(4)30(23(5)34(44)50-27)51-28-18-37(9,47-14)32(43)25(7)49-28/h20-33,35,41-43,45-46H,15-19H2,1-14H3/t20-,21-,22?,23-,24-,25+,26+,27-,28+,29-,30+,31-,32+,33-,35+,36-,37-,38-/m1/s1	No	ATC:J01FA10(azithromycin),"ATC:S01AA26(azithromycin)","UMLS:C0052796(Azithromycin)","RxNorm:18631(Azithromycin)","NDFRT:N0000148074(AZITHROMYCIN)"	0	0	1	0							18631	J01FA10,"S01AA26"	55185
PA164749135	azlocillin	Azlocilina [INN-Spanish],"Azlocillin sodium salt","Azlocilline [INN-French]","Azlocillinum [INN-Latin]"	Azlin,"Bayer Brand of Azlocillin","Securopen"		Drug	ChEBI:CHEBI:2956,"DrugBank:DB01061","KEGG Compound:C06839","KEGG Drug:D02339","PubChem Compound:37625","PubChem Substance:9057","Therapeutic Targets Database:DAP001169","URL:http://en.wikipedia.org/wiki/Azlocillin"	CC1([C@@H](N2[C@H](S1)[C@@H](C2=O)NC(=O)C(C3=CC=CC=C3)NC(=O)N4CCNC4=O)C(=O)O)C	InChI=1S/C20H23N5O6S/c1-20(2)13(17(28)29)25-15(27)12(16(25)32-20)22-14(26)11(10-6-4-3-5-7-10)23-19(31)24-9-8-21-18(24)30/h3-7,11-13,16H,8-9H2,1-2H3,(H,21,30)(H,22,26)(H,23,31)(H,28,29)/t11?,12-,13+,16-/m1/s1	No	ATC:J01CA09(azlocillin),"UMLS:C0004499(Azlocillin)","RxNorm:1266(Azlocillin)","NDFRT:N0000147715(AZLOCILLIN)"	0	0	0	0							1266	J01CA09	37625
PA448523	aztreonam	AZT	Azactam,"Corus 1020","Dynabiotic","Monobactam","Primbactam"		Drug	ChEBI:CHEBI:161680,"DrugBank:DB00355","FDA Drug Label at DailyMed:bcd26183-313e-e4e1-092b-49b35b12863f","HET:AZR","KEGG Compound:C06840","KEGG Drug:D00240","National Drug Code Directory:51479-041-15","PDB:AZR","PubChem Compound:5362041","PubChem Substance:9058","Therapeutic Targets Database:DAP000117","URL:http://en.wikipedia.org/wiki/Aztreonam"	C[C@H]1[C@@H](C(=O)N1S(=O)(=O)[O-])NC(=O)/C(=N/OC(C)(C)C(=O)O)/C2=CSC(=N2)[NH3+]	InChI=1S/C13H17N5O8S2/c1-5-7(10(20)18(5)28(23,24)25)16-9(19)8(6-4-27-12(14)15-6)17-26-13(2,3)11(21)22/h4-5,7H,1-3H3,(H2,14,15)(H,16,19)(H,21,22)(H,23,24,25)/b17-8+/t5-,7-/m0/s1	No	ATC:J01DF01(aztreonam),"UMLS:C0004521(Aztreonam)","RxNorm:1272(Aztreonam)","NDFRT:N0000146126(AZTREONAM)"	0	0	0	0							1272	J01DF01	5362041
PA164745461	bacampicillin	bacampicillin hydrochloride	Penglobe,"Spectrobid"		Drug	ChEBI:CHEBI:2968,"ChemSpider:390135","DrugBank:DB01602","KEGG Compound:C08122","PubChem Compound:441397","PubChem Substance:10298823","PubChem Substance:46507859","Therapeutic Targets Database:DAP001162"	CCOC(=O)OC(C)OC(=O)[C@H]1C(S[C@H]2N1C(=O)[C@H]2NC(=O)[C@@H](C3=CC=CC=C3)N)(C)C	InChI=1S/C21H27N3O7S/c1-5-29-20(28)31-11(2)30-19(27)15-21(3,4)32-18-14(17(26)24(15)18)23-16(25)13(22)12-9-7-6-8-10-12/h6-11,13-15,18H,5,22H2,1-4H3,(H,23,25)/t11?,13-,14-,15+,18-/m1/s1	No	MeSH:C011674(bacampicillin),"ATC:J01CA06(J01CA06)","UMLS:C0052865(bacampicillin)","RxNorm:18687(bacampicillin)","NDFRT:N0000147716(BACAMPICILLIN)"	0	1	0	0							18687	J01CA06	441397
PA448531	bacitracin		Baci-rx,"Baciguent","Baciim","Bacitracin Bacillus licheniformis","Ziba-rx"	Antibiotic Ointment (Bacitracin + Polymyxin B (Polymyxin B Sulfate)),"Aurex Rotenone Drops (Bacitracin + Penicillin + Rotenone + Streptomycin (Streptomycin Sulfate) + Undecylenic Acid)","Baciguent Plus Pain Reliever Ont (Bacitracin + Lidocaine)","Bacitracin-Neomycin Polymyxin Ont (Bacitracin Zinc + Neomycin Sulfate + Polymyxin B Sulfate)","Bacitracin-Neomycin-Polymixin Ont (Bacitracin Zinc + Neom…	Drug	ChEBI:CHEBI:28669,"DrugBank:DB00626","Drugs Product Database (DPD):02237196","FDA Drug Label at DailyMed:be306d60-553d-4b8c-8aad-539da646d8e9","KEGG Compound:C01667","KEGG Drug:D00128","National Drug Code Directory:0009-0233-01","PubChem Compound:439542","Therapeutic Targets Database:DAP000710","URL:http://en.wikipedia.org/wiki/Bacitracin"	CCC(C)[C@H]1C(=O)N[C@@H](C(=O)N[C@H](C(=O)N[C@@H](C(=O)N[C@H](C(=O)NCCCC[C@@H](C(=O)N[C@@H](C(=O)N1)CCCN)NC(=O)[C@H](C(C)CC)NC(=O)[C@@H](CCC(=O)O)NC(=O)[C@H](CC(C)C)NC(=O)C2CN=C(S2)[C@H](C(C)CC)N)CC(=O)N)CC(=O)O)CC3=CN=CN3)CC4=CC=CC=C4	InChI=1S/C66H103N17O16S/c1-9-35(6)52(69)66-72-32-48(100-66)63(97)80-43(26-34(4)5)59(93)75-42(22-23-50(85)86)58(92)83-53(36(7)10-2)64(98)76-40-20-15-16-25-71-55(89)46(29-49(68)84)78-62(96)47(30-51(87)88)79-61(95)45(28-39-31-70-33-73-39)77-60(94)44(27-38-18-13-12-14-19-38)81-65(99)54(37(8)11-3)82-57(91)41(21-17-24-67)74-56(40)90/h12-14,18-19,31,33-37,40-48,52-54H,9-11,15-17,20-30,32,67,69H2,1-8H3,(…	No	ATC:D06AX05(bacitracin),"ATC:J01XX10(bacitracin)","ATC:R02AB04(bacitracin)","UMLS:C0004599(Bacitracin)","RxNorm:1291(Bacitracin)","NDFRT:N0000145879(BACITRACIN)"	0	0	0	0							1291	D06AX05,"J01XX10","R02AB04"	439542
PA448533	baclofen		Apo-Baclofen,"Baclon","Kemstro","Lioresal","Lioresal Intrathecal","Novo-Baclofen","Nu-Baclofen","Pms-Baclofen"		Drug	BindingDB:24182,"ChEBI:CHEBI:2972","Chemical Abstracts Service:1134-47-0","ChemSpider:2197","DrugBank:DB00181","Drugs Product Database (DPD):02242151","FDA Drug Label at DailyMed:f133fe04-1550-4fa4-9dc4-652c27936bf2","IUPHAR Ligand:1064","IUPHAR Ligand:1084","KEGG Drug:D00241","National Drug Code Directory:0091-3351-01","PubChem Compound:2284","PubChem Substance:46508181","Therapeutic Targets Dat…	C1=CC(=CC=C1C(CC(=O)O)CN)Cl	InChI=1S/C10H12ClNO2/c11-9-3-1-7(2-4-9)8(6-12)5-10(13)14/h1-4,8H,5-6,12H2,(H,13,14)	No	ATC:M03BX01(baclofen),"UMLS:C0004609(Baclofen)","RxNorm:1292(Baclofen)","NDFRT:N0000146719(BACLOFEN)"	0	0	0	0							1292	M03BX01	2284
PA164712519	Bacterial And Viral Vaccines, Combined	Bacterial and viral vaccines, combined			Drug Class				No	ATC:J07C(Bacterial And Viral Vaccines, Combined),"ATC:J07CA(Bacterial and viral vaccines, combined)"	0	0	0	0								J07C,"J07CA"
PA164712520	Bacterial Vaccines				Drug Class				No	ATC:J07A(Bacterial Vaccines),"UMLS:C0004632(Bacterial Vaccines [Chemical/Ingredient])","NDFRT:N0000011277(Bacterial Vaccines [Chemical/Ingredient])"	0	0	0	0								J07A
PA448536	balsalazide	Balsalazida [Spanish],"Balsalazide disodium","Balsalazido [Spanish]","Balsalazidum [Latin]","balsalazide"	Carbadox,"Colazal"		Drug	ChEBI:CHEBI:267413,"DrugBank:DB01014","FDA Drug Label at DailyMed:22f41e83-b9fb-4c9e-8cc3-f457034191a8","National Drug Code Directory:65649-101-02","PubChem Compound:6335412","PubChem Substance:192139","Therapeutic Targets Database:DAP000733","URL:http://en.wikipedia.org/wiki/Balsalazide"	C1=CC(=CC=C1C(=O)NCCC(=O)O)N/N=C\2/C=CC(=O)C(=C2)C(=O)O	InChI=1S/C17H15N3O6/c21-14-6-5-12(9-13(14)17(25)26)20-19-11-3-1-10(2-4-11)16(24)18-8-7-15(22)23/h1-6,9,19H,7-8H2,(H,18,24)(H,22,23)(H,25,26)/b20-12-	No	MeSH:C038637(balsalazide),"ATC:A07EC04(balsalazide)","UMLS:C0052940(balsalazide)","RxNorm:18747(balsalazide)","NDFRT:N0000148675(BALSALAZIDE)"	0	0	0	0							18747	A07EC04	6335412
PA164743113	bambuterol	Bambuterol hydrochloride	Bambec,"Oxeol"		Drug	ChEBI:CHEBI:553827,"ChemSpider:49466","DrugBank:DB01408","PubChem Compound:54766","PubChem Substance:11466389","PubChem Substance:46505785","Therapeutic Targets Database:DAP000250","URL:http://en.wikipedia.org/wiki/Bambuterol"	CC(C)(C)NCC(C1=CC(=CC(=C1)OC(=O)N(C)C)OC(=O)N(C)C)O	InChI=1S/C18H29N3O5/c1-18(2,3)19-11-15(22)12-8-13(25-16(23)20(4)5)10-14(9-12)26-17(24)21(6)7/h8-10,15,19,22H,11H2,1-7H3	No	MeSH:C047766(bambuterol),"ATC:R03CC12(bambuterol)","UMLS:C0052944(bambuterol)","RxNorm:18751(bambuterol)"	0	0	0	0							18751	R03CC12	54766
PA166185162	bamocaftor	VX-659			Drug	PubChem Compound:134393443			No		0	0	0	0									134393443
PA448538	barbital				Drug	ChEBI:CHEBI:31252,"Chemical Abstracts Service:57-44-3","ChemSpider:2206","DrugBank:DB01483","KEGG Compound:C02517","PubChem Compound:2294","PubChem Substance:46508979","PubChem Substance:5527","URL:http://en.wikipedia.org/wiki/Barbital"	CCC1(C(=O)NC(=O)NC1=O)CC	InChI=1S/C8H12N2O3/c1-3-8(4-2)5(11)9-7(13)10-6(8)12/h3-4H2,1-2H3,(H2,9,10,11,12,13)	No	ATC:N05CA04(barbital),"UMLS:C0004743(Barbital)","RxNorm:1325(Barbital)","NDFRT:N0000147286(BARBITAL)"	0	0	0	0							1325	N05CA04	2294
PA164712523	Barbiturates, combinations				Drug Class				No	ATC:N05CB(Barbiturates, combinations)	0	0	0	0								N05CB
PA164712522	Barbiturates in combination with other drugs				Drug Class				No	ATC:N01AG(Barbiturates in combination with other drugs)	0	0	0	0								N01AG
PA10827	barbiturates, plain				Drug Class				No	ATC:N01AF(Barbiturates, plain),"ATC:N03AA(Barbiturates and derivatives)","ATC:N05CA(Barbiturates, plain)"	0	0	0	0								N01AF,"N03AA","N05CA"
PA166197621	baricitinib	2-[1-ethylsulfonyl-3-[4-(7H-pyrrolo[2,3-d]pyrimidin-4-yl)pyrazol-1-yl]azetidin-3-yl]acetonitrile	Olumiant		Drug	ChEBI:CHEBI:95341,"PubChem Compound:44205240"			No		0	0	0	0									44205240
PA448540	barium sulfate		ACB,"Anatrast","Baricon","Baro-cat","Barobag","Barosperse","E-Z-AC","E-Z-CAT","E-Z-Disk","E-Z-Dose","E-Z-HD","E-Z-Jug","E-Z-Paque","E-Z-Paque Enema","E-Z-Paque Liquid","E-Z-Paste Esophageal Cream","Enecat","Entero-H","Entrobar","Epi-C","Esobar","Esopho-CAT Esophageal Cream","Esophotrast Esophageal Cream","EvacuPaste","Exacta I","Exacta II","Flo-Coat","Gil-Paque","HD 200 Plus","HD 85","Liqui-Jug",…		Drug				No	UMLS:C0004754(Barium Sulfate),"RxNorm:1331(Barium Sulfate)","NDFRT:N0000146525(BARIUM SULFATE)"	0	0	0	0							1331
PA164712524	Barium sulfate containing X-ray contrast media				Drug Class				No	ATC:V08BA(Barium sulfate containing X-ray contrast media)	0	0	0	0								V08BA
PA164747126	basiliximab	Ig gamma-1 chain C region,"chimeric mouse-human antiCD25"	Simulect		Drug	Chemical Abstracts Service:152923-56-3,"DrugBank:DB00074","Drugs Product Database (DPD):02242815","FDA Drug Label at DailyMed:1af01887-b69d-444b-91ed-ebfe12784440","GenBank:J00228","National Drug Code Directory:0078-0393-61","Therapeutic Targets Database:DAP000388","UniProtKB:P01857","URL:http://en.wikipedia.org/wiki/Basiliximab"			No	ATC:L04AC02(basiliximab),"UMLS:C0676831(basiliximab)","RxNorm:196102(basiliximab)","NDFRT:N0000148568(BASILIXIMAB)"	0	0	0	0							196102	L04AC02
PA166220606	bazedoxifene	1-[[4-[2-(azepan-1-yl)ethoxy]phenyl]methyl]-2-(4-hydroxyphenyl)-3-methylindol-5-ol			Drug	ChEBI:CHEBI:135947,"PubChem Compound:154257"			No		0	0	0	0									154257
PA164749511	becaplermin	PDGF B-chain,"PDGF-2","Platelet-derived growth factor B chain precursor","Platelet-derived growth factor beta polypeptide","becaplermin","c-sis"	Regranex,"Regranex"		Drug	Chemical Abstracts Service:165101-51-9,"DrugBank:DB00102","Drugs Product Database (DPD):02239405","GenBank:K01401","Therapeutic Targets Database:DAP000028","UniProtKB:P01127","URL:http://en.wikipedia.org/wiki/Becaplermin"			No	ATC:A01AD08(becaplermin),"ATC:D03AX06(becaplermin)","UMLS:C0379135(Becaplermin)","RxNorm:115238(Becaplermin)","NDFRT:N0000148557(BECAPLERMIN)"	0	0	0	0							115238	A01AD08,"D03AX06"
PA448547	beclomethasone	Beclometasona [INN-Spanish],"Beclometasone","Beclometasonum [INN-Latin]","beclomethasone dipropionate"	Aerobec,"Aldecin","Anceron","Andion","Beclacin","Becloforte","Beclomet","Beclometasondipropionat Mikron","Beclorhinol","Becloval","Beclovent","Becodisks","Beconase","Beconase AQ","Beconasol","Becotide","Clenil-A","Entyderma","Inalone","Korbutone","Propaderm","QVAR","QVAR 80","Rino-Clenil","Rivanase","Sanasthmax","Sanasthmyl","Vancenase","Vancenase AQ","Vanceril","Vanceril Double Strength","Viarex…		Drug	ChEBI:CHEBI:3002,"ClinicalTrials.gov:NCT01142947","DrugBank:DB00394","Drugs Product Database (DPD):02238796","FDA Drug Label at DailyMed:ccc8c882-e4d1-4ce6-9817-e212f4c9527f","KEGG Compound:C06842","KEGG Compound:C07813","KEGG Drug:D00689","National Drug Code Directory:59310-175-40","PubChem Compound:20469","PubChem Substance:9060","Therapeutic Targets Database:DAP000416","URL:http://en.wikipedia…	C[C@H]1C[C@H]2[C@@H]3CCC4=CC(=O)C=C[C@@]4([C@]3([C@H](C[C@@]2([C@]1(C(=O)CO)O)C)O)Cl)C	InChI=1S/C22H29ClO5/c1-12-8-16-15-5-4-13-9-14(25)6-7-19(13,2)21(15,23)17(26)10-20(16,3)22(12,28)18(27)11-24/h6-7,9,12,15-17,24,26,28H,4-5,8,10-11H2,1-3H3/t12-,15-,16-,17-,19-,20-,21-,22-/m0/s1	No	ATC:A07EA07(beclometasone),"ATC:D07AC15(beclometasone)","ATC:R01AD01(beclometasone)","ATC:R03BA01(beclometasone)","UMLS:C0004905(Beclomethasone)","RxNorm:1347(Beclomethasone)","NDFRT:N0000147718(BECLOMETHASONE)"	0	3	0	0							1347	A07EA07,"D07AC15","R01AD01","R03BA01"	20469
PA166182604	bedaquiline				Drug	ChEBI:CHEBI:72292,"PubChem Compound:5388906"			No		0	0	0	0									5388906
PA166114904	belimumab		Benlysta		Drug	PubChem Substance:135353783			No	RxNorm:1092437(belimumab)	0	1	0	0			Informative PGx	Informative PGx			1092437
PA165971474	belinostat				Drug				No	RxNorm:1543543(belinostat)	1	7	0	0			Actionable PGx	Actionable PGx	Label Has Dosing Info	Has Rx Annotation	1543543
PA164712526	Belladonna alkaloids, semisynthetic, quaternary ammonium compounds				Drug Class				No	ATC:A03BB(Belladonna alkaloids, semisynthetic, quaternary ammonium compounds)	0	0	0	0								A03BB
PA164712527	Belladonna alkaloids, tertiary amines				Drug Class				No	ATC:A03BA(Belladonna alkaloids, tertiary amines)	0	0	0	0								A03BA
PA164712528	Belladonna and derivatives in combination with analgesics				Drug Class				No	ATC:A03DB(Belladonna and derivatives in combination with analgesics)	0	0	0	0								A03DB
PA164712529	Belladonna and derivatives in combination with psycholeptics				Drug Class				No	ATC:A03CB(Belladonna and derivatives in combination with psycholeptics)	0	0	0	0								A03CB
PA164712525	Belladonna And Derivatives, Plain				Drug Class				No	ATC:A03B(Belladonna And Derivatives, Plain)	0	0	0	0								A03B
PA448561	benazepril	benazepril	Benazepril HCl,"Benazepril Hydrochloride","Benazeprilum [Latin]","Briem","Cibacen","Cibacene","Lotensin"	Lotensin HCT (Benazepril Hydrochloride + Hydrochlorothiazide),"Lotrel (Benazepril Hydrochloride + Amlodipine Besylate)"	Drug	ChEBI:CHEBI:3011,"ChemSpider:4514935","DrugBank:DB00542","Drugs Product Database (DPD):00885835","FDA Drug Label at DailyMed:a216253b-27cb-42ef-b5a8-67fb05aafb88","KEGG Compound:C06843","National Drug Code Directory:65162-751-03","PubChem Compound:5362124","PubChem Substance:205187","PubChem Substance:46507884","Therapeutic Targets Database:DAP000584","URL:http://en.wikipedia.org/wiki/Benazepril"	CCOC(=O)[C@H](CCC1=CC=CC=C1)N[C@H]2CCC3=CC=CC=C3N(C2=O)CC(=O)O	InChI=1S/C24H28N2O5/c1-2-31-24(30)20(14-12-17-8-4-3-5-9-17)25-19-15-13-18-10-6-7-11-21(18)26(23(19)29)16-22(27)28/h3-11,19-20,25H,2,12-16H2,1H3,(H,27,28)/t19-,20-/m0/s1	No	MeSH:C044946(benazepril),"ATC:C09AA07(benazepril)","UMLS:C0053091(benazepril)","RxNorm:18867(benazepril)","NDFRT:N0000148336(BENAZEPRIL)"	8	25	0	1		3					18867	C09AA07	5362124
PA448563	bendroflumethiazide	BHFT,"Bendrofluazide","Bendroflumethazide","Bendroflumethiazidum [INN-Latin]","Bendroflumetiazida [INN-Spanish]","Bendrofumethiazide","Benzhydroflumethiazide","Benzydroflumethiazide","Benzylhydroflumethiazide"	Aprinox,"Bentride","Benuron","Benzy-Rodiuran","Benzylrodiuran","Berkozide","Bristuric","Bristuron","Centyl","Corzide","FT 8","Flumersil","Flumesil","Intolex","Livesan","Naigaril","Nateretin","Naturetin","Naturetin-2.5","Naturine","Neo-Naclex","Neo-Rontyl","Niagaril","Nikion","Orsile","Pluryl","Pluryle","Plusuril","Poliuron","Rautrax N","Rauzide","Relan Beta","Repicin","Salural","Salures","Sinesal…	Corzide Tab W Nadolol 40mg (Bendroflumethiazide + Nadolol),"Corzide Tab W Nadolol 80mg (Bendroflumethiazide + Nadolol)"	Drug	ChEBI:CHEBI:3013,"Chemical Abstracts Service:73-48-3","ChemSpider:2225","DrugBank:DB00436","Drugs Product Database (DPD):00029343","KEGG Compound:C07758","KEGG Drug:D00650","National Drug Code Directory:0003-0606-50","PubChem Compound:2315","PubChem Substance:46508672","PubChem Substance:9960","Therapeutic Targets Database:DAP000188","URL:http://en.wikipedia.org/wiki/Bendroflumethiazide"	C1=CC=C(C=C1)CC2NC3=C(C=C(C(=C3)C(F)(F)F)S(=O)(=O)N)S(=O)(=O)N2	InChI=1S/C15H14F3N3O4S2/c16-15(17,18)10-7-11-13(8-12(10)26(19,22)23)27(24,25)21-14(20-11)6-9-4-2-1-3-5-9/h1-5,7-8,14,20-21H,6H2,(H2,19,22,23)	No	ATC:C03AA01(bendroflumethiazide),"UMLS:C0004975(Bendroflumethiazide)","RxNorm:1369(Bendroflumethiazide)","NDFRT:N0000145992(BENDROFLUMETHIAZIDE)"	0	0	0	0							1369	C03AA01	2315
PA166049178	benoxaprofen	(1)-2-(4-Chlorophenyl)benzoxazole-5-propionic acid,"2-(2-(4-Chlorophenyl)-1,3-benzoxazol-5-yl)propanoic acid","2-(4-Chlorophenyl)-alpha-methyl-5-benzoxazoleacetic acid","2-[2-(4-Chlorophenyl)-1,3-benzoxazol-5-yl]propanoic acid","Benoxaprofene","Benoxaprofeno","Benoxaprofenum","DL-benoxaprofen"	Coxigon,"Inflamid","Opren","Oraflex","Uniprofen"		Drug	Chemical Abstracts Service:51234-28-7,"DrugBank:DB04812"			No	ATC:M01AE06(benoxaprofen)	0	0	0	0								M01AE06
PA165360203	Benserazide				Drug	PubChem Compound:2327,"PubChem Substance:17397237"	C1=CC(=C(C(=C1CNNC(=O)C(CO)N)O)O)O	InChI=1S/C10H15N3O5/c11-6(4-14)10(18)13-12-3-5-1-2-7(15)9(17)8(5)16/h1-2,6,12,14-17H,3-4,11H2,(H,13,18)	No	ATC:N04B(Dopaminergic Agents),"UMLS:C0005014(Benserazide)","RxNorm:1374(Benserazide)","NDFRT:N0000166563(Benserazide [Chemical/Ingredient])"	0	0	0	0							1374	N04B	2327
PA164750572	bentiromide	BTPABA,"Bentiromide [USAN:BAN:INN:JAN]","Bentiromido [INN-Spanish]","Bentiromidum [INN-Latin]","PFD","PFT"	Chymex		Drug	ChEBI:CHEBI:31263,"Chemical Abstracts Service:37106-97-1","DrugBank:DB00522","KEGG Drug:D01346","PubChem Compound:2329","PubChem Substance:7848409","URL:http://en.wikipedia.org/wiki/Bentiromide"	C1=CC=C(C=C1)C(=O)NC(CC2=CC=C(C=C2)O)C(=O)NC3=CC=C(C=C3)C(=O)O	InChI=1S/C23H20N2O5/c26-19-12-6-15(7-13-19)14-20(25-21(27)16-4-2-1-3-5-16)22(28)24-18-10-8-17(9-11-18)23(29)30/h1-13,20,26H,14H2,(H,24,28)(H,25,27)(H,29,30)	No	MeSH:C006717(bentiromide),"ATC:V04CK03(bentiromide)","UMLS:C0053122(bentiromide)","RxNorm:18896(bentiromide)","NDFRT:N0000146446(BENTIROMIDE)"	0	0	0	0							18896	V04CK03	2329
PA164748098	bentoquatam		Bentone 34,"Ivy Block","IvyBlock"		Drug	Chemical Abstracts Service:1340-69-8,"ChemSpider:451302","DrugBank:DB00516","PubChem Compound:517273","PubChem Substance:10501170","PubChem Substance:46508055","URL:http://en.wikipedia.org/wiki/Bentoquatam"	O.O=[Al]O[Al]=O.O=[Si]=O	InChI=1S/2Al.O2Si.H2O.3O/c;;1-3-2;;;;/h;;;1H2;;;	No	MeSH:C006691(bentoquatam),"UMLS:C0525133(bentoquatam)","RxNorm:134568(bentoquatam)","NDFRT:N0000148485(BENTOQUATAM)"	0	0	0	0							134568		517273
PA448571	benzaldehyde				Drug				No	UMLS:C0005023(BENZALDEHYDE),"NDFRT:N0000022942(BENZALDEHYDE)"	0	0	0	0
PA164712530	Benzamides				Drug Class				No	ATC:N05AL(Benzamides),"UMLS:C0005029(Benzamides [Chemical/Ingredient])","NDFRT:N0000007520(Benzamides [Chemical/Ingredient])"	0	0	0	0								N05AL
PA134852920	benzbromarone				Drug				No	UMLS:C0005035(Benzbromarone),"RxNorm:1385(Benzbromarone)","NDFRT:N0000166974(Benzbromarone [Chemical/Ingredient])"	0	2	1	0							1385
PA451991	benzene				Drug	PubChem Compound:241	COC1=CC=C(C=C1)S(=O)[O-]	InChI=1S/C7H8O3S/c1-10-6-2-4-7(5-3-6)11(8)9/h2-5H,1H3,(H,8,9)/p-1	No		0	1	0	1									241
PA164712531	Benzimidazole derivatives				Drug Class				No	ATC:P02CA(Benzimidazole derivatives)	0	0	0	0								P02CA
PA448576	benzocaine	Ethyl Aminobenzoate,"Ethyl P-Aminobenzoate","Ethyl P-Aminophenylcarboxylate","Ethylester Kyseliny P-Aminobenzoove","P-Aminobenzoic Acid, Ethyl Ester","P-Carbethoxyaniline","P-Ethoxycarboxylic Aniline"	Aethoform,"Amben Ethyl Ester","Americaine","Anaesthan-Syngala","Anaesthesin","Anaesthin","Anestezin","Anesthesin","Anesthesine","Anesthone","Baby Anbesol","Dermoplast","Ethoform","Hurricaine","Identhesin","Keloform","Norcain","Norcaine","Ora-Jel","Orthesin","Parathesin","Parathesine","Solu H","Topcaine"	Anbesol Gel (Benzocaine + Phenol),"Anbesol Liquid (Benzocaine + Camphor + Menthol + Phenol)","Anbesol Maximum Strength Liquid (Benzocaine + Camphor + Menthol + Phenol)","Anivy (Benzocaine + Chlorphenesin + Titanium Dioxide + Zinc Oxide)","Antibiotic Cold Sore Ointment (Benzocaine + Camphor + Menthol + Polymyxin B + Tyrothricin)","Antibiotic Lozenges (Benzocaine + Cetylpyridinium Chloride + Polymy…	Drug	ChEBI:CHEBI:116735,"ChemSpider:13854242","DrugBank:DB01086","Drugs Product Database (DPD):02223805","KEGG Compound:C07527","KEGG Drug:D00552","PubChem Compound:2337","PubChem Substance:46508891","PubChem Substance:9730","Therapeutic Targets Database:DAP001234","URL:http://en.wikipedia.org/wiki/Benzocaine"	CCOC(=O)C1=CC=C(C=C1)N	InChI=1S/C9H11NO2/c1-2-12-9(11)7-3-5-8(10)6-4-7/h3-6H,2,10H2,1H3	No	ATC:C05AD03(benzocaine),"ATC:D04AB04(benzocaine)","ATC:N01BA05(benzocaine)","ATC:R02AD01(benzocaine)","UMLS:C0005059(Benzocaine)","RxNorm:1399(Benzocaine)","NDFRT:N0000146455(BENZOCAINE)"	0	0	0	0							1399	C05AD03,"D04AB04","N01BA05","R02AD01"	2337
PA10402	benzodiazepine derivatives				Drug Class				No	ATC:N03AE(Benzodiazepine derivatives),"ATC:N05BA(Benzodiazepine derivatives)","ATC:N05CD(Benzodiazepine derivatives)"	2	1	1	1		3						N03AE,"N05BA","N05CD"
PA166131454	benzodiazepine glucoronidated metabolites				Metabolite				No		0	0	0	0
PA164712532	Benzodiazepine related drugs				Drug Class				No	ATC:N05CF(Benzodiazepine related drugs)	0	0	0	0								N05CF
PA448578	benzoic acid				Drug	ChEBI:CHEBI:30746,"Chemical Abstracts Service:532-32-1","DrugBank:DB03793","KEGG Compound:C00180","KEGG Drug:D00038","PDB:BEZ","PubChem Compound:243","PubChem Substance:3480","PubChem Substance:46504911"	C1=CC=C(C=C1)C(=O)O	InChI=1S/C7H6O2/c8-7(9)6-4-2-1-3-5-6/h1-5H,(H,8,9)	No	UMLS:C0053225(Benzoic Acid),"RxNorm:18989(Benzoic Acid)","NDFRT:N0000146160(BENZOIC ACID)"	0	0	0	0							18989		243
PA164712533	Benzomorphan derivatives				Drug Class				No	ATC:N02AD(Benzomorphan derivatives)	0	0	0	0								N02AD
PA164745459	benzonatate	Benzonatato [INN-Spanish],"Benzonatatum [INN-Latin]","Benzononatine"	Benzononantin,"Exangit","Tesalon","Tessalin","Tessalon","Tessalon Perles","Tessalon-Ciba","Ventussin","Ventussin-Loz"		Drug	ChEBI:CHEBI:3032,"Chemical Abstracts Service:104-31-4","ChemSpider:7413","DrugBank:DB00868","FDA Drug Label at DailyMed:29a88bdc-0aa7-4a4b-bbd5-47998ad1d87e","KEGG Drug:D00242","National Drug Code Directory:0904-5904-60","PubChem Compound:7699","PubChem Substance:46506376","Therapeutic Targets Database:DAP000514","URL:http://en.wikipedia.org/wiki/Benzonatate"	CCCCNC1=CC=C(C=C1)C(=O)OCCOCCOCCOCCOCCOCCOCCOCCOCCOC	InChI=1S/C30H53NO11/c1-3-4-9-31-29-7-5-28(6-8-29)30(32)42-27-26-41-25-24-40-23-22-39-21-20-38-19-18-37-17-16-36-15-14-35-13-12-34-11-10-33-2/h5-8,31H,3-4,9-27H2,1-2H3	No	MeSH:C029755(benzonatate),"ATC:R05DB01(benzonatate)","UMLS:C0053229(benzonatate)","RxNorm:18993(benzonatate)","NDFRT:N0000146864(BENZONATATE)"	0	0	0	0							18993	R05DB01	7699
PA164712534	Benzothiazepine derivatives				Drug Class				No	ATC:C08DB(Benzothiazepine derivatives)	0	0	0	0								C08DB
PA166182627	benzoyl peroxide				Drug	PubChem Compound:7187			No		0	0	0	0									7187
PA448586	benzphetamine	Benzfetamine,"Benzylamphetamine","benzphetamine hydrochloride"	Didrex		Drug	ChEBI:CHEBI:3044,"DrugBank:DB00865","FDA Drug Label at DailyMed:fe6d8813-25d9-4e56-84c7-ca6c3111a19a","KEGG Compound:C07538","National Drug Code Directory:0009-0024-01","PubChem Compound:2341","PubChem Substance:152260","Therapeutic Targets Database:DAP001147","URL:http://en.wikipedia.org/wiki/Benzphetamine"	CC(CC1=CC=CC=C1)N(C)CC2=CC=CC=C2	InChI=1S/C17H21N/c1-15(13-16-9-5-3-6-10-16)18(2)14-17-11-7-4-8-12-17/h3-12,15H,13-14H2,1-2H3	No	UMLS:C0005096(Benzphetamine),"RxNorm:1422(Benzphetamine)","NDFRT:N0000147721(BENZPHETAMINE)"	0	0	0	1							1422		2341
PA164749018	benzquinamide		BZQ,"Benzchinamide","Emete-con","Emeticon","Promecon","Quantril"		Drug	ChEBI:CHEBI:27662,"ChemSpider:2252","DrugBank:DB00767","KEGG Drug:D00243","PubChem Compound:2342","PubChem Substance:46506155","Therapeutic Targets Database:DAP000713"	CCN(CC)C(=O)C1CN2CCC3=CC(=C(C=C3C2CC1OC(=O)C)OC)OC	InChI=1S/C22H32N2O5/c1-6-23(7-2)22(26)17-13-24-9-8-15-10-20(27-4)21(28-5)11-16(15)18(24)12-19(17)29-14(3)25/h10-11,17-19H,6-9,12-13H2,1-5H3	No	MeSH:C100234(benzquinamide),"UMLS:C0053284(benzquinamide)","RxNorm:19041(benzquinamide)","NDFRT:N0000147722(BENZQUINAMIDE)"	0	0	0	0							19041		2342
PA164776841	benzthiazide		Aquatag,"Benzothiazide","Benzthazide","Dihydrex","Diucen","Edemex","Exna","Exosalt","Fovane","Freeuril","Hydrine","Lemazide","Naclex","Pfizer 1393","Proaqua","Urese"		Drug	ChEBI:CHEBI:3047,"Chemical Abstracts Service:91-33-8","ChemSpider:2253","DrugBank:DB00562","KEGG Compound:C07759","KEGG Drug:D00651","PubChem Compound:2343","PubChem Substance:46506752","PubChem Substance:9961","Therapeutic Targets Database:DAP000603"	C1=CC=C(C=C1)CSCC2=NS(=O)(=O)C3=CC(=C(C=C3N2)Cl)S(=O)(=O)N	InChI=1S/C15H14ClN3O4S3/c16-11-6-12-14(7-13(11)25(17,20)21)26(22,23)19-15(18-12)9-24-8-10-4-2-1-3-5-10/h1-7H,8-9H2,(H,18,19)(H2,17,20,21)	No	MeSH:C004463(benzothiazide),"UMLS:C0053245(benzthiazide)","RxNorm:19008(benzthiazide)","NDFRT:N0000179049(benzothiazide [Chemical/Ingredient])"	0	0	0	0							19008		2343
PA448591	benztropine	Benzatropina [INN-Spanish],"Benzatropine","Benzatropine mesilate","Benzatropinum [INN-Latin]","Benztropine Mesylate","Benztropinum","Tropine Benzohydryl Ether","benztropine"	Akitan,"Apo-Benztropine","Cobrentin","Cogentin","Cogentine","Cogentinol","PMS Benztropine"		Drug	ChEBI:CHEBI:3048,"DrugBank:DB00245","Drugs Product Database (DPD):00706531","KEGG Compound:C06846","National Drug Code Directory:0182-1299-89","PubChem Compound:6832","PubChem Substance:9064","Therapeutic Targets Database:DAP001460","URL:http://en.wikipedia.org/wiki/Benztropine"	CN1[C@@H]2CC[C@@H]1CC(C2)OC(C3=CC=CC=C3)C4=CC=CC=C4	InChI=1S/C21H25NO/c1-22-18-12-13-19(22)15-20(14-18)23-21(16-8-4-2-5-9-16)17-10-6-3-7-11-17/h2-11,18-21H,12-15H2,1H3/t18-,19-/m1/s1	No	ATC:N04AC01(benzatropine),"UMLS:C0005098(Benztropine)","RxNorm:1424(Benztropine)","NDFRT:N0000147723(BENZTROPINE)"	0	0	0	1							1424	N04AC01	6832
PA134687812	benzydamine				Drug				No	UMLS:C0005099(Benzydamine),"RxNorm:1425(Benzydamine)","NDFRT:N0000167053(Benzydamine [Chemical/Ingredient])"	0	0	0	0							1425
PA448594	benzyl alcohol				Drug				No	UMLS:C0005100(Benzyl Alcohol),"RxNorm:1426(Benzyl Alcohol)","NDFRT:N0000146159(ALCOHOL,BENZYL)"	0	0	0	0							1426
PA164748881	benzyl benzoate		Ascabin,"Ascabiol","Benylate","Benzoic acid benzyl ester","Benzoic acid, benzyl ester","Benzoic acid, phenylmethyl ester","Benzyl alcohol benzoic ester","Benzyl benzenecarboxylate","Benzyl ester","Benzyl phenylformate","Benzylester kyseliny benzoove","Benzylets","Colebenz","Novoscabin","Peruscabin","Scabagen","Scabanca","Scabide","Scabiozon","Scabitox","Scobenol","Vanzoate","Venzoate","Venzonate"	Benzyl benzoate 99+ %,"Dermadex Crm (Benzoic Acid + Benzyl Benzoate + Lindane + Salicylic Acid + Zinc Oxide + Zinc Undecylenate)"	Drug	Chemical Abstracts Service:120-51-4,"ChemSpider:13856959","DrugBank:DB00676","KEGG Drug:D01138","PubChem Compound:2345","PubChem Substance:46508023","URL:http://en.wikipedia.org/wiki/Benzyl_Benzoate"	C1=CC=C(C=C1)COC(=O)C2=CC=CC=C2	InChI=1S/C14H12O2/c15-14(13-9-5-2-6-10-13)16-11-12-7-3-1-4-8-12/h1-10H,11H2	No	MeSH:C006723(benzyl benzoate),"ATC:P03AX01(benzyl benzoate)","UMLS:C0053289(benzyl benzoate)","RxNorm:19044(benzyl benzoate)","NDFRT:N0000145990(BENZYL BENZOATE)"	0	0	0	0							19044	P03AX01	2345
PA164754810	benzylpenicilloyl polylysine		Pre-pen		Drug	ChEBI:CHEBI:59297,"Chemical Abstracts Service:2642-55-9","DrugBank:DB00895","PubChem Compound:119212","PubChem Substance:695873","Therapeutic Targets Database:DAP001314"	CC1(C(NC(S1)C(C(=O)NCCCCCC(=O)O)NC(=O)CC2=CC=CC=C2)C(=O)O)C	InChI=1S/C22H31N3O6S/c1-22(2)18(21(30)31)25-20(32-22)17(19(29)23-12-8-4-7-11-16(27)28)24-15(26)13-14-9-5-3-6-10-14/h3,5-6,9-10,17-18,20,25H,4,7-8,11-13H2,1-2H3,(H,23,29)(H,24,26)(H,27,28)(H,30,31)	No	MeSH:C015026(benzylpenicilloyl G),"UMLS:C0053327(Benzylpenicilloyl polylysine)","RxNorm:19079(Benzylpenicilloyl polylysine)","NDFRT:N0000179051(benzylpenicilloyl G polylysine [Chemical/Ingredient])"	0	0	0	0							19079		119212
PA164781356	bepotastine	Bepotastine besilate,"Betotastine besilate","TAU-284DS","bepotastine"	Talion		Drug	ChemSpider:2260,"DrugBank:DB04890","FDA Drug Label at DailyMed:adba6255-f2be-4958-9e95-93000aff74f6","KEGG Drug:D01654","National Drug Code Directory:67425-007-75","PubChem Compound:2350","PubChem Substance:46504940","PubChem Substance:5424487","Therapeutic Targets Database:DCL000719"	C1CN(CCC1OC(C2=CC=C(C=C2)Cl)C3=CC=CC=N3)CCCC(=O)O	InChI=1S/C21H25ClN2O3/c22-17-8-6-16(7-9-17)21(19-4-1-2-12-23-19)27-18-10-14-24(15-11-18)13-3-5-20(25)26/h1-2,4,6-9,12,18,21H,3,5,10-11,13-15H2,(H,25,26)	No	MeSH:C108476(betotastine besilate),"UMLS:C2698371(bepotastine)","RxNorm:863035(bepotastine)","NDFRT:N0000181653(BEPOTASTINE)"	0	0	0	0							863035		2350
PA164754755	bepridil	Bepadin	Vascor		Drug	ChEBI:CHEBI:3061,"ChemSpider:2261","DrugBank:DB01244","HET:BEP","IUPHAR Ligand:2337","KEGG Compound:C06847","PDB:BEP","PubChem Compound:2351","PubChem Substance:186733","PubChem Substance:46506353","Therapeutic Targets Database:DAP000525","URL:http://en.wikipedia.org/wiki/Bepridil"	CC(C)COCC(CN(CC1=CC=CC=C1)C2=CC=CC=C2)N3CCCC3	InChI=1S/C24H34N2O/c1-21(2)19-27-20-24(25-15-9-10-16-25)18-26(23-13-7-4-8-14-23)17-22-11-5-3-6-12-22/h3-8,11-14,21,24H,9-10,15-20H2,1-2H3	No	ATC:C08EA02(bepridil),"UMLS:C0005116(Bepridil)","RxNorm:1436(Bepridil)","NDFRT:N0000147724(BEPRIDIL)"	0	1	0	1							1436	C08EA02	2351
PA165860812	berberine				Drug	ChEBI:CHEBI:16118,"Chemical Abstracts Service:2086-83-1","DrugBank:DB04115","KEGG Compound:C00757","KEGG Drug:D00092","PDB:BER","PubChem Compound:2353","PubChem Substance:46506051"	COC1=C(C2=C[N+]3=C(C=C2C=C1)C4=CC5=C(C=C4CC3)OCO5)OC	InChI=1S/C20H18NO4/c1-22-17-4-3-12-7-16-14-9-19-18(24-11-25-19)8-13(14)5-6-21(16)10-15(12)20(17)23-2/h3-4,7-10H,5-6,11H2,1-2H3/q+1	No	UMLS:C0005117(Berberine),"RxNorm:1437(Berberine)","NDFRT:N0000181309(BERBERINE)"	1	4	0	0		3					1437		2353
PA166123556	beryllium				Drug	PubChem Compound:5460467	[Be]	InChI=1S/Be	No		0	0	0	0									5460467
PA164712535	Beta Blocking Agents	Beta adrenergic antagonists,"beta blocking agents"			Drug Class				No	ATC:C07(Beta Blocking Agents),"ATC:C07A(Beta Blocking Agents)","ATC:S01ED(Beta blocking agents)"	12	40	0	3		3						C07,"C07A","S01ED"
PA164712536	Beta Blocking Agents And Other Antihypertensives				Drug Class				No	ATC:C07F(Beta Blocking Agents And Other Antihypertensives)	0	0	0	0								C07F
PA164712537	Beta Blocking Agents And Other Diuretics				Drug Class				No	ATC:C07C(Beta Blocking Agents And Other Diuretics)	0	0	0	0								C07C
PA164712538	Beta Blocking Agents And Thiazides				Drug Class				No	ATC:C07B(Beta Blocking Agents And Thiazides)	0	0	0	0								C07B
PA164712539	Beta Blocking Agents And Vasodilators				Drug Class				No	ATC:C07E(Beta Blocking Agents And Vasodilators)	0	0	0	0								C07E
PA164712541	Beta blocking agents, non-selective				Drug Class				No	ATC:C07AA(Beta blocking agents, non-selective)	0	1	1	0								C07AA
PA164712542	Beta blocking agents, non-selective, and other antihypertensives				Drug Class				No	ATC:C07FA(Beta blocking agents, non-selective, and other antihypertensives)	0	0	0	0								C07FA
PA164712543	Beta blocking agents, non-selective, and other diuretics				Drug Class				No	ATC:C07CA(Beta blocking agents, non-selective, and other diuretics)	0	0	0	0								C07CA
PA164712544	Beta blocking agents, non-selective, and thiazides				Drug Class				No	ATC:C07BA(Beta blocking agents, non-selective, and thiazides)	0	0	0	0								C07BA
PA164712545	Beta blocking agents, non-selective, and vasodilators				Drug Class				No	ATC:C07EA(Beta blocking agents, non-selective, and vasodilators)	0	0	0	0								C07EA
PA164712546	Beta blocking agents, non-selective, thiazides and other diuretics				Drug Class				No	ATC:C07DA(Beta blocking agents, non-selective, thiazides and other diuretics)	0	0	0	0								C07DA
PA164712547	Beta blocking agents, selective				Drug Class				No	ATC:C07AB(Beta blocking agents, selective)	1	2	1	0		4						C07AB
PA164712548	Beta blocking agents, selective, and other antihypertensives				Drug Class				No	ATC:C07FB(Beta blocking agents, selective, and other antihypertensives)	0	0	0	0								C07FB
PA164712549	Beta blocking agents, selective, and other diuretics				Drug Class				No	ATC:C07CB(Beta blocking agents, selective, and other diuretics)	0	0	0	0								C07CB
PA164712550	Beta blocking agents, selective, and thiazides				Drug Class				No	ATC:C07BB(Beta blocking agents, selective, and thiazides)	0	0	0	0								C07BB
PA164712551	Beta blocking agents, selective, and vasodilators				Drug Class				No	ATC:C07EB(Beta blocking agents, selective, and vasodilators)	0	0	0	0								C07EB
PA164712552	Beta blocking agents, selective, thiazides and other diuretics				Drug Class				No	ATC:C07DB(Beta blocking agents, selective, thiazides and other diuretics)	0	0	0	0								C07DB
PA164712540	Beta Blocking Agents, Thiazides And Other Diuretics				Drug Class				No	ATC:C07D(Beta Blocking Agents, Thiazides And Other Diuretics)	0	0	0	0								C07D
PA448601	beta carotene	beta-carotene			Drug				No	UMLS:C0053396(Beta Carotene),"RxNorm:19143(Beta Carotene)","NDFRT:N0000148286(BETA CAROTENE)"	0	0	0	0							19143
PA165958372	betahistine		Serc		Drug	ChEBI:CHEBI:35677,"ChemSpider:2276","DrugBank:DB06698","KEGG Drug:D07522","PubChem Compound:2366","PubChem Substance:99443252"	CNCCC1=CC=CC=N1	InChI=1S/C8H12N2/c1-9-7-5-8-4-2-3-6-10-8/h2-4,6,9H,5,7H2,1H3	No	ATC:N07CA01(betahistine),"UMLS:C0005301(BETAHISTINE)","RxNorm:1511(BETAHISTINE)","NDFRT:N0000167237(Betahistine [Chemical/Ingredient])"	0	0	0	0							1511	N07CA01	2366
PA448603	betaine				Drug				No	ATC:A16AA(Amino acids and derivatives),"UMLS:C0005304(Betaine)","RxNorm:1512(Betaine)","NDFRT:N0000147725(BETAINE)"	0	0	0	0							1512	A16AA
PA452154	beta-lactam antibacterials, penicillins				Drug Class				No	ATC:J01C(Beta-lactam Antibacterials, Penicillins)	0	0	0	0								J01C
PA164712554	Beta-lactamase inhibitors				Drug Class				No	ATC:J01CG(Beta-lactamase inhibitors),"UMLS:C1373040(beta Lactamase Inhibitors [MoA])","NDFRT:N0000000202(beta Lactamase Inhibitors [MoA])"	0	0	0	0								J01CG
PA164712555	Beta-lactamase resistant penicillins				Drug Class				No	ATC:J01CF(Beta-lactamase resistant penicillins)	0	0	0	0								J01CF
PA164712556	Beta-lactamase sensitive penicillins				Drug Class				No	ATC:J01CE(Beta-lactamase sensitive penicillins)	0	0	0	0								J01CE
PA164754818	betamethasone		Alphatrex,"Bebate","Becort","Bedifos","Beta-Methasone","Beta-Methasone Alcohol","Beta-Val","Betacorlan","Betacortril","Betaderm","Betadexamethasone","Betafluorene","Betamamallet","Betametasona [INN-Spanish]","Betametasone [DCIT]","Betamethasone Alcohol","Betamethasone Base","Betamethasone Cream","Betamethasone Dipropionate","Betamethasone Sodium Phosphate","Betamethasone Valearate","Betamethasone…	Lotrisone (betamethasone + clotrimazole)	Drug	ChEBI:CHEBI:3077,"ChemSpider:9399","DrugBank:DB00443","Drugs Product Database (DPD):00716618","FDA Drug Label at DailyMed:8940d60f-f35c-457f-839f-2cb46c00e22e","KEGG Drug:D00244","National Drug Code Directory:0085-0942-05","PubChem Compound:9782","PubChem Substance:152998","PubChem Substance:46505155","Therapeutic Targets Database:DAP001043","URL:http://en.wikipedia.org/wiki/Betamethasone"	C[C@H]1C[C@H]2[C@@H]3CCC4=CC(=O)C=C[C@@]4([C@]3([C@H](C[C@@]2([C@]1(C(=O)CO)O)C)O)F)C	InChI=1S/C22H29FO5/c1-12-8-16-15-5-4-13-9-14(25)6-7-19(13,2)21(15,23)17(26)10-20(16,3)22(12,28)18(27)11-24/h6-7,9,12,15-17,24,26,28H,4-5,8,10-11H2,1-3H3/t12-,15-,16-,17-,19-,20-,21-,22-/m0/s1	No	ATC:A07EA04(betamethasone),"ATC:C05AA05(betamethasone)","ATC:D07AC01(betamethasone)","ATC:D07XC01(betamethasone)","ATC:H02AB01(betamethasone)","ATC:R01AD06(betamethasone)","ATC:R03BA04(betamethasone)","ATC:S01BA06(betamethasone)","ATC:S01CB04(betamethasone)","ATC:S02BA07(betamethasone)","ATC:S03BA03(betamethasone)","UMLS:C0005308(Betamethasone)","RxNorm:1514(Betamethasone)","NDFRT:N0000146957(BET…	0	0	0	0							1514	A07EA04,"C05AA05","D07AC01","D07XC01","H02AB01","R01AD06","R03BA04","S01BA06","S01CB04","S02BA07","S03BA03"	9782
PA448611	betaxolol	Betaxolol HCL,"Betaxololum [INN-Latin]","Betazolol"	Betaxon,"Betoptic","Betoptic S","Kerlone"		Drug	BindingDB:50026854,"ChEBI:CHEBI:3082","Chemical Abstracts Service:63659-19-8","ChemSpider:2279","DrugBank:DB00195","Drugs Product Database (DPD):02235971","FDA Drug Label at DailyMed:31b9b263-11fd-4495-83dd-ababf0d70e9e","IUPHAR Ligand:549","KEGG Compound:C06849","National Drug Code Directory:0065-0245-20","PubChem Compound:2369","PubChem Substance:46506041","PubChem Substance:9067","Therapeutic …	CC(C)NCC(COC1=CC=C(C=C1)CCOCC2CC2)O	InChI=1S/C18H29NO3/c1-14(2)19-11-17(20)13-22-18-7-5-15(6-8-18)9-10-21-12-16-3-4-16/h5-8,14,16-17,19-20H,3-4,9-13H2,1-2H3	No	ATC:C07AB05(betaxolol),"ATC:S01ED02(betaxolol)","UMLS:C0005320(Betaxolol)","RxNorm:1520(Betaxolol)","NDFRT:N0000147726(BETAXOLOL)"	0	0	0	0							1520	C07AB05,"S01ED02"	2369
PA164784036	betazole	Ametazole,"Betazol [INN-Spanish]","Betazolo [DCIT]","Betazolum [INN-Latin]"	Histalog		Drug	ChEBI:CHEBI:59170,"ChemSpider:7455","DrugBank:DB00272","PubChem Compound:7741","PubChem Substance:10503079","PubChem Substance:46506808","Therapeutic Targets Database:DAP001081","URL:http://en.wikipedia.org/wiki/Betazole"	C1=C(NN=C1)CCN	InChI=1S/C5H9N3/c6-3-1-5-2-4-7-8-5/h2,4H,1,3,6H2,(H,7,8)	No	ATC:V04CG02(betazole),"UMLS:C0005321(BETAZOLE)","NDFRT:N0000176139(BETAZOLE)"	0	0	0	0								V04CG02	7741
PA448613	bethanechol	Amidopropyldimethylbetaine,"BTC","Besacholine","Beta-Methyl Carbachol Chloride","Bethaine Choline Chloride","Bethanechol Chloride","Carbamylmethylcholine Chloride"	Duvoid,"Mechotane","Mechothane","Mecothane","Mictone","Mictrol","Myocholine","Myotonachol","Myotonine Chloride","Urabeth","Urecholine","Urecholine Chloride","Uro-Carb"		Drug	ChEBI:CHEBI:3084,"Chemical Abstracts Service:590-63-6","ChemSpider:2280","DrugBank:DB01019","Drugs Product Database (DPD):02237048","FDA Drug Label at DailyMed:cb6a43e9-5663-47e1-8f77-ed4cb806436d","IUPHAR Ligand:297","KEGG Compound:C06850","National Drug Code Directory:0527-1332-01","PubChem Compound:2370","PubChem Substance:46507707","PubChem Substance:9068","Therapeutic Targets Database:DAP000…	CC(C[N+](C)(C)C)OC(=O)N	InChI=1S/C7H16N2O2/c1-6(11-7(8)10)5-9(2,3)4/h6H,5H2,1-4H3,(H-,8,10)/p+1	No	ATC:N07AB02(bethanechol),"UMLS:C0053526(Bethanechol)","RxNorm:19257(Bethanechol)","NDFRT:N0000147727(BETHANECHOL)"	0	0	0	0							19257	N07AB02	2370
PA164743235	bethanidine	Betanidin,"Betanidine","Bethanidine sulfate"	Esbatal,"Regulin","Tenathan"		Drug	ChEBI:CHEBI:3079,"ChEBI:CHEBI:37937","Chemical Abstracts Service:114-85-2","DrugBank:DB00217","KEGG Compound:C08539","KEGG Drug:D01603","PubChem Compound:6324770","PubChem Substance:10732","Therapeutic Targets Database:DAP000047"	C\1[C@H](NC(=C/C1=C/C=[N+]2[C@@H](CC3=CC(=C(C=C32)O)O)C(=O)[O-])C(=O)O)C(=O)O	InChI=1S/C18H16N2O8/c21-14-6-9-5-13(18(27)28)20(12(9)7-15(14)22)2-1-8-3-10(16(23)24)19-11(4-8)17(25)26/h1-3,6-7,11,13H,4-5H2,(H5,21,22,23,24,25,26,27,28)/t11-,13-/m0/s1	No	ATC:C02CC01(betanidine),"UMLS:C0005324(Bethanidine)","RxNorm:1523(Bethanidine)","NDFRT:N0000166585(Bethanidine [Chemical/Ingredient])"	0	0	0	0							1523	C02CC01	6324770
PA130232992	bevacizumab	Avastin,"R-435","antiVEGF","bevacizumab"	Avastin		Drug	Chemical Abstracts Service:216974-75-3,"ClinicalTrials.gov:NCT00088894","ClinicalTrials.gov:NCT00110214","ClinicalTrials.gov:NCT00467142","ClinicalTrials.gov:NCT00537173","ClinicalTrials.gov:NCT00621686","ClinicalTrials.gov:NCT00798603","ClinicalTrials.gov:NCT00826540","ClinicalTrials.gov:NCT01217398","ClinicalTrials.gov:NCT01338753","ClinicalTrials.gov:NCT01359397","ClinicalTrials.gov:NCT0142688…			No	ATC:L01XC07(bevacizumab),"UMLS:C0796392(bevacizumab)","RxNorm:253337(bevacizumab)","NDFRT:N0000148845(BEVACIZUMAB)"	23	10	1	0		3					253337	L01XC07
PA164743236	bevantolol	1-(3,4-Dimethoxyphenethylamino)-3-(m-tolyloxy)-2-propanol,"Bevantololum [inn-latin]"			Drug	ChEBI:CHEBI:238698,"Chemical Abstracts Service:59170-23-9","ChemSpider:2282","DrugBank:DB01295","PubChem Compound:2372","PubChem Substance:14952538","PubChem Substance:46506014","Therapeutic Targets Database:DAP000897"	CC1=CC(=CC=C1)OCC(CNCCC2=CC(=C(C=C2)OC)OC)O	InChI=1S/C20H27NO4/c1-15-5-4-6-18(11-15)25-14-17(22)13-21-10-9-16-7-8-19(23-2)20(12-16)24-3/h4-8,11-12,17,21-22H,9-10,13-14H2,1-3H3	No	MeSH:C021148(bevantolol),"ATC:C07AB06(bevantolol)"	0	1	0	0								C07AB06	2372
PA164752250	bexarotene	bexarotene	Targret,"Targretin","Targretin-gel","Targretyn","Targrexin"		Drug	ChEBI:CHEBI:50859,"Chemical Abstracts Service:153559-49-0","ChemSpider:74139","DrugBank:DB00307","FDA Drug Label at DailyMed:63656f64-e240-4855-8df9-ca1655863735","National Drug Code Directory:64365-502-01","PubChem Compound:82146","PubChem Substance:46509119","PubChem Substance:659076","Therapeutic Targets Database:DAP000276","URL:http://en.wikipedia.org/wiki/Bexarotene"	CC1=CC2=C(C=C1C(=C)C3=CC=C(C=C3)C(=O)O)C(CCC2(C)C)(C)C	InChI=1S/C24H28O2/c1-15-13-20-21(24(5,6)12-11-23(20,3)4)14-19(15)16(2)17-7-9-18(10-8-17)22(25)26/h7-10,13-14H,2,11-12H2,1,3-6H3,(H,25,26)	No	MeSH:C095105(bexarotene),"ATC:L01XX25(bexarotene)","UMLS:C0765273(bexarotene)","RxNorm:233272(bexarotene)","NDFRT:N0000148643(BEXAROTENE)"	0	0	0	1							233272	L01XX25	82146
PA162364313	bezafibrate	Bezafibrat,"Bezafibrato [inn-spanish]","Bezafibratum [inn-latin]"	Befizal,"Bezalip","Bezalip retard","Bezatol","Bezatol SR","Cedur"	Hepaconda (bezafibrate + chenodeoxycholic acid)	Drug	BindingDB:28701,"ChEBI:CHEBI:31284","ChEBI:CHEBI:47612","Chemical Abstracts Service:41859-67-0","ChemSpider:35728","DrugBank:DB01393","Drugs Product Database (DPD):02083523","HET:PEM","KEGG Drug:D01366","PDB:PEM","PubChem Compound:39042","PubChem Substance:10321679","PubChem Substance:46509188","Therapeutic Targets Database:DAP001182","URL:http://en.wikipedia.org/wiki/Bezafibrate"	CC(C)(C(=O)O)OC1=CC=C(C=C1)CCNC(=O)C2=CC=C(C=C2)Cl	InChI=1S/C19H20ClNO4/c1-19(2,18(23)24)25-16-9-3-13(4-10-16)11-12-21-17(22)14-5-7-15(20)8-6-14/h3-10H,11-12H2,1-2H3,(H,21,22)(H,23,24)	No	ATC:C10AB02(bezafibrate),"UMLS:C0005330(Bezafibrate)","RxNorm:1525(Bezafibrate)","NDFRT:N0000166742(Bezafibrate [Chemical/Ingredient])"	0	2	0	0							1525	C10AB02	39042
PA164746255	bicalutamide		Casodex		Drug	BindingDB:18678,"ChEBI:CHEBI:100717","Chemical Abstracts Service:90357-06-5","ChemSpider:50614","DrugBank:DB01128","Drugs Product Database (DPD):02184478","FDA Drug Label at DailyMed:0c3b8420-01ec-4a4a-97a2-222884522963","KEGG Compound:C08160","KEGG Drug:D00961","National Drug Code Directory:0378-7017-93","PubChem Compound:2375","PubChem Substance:46505386","Therapeutic Targets Database:DAP000092…	CC(CS(=O)(=O)C1=CC=C(C=C1)F)(C(=O)NC2=CC(=C(C=C2)C#N)C(F)(F)F)O	InChI=1S/C18H14F4N2O4S/c1-17(26,10-29(27,28)14-6-3-12(19)4-7-14)16(25)24-13-5-2-11(9-23)15(8-13)18(20,21)22/h2-8,26H,10H2,1H3,(H,24,25)	No	MeSH:C053541(bicalutamide),"ATC:L02BB03(bicalutamide)","UMLS:C0285590(bicalutamide)","RxNorm:83008(bicalutamide)","NDFRT:N0000148428(BICALUTAMIDE)"	0	0	0	0							83008	L02BB03	2375
PA164746464	bifonazole	(+-)-1-(p,alpha-Diphenylbenzyl)imidazole,"(+-)1-([1,1'-Biphenyl]-4-ylphenylmethyl)-1H-imidazole","1-((4-Biphenylyl)phenylmethyl)-1H-imidazole","1-(alpha-(4-Biphenylyl)benzyl)imidazole","1-(p,alpha-Diphenylbenzyl)imidazole","Bay h 4502","Bifonazol [inn-spanish]","Bifonazolum [inn-latin]","Trifonazole"	Amycor,"Azolmen","Mycospor"		Drug	BindingDB:50128548,"Chemical Abstracts Service:60628-96-8","ChemSpider:2287","DrugBank:DB04794","HET:TMI","PDB:TMI","PubChem Compound:2378","PubChem Substance:10461678","PubChem Substance:46507284","Therapeutic Targets Database:DAP000877","URL:http://en.wikipedia.org/wiki/Bifonazole"	C1=CC=C(C=C1)C2=CC=C(C=C2)C(C3=CC=CC=C3)N4C=CN=C4	InChI=1S/C22H18N2/c1-3-7-18(8-4-1)19-11-13-21(14-12-19)22(24-16-15-23-17-24)20-9-5-2-6-10-20/h1-17,22H	No	MeSH:C036596(bifonazole),"ATC:D01AC10(bifonazole)","UMLS:C0053570(bifonazole)","RxNorm:19295(bifonazole)"	0	0	0	0							19295	D01AC10	2378
PA164712557	Biguanides				Drug Class				No	ATC:A10BA(Biguanides),"ATC:P01BB(Biguanides)","UMLS:C0005382(Biguanides [Chemical/Ingredient])","NDFRT:N0000007698(Biguanides [Chemical/Ingredient])"	0	0	0	0								A10BA,"P01BB"
PA164712559	Biguanides and amidines				Drug Class				No	ATC:D08AC(Biguanides and amidines)	0	0	0	0								D08AC
PA448617	bile acid preparations				Drug Class				No	ATC:A05A(Bile Therapy),"ATC:A05AA(Bile acid preparations)","ATC:C10AC(Bile acid sequestrants)"	0	0	0	0								A05A,"A05AA","C10AC"
PA164712560	Bile And Liver Therapy				Drug Class				No	ATC:A05(Bile And Liver Therapy)	0	0	0	0								A05
PA166123346	bilirubin				Drug	PubChem Compound:5280352	CC1=C(NC(=C1CCC(=O)O)CC2=C(C(=C(N2)/C=C\3/C(=C(C(=O)N3)C)C=C)C)CCC(=O)O)/C=C\4/C(=C(C(=O)N4)C=C)C	InChI=1S/C33H36N4O6/c1-7-20-19(6)32(42)37-27(20)14-25-18(5)23(10-12-31(40)41)29(35-25)15-28-22(9-11-30(38)39)17(4)24(34-28)13-26-16(3)21(8-2)33(43)36-26/h7-8,13-14,34-35H,1-2,9-12,15H2,3-6H3,(H,36,43)(H,37,42)(H,38,39)(H,40,41)/b26-13-,27-14-	No		1	6	0	1		3							5280352
PA164748867	bimatoprost	AGN 192024,"bimatoprost"	Lumigan		Drug	ChEBI:CHEBI:51230,"Chemical Abstracts Service:155206-00-1","ChemSpider:4470565","DrugBank:DB00905","Drugs Product Database (DPD):02245860","FDA Drug Label at DailyMed:34f83d9d-2c64-463e-8a90-9a460fedfead","HET:15M","IUPHAR Ligand:1958","National Drug Code Directory:0023-3616-03","PDB:15M","PubChem Compound:5311027","PubChem Substance:46505334","PubChem Substance:7978793","Therapeutic Targets Data…	CCNC(=O)CCC/C=C\C[C@H]1[C@H](C[C@H]([C@@H]1/C=C/[C@H](CCC2=CC=CC=C2)O)O)O	InChI=1S/C25H37NO4/c1-2-26-25(30)13-9-4-3-8-12-21-22(24(29)18-23(21)28)17-16-20(27)15-14-19-10-6-5-7-11-19/h3,5-8,10-11,16-17,20-24,27-29H,2,4,9,12-15,18H2,1H3,(H,26,30)/b8-3-,17-16+/t20-,21+,22+,23-,24+/m0/s1	No	MeSH:C420823(bimatoprost),"ATC:S01EE03(bimatoprost)","UMLS:C0937917(bimatoprost)","RxNorm:283810(bimatoprost)","NDFRT:N0000148703(BIMATOPROST)"	0	0	0	0							283810	S01EE03	5311027
PA166179867	binimetinib				Drug	DrugBank:DB11967,"PubChem Compound:10288191"	CN1C=NC2=C1C=C(C(=C2F)NC3=C(C=C(C=C3)Br)F)C(=O)NOCCO	InChI=1S/C17H15BrF2N4O3/c1-24-8-21-16-13(24)7-10(17(26)23-27-5-4-25)15(14(16)20)22-12-3-2-9(18)6-11(12)19/h2-3,6-8,22,25H,4-5H2,1H3,(H,23,26)	No		0	0	0	0			Testing required	Testing required					10288191
PA164712561	Bioflavonoids				Drug Class				No	ATC:C05CA(Bioflavonoids),"UMLS:C0005492(Bioflavonoids)","RxNorm:1562(Bioflavonoids)","NDFRT:N0000021480(BIOFLAVONOID)"	0	0	0	0							1562	C05CA
PA448625	biotin	(+)-Biotin,"(+)-cis-Hexahydro-2-oxo-1H-thieno[3,4]imidazole-4-valeric acid","Coenzyme R","D(+)-Biotin","D-Biotin","Vitamin B7","Vitamin H","cis-(+)-Tetrahydro-2-oxothieno[3,4]imidazoline-4-valeric acid"	Biodermatin,"Bioepiderm","Bios II","Biotin Forte","Factor S","Lutavit H2","Meribin","Rovimix H2"		Drug	BindingDB:12,"ChEBI:CHEBI:15956","Chemical Abstracts Service:58-85-5","ChemSpider:149962","DrugBank:DB00121","Drugs Product Database (DPD):00189189","HET:BTN","KEGG Compound:C00120","KEGG Drug:D00029","PDB:BTN","PubChem Compound:171548","PubChem Substance:3420","PubChem Substance:46508694","URL:http://en.wikipedia.org/wiki/Biotin"	C1[C@H]2[C@@H]([C@@H](S1)CCCCC(=O)O)NC(=O)N2	InChI=1S/C10H16N2O3S/c13-8(14)4-2-1-3-7-9-6(5-16-7)11-10(15)12-9/h6-7,9H,1-5H2,(H,13,14)(H2,11,12,15)/t6-,7-,9-/m0/s1	No	ATC:A11HA05(biotin),"UMLS:C0005575(Biotin)","RxNorm:1588(Biotin)","NDFRT:N0000146018(BIOTIN)"	0	0	0	0							1588	A11HA05	171548
PA448626	biperiden	Beperiden,"Biperiden Hydrochloride","Biperiden [Usan:Ban:Inn:Jan]","Biperidene Hydrochloride","Biperidene [INN-French]","Biperideno [INN-Spanish]","Biperidenum [INN-Latin]","Biperidine","Biperidine Hydrochloride"	Akineton,"Akinophyl"		Drug	BindingDB:50240680,"ChEBI:CHEBI:3112","ChemSpider:2289","DrugBank:DB00810","Drugs Product Database (DPD):00124982","FDA Drug Label at DailyMed:b4dc473f-fbd3-4ad9-83af-5ed2a33e6eae","KEGG Compound:C07941","KEGG Drug:D00779","National Drug Code Directory:49884-693-01","PubChem Compound:2381","PubChem Substance:153864","PubChem Substance:46508325","Therapeutic Targets Database:DAP001125","URL:http:/…	C1CCN(CC1)CCC(C2CC3CC2C=C3)(C4=CC=CC=C4)O	InChI=1S/C21H29NO/c23-21(19-7-3-1-4-8-19,11-14-22-12-5-2-6-13-22)20-16-17-9-10-18(20)15-17/h1,3-4,7-10,17-18,20,23H,2,5-6,11-16H2	No	ATC:N04AA02(biperiden),"UMLS:C0005578(Biperiden)","RxNorm:1589(Biperiden)","NDFRT:N0000147728(BIPERIDEN)"	0	0	0	0							1589	N04AA02	2381
PA164924560	Biricodar		Incel,"VX-170"		Drug	PubChem Compound:3037617	COC1=CC(=CC(=C1OC)OC)C(=O)C(=O)N2CCCC[C@H]2C(=O)OC(CCCC3=CN=CC=C3)CCCC4=CN=CC=C4	InChI=1S/C34H41N3O7/c1-41-29-20-26(21-30(42-2)32(29)43-3)31(38)33(39)37-19-5-4-16-28(37)34(40)44-27(14-6-10-24-12-8-17-35-22-24)15-7-11-25-13-9-18-36-23-25/h8-9,12-13,17-18,20-23,27-28H,4-7,10-11,14-16,19H2,1-3H3/t28-/m0/s1	No		0	0	0	1									3037617
PA146096021	bisantrene				Drug				No		3	3	0	0		4
PA164712562	Bismuth preparations				Drug Class				No	ATC:A07BB(Bismuth preparations)	0	0	0	0								A07BB
PA164774805	bismuth subsalicylate	Bismuth oxide salicylate,"Bismuth oxysalicylate","Bismuth(III) subsalicylate","Bismuthi subsalicylas","Bismutum subsalicylicum","bismuth"	Bismatrol,"Bismed","Bismuth caplets","Bismuth chewables","Extra strength bismuth","Extra-strength bismuth","Maalox multi action","PMS-bismuth subsalicylate","Pepto-bismol","Spiromak forte","Stabisol","Vismut","Wismutsubsalicylat"	Bismuth + Antacid [Chewable Tablets] (Bismuth Subsalicylate + Calcium Carbonate),"Pepto-Bismol Chewables (Bismuth Subsalicylate + Calcium Carbonate)","Watkins Settelz (Bismuth Subsalicylate + Pectin + Phenyl Salicylate)"	Drug	ChEBI:CHEBI:261649,"Chemical Abstracts Service:14882-18-9","ChemSpider:17615374","DrugBank:DB01294","Drugs Product Database (DPD):02262363","KEGG Compound:C07870","KEGG Drug:D00728","PubChem Compound:16682734","PubChem Substance:46507128","PubChem Substance:7847793","URL:http://en.wikipedia.org/wiki/Bismuth_subsalicylate"	C1=CC=C2C(=C1)C(=O)O[Bi]O2.O	InChI=1S/C7H6O3.Bi.H2O/c8-6-4-2-1-3-5(6)7(9)10;;/h1-4,8H,(H,9,10);;1H2/q;+2;/p-2	No	MeSH:C015715(bismuth subsalicylate),"ATC:A02BA(H2-receptor antagonists)","ATC:A02BX(Other drugs for peptic ulcer and gastro-oesophageal reflux disease (GORD))","UMLS:C0053792(bismuth subsalicylate)","RxNorm:19478(bismuth subsalicylate)","NDFRT:N0000147252(BISMUTH SUBSALICYLATE)"	0	0	0	0							19478	A02BA,"A02BX"	16682734
PA448641	bisoprolol	Bisoprolol Fumarate,"Bisoprolol Hemifumarate","Bisoprolol fumerate"	Cardicor,"Concor","Condyline","Condylox","Detensiel","Emconcor","Emcor","Euradal","Isoten","Monocor","Soloc","Soprol","Zebeta"	Ziac (bisoprolol + hydrochlorothiazide)	Drug	BindingDB:25751,"ChEBI:CHEBI:3127","ChemSpider:2312","DrugBank:DB00612","Drugs Product Database (DPD):02247439","FDA Drug Label at DailyMed:621d9058-804a-4f46-a047-ea6e432eee49","KEGG Compound:C06852","KEGG Drug:D02342","National Drug Code Directory:0378-0523-93","PubChem Compound:2405","PubChem Substance:187179","PubChem Substance:46508844","Therapeutic Targets Database:DAP000483","URL:http://en…	CC(C)NCC(COC1=CC=C(C=C1)COCCOC(C)C)O	InChI=1S/C18H31NO4/c1-14(2)19-11-17(20)13-23-18-7-5-16(6-8-18)12-21-9-10-22-15(3)4/h5-8,14-15,17,19-20H,9-13H2,1-4H3	No	ATC:C07AB07(bisoprolol),"UMLS:C0053799(Bisoprolol)","RxNorm:19484(Bisoprolol)","NDFRT:N0000021928(BISOPROLOL)"	2	8	0	1	DPWG	3					19484	C07AB07	2405
PA166184057	bisoprolol fumarate / perindopril arginine				Drug				No		0	0	0	0				Actionable PGx
PA164712563	Bisphosphonates	Bisphosphonate			Drug Class				No	ATC:M05BA(Bisphosphonates),"UMLS:C0012544(Diphosphonates [Chemical/Ingredient])","NDFRT:N0000007707(Diphosphonates [Chemical/Ingredient])"	13	1	0	1		3						M05BA
PA164712564	Bisphosphonates, combinations				Drug Class				No	ATC:M05BB(Bisphosphonates, combinations)	0	0	0	0								M05BB
PA164712565	Bisquaternary ammonium compounds				Drug Class				No	ATC:C02BC(Bisquaternary ammonium compounds)	0	0	0	0								C02BC
PA10032	bivalirudin	Angiomax,"bivalirudin"	Angiomax,"Angiox"		Drug	Chemical Abstracts Service:128270-60-0,"DrugBank:DB00006","Drugs Product Database (DPD):02246533","FDA Drug Label at DailyMed:911cd48f-01ea-4dec-b30c-95e7e0ea9d2a","National Drug Code Directory:65293-001-01","PubChem Compound:16129704","PubChem Substance:214065","Therapeutic Targets Database:DAP000542","URL:http://en.wikipedia.org/wiki/Bivalirudin"	CC[C@H](C)[C@@H](C(=O)N1CCC[C@H]1C(=O)N[C@@H](CCC(=O)O)C(=O)N[C@@H](CCC(=O)O)C(=O)N[C@@H](CC2=CC=C(C=C2)O)C(=O)N[C@@H](CC(C)C)C(=O)O)NC(=O)[C@H](CCC(=O)O)NC(=O)[C@H](CCC(=O)O)NC(=O)[C@H](CC3=CC=CC=C3)NC(=O)[C@H](CC(=O)O)NC(=O)CNC(=O)[C@H](CC(=O)N)NC(=O)CNC(=O)CNC(=O)CNC(=O)CNC(=O)[C@@H]4CCCN4C(=O)[C@H](CCCNC(=N)N)NC(=O)[C@@H]5CCCN5C(=O)[C@@H](CC6=CC=CC=C6)N	InChI=1S/C98H138N24O33/c1-5-52(4)82(96(153)122-39-15-23-70(122)92(149)114-60(30-34-79(134)135)85(142)111-59(29-33-78(132)133)86(143)116-64(43-55-24-26-56(123)27-25-55)89(146)118-67(97(154)155)40-51(2)3)119-87(144)61(31-35-80(136)137)112-84(141)58(28-32-77(130)131)113-88(145)63(42-54-18-10-7-11-19-54)117-90(147)66(45-81(138)139)110-76(129)50-107-83(140)65(44-71(100)124)109-75(128)49-106-73(126)47-…	No	ATC:B01AE06(bivalirudin),"UMLS:C0168273(bivalirudin)","RxNorm:60819(bivalirudin)","NDFRT:N0000148708(BIVALIRUDIN)"	0	0	0	0							60819	B01AE06	16129704
PA448645	bleomycin	BLM,"Bleocin","Bleomicin","Bleomicina [INN-Spanish]","Bleomycin A2","Bleomycin B2","Bleomycin sulfate","Bleomycine [INN-French]","Bleomycinum [INN-Latin]"	Blenoxane,"Bleo"		Drug	BindingDB:50122169,"ChEBI:CHEBI:22907","ChEBI:CHEBI:3139","Chemical Abstracts Service:9041-93-4","ChemSpider:4514492","DrugBank:DB00290","Drugs Product Database (DPD):02131692","FDA Drug Label at DailyMed:2ef2901b-e3ee-47ba-81d9-48c6668fd19b","HET:BLM","KEGG Compound:C06854","National Drug Code Directory:0703-3154-01","PDB:BLM","PubChem Compound:5360373","PubChem Substance:46509116","PubChem Subs…	CC1=C(N=C(N=C1N)[C@H](CC(=O)N)NC[C@@H](C(=O)N)N)C(=O)N[C@@H]([C@H](C2=CN=CN2)OC3C(C(C(C(O3)CO)O)O)OC4C(C(C(C(O4)CO)O)OC(=O)N)O)C(=O)N[C@H](C)[C@H]([C@H](C)C(=O)N[C@@H]([C@@H](C)O)C(=O)NCCC5=NC(=CS5)C6=NC(=CS6)C(=O)NCCC[S+](C)C)O	InChI=1S/C55H83N17O21S3/c1-20-33(69-46(72-44(20)58)25(12-31(57)76)64-13-24(56)45(59)82)50(86)71-35(41(26-14-61-19-65-26)91-54-43(39(80)37(78)29(15-73)90-54)92-53-40(81)42(93-55(60)88)38(79)30(16-74)89-53)51(87)66-22(3)36(77)21(2)47(83)70-34(23(4)75)49(85)63-10-8-32-67-28(18-94-32)52-68-27(17-95-52)48(84)62-9-7-11-96(5)6/h14,17-19,21-25,29-30,34-43,53-54,64,73-75,77-81H,7-13,15-16,56H2,1-6H3,(H13-…	No	ATC:L01DC01(bleomycin),"UMLS:C0005740(Bleomycin)","RxNorm:1622(Bleomycin)","NDFRT:N0000147730(BLEOMYCIN)"	10	24	0	0		3					1622	L01DC01	5360373
PA166129524	blinatumomab		Blincyto		Drug				No	RxNorm:1597258(blinatumomab)	0	0	0	0			Informative PGx	Informative PGx			1597258
PA164712566	Blood And Blood Forming Organs				Drug Class				No	ATC:B(Blood And Blood Forming Organs)	0	0	0	0								B
PA164712567	Blood And Related Products				Drug Class				No	ATC:B05A(Blood And Related Products)	0	0	0	0								B05A
PA164712570	Blood coagulation factors				Drug Class				No	ATC:B02BD(Blood coagulation factors),"UMLS:C0005789(Blood Coagulation Factors [Chemical/Ingredient])","NDFRT:N0000007914(Blood Coagulation Factors [Chemical/Ingredient])"	0	0	0	0								B02BD
PA164712568	Blood Glucose Lowering Drugs, Excl. Insulins				Drug Class				No	ATC:A10B(Blood Glucose Lowering Drugs, Excl. Insulins)	0	0	0	0								A10B
PA164712569	Blood Substitutes And Perfusion Solutions				Drug Class				No	ATC:B05(Blood Substitutes And Perfusion Solutions)	0	0	0	0								B05
PA164712571	Blood substitutes and plasma protein fractions				Drug Class				No	ATC:B05AA(Blood substitutes and plasma protein fractions)	0	0	0	0								B05AA
PA164712572	Blood tests, auxiliary products				Drug Class				No	ATC:V07AD(Blood tests, auxiliary products)	0	0	0	0								V07AD
PA164712573	Blood transfusion, auxiliary products				Drug Class				No	ATC:V07AC(Blood transfusion, auxiliary products)	0	0	0	0								V07AC
PA166122526	bnp-32		B-type natriuretic peptide,"Brain natriuretic peptide-32","Natriuretic Peptide, Brain"		Drug	PubChem Compound:16132422	CC[C@H](C)[C@@H](C(=O)N[C@@H](CO)C(=O)N[C@@H](CO)C(=O)N[C@@H](CO)C(=O)N[C@@H](CO)C(=O)NCC(=O)N[C@@H](CC(C)C)C(=O)NCC(=O)N[C@@H](CS)C(=O)N[C@@H](CCCCN)C(=O)N[C@@H](C(C)C)C(=O)N[C@@H](CC(C)C)C(=O)N[C@@H](CCCNC(=N)N)C(=O)N[C@@H](CCCNC(=N)N)C(=O)N[C@@H](CC1=CN=CN1)C(=O)O)NC(=O)[C@H](CCCNC(=N)N)NC(=O)[C@H](CC(=O)O)NC(=O)[C@H](CCSC)NC(=O)[C@H](CCCCN)NC(=O)[C@H](CCCNC(=N)N)NC(=O)CNC(=O)[C@H](CC2=CC=CC=C…	InChI=1S/C143H246N50O42S4/c1-13-76(10)112(137(232)189-99(68-199)131(226)188-98(67-198)130(225)187-97(66-197)129(224)186-96(65-196)117(212)166-59-105(202)169-90(52-72(2)3)114(209)163-61-107(204)171-100(69-236)132(227)177-83(32-19-22-44-146)124(219)190-111(75(8)9)136(231)184-91(53-73(4)5)127(222)175-84(34-24-46-159-141(151)152)121(216)174-85(35-25-47-160-142(153)154)122(217)185-94(139(234)235)55-78…	No		0	0	0	0									16132422
PA165948902	boceprevir	n-(3-amino-1-(cyclobutylmethyl)-2,3-dioxopropyl)-3-(2-((((1,1-dimethylethyl)amino)carbonyl)amino)-3,3-dimethyl-1-oxobutyl)-6,6-dimethyl-3-azabicyclo(3.1.0)hexan-2-carboxamide	Victrelis		Drug	PubChem Compound:10324367	CC1([C@@H]2[C@H]1[C@H](N(C2)C(=O)[C@H](C(C)(C)C)NC(=O)NC(C)(C)C)C(=O)NC(CC3CCC3)C(=O)C(=O)N)C	InChI=1S/C27H45N5O5/c1-25(2,3)20(30-24(37)31-26(4,5)6)23(36)32-13-15-17(27(15,7)8)18(32)22(35)29-16(19(33)21(28)34)12-14-10-9-11-14/h14-18,20H,9-13H2,1-8H3,(H2,28,34)(H,29,35)(H2,30,31,37)/t15-,16?,17-,18-,20+/m0/s1	No	UMLS:C1738934(boceprevir),"RxNorm:1102129(boceprevir)","NDFRT:N0000182738(BOCEPREVIR)"	2	0	0	0		1A	Informative PGx	Actionable PGx			1102129		10324367
PA164712574	Bone morphogenetic proteins				Drug Class				No	ATC:M05BC(Bone morphogenetic proteins),"UMLS:C0053932(Bone Morphogenetic Proteins [Chemical/Ingredient])","NDFRT:N0000169120(Bone Morphogenetic Proteins [Chemical/Ingredient])"	0	0	0	0								M05BC
PA165958425	bopindolol		Sandonorm		Drug	ChEBI:CHEBI:355377,"Chemical Abstracts Service:69010-88-4","ChemSpider:40146","DrugBank:DB08807","KEGG Drug:D07537"			No	ATC:C07AA17(bopindolol),"UMLS:C0053941(bopindolol)","RxNorm:19605(bopindolol)"	0	0	0	0							19605	C07AA17
PA164712575	Boric acid products				Drug Class				No	ATC:D08AD(Boric acid products)	0	0	0	0								D08AD
PA10252	bortezomib	bortezomib	Velcade		Drug	ChEBI:CHEBI:52717,"Chemical Abstracts Service:179324-69-7","ClinicalTrials.gov:NCT00080405","ClinicalTrials.gov:NCT00307086","ClinicalTrials.gov:NCT00620295","ClinicalTrials.gov:NCT01267812","ClinicalTrials.gov:NCT01782963","ClinicalTrials.gov:NCT01794507","DrugBank:DB00188","Drugs Product Database (DPD):02262452","FDA Drug Label at DailyMed:1521d321-e724-4ffc-adad-34bf4f44fac7","National Drug Co…	B([C@@H](CC(C)C)NC(=O)[C@@H](CC1=CC=CC=C1)NC(=O)C2=NC=CN=C2)(O)O	InChI=1S/C19H25BN4O4/c1-13(2)10-17(20(27)28)24-18(25)15(11-14-6-4-3-5-7-14)23-19(26)16-12-21-8-9-22-16/h3-9,12-13,15,17,27-28H,10-11H2,1-2H3,(H,23,26)(H,24,25)/t15-,17-/m1/s1	No	MeSH:C400082(bortezomib),"ATC:L01XX32(bortezomib)","UMLS:C1176309(bortezomib)","RxNorm:358258(bortezomib)","NDFRT:N0000148811(BORTEZOMIB)"	1	2	0	0		3					358258	L01XX32	93860
PA10034	bosentan	Bosentan hydrate,"bosentan"	Tracleer		Drug	ChEBI:CHEBI:51450,"Chemical Abstracts Service:147536-97-8","ChemSpider:94651","ClinicalTrials.gov:NCT00593905","DrugBank:DB00559","Drugs Product Database (DPD):02244982","FDA Drug Label at DailyMed:749e42fb-2fe0-45dd-9268-b43bb3f4081c","KEGG Drug:D01227","National Drug Code Directory:66215-101-06","PubChem Compound:104865","PubChem Substance:46507154","PubChem Substance:682323","Therapeutic Targe…	CC(C)(C)C1=CC=C(C=C1)S(=O)(=O)NC2=C(C(=NC(=N2)C3=NC=CC=N3)OCCO)OC4=CC=CC=C4OC	InChI=1S/C27H29N5O6S/c1-27(2,3)18-10-12-19(13-11-18)39(34,35)32-23-22(38-21-9-6-5-8-20(21)36-4)26(37-17-16-33)31-25(30-23)24-28-14-7-15-29-24/h5-15,33H,16-17H2,1-4H3,(H,30,31,32)	No	MeSH:C086232(bosentan),"ATC:C02KX01(bosentan)","UMLS:C0252643(bosentan)","RxNorm:75207(bosentan)","NDFRT:N0000148726(BOSENTAN)"	0	13	0	2							75207	C02KX01	104865
PA166114906	bosutinib	bosutinib monohydrate	Bosulif		Drug	PubChem Substance:160645775			No	ATC:L01XE(Protein kinase inhibitors),"RxNorm:1307619(bosutinib)"	0	0	1	1			Testing required	Testing required			1307619	L01XE
PA164754825	botulinum toxin type a	BTX-A,"BoNT/A","Bontoxilysin A","Botulinum neurotoxin type A precursor","OnabotulinumtoxinA","botulinum toxin type A"	BOTOX,"BOTOX Cosmetic","Botox","Dysport"		Drug	Chemical Abstracts Service:93384-43-1,"DrugBank:DB00083","Drugs Product Database (DPD):02243721","FDA Drug Label at DailyMed:195ebbc0-eaac-4015-97fd-3653b815a758","GenBank:X52066","KEGG Compound:C07946","KEGG Drug:D00783","National Drug Code Directory:99207-500-30","PubChem Substance:7847848","Therapeutic Targets Database:DAP001298","UniProtKB:P10845","URL:http://en.wikipedia.org/wiki/Botox"			No	ATC:M03AX(Other muscle relaxants, peripherally acting agents),"UMLS:C0006050(Botulinum Toxin Type A)","RxNorm:1712(Botulinum Toxin Type A)","NDFRT:N0000148265(BOTULINUM TOXIN TYPE A)"	2	0	0	0		3					1712	M03AX
PA164747061	botulinum toxin type b	BTX-B,"Botulinum neurotoxin type B precursor"	Myobloc,"Neurobloc"		Drug	Chemical Abstracts Service:93384-44-2,"DrugBank:DB00042","Drugs Product Database (DPD):00075108","GenBank:M81186","KEGG Drug:D02735","Therapeutic Targets Database:DAP001272","UniProtKB:P10844","URL:http://en.wikipedia.org/wiki/Botulinum_toxin"			No	UMLS:C0006051(botulinum toxin type B),"RxNorm:1713(botulinum toxin type B)","NDFRT:N0000148696(BOTULINUM TOXIN TYPE B)"	0	0	0	0							1713
PA166109574	bradykinin				Biological Intermediate	ClinicalTrials.gov:NCT01413542,"PubChem Compound:439201"	C1C[C@H](N(C1)C(=O)[C@@H]2CCCN2C(=O)[C@H](CCCN=C(N)N)N)C(=O)NCC(=O)N[C@@H](CC3=CC=CC=C3)C(=O)N[C@@H](CO)C(=O)N4CCC[C@H]4C(=O)N[C@@H](CC5=CC=CC=C5)C(=O)N[C@@H](CCCN=C(N)N)C(=O)O	InChI=1S/C50H73N15O11/c51-32(16-7-21-56-49(52)53)45(72)65-25-11-20-39(65)47(74)64-24-9-18-37(64)43(70)58-28-40(67)59-34(26-30-12-3-1-4-13-30)41(68)62-36(29-66)46(73)63-23-10-19-38(63)44(71)61-35(27-31-14-5-2-6-15-31)42(69)60-33(48(75)76)17-8-22-57-50(54)55/h1-6,12-15,32-39,66H,7-11,16-29,51H2,(H,58,70)(H,59,67)(H,60,69)(H,61,71)(H,62,68)(H,75,76)(H4,52,53,56)(H4,54,55,57)/t32-,33-,34-,35-,36-,37-…	No		0	0	2	0									439201
PA165948903	brentuximab vedotin	124490327,"SGN-35","brentuximab vedotin"	Adcetris		Drug	PubChem Substance:124490327,"PubChem Substance:131277422"			No	ATC:L01XC(Monoclonal antibodies),"UMLS:C2973446(brentuximab vedotin)","RxNorm:1147320(brentuximab vedotin)","NDFRT:N0000183555(BRENTUXIMAB VEDOTIN)"	0	0	0	0			Testing required	Testing required			1147320	L01XC
PA448662	bretylium	Bretylate,"Bretylium p-toluenesulfonate","Bretylium tolsylate","Bretylium tosylate","Bretylum"	Bretylan,"Bretylol","Darenthin","Darentin","Ornid"		Drug	ChEBI:CHEBI:3172,"ChemSpider:2337","DrugBank:DB01158","Drugs Product Database (DPD):02185377","KEGG Drug:D00645","PubChem Compound:2431","PubChem Substance:46505320","PubChem Substance:794516","Therapeutic Targets Database:DAP000939","URL:http://en.wikipedia.org/wiki/Bretylium"	CC[N+](C)(C)CC1=CC=CC=C1Br	InChI=1S/C11H17BrN/c1-4-13(2,3)9-10-7-5-6-8-11(10)12/h5-8H,4,9H2,1-3H3/q+1	No	MeSH:C045166(bretylium),"ATC:C01BD(Antiarrhythmics, class III)","UMLS:C0054040(bretylium)","RxNorm:19685(bretylium)","NDFRT:N0000147731(BRETYLIUM)"	0	0	0	0							19685	C01BD	2431
PA166160053	brexpiprazole				Drug	PubChem Compound:11978813	C1CN(CCN1CCCCOC2=CC3=C(C=C2)C=CC(=O)N3)C4=C5C=CSC5=CC=C4	InChI=1S/C25H27N3O2S/c29-25-9-7-19-6-8-20(18-22(19)26-25)30-16-2-1-11-27-12-14-28(15-13-27)23-4-3-5-24-21(23)10-17-31-24/h3-10,17-18H,1-2,11-16H2,(H,26,29)	No	RxNorm:1658314(brexpiprazole)	0	0	0	0	DPWG		Actionable PGx	Actionable PGx	Label Has Dosing Info		1658314		11978813
PA166163482	brigatinib		AP26113		Drug	PubChem Compound:68165256	CN1CCN(CC1)C2CCN(CC2)C3=CC(=C(C=C3)NC4=NC=C(C(=N4)NC5=CC=CC=C5P(=O)(C)C)Cl)OC	InChI=1S/C29H39ClN7O2P/c1-35-15-17-37(18-16-35)21-11-13-36(14-12-21)22-9-10-24(26(19-22)39-2)33-29-31-20-23(30)28(34-29)32-25-7-5-6-8-27(25)40(3,4)38/h5-10,19-21H,11-18H2,1-4H3,(H2,31,32,33,34)	No		0	0	0	1			Testing required	Testing required					68165256
PA448665	brimonidine	Brimonidine tartrate,"Bromoxidine"	Alphagan,"Alphagan P"		Drug	ChEBI:CHEBI:3175,"Chemical Abstracts Service:70359-46-5","ChemSpider:2341","DrugBank:DB00484","Drugs Product Database (DPD):02243026","FDA Drug Label at DailyMed:d8a94e6e-2f61-4589-bb73-65c9c7884797","IUPHAR Ligand:520","KEGG Compound:C07886","KEGG Drug:D02076","National Drug Code Directory:60758-866-05","PubChem Compound:2435","PubChem Substance:213378","PubChem Substance:46507305","Therapeutic …	C1CN=C(N1)NC2=C(C3=NC=CN=C3C=C2)Br	InChI=1S/C11H10BrN5/c12-9-7(17-11-15-5-6-16-11)1-2-8-10(9)14-4-3-13-8/h1-4H,5-6H2,(H2,15,16,17)	No	MeSH:C015620(brimonidine),"ATC:D11AX21(D11AX21)","ATC:S01EA05(brimonidine)","UMLS:C0525227(brimonidine)","RxNorm:134615(brimonidine)","NDFRT:N0000022048(BRIMONIDINE)"	0	0	1	0							134615	D11AX21,"S01EA05"	2435
PA164744929	brinzolamide		Azopt		Drug	BindingDB:10885,"ChEBI:CHEBI:3176","Chemical Abstracts Service:138890-62-7","ChemSpider:62077","DrugBank:DB01194","Drugs Product Database (DPD):02238873","HET:BZU","KEGG Compound:C07760","KEGG Drug:D00652","National Drug Code Directory:0065-0275-25","PDB:BZU","PubChem Compound:68844","PubChem Substance:210988","PubChem Substance:46507071","Therapeutic Targets Database:DAP000602","URL:http://en.wi…	CCN[C@H]1CN(S(=O)(=O)C2=C1C=C(S2)S(=O)(=O)N)CCCOC	InChI=1S/C12H21N3O5S3/c1-3-14-10-8-15(5-4-6-20-2)23(18,19)12-9(10)7-11(21-12)22(13,16)17/h7,10,14H,3-6,8H2,1-2H3,(H2,13,16,17)/t10-/m0/s1	No	MeSH:C111827(brinzolamide),"ATC:S01EC04(brinzolamide)","UMLS:C0673966(brinzolamide)","RxNorm:194881(brinzolamide)","NDFRT:N0000148553(BRINZOLAMIDE)"	0	0	0	0							194881	S01EC04	68844
PA164924492	brivanib				Drug				No	RxNorm:59161(brivudine)	0	0	1	0							59161
PA166153491	brivaracetam				Drug	PubChem Compound:9837243	CCC[C@@H]1CC(=O)N(C1)[C@@H](CC)C(=O)N	InChI=1S/C11H20N2O2/c1-3-5-8-6-10(14)13(7-8)9(4-2)11(12)15/h8-9H,3-7H2,1-2H3,(H2,12,15)/t8-,9+/m1/s1	No	RxNorm:1739745(Brivaracetam)	1	1	0	0		4	Actionable PGx	Actionable PGx			1739745		9837243
PA166184058	brivudine	5-[(E)-2-bromoethenyl]-1-[(2R,4S,5R)-4-hydroxy-5-(hydroxymethyl)oxolan-2-yl]pyrimidine-2,4-dione	Zostex		Drug	PubChem Compound:446727			No		0	0	0	0									446727
PA10035	bromazepam	7-Bromo-5-(2-pyridyl)-3H-1,4-benzodiaxepin-2(1H)-one,"7-Bromo-5-(2-pyridyl)-3H-1,4-benzodiazepin-2(1H)-one","Bromazepamum [inn-latin]"	Apo-Bromazepam,"Calmepam","Compedium","Compendium","Creosedin","Durazanil","Gen-Bromazepam","Lectopam","Lekotam","Lexaurin","Lexilium","Lexomil","Lexotan","Lexotanil","Normoc","Novo-bromazepam","Nu-Bromazepam","Somalium","Ultramidol"		Drug	Chemical Abstracts Service:1812-30-2,"ChemSpider:2347","DrugBank:DB01558","Drugs Product Database (DPD):00518123","KEGG Drug:D01245","PubChem Compound:2441","PubChem Substance:10476910","PubChem Substance:46505694","Therapeutic Targets Database:DAP001035","URL:http://en.wikipedia.org/wiki/Bromazepam"	C1C(=O)NC2=C(C=C(C=C2)Br)C(=N1)C3=CC=CC=N3	InChI=1S/C14H10BrN3O/c15-9-4-5-11-10(7-9)14(17-8-13(19)18-11)12-3-1-2-6-16-12/h1-7H,8H2,(H,18,19)	No	ATC:N05BA08(bromazepam),"UMLS:C0006213(Bromazepam)","RxNorm:1749(Bromazepam)","NDFRT:N0000166922(Bromazepam [Chemical/Ingredient])"	0	0	1	0							1749	N05BA08	2441
PA448670	bromfenac	Bromfenac sodium	Duract,"Xibrom"		Drug	ChEBI:CHEBI:240107,"Chemical Abstracts Service:120638-55-3","ChemSpider:54730","DrugBank:DB00963","FDA Drug Label at DailyMed:8ff9987b-8133-4f46-aadf-35c44005b8e2","National Drug Code Directory:67425-004-50","PubChem Compound:60726","PubChem Substance:46508121","PubChem Substance:685533","Therapeutic Targets Database:DAP000732"	C1=CC(=C(C(=C1)CC(=O)O)N)C(=O)C2=CC=C(C=C2)Br	InChI=1S/C15H12BrNO3/c16-11-6-4-9(5-7-11)15(20)12-3-1-2-10(14(12)17)8-13(18)19/h1-7H,8,17H2,(H,18,19)	No	MeSH:C053083(bromfenac),"ATC:S01BC11(bromfenac)","UMLS:C0054094(bromfenac)","RxNorm:19737(bromfenac)","NDFRT:N0000022080(BROMFENAC)"	0	0	0	0							19737	S01BC11	60726
PA448671	bromocriptine	Bromergocryptine,"Bromocriptin","Bromocriptina [INN-Spanish]","Bromocriptine Mesylate","Bromocriptine Methanesulfonate","Bromocriptinum [INN-Latin]","Bromocryptine","Bromocryptine Mesylate","Bromoergocriptine","Bromoergocryptine","bromocriptine"	Alti-Bromocriptine,"Apo-Bromocriptine","Bagren","Ergoset","Parlodel","Parlodel Snaptabs","Pravidel"		Drug	ChEBI:CHEBI:3181,"ChemSpider:28858","DrugBank:DB01200","Drugs Product Database (DPD):02236949","FDA Drug Label at DailyMed:b767d7cc-67c7-49d6-a456-227dcade7daf","IUPHAR Ligand:35","KEGG Compound:C06856","KEGG Drug:D03165","National Drug Code Directory:0078-0017-15","PubChem Compound:31101","PubChem Substance:174998","PubChem Substance:46505504","Therapeutic Targets Database:DAP001462","URL:http:/…	CC(C)C[C@H]1C(=O)N2CCC[C@H]2[C@]3(N1C(=O)[C@](O3)(C(C)C)NC(=O)[C@H]4CN([C@@H]5CC6=C(NC7=CC=CC(=C67)C5=C4)Br)C)O	InChI=1S/C32H40BrN5O5/c1-16(2)12-24-29(40)37-11-7-10-25(37)32(42)38(24)30(41)31(43-32,17(3)4)35-28(39)18-13-20-19-8-6-9-22-26(19)21(27(33)34-22)14-23(20)36(5)15-18/h6,8-9,13,16-18,23-25,34,42H,7,10-12,14-15H2,1-5H3,(H,35,39)/t18-,23-,24+,25+,31-,32+/m1/s1	No	ATC:G02CB01(bromocriptine),"ATC:N04BC01(bromocriptine)","UMLS:C0006230(Bromocriptine)","RxNorm:1760(Bromocriptine)","NDFRT:N0000147732(BROMOCRIPTINE)"	0	0	0	0							1760	G02CB01,"N04BC01"	31101
PA164760854	bromodiphenhydramine	Ambodryl Hydrochloride,"Amodryl","Bromanautine","Bromazin","Bromazine","Bromazine hydrochloride","Bromdiphenhydramine","Bromdiphenhydramine hydrochloride","Bromdiphenylhydramine Hydrochloride","Bromodiphenhydramine hydrochloride"	Bromo-Benadryl,"Bromo-Benzdryl","Deserol","Histabromamine","Neo-Benadryl"	Ambenyl Cough Syrup (Ammonium Chloride + Bromodiphenhydramine Hydrochloride + Codeine Phosphate + Diphenhydramine Hydrochloride + Potassium Guaiacol Sulphonate)	Drug	ChEBI:CHEBI:59177,"ChemSpider:2350","DrugBank:DB01237","Drugs Product Database (DPD):00469122","PubChem Compound:2444","PubChem Substance:46506082","PubChem Substance:544844","Therapeutic Targets Database:DAP001072"	CN(C)CCOC(C1=CC=CC=C1)C2=CC=C(C=C2)Br	InChI=1S/C17H20BrNO/c1-19(2)12-13-20-17(14-6-4-3-5-7-14)15-8-10-16(18)11-9-15/h3-11,17H,12-13H2,1-2H3	No	MeSH:C011410(bromodiphenhydramine),"ATC:R06AA01(bromazine)","UMLS:C0054120(bromodiphenhydramine)","RxNorm:19759(bromodiphenhydramine)","NDFRT:N0000147733(BROMODIPHENHYDRAMINE)"	0	0	0	0							19759	R06AA01	2444
PA165282097	bromperidol				Drug	Chemical Abstracts Service:10457-90-6,"PubChem Compound:2448"			No	UMLS:C0054138(bromperidol),"RxNorm:19777(bromperidol)"	1	1	0	2		3					19777		2448
PA448675	brompheniramine	Brompheniramine Maleate	Bromfed,"Bromfenex","Dimetane","Veltane"	Cold & Allergy (Brompheniramine Maleate + Phenylephrine Hydrochloride + Phenylpropanolamine Hydrochloride),"Cold & Allergy Relief - Liq (Brompheniramine Maleate + Phenylephrine Hydrochloride + Phenylpropanolamine Hydrochloride)","Cold Relief (Brompheniramine Maleate + Phenylpropanolamine Hydrochloride)","Cold Relief Dm (Brompheniramine Maleate + Dextromethorphan Hydrobromide + Phenylpropanolamine…	Drug	BindingDB:50017666,"ChEBI:CHEBI:3183","ChemSpider:6573","DrugBank:DB00835","Drugs Product Database (DPD):02244079","KEGG Compound:C06857","PubChem Compound:6834","PubChem Substance:46508137","PubChem Substance:9075","Therapeutic Targets Database:DAP001066","URL:http://en.wikipedia.org/wiki/Brompheniramine"	CN(C)CCC(C1=CC=C(C=C1)Br)C2=CC=CC=N2	InChI=1S/C16H19BrN2/c1-19(2)12-10-15(16-5-3-4-11-18-16)13-6-8-14(17)9-7-13/h3-9,11,15H,10,12H2,1-2H3	No	ATC:R06AB01(brompheniramine),"UMLS:C0006246(Brompheniramine)","RxNorm:1767(Brompheniramine)","NDFRT:N0000147734(BROMPHENIRAMINE)"	0	0	0	0							1767	R06AB01	6834
PA166119001	brostallicin				Drug	PubChem Compound:6918408	CN1C=C(C=C1C(=O)NCCN=C(N)N)NC(=O)C2=CC(=CN2C)NC(=O)C3=CC(=CN3C)NC(=O)C4=CC(=CN4C)NC(=O)C(=C)Br	InChI=1S/C30H35BrN12O5/c1-16(31)25(44)36-17-9-22(41(3)12-17)27(46)38-19-11-24(43(5)14-19)29(48)39-20-10-23(42(4)15-20)28(47)37-18-8-21(40(2)13-18)26(45)34-6-7-35-30(32)33/h8-15H,1,6-7H2,2-5H3,(H,34,45)(H,36,44)(H,37,47)(H,38,46)(H,39,48)(H4,32,33,35)	No		0	1	0	0									6918408
PA166175777	brotizolam				Drug	PubChem Compound:2451			No		0	0	0	0									2451
PA164712576	Brucellosis vaccines				Drug Class				No	ATC:J07AD(Brucellosis vaccines)	0	0	0	0								J07AD
PA165291474	BSI-201				Drug				No		0	0	0	0
PA166123566	bucillamine				Drug	PubChem Compound:656604	CC(C)(C(=O)N[C@@H](CS)C(=O)O)S	InChI=1S/C7H13NO3S2/c1-7(2,13)6(11)8-4(3-12)5(9)10/h4,12-13H,3H2,1-2H3,(H,8,11)(H,9,10)/t4-/m0/s1	No		0	2	0	0									656604
PA165945764	bucindolol				Drug	ClinicalTrials.gov:NCT01970501,"PubChem Compound:51045"	CC(C)(CC1=CNC2=CC=CC=C21)NCC(COC3=CC=CC=C3C#N)O	InChI=1S/C22H25N3O2/c1-22(2,11-17-13-24-20-9-5-4-8-19(17)20)25-14-18(26)15-27-21-10-6-3-7-16(21)12-23/h3-10,13,18,24-26H,11,14-15H2,1-2H3	No		2	3	0	0		3							51045
PA164748223	buclizine	Buclizina [INN-Spanish],"Buclizine Dihydrochloride","Buclizine Hydrochloride","Buclizinum [INN-Latin]","Histabutyzine Dihydrochloride","Vibazine Hydrochloride"	Aphilan R,"Aphilan-R Base","Bucladin","Bucladin-S","Buclifen","Buclina","Buclodin","Histabuticine","Histabutizine","Histabutyzine","Histabutyzine Hydrochloride","Hitabutyzyne","Longifene","Posdel","Postafen","Softran","Vibazine"		Drug	ChEBI:CHEBI:3205,"Chemical Abstracts Service:129-74-8","ChemSpider:6473","DrugBank:DB00354","KEGG Compound:C07777","PubChem Compound:6729","PubChem Substance:46507608","PubChem Substance:9979","Therapeutic Targets Database:DAP001076","URL:http://en.wikipedia.org/wiki/Buclizine"	CC(C)(C)C1=CC=C(C=C1)CN2CCN(CC2)C(C3=CC=CC=C3)C4=CC=C(C=C4)Cl	InChI=1S/C28H33ClN2/c1-28(2,3)25-13-9-22(10-14-25)21-30-17-19-31(20-18-30)27(23-7-5-4-6-8-23)24-11-15-26(29)16-12-24/h4-16,27H,17-21H2,1-3H3	No	MeSH:C046894(buclizine),"ATC:R06AE01(buclizine)","UMLS:C0164386(buclizine)","RxNorm:59636(buclizine)","NDFRT:N0000147735(BUCLIZINE)"	0	0	0	0							59636	R06AE01	6729
PA448681	budesonide	budesonide	Bidien,"Budeson","Budicort","Cortivent","Desowen","Entocort","Entocort EC","Micronyl","Noex","Preferid","Pulmicort","Pulmicort Nebuamp","Pulmicort Respules","Pulmicort Turbuhaler","Rhinocort","Rhinocort Aqua","Rhinocort Turbuhaler","Rhinosol","Spirocort","Tridesilon"	Entocort Enema 0.02 Mg/Ml (Budesonide + Sodium Chloride),"Symbicort 100 Turbuhaler (Budesonide + Formoterol Fumarate Dihydrate)","Symbicort 200 Turbuhaler (Budesonide + Formoterol Fumarate Dihydrate)"	Drug	ChEBI:CHEBI:3207,"Chemical Abstracts Service:51333-22-3","DrugBank:DB01222","Drugs Product Database (DPD):02241003","FDA Drug Label at DailyMed:2414058b-5d39-42f2-915f-03a5e1101ab5","KEGG Drug:D00246","National Drug Code Directory:0093-6815-45","PubChem Compound:63006","PubChem Substance:7847312","Therapeutic Targets Database:DAP000320","URL:http://en.wikipedia.org/wiki/Budesonide"	CCC[C@H]1O[C@@H]2C[C@H]3[C@@H]4CCC5=CC(=O)C=C[C@@]5([C@H]4[C@H](C[C@@]3([C@@]2(O1)C(=O)CO)C)O)C	InChI=1S/C25H34O6/c1-4-5-21-30-20-11-17-16-7-6-14-10-15(27)8-9-23(14,2)22(16)18(28)12-24(17,3)25(20,31-21)19(29)13-26/h8-10,16-18,20-22,26,28H,4-7,11-13H2,1-3H3/t16-,17-,18-,20+,21-,22+,23-,24-,25+/m0/s1	No	ATC:A07EA06(budesonide),"ATC:D07AC09(budesonide)","ATC:R01AD05(budesonide)","ATC:R03BA02(budesonide)","UMLS:C0054201(Budesonide)","RxNorm:19831(Budesonide)","NDFRT:N0000148384(BUDESONIDE)"	3	7	0	2		3					19831	A07EA06,"D07AC09","R01AD05","R03BA02"	63006
PA166110256	bufuralol				Drug	Chemical Abstracts Service:59652-29-8,"DrugBank:DB06726","PubChem Compound:71733"	CCC1=CC=CC2=C1OC(=C2)C(CNC(C)(C)C)O	InChI=1S/C16H23NO2/c1-5-11-7-6-8-12-9-14(19-15(11)12)13(18)10-17-16(2,3)4/h6-9,13,17-18H,5,10H2,1-4H3	No		8	47	0	0		4							71733
PA164712577	Bulk producers				Drug Class				No	ATC:A06AC(Bulk producers)	0	0	0	0								A06AC
PA448682	bumetanide	Bumetanida [INN-Spanish],"Bumetanidum [INN-Latin]"	Bumex,"Burine","Burinex","Fontego","Fordiuran","Lixil","Lunetoron","Segurex"		Drug	BindingDB:25903,"ChEBI:CHEBI:3213","Chemical Abstracts Service:28395-03-1","ChemSpider:2377","DrugBank:DB00887","Drugs Product Database (DPD):00728284","FDA Drug Label at DailyMed:a4987159-7590-47a6-be10-b50557c30fab","KEGG Drug:D00247","National Drug Code Directory:0004-0125-01","PubChem Compound:2471","PubChem Substance:175984","PubChem Substance:46508147","Therapeutic Targets Database:DAP00036…	CCCCNC1=C(C(=CC(=C1)C(=O)O)S(=O)(=O)N)OC2=CC=CC=C2	InChI=1S/C17H20N2O5S/c1-2-3-9-19-14-10-12(17(20)21)11-15(25(18,22)23)16(14)24-13-7-5-4-6-8-13/h4-8,10-11,19H,2-3,9H2,1H3,(H,20,21)(H2,18,22,23)	No	ATC:C03CA02(bumetanide),"UMLS:C0006376(Bumetanide)","RxNorm:1808(Bumetanide)","NDFRT:N0000146155(BUMETANIDE)"	5	14	0	0		3					1808	C03CA02	2471
PA135057240	bupivacaine	(+-)-Bupivacaine,"Bloqueina","Bupivacaina [INN-Spanish]","Bupivacaine HCL","Bupivacaine HCL KIT","Bupivacainum [INN-Latin]","DL-Bupivacaine","DUR-843","LAC-43","bupivacaine","cBupivacaine"	Anekain,"Bupivan","Carbostesin","Chirocaine","DepoBupivacaine","Marcaina","Marcaine","Marcaine HCL","Marcaine Spinal","Sensorcaine","Sensorcaine-MPF","Sensorcaine-MPF Spinal","Transdur-Bupivacaine"	Marcaine E (Bupivacaine Hydrochloride + Epinephrine Bitartrate),"Sensorcaine Forte (Bupivacaine Hydrochloride + Epinephrine Bitartrate)"	Drug	ChEBI:CHEBI:3215,"ChemSpider:2380","DrugBank:DB00297","Drugs Product Database (DPD):02165414","FDA Drug Label at DailyMed:9679cc05-2f8a-4e88-53b5-6e9122c8b8c0","FDA Drug Label at DailyMed:c8ead236-357f-4a7e-9d86-03fe500c6187","IUPHAR Ligand:2397","KEGG Compound:C07529","National Drug Code Directory:0409-1761-02","PubChem Compound:2474","PubChem Substance:46506768","PubChem Substance:9732","Therap…	CCCCN1CCCCC1C(=O)NC2=C(C=CC=C2C)C	InChI=1S/C18H28N2O/c1-4-5-12-20-13-7-6-11-16(20)18(21)19-17-14(2)9-8-10-15(17)3/h8-10,16H,4-7,11-13H2,1-3H3,(H,19,21)	No	MeSH:C476513(levobupivacaine),"ATC:N01BB01(bupivacaine)","UMLS:C0006400(Bupivacaine)","RxNorm:1815(Bupivacaine)","NDFRT:N0000147736(BUPIVACAINE)"	0	0	0	0							1815	N01BB01	2474
PA165958426	bupranolol	bupranol,"bupranololum"	Adomed,"Betadrenol","Ophtorenin"		Drug	ChEBI:CHEBI:200929,"ChemSpider:2381","DrugBank:DB08808","KEGG Drug:D07590"			No	ATC:C07AA19(bupranolol),"UMLS:C0006403(Bupranolol)","RxNorm:1817(Bupranolol)","NDFRT:N0000166825(Bupranolol [Chemical/Ingredient])"	0	0	0	0							1817	C07AA19
PA448685	buprenorphine	Buprenophine,"Buprenorfina [INN-Spanish]","Buprenorphine Hcl","Buprenorphinum [INN-Latin]","buprenorphine"	Buprel,"Buprenex","Probuphine","Subutex","Temgesic"		Drug	ChEBI:CHEBI:3216,"Chemical Abstracts Service:53152-21-9","ClinicalTrials.gov:NCT00916890","ClinicalTrials.gov:NCT01285856","ClinicalTrials.gov:NCT01809106","DrugBank:DB00921","FDA Drug Label at DailyMed:b086772e-d15a-4d13-b1a2-38bfbde1f18c","IUPHAR Ligand:1670","KEGG Compound:C08007","National Drug Code Directory:12496-0757-1","PubChem Compound:40400","PubChem Substance:181274","PubChem Substance…	CC(C)(C)C(C)([C@H]1C[C@@]23CC[C@]1(C4[C@@]25CCN([C@@H]3CC6=C5C(=C(C=C6)O)O4)CC7CC7)OC)O	InChI=1S/C29H41NO4/c1-25(2,3)26(4,32)20-15-27-10-11-29(20,33-5)24-28(27)12-13-30(16-17-6-7-17)21(27)14-18-8-9-19(31)23(34-24)22(18)28/h8-9,17,20-21,24,31-32H,6-7,10-16H2,1-5H3/t20-,21-,24?,26?,27-,28+,29+/m1/s1	No	ATC:N02AE01(buprenorphine),"ATC:N07BC01(buprenorphine)","UMLS:C0006405(Buprenorphine)","RxNorm:1819(Buprenorphine)","NDFRT:N0000147737(BUPRENORPHINE)"	12	3	0	1		2B					1819	N02AE01,"N07BC01"	40400
PA166182641	buprenorphine / naloxone		Suboxone		Drug	FDA Drug Label at DailyMed:12496-1202-1			No		0	0	0	0
PA448687	bupropion	Amfebutamone,"Bupropion Hcl"	Wellbatrin,"Wellbutrin","Wellbutrin SR","Wellbutrin XL","Zyban"		Drug	ChEBI:CHEBI:3219,"Chemical Abstracts Service:31677-93-7","ChemSpider:431","ClinicalTrials.gov:NCT00330434","ClinicalTrials.gov:NCT00495352","ClinicalTrials.gov:NCT00507728","ClinicalTrials.gov:NCT00791869","ClinicalTrials.gov:NCT00817011","ClinicalTrials.gov:NCT00833443","ClinicalTrials.gov:NCT00991081","DrugBank:DB01156","Drugs Product Database (DPD):02260239","FDA Drug Label at DailyMed:76e29f6…	CC(C(=O)C1=CC(=CC=C1)Cl)NC(C)(C)C	InChI=1S/C13H18ClNO/c1-9(15-13(2,3)4)12(16)10-6-5-7-11(14)8-10/h5-9,15H,1-4H3	No	ATC:N06AX12(bupropion),"UMLS:C0085208(Bupropion)","RxNorm:42347(Bupropion)","NDFRT:N0000147738(BUPROPION)"	33	21	1	2		2A				Has Rx Annotation	42347	N06AX12	444
PA10253	buserelin		Cinnafact,"Suprefact"		Drug	ClinicalTrials.gov:NCT00749853			No	ATC:L02AE(Gonadotropin releasing hormone analogues),"UMLS:C0006456(Buserelin)","RxNorm:1825(Buserelin)","NDFRT:N0000170309(Buserelin [Chemical/Ingredient])"	0	0	0	0							1825	L02AE
PA448689	buspirone	Buspirona [INN-Spanish],"Buspirone","Buspirone HCL","Buspironum [INN-Latin]"	Ansial,"Ansiced","Anxiron","Axoren","Bespar","Buspar","Buspimen","Buspinol","Buspisal","Censpar","Lucelan","Narol","Travin"		Drug	ChEBI:CHEBI:3223,"Chemical Abstracts Service:33386-08-2","ChemSpider:2383","DrugBank:DB00490","Drugs Product Database (DPD):02242149","FDA Drug Label at DailyMed:7c9eafb9-9ce1-4b28-900c-8fcb4b23424e","IUPHAR Ligand:36","KEGG Compound:C06861","National Drug Code Directory:0378-1140-01","PubChem Compound:2477","PubChem Substance:46508113","PubChem Substance:9079","Therapeutic Targets Database:DAP00…	C1CCC2(C1)CC(=O)N(C(=O)C2)CCCCN3CCN(CC3)C4=NC=CC=N4	InChI=1S/C21H31N5O2/c27-18-16-21(6-1-2-7-21)17-19(28)26(18)11-4-3-10-24-12-14-25(15-13-24)20-22-8-5-9-23-20/h5,8-9H,1-4,6-7,10-17H2	No	ATC:N05BE01(buspirone),"UMLS:C0006462(Buspirone)","RxNorm:1827(Buspirone)","NDFRT:N0000147739(BUSPIRONE)"	0	0	0	1							1827	N05BE01	2477
PA448691	busulfan	Busulphan,"Busulphane","Butanedioldimethanesulfonate","Buzulfan","Sulfabutin","Sulphabutin","Tetramethylene Dimethane Sulfonate","Tetramethylenester Kyseliny Methansulfonove","busulfan"	Busilvex,"Busulfex","Citosulfan","Leucosulfan","Mablin","Mielevcin","Mielosan","Mielucin","Milecitan","Mileran","Misulban","Mitosan","Mitostan","Myeleukon","Myeloleukon","Myelosan","Mylecytan","Myleran","Myleran Tablets"		Drug	ChEBI:CHEBI:28901,"Chemical Abstracts Service:55-98-1","ChemSpider:2384","ClinicalTrials.gov:NCT00445744","ClinicalTrials.gov:NCT00611351","ClinicalTrials.gov:NCT00943319","ClinicalTrials.gov:NCT01063439","ClinicalTrials.gov:NCT01071486","ClinicalTrials.gov:NCT01178645","ClinicalTrials.gov:NCT01178658","ClinicalTrials.gov:NCT01257854","ClinicalTrials.gov:NCT01985061","DrugBank:DB01008","Drugs Pro…	CS(=O)(=O)OCCCCOS(=O)(=O)C	InChI=1S/C6H14O6S2/c1-13(7,8)11-5-3-4-6-12-14(2,9)10/h3-6H2,1-2H3	No	ATC:L01AB01(busulfan),"UMLS:C0006463(Busulfan)","RxNorm:1828(Busulfan)","NDFRT:N0000147076(BUSULFAN)"	5	19	1	0		3	Actionable PGx	Actionable PGx			1828	L01AB01	2478
PA166131462	busulfan glutathione conjugate				Metabolite				No		0	0	0	0
PA166131463	busulfan n-acetylated cysteine conjugate				Metabolite				No		0	0	0	0
PA164743463	butabarbital	Butabarbital Sodium,"Butabarbitone","Butrate","Secbubarbital","Secbutabarbital","Secbutobarbital","Secbutobarbitone","Sodium Butabarbital"	Butabarb,"Butalan","Butatab","Butatal","Buticaps","Butisol","Butisol Sodium","Medarsed","Nilox","Sarisol","Sarisol No. 1","Unicelles"		Drug	ChEBI:CHEBI:3228,"ChemSpider:2385","DrugBank:DB00237","Drugs Product Database (DPD):00581291","FDA Drug Label at DailyMed:7883bbc0-0874-11dc-a818-0002a5d5c51b","KEGG Compound:C07827","KEGG Drug:D03180","National Drug Code Directory:0037-0113-60","PubChem Compound:2479","PubChem Substance:10029","PubChem Substance:46505051","Therapeutic Targets Database:DAP000667","URL:http://en.wikipedia.org/wiki…	CCC(C)C1(C(=O)NC(=O)NC1=O)CC	InChI=1S/C10H16N2O3/c1-4-6(3)10(5-2)7(13)11-9(15)12-8(10)14/h6H,4-5H2,1-3H3,(H2,11,12,13,14,15)	No	MeSH:C084833(secbutabarbital),"UMLS:C0006464(butabarbital)","RxNorm:477631(butabarbital)","NDFRT:N0000147740(BUTABARBITAL)"	0	0	0	0							477631		2479
PA448695	butalbital	Allylbarbital,"Butalbital M (OH)"		Fiorinal C1/2 Cap (Acetylsalicylic Acid + Butalbital + Caffeine + Codeine Phosphate),"Fiorinal C1/4 Cap (Acetylsalicylic Acid + Butalbital + Caffeine + Codeine Phosphate)","Fiorinal Tab (Acetylsalicylic Acid + Butalbital + Caffeine)","Ratio-Tecnal (Acetylsalicylic Acid + Butalbital + Caffeine)","Ratio-Tecnal C 1/2 (Acetylsalicylic Acid + Butalbital + Caffeine + Codeine Phosphate)","Ratio-Tecnal C…	Drug	ChEBI:CHEBI:102524,"Chemical Abstracts Service:77-26-9","ChemSpider:2387","DrugBank:DB00241","PubChem Compound:2481","PubChem Substance:149431","PubChem Substance:46505876","Therapeutic Targets Database:DAP000668","URL:http://en.wikipedia.org/wiki/Butalbital"	CC(C)CC1(C(=O)NC(=O)NC1=O)CC=C	InChI=1S/C11H16N2O3/c1-4-5-11(6-7(2)3)8(14)12-10(16)13-9(11)15/h4,7H,1,5-6H2,2-3H3,(H2,12,13,14,15,16)	No	MeSH:C004470(butalbital),"UMLS:C0054234(butalbital)","RxNorm:19860(butalbital)","NDFRT:N0000146445(BUTALBITAL)"	0	0	0	0							19860		2481
PA164745478	butenafine	Butenafina [INN-Spanish],"Butenafine HCL","Butenafine [INN]","Butenafine hydrochloride","Butenafinum [INN-Latin]"	Lotrimin Ultra,"Mentax","Mentax-tc"		Drug	ChEBI:CHEBI:3238,"Chemical Abstracts Service:101827-46-7","ChemSpider:2390","DrugBank:DB01091","Drugs Product Database (DPD):02231063","FDA Drug Label at DailyMed:167ecefd-4553-41b8-8160-81a48dbca076","KEGG Compound:C08067","National Drug Code Directory:0378-6151-46","PubChem Compound:2484","PubChem Substance:10267","PubChem Substance:46506191","Therapeutic Targets Database:DAP001236","URL:http:/…	CC(C)(C)C1=CC=C(C=C1)CN(C)CC2=CC=CC3=CC=CC=C32	InChI=1S/C23H27N/c1-23(2,3)21-14-12-18(13-15-21)16-24(4)17-20-10-7-9-19-8-5-6-11-22(19)20/h5-15H,16-17H2,1-4H3	No	MeSH:C067594(butenafine),"ATC:D01AE23(butenafine)","UMLS:C0107497(butenafine)","RxNorm:47461(butenafine)","NDFRT:N0000022059(BUTENAFINE)"	0	0	0	0							47461	D01AE23	2484
PA164748035	butethal	5-Butyl-5-ethyl-2,4,6(1H,3H,5H)-pyrimidinetrione,"5-Butyl-5-ethylbarbituric acid","5-Ethyl-5-N-butylbarbituric acid","5-Ethyl-5-butylbarbituric acid","Butabarbitol","Butobarbital","Butobarbitalum","Butobarbitone","Butobarbitural","Butyl,5-ethylbarbituric acid"	Budorm,"Etoval","Hyperbutal","Longanoct","Meonal","Monodorm","Neonal","Sonerile","Soneryl"		Drug	Chemical Abstracts Service:77-28-1,"ChemSpider:6229","DrugBank:DB01353","KEGG Drug:D02618","PubChem Compound:6473","PubChem Substance:10413788","PubChem Substance:46508397","Therapeutic Targets Database:DAP000687","URL:http://en.wikipedia.org/wiki/Butobarbital"	CCCCC1(C(=O)NC(=O)NC1=O)CC	InChI=1S/C10H16N2O3/c1-3-5-6-10(4-2)7(13)11-9(15)12-8(10)14/h3-6H2,1-2H3,(H2,11,12,13,14,15)	No	MeSH:C027712(butobarbital),"ATC:N05CA03(butobarbital)"	0	0	0	0								N05CA03	6473
PA164781353	butoconazole	Butoconazol [INN-Spanish],"Butoconazole nitrate","Butoconazolum [INN-Latin]"	Femstat,"Femstat 3","Gynazole-1"		Drug	ChemSpider:43192,"DrugBank:DB00639","Drugs Product Database (DPD):02248417","FDA Drug Label at DailyMed:af4a7c80-ff0e-4746-9d45-f60149cd1395","KEGG Compound:C08066","KEGG Drug:D00880","National Drug Code Directory:64011-001-08","PubChem Compound:47472","PubChem Substance:46508016","PubChem Substance:606881","Therapeutic Targets Database:DAP001267","URL:http://en.wikipedia.org/wiki/Butoconazole"	C1=CC(=C(C(=C1)Cl)SC(CCC2=CC=C(C=C2)Cl)CN3C=CN=C3)Cl	InChI=1S/C19H17Cl3N2S/c20-15-7-4-14(5-8-15)6-9-16(12-24-11-10-23-13-24)25-19-17(21)2-1-3-18(19)22/h1-5,7-8,10-11,13,16H,6,9,12H2	No	MeSH:C017125(butoconazole),"ATC:G01AF15(butoconazole)","UMLS:C0054259(butoconazole)","RxNorm:19884(butoconazole)","NDFRT:N0000147742(BUTOCONAZOLE)"	0	0	0	0							19884	G01AF15	47472
PA164745398	butorphanol	Butorfanol,"Butorfanol [INN-Spanish]","Butorphanol Tartrate","Butorphanolum [INN-Latin]"	Beforal,"Moradol","Stadol","Stadol NS"		Drug	BindingDB:50240437,"ChEBI:CHEBI:3242","Chemical Abstracts Service:58786-99-5","ChemSpider:4514667","DrugBank:DB00611","Drugs Product Database (DPD):00844977","FDA Drug Label at DailyMed:9c069ce5-ea67-4f42-afe4-30b01b4ce24d","KEGG Drug:D00837","National Drug Code Directory:0378-9639-43","PubChem Compound:5361092","PubChem Substance:46507553","Therapeutic Targets Database:DAP000214","URL:http://en.…	C1CC[C@]2([C@H]3CC4=C([C@]2(C1)CCN3CC5CCC5)C=C(C=C4)O)O	InChI=1S/C21H29NO2/c23-17-7-6-16-12-19-21(24)9-2-1-8-20(21,18(16)13-17)10-11-22(19)14-15-4-3-5-15/h6-7,13,15,19,23-24H,1-5,8-12,14H2/t19-,20+,21-/m1/s1	No	ATC:N02AF01(butorphanol),"UMLS:C0006491(Butorphanol)","RxNorm:1841(Butorphanol)","NDFRT:N0000147743(BUTORPHANOL)"	0	0	0	0							1841	N02AF01	5361092
PA448704	butylated hydroxytoluene				Drug				No	UMLS:C0006507(Butylated Hydroxytoluene),"RxNorm:1848(Butylated Hydroxytoluene)","NDFRT:N0000148078(BUTYLATED HYDROXYTOLUENE)"	0	0	0	0							1848
PA164712578	Butylpyrazolidines				Drug Class				No	ATC:M01AA(Butylpyrazolidines)	0	0	0	0								M01AA
PA164712579	Butyrophenone derivatives				Drug Class				No	ATC:N05AD(Butyrophenone derivatives)	0	0	0	0								N05AD
PA166131518	c3-coenzyme A				Metabolite				No		0	0	1	0
PA166131519	c5-coenzyme A				Metabolite				No		0	0	1	0
PA165958401	cabazitaxel	taxoid xrp6258	Jevtana		Drug	Chemical Abstracts Service:183133-96-2,"ChemSpider:8029779","DrugBank:DB06772","FDA Drug Label at DailyMed:de3d9c26-572b-4ea4-9b2d-dd58a2b3e8fa","National Drug Code Directory:0024-5824-11","PubChem Compound:9854073","PubChem Substance:99443289"	CC1=C2[C@H](C(=O)[C@@]3([C@H](C[C@@H]4[C@]([C@H]3[C@@H]([C@@](C2(C)C)(C[C@@H]1OC(=O)[C@@H]([C@H](C5=CC=CC=C5)NC(=O)OC(C)(C)C)O)O)OC(=O)C6=CC=CC=C6)(CO4)OC(=O)C)OC)C)OC	InChI=1S/C45H57NO14/c1-24-28(57-39(51)33(48)32(26-17-13-11-14-18-26)46-40(52)60-41(3,4)5)22-45(53)37(58-38(50)27-19-15-12-16-20-27)35-43(8,36(49)34(55-10)31(24)42(45,6)7)29(54-9)21-30-44(35,23-56-30)59-25(2)47/h11-20,28-30,32-35,37,48,53H,21-23H2,1-10H3,(H,46,52)/t28-,29-,30+,32-,33+,34+,35-,37-,43+,44-,45+/m0/s1	No	ATC:L01CD04(cabazitaxel),"UMLS:C2830183(cabazitaxel)","RxNorm:996051(cabazitaxel)","NDFRT:N0000181529(CABAZITAXEL)"	0	6	0	0				Informative PGx			996051	L01CD04	9854073
PA448708	cabergoline	Cabergolina [Spanish],"Cabergolinum [Latin]"	Cabaser,"Dostinex"		Drug	ChEBI:CHEBI:3286,"Chemical Abstracts Service:81409-90-7","ChemSpider:49452","DrugBank:DB00248","Drugs Product Database (DPD):02242471","FDA Drug Label at DailyMed:ce51c53d-1cfa-4e5c-84d7-81024e10b4e8","IUPHAR Ligand:37","KEGG Compound:C08187","KEGG Drug:D00987","National Drug Code Directory:49884-673-14","PubChem Compound:54746","PubChem Substance:10387","PubChem Substance:46508571","Therapeutic …	CCNC(=O)N(CCCN(C)C)C(=O)[C@@H]1C[C@H]2[C@@H](CC3=CNC4=CC=CC2=C34)N(C1)CC=C	InChI=1S/C26H37N5O2/c1-5-11-30-17-19(25(32)31(26(33)27-6-2)13-8-12-29(3)4)14-21-20-9-7-10-22-24(20)18(16-28-22)15-23(21)30/h5,7,9-10,16,19,21,23,28H,1,6,8,11-15,17H2,2-4H3,(H,27,33)/t19-,21-,23-/m1/s1	No	MeSH:C047047(cabergoline),"ATC:G02CB03(cabergoline)","ATC:N04BC06(cabergoline)","UMLS:C0107994(cabergoline)","RxNorm:47579(cabergoline)","NDFRT:N0000148483(CABERGOLINE)"	0	0	0	1							47579	G02CB03,"N04BC06"	54746
PA165906891	cabozantinib	XL-184			Drug				No	RxNorm:1363268(cabozantinib)	0	0	0	0			Informative PGx	Informative PGx			1363268
PA448710	caffeine	1,3,7-trimethylxanthine,"137X","CFF","Cafeina","Caffein","Caffeine Pure","Caffeine, Anhydrous","Caffeine, Monohydrate","Caffeine, Synthetic","Compound 65","Methyltheobromide","Methyltheobromine","Monomethyl Derivative of Theophylline","Theobromine ME","Theophylline ME"	Alert-Pep,"Anoquan","Cafamil","Cafcit","Cafecon","Cafergot","Caffedrine","Caffedrine Caplets","Caffine","Cafipel","Coffein","Coffeine","Darvon Compound","Darvon Compound-65","Dasin","Dexitac","Dexitac Stay Alert Stimulant","Dhc Plus","Diurex","Durvitan","Eldiatric C","Enerjets","Ercatab","Esgic","Esgic-Plus","Femcet","Fioricet","Fiorinal","Guaranine","Hycomine","Invagesic","Invagesic Forte","Keep…	217 (Acetylsalicylic Acid + Caffeine Citrate),"217 Strong Tab (Acetylsalicylic Acid + Caffeine Citrate)","222 Tablet (Acetylsalicylic Acid + Caffeine Citrate + Codeine Phosphate)","282 Mep (Acetylsalicylic Acid + Caffeine Citrate + Codeine Phosphate + Meprobamate)","282 Mep Tab (Acetylsalicylic Acid + Caffeine Citrate + Codeine Phosphate + Meprobamate)","282 Tab (Acetylsalicylic Acid + Caffeine C…	Drug	BindingDB:10849,"ChEBI:CHEBI:27732","ChemSpider:2424","DrugBank:DB00201","Drugs Product Database (DPD):02241831","FDA Drug Label at DailyMed:b4fb7c77-1e82-48b7-83c5-dd04ec7c5c4e","HET:CFF","IUPHAR Ligand:407","KEGG Compound:C07481","KEGG Drug:D00528","National Drug Code Directory:63323-406-03","PDB:CFF","PubChem Compound:2519","PubChem Substance:148854","PubChem Substance:46506408","Therapeutic T…	CN1C=NC2=C1C(=O)N(C(=O)N2C)C	InChI=1S/C8H10N4O2/c1-10-4-9-6-5(10)7(13)12(3)8(14)11(6)2/h4H,1-3H3	No	MeSH:C001220(aspirin, butalbital and caffeine drug combination),"MeSH:C019559(Synalgos)","MeSH:C035611(1-methylcaffeine)","MeSH:C037330(Cafergot)","MeSH:C039656(Norgesic forte)","ATC:N06BC01(caffeine)","UMLS:C0006644(Caffeine)","RxNorm:1886(Caffeine)","NDFRT:N0000145919(CAFFEINE)"	9	24	2	4		2B					1886	N06BC01	2519
PA132595336	calcein				Drug				No	RxNorm:25161(Fluorexon stain)	4	4	0	1		4					25161
PA164745614	calcidiol	Calcifediol,"Calcifediol Anhydrous","Calcifediolum [INN-Latin]","Calcifidiol"	Calderol,"Delakmin"		Drug	ChEBI:CHEBI:17933,"Chemical Abstracts Service:19356-17-3","DrugBank:DB00146","KEGG Compound:C01561","PubChem Compound:6433735","PubChem Substance:171856","Therapeutic Targets Database:DAP000290","URL:http://en.wikipedia.org/wiki/Calcidiol"	C[C@H](CCCC(C)(C)O)[C@H]1CCC\2[C@@]1(CCC/C2=C\C=C/3\C[C@@H](CCC3=C)O)C	InChI=1S/C27H44O2/c1-19-10-13-23(28)18-22(19)12-11-21-9-7-17-27(5)24(14-15-25(21)27)20(2)8-6-16-26(3,4)29/h11-12,20,23-25,28-29H,1,6-10,13-18H2,2-5H3/b21-11+,22-12-/t20-,23-,24-,25?,27-/m1/s1	No	ATC:A11CC06(calcifediol),"UMLS:C0006657(Calcifediol [Chemical/Ingredient])","NDFRT:N0000006507(Calcifediol [Chemical/Ingredient])"	0	0	0	0								A11CC06	6433735
PA164712580	Calcineurin inhibitors				Drug Class				No	ATC:L04AD(Calcineurin inhibitors),"UMLS:C2757068(Calcineurin Inhibitors [MoA])","NDFRT:N0000175458(Calcineurin Inhibitors [MoA])"	0	5	0	0								L04AD
PA448714	calcipotriol	Calcipotriene	Davonex,"Dovonex"		Drug	ChEBI:CHEBI:50749,"DrugBank:DB02300","Drugs Product Database (DPD):01976133","FDA Drug Label at DailyMed:fff63bc7-6b92-4080-9a11-017124d95162","HET:MC9","KEGG Drug:D01125","National Drug Code Directory:0168-0400-60","PDB:MC9","PubChem Compound:5282134","PubChem Substance:7848188","Therapeutic Targets Database:DAP000292","URL:http://en.wikipedia.org/wiki/Calcipotriol"	C[C@H](/C=C/C(C1CC1)O)[C@H]2CC[C@@H]\3[C@@]2(CCC/C3=C\C=C/4\C[C@H](C[C@@H](C4=C)O)O)C	InChI=1S/C27H40O3/c1-17(6-13-25(29)20-8-9-20)23-11-12-24-19(5-4-14-27(23,24)3)7-10-21-15-22(28)16-26(30)18(21)2/h6-7,10,13,17,20,22-26,28-30H,2,4-5,8-9,11-12,14-16H2,1,3H3/b13-6+,19-7+,21-10-/t17-,22-,23-,24+,25?,26+,27-/m1/s1	No	MeSH:C055085(calcipotriene),"ATC:D05AX02(calcipotriol)","UMLS:C0065767(calcipotriene [Chemical/Ingredient])","RxNorm:29365(calcipotriene)","NDFRT:N0000006397(calcipotriene [Chemical/Ingredient])"	0	0	0	1							29365	D05AX02	5282134
PA164712581	Calcitonin preparations				Drug Class				No	ATC:H05BA(Calcitonin preparations)	0	0	0	0								H05BA
PA448717	calcitriol	1,25-(OH)2D3,"1,25-(oh)<sub>2</sub>d3","1,25-dihydroxycholecalciferol"	Calcijex,"Calcitriol Oral Solution","Decostriol","Rocaltrol"		Drug	ChEBI:CHEBI:17823,"Chemical Abstracts Service:32222-06-3","DrugBank:DB00136","Drugs Product Database (DPD):02245686","FDA Drug Label at DailyMed:dc293a1c-995d-40fa-ac99-68df12eb6d9e","KEGG Compound:C01673","KEGG Drug:D00129","National Drug Code Directory:0004-0143-23","PubChem Compound:134070","PubChem Substance:4817","Therapeutic Targets Database:DAP000289","URL:http://en.wikipedia.org/wiki/Calc…	C[C@H](CCCC(C)(C)O)[C@H]1CC[C@@H]2[C@@]1(CCCC2=CC=C3C[C@H](C[C@@H](C3=C)O)O)C	InChI=1S/C27H44O3/c1-18(8-6-14-26(3,4)30)23-12-13-24-20(9-7-15-27(23,24)5)10-11-21-16-22(28)17-25(29)19(21)2/h10-11,18,22-25,28-30H,2,6-9,12-17H2,1,3-5H3/t18-,22-,23-,24+,25+,27-/m1/s1	No	ATC:A11CC04(calcitriol),"ATC:D05AX03(calcitriol)","UMLS:C0006674(Calcitriol)","RxNorm:1894(Calcitriol)","NDFRT:N0000006511(Calcitriol [Chemical/Ingredient])","NDFRT:N0000029459([VT502] CALCITRIOL)"	0	4	0	1							1894	A11CC04,"D05AX03"	134070
PA164712582	calcium	Calcium			Drug,"Ion"	ChEBI:CHEBI:22984,"DrugBank:DB01373","PubChem Compound:271","URL:http://en.wikipedia.org/wiki/Calcium"	[Ca+2]	InChI=1S/Ca/q+2	No	UMLS:C0006675(Calcium),"RxNorm:1895(Calcium)","NDFRT:N0000029437([TN420] CALCIUM)"	2	3	2	1		3					1895		271
PA164746897	calcium acetate	Acetic acid, calcium salt,"Brown acetate","Brown acetate of lime","Calcium acetate hydrate","Calcium acetate monohydrate","Calcium diacetate","Gray acetate","Gray acetate of lime","Grey acetate","Lime acetate","Lime pyrolignite","Procalamine","Pyrolignite of lime","Vinegar salts"	Calac,"Niacet calcium acetate tech","PhosLo","PhosLo Gelcaps","Sorbo-calcian","Sorbo-calcion","Teltozan"	Anti Stress (Calcium Acetate + Folic Acid + Magnesium Chloride + Menadione Sodium Bisulfite + Potassium (Potassium Bicarbonate) + Pyridoxine Hydrochloride + Sodium Acetate + Sodium Chloride + Vitamin a + Vitamin B12 + Vitamin C + Vitamin D3 + Vitamin E),"Electrolyte Booster- Soluble Powder (Biotin + Calcium Acetate + Folic Acid + Magnesium Chloride + Menadione Sodium Bisulfite + Potassium Chlorid…	Drug	ChemSpider:5890,"DrugBank:DB00258","Drugs Product Database (DPD):01982591","FDA Drug Label at DailyMed:5edaed4c-4294-418b-a3bd-28b17f67381f","KEGG Drug:D00931","National Drug Code Directory:53808-0216-1","PubChem Compound:6116","PubChem Substance:46507985","PubChem Substance:7847994","URL:http://en.wikipedia.org/wiki/Calcium_Acetate"	CC(=O)[O-].CC(=O)[O-].[Ca+2]	InChI=1S/2C2H4O2.Ca/c2*1-2(3)4;/h2*1H3,(H,3,4);/q;;+2/p-2	No	MeSH:C120662(calcium acetate),"ATC:A12AA(Calcium)","UMLS:C0717537(calcium acetate)","RxNorm:214342(calcium acetate)","NDFRT:N0000147026(CALCIUM ACETATE)"	0	0	0	0							214342	A12AA	6116
PA448726	calcium carbonate				Drug				No	ATC:A12AA(Calcium),"UMLS:C0006681(Calcium Carbonate)","RxNorm:1897(Calcium Carbonate)","NDFRT:N0000147306(CALCIUM (AS CALCIUM CARBONATE))"	0	0	0	0							1897	A12AA
PA10407	calcium channel blockers				Drug Class				No	ATC:C08(Calcium Channel Blockers),"UMLS:C0006684([CV200] CALCIUM CHANNEL BLOCKERS)","NDFRT:N0000029119([CV200] CALCIUM CHANNEL BLOCKERS)"	8	8	0	0		3						C08
PA164712584	Calcium Channel Blockers And Diuretics	Calcium channel blockers and diuretics			Drug Class				No	ATC:C08G(Calcium Channel Blockers And Diuretics),"ATC:C08GA(Calcium channel blockers and diuretics)"	0	0	0	0								C08G,"C08GA"
PA448729	calcium chloride	Anhydrous calcium chloride,"CaCl2","Calcium Chloride Dihydrate BP","Calcium chloride anhydrous","Calcium chloride dihydrate","Calcium chloride fused","Calcium chloride pellets","Calcium chloride solution","Calcium chloride, dihydrate","Calcium dichloride","Chip calcium chloride","Liquid calcium chloride"	Bovikalc,"Calcosan","Calmate R","Calol","Caloride","Calplus","Caltac","Calzina oral","Chrysoxel C 4","Daraccel","Dowflake","HSDB 923","Homberg's phosphorus","Huppert's reagent","Intergravin-orales","Jarcal","Liquical","Liquidow","Peladow","Snomelt","Stopit","Superflake anhydrous","Sure-step","U-Ramin MC","Unichem calchlor","Uramine MC"	Acetate Concentrate R07318 Liq (Calcium Chloride + Magnesium Chloride + Potassium Chloride + Sodium Acetate Hemodialysis + Sodium Chloride),"Acetate Concentrate R07376 (Calcium Chloride + Dextrose + Magnesium Chloride + Potassium Chloride + Sodium Acetate + Sodium Chloride)","Acid Concentrate (36.83x) R04906 (Acetic Acid + Calcium Chloride + Magnesium Chloride + Potassium Chloride + Sodium Chlori…	Drug	ChEBI:CHEBI:3312,"ChemSpider:23237","DrugBank:DB01164","Drugs Product Database (DPD):00294748","FDA Drug Label at DailyMed:c4c65e48-85f8-4dcf-6281-06e40959cc79","KEGG Compound:C08130","National Drug Code Directory:0409-1631-10","PubChem Compound:5284359","PubChem Substance:10330","PubChem Substance:46507257","URL:http://en.wikipedia.org/wiki/Calcium_Chloride"	[Cl-].[Cl-].[Ca+2]	InChI=1S/Ca.2ClH/h;2*1H/q+2;;/p-2	No	ATC:A12AA07(calcium chloride),"ATC:B05XA07(calcium chloride)","ATC:G04BA03(calcium chloride)","UMLS:C0006686(Calcium Chloride)","RxNorm:1901(Calcium Chloride)","NDFRT:N0000146424(CALCIUM CHLORIDE)"	0	0	0	0							1901	A12AA07,"B05XA07","G04BA03"	5284359
PA164712588	Calcium, combinations with other drugs				Drug Class				No	ATC:A12AX(Calcium, combinations with other drugs)	0	0	0	0								A12AX
PA164712587	Calcium compounds				Drug Class				No	ATC:A02AC(Calcium compounds),"UMLS:C0206106(Calcium Compounds [Chemical/Ingredient])","NDFRT:N0000007800(Calcium Compounds [Chemical/Ingredient])"	0	0	0	0								A02AC
PA164746233	calcium gluceptate	Calcium glucoheptonate,"Trimethylene chlorobromide"	Calcium Stanley		Drug	Chemical Abstracts Service:29039-00-7,"ChemSpider:56591","DrugBank:DB00326","KEGG Drug:D00934","PubChem Compound:62859","PubChem Substance:205041","PubChem Substance:46507233"	C([C@H]([C@H]([C@@H]([C@H](C(C(=O)[O-])O)O)O)O)O)O.C([C@H]([C@H]([C@@H]([C@H](C(C(=O)[O-])O)O)O)O)O)O.[Ca+2]	InChI=1S/2C7H14O8.Ca/c2*8-1-2(9)3(10)4(11)5(12)6(13)7(14)15;/h2*2-6,8-13H,1H2,(H,14,15);/q;;+2/p-2/t2*2-,3-,4+,5-,6?;/m11./s1	No	MeSH:C007852(alpha-glucoheptonic acid),"ATC:A12AA10(calcium glucoheptonate)","UMLS:C0108111(Calcium gluceptate)","RxNorm:47618(Calcium gluceptate)","NDFRT:N0000145877(CALCIUM GLUCEPTATE)"	0	0	0	0							47618	A12AA10	62859
PA448735	calcium gluconate				Drug				No	ATC:A12AA(Calcium),"UMLS:C0006699(Calcium Gluconate)","RxNorm:1908(Calcium Gluconate)","NDFRT:N0000146426(CALCIUM GLUCONATE)"	0	0	0	0							1908	A12AA
PA164712585	Calcium Homeostasis				Drug Class				No	ATC:H05(Calcium Homeostasis)	0	0	0	0								H05
PA448744	calcium pantothenate				Drug				No	ATC:A11HA(Other plain vitamin preparations),"UMLS:C0006710(Calcium Pantothenate)","RxNorm:1918(Calcium Pantothenate)","NDFRT:N0000146007(CALCIUM PANTOTHENATE)"	0	0	0	0							1918	A11HA
PA10373	calcium phosphate				Drug				No	ATC:A12AA(Calcium),"UMLS:C0006711(calcium phosphate)","RxNorm:1919(calcium phosphate)","NDFRT:N0000148058(CALCIUM PHOSPHATE)"	0	0	0	0							1919	A12AA
PA166131546	calicheamicin gamma1				Metabolite	PubChem Compound:101617325			No		0	0	0	0									101617325
PA166197181	camostat mesilate	[4-[2-[2-(dimethylamino)-2-oxoethoxy]-2-oxoethyl]phenyl] 4-(diaminomethylideneamino)benzoate;methanesulfonic acid,"camostat methanesulfonate"	Foipan		Drug	ChEBI:CHEBI:31347,"PubChem Compound:5284360"			No		0	0	0	0									5284360
PA153590860	camptothecin	(+)-camptothecin,"(+)-camptothecine","(s)-(+)-camptothecin","(s)-camptothecin","20(S)-Camptothecin","21,22-Secocamptothecin-21-oic acid lactone","CPT","Camptothecine","D-camptothecin"			Drug	ChEBI:CHEBI:27656,"Chemical Abstracts Service:7689-03-4","ChemSpider:22775","ClinicalTrials.gov:NCT00026195","ClinicalTrials.gov:NCT00074321","ClinicalTrials.gov:NCT00433550","ClinicalTrials.gov:NCT00467142","ClinicalTrials.gov:NCT00559676","ClinicalTrials.gov:NCT00559741","ClinicalTrials.gov:NCT00654160","ClinicalTrials.gov:NCT00731276","ClinicalTrials.gov:NCT00936832","ClinicalTrials.gov:NCT012…	CC[C@@]1(C2=C(COC1=O)C(=O)N3CC4=CC5=CC=CC=C5N=C4C3=C2)O	InChI=1S/C20H16N2O4/c1-2-20(25)14-8-16-17-12(7-11-5-3-4-6-15(11)21-17)9-22(16)18(23)13(14)10-26-19(20)24/h3-8,25H,2,9-10H2,1H3/t20-/m0/s1	No	UMLS:C0006812(Camptothecin [Chemical/Ingredient]),"NDFRT:N0000007999(Camptothecin [Chemical/Ingredient])"	0	0	0	0									24360
PA165958358	canakinumab	acz-885,"acz885"	Ilaris		Drug	ClinicalTrials.gov:NCT00426218			No	ATC:L04AC(Interleukin inhibitors),"UMLS:C2718773(canakinumab)","RxNorm:853491(canakinumab)","NDFRT:N0000178497(CANAKINUMAB)"	0	0	0	0							853491	L04AC
PA448765	candesartan	Candesartan cilexetil	Amias,"Atacand","Blopress","Ratacand"	Atacand Plus (Candesartan Cilexetil + Hydrochlorothiazide)	Drug	BindingDB:50240609,"ChEBI:CHEBI:3347","Chemical Abstracts Service:139481-59-7","ChemSpider:2445","ClinicalTrials.gov:NCT00005520","ClinicalTrials.gov:NCT00400582","DrugBank:DB00796","Drugs Product Database (DPD):02239091","FDA Drug Label at DailyMed:a73e1339-9643-4eea-2cbe-e879c88fb50e","IUPHAR Ligand:587","KEGG Compound:C07468","KEGG Drug:D00626","National Drug Code Directory:0186-0004-31","PubC…	CCOC1=NC2=CC=CC(=C2N1CC3=CC=C(C=C3)C4=CC=CC=C4C5=NNN=N5)C(=O)O	InChI=1S/C24H20N6O3/c1-2-33-24-25-20-9-5-8-19(23(31)32)21(20)30(24)14-15-10-12-16(13-11-15)17-6-3-4-7-18(17)22-26-28-29-27-22/h3-13H,2,14H2,1H3,(H,31,32)(H,26,27,28,29)	No	MeSH:C077793(candesartan cilexetil),"MeSH:C081643(candesartan)","ATC:C09CA06(candesartan)","UMLS:C0717550(candesartan)","RxNorm:214354(candesartan)","NDFRT:N0000148603(CANDESARTAN)"	7	7	1	1		3					214354	C09CA06	2541
PA166182234	candesartan cilexetil	prodrug of candesartan			Prodrug	PubChem Compound:2540			No		0	0	1	0									2540
PA164754911	candicidin		Candicidin A,"Candicidin D","FR-008-III","Vanobid"		Drug	Chemical Abstracts Service:1403-17-4,"ChemSpider:10128184","DrugBank:DB01152","KEGG Compound:C06690","PubChem Compound:441142","PubChem Substance:46504812","PubChem Substance:8915","Therapeutic Targets Database:DAP001325"	C[C@@H]1[C@H]([C@@H]([C@@H](C(O1)OC2CC3C(C(CC(O3)(CC(CC(CC(CC(=O)CCCC(=O)CC(=O)OC(C(C=CC=CC=CC=CC=CC=CC=C2)C)C(C)CC(C)C(CC(=O)C4=CC=C(C=C4)N)O)O)O)O)O)O)C(=O)O)O)N)O	InChI=1S/C59H84N2O18/c1-35-18-15-13-11-9-7-5-6-8-10-12-14-16-21-46(77-58-55(72)53(61)54(71)38(4)76-58)31-50-52(57(73)74)49(69)34-59(75,79-50)33-45(66)29-44(65)28-43(64)27-41(62)19-17-20-42(63)30-51(70)78-56(35)37(3)26-36(2)47(67)32-48(68)39-22-24-40(60)25-23-39/h5-16,18,21-25,35-38,43-47,49-50,52-56,58,64-67,69,71-72,75H,17,19-20,26-34,60-61H2,1-4H3,(H,73,74)/t35?,36?,37?,38-,43?,44?,45?,46?,47?,…	No	ATC:G01AA04(candicidin),"UMLS:C0006834(Candicidin [Chemical/Ingredient])","NDFRT:N0000168429(Candicidin [Chemical/Ingredient])"	0	0	0	0								G01AA04	441142
PA164764517	candoxatril		Candoxatrilat		Drug	BindingDB:50084625,"ChEBI:CHEBI:3353","Chemical Abstracts Service:118785-03-8","DrugBank:DB00616","KEGG Drug:D01070","PubChem Compound:5362417","Therapeutic Targets Database:DAP001145"	COCCOC[C@H](CC1(CCCC1)C(=O)NC2CCC(CC2)C(=O)O)C(=O)OC3=CC4=C(CCC4)C=C3	InChI=1S/C29H41NO7/c1-35-15-16-36-19-23(27(33)37-25-12-9-20-5-4-6-22(20)17-25)18-29(13-2-3-14-29)28(34)30-24-10-7-21(8-11-24)26(31)32/h9,12,17,21,23-24H,2-8,10-11,13-16,18-19H2,1H3,(H,30,34)(H,31,32)/t21?,23-,24?/m0/s1	No	MeSH:C062766(candoxatril)	0	0	0	0									5362417
PA134687925	canertinib				Drug				No		0	0	0	0
PA165945763	cangrelor				Drug	PubChem Compound:9854012	CSCCNC1=NC(=NC2=C1N=CN2[C@H]3[C@@H]([C@@H]([C@H](O3)COP(=O)(O)OP(=O)(C(P(=O)(O)O)(Cl)Cl)O)O)O)SCCC(F)(F)F	InChI=1S/C17H25Cl2F3N5O12P3S2/c1-43-5-3-23-12-9-13(26-15(25-12)44-4-2-16(20,21)22)27(7-24-9)14-11(29)10(28)8(38-14)6-37-42(35,36)39-41(33,34)17(18,19)40(30,31)32/h7-8,10-11,14,28-29H,2-6H2,1H3,(H,33,34)(H,35,36)(H,23,25,26)(H2,30,31,32)/t8-,10-,11-,14-/m1/s1	No	RxNorm:1656052(cangrelor)	2	2	0	0		4					1656052		9854012
PA166175791	cannabidiol				Drug	PubChem Compound:644019			No		0	0	0	0									644019
PA131890620	cannabinoids				Drug Class				No	ATC:V07A.04(cannabinoids),"UMLS:C0006864(Cannabinoids [Chemical/Ingredient])","NDFRT:N0000008010(Cannabinoids [Chemical/Ingredient])"	4	1	0	0		3						V07A.04
PA448771	capecitabine	R340,"capecitabine"	Xeloda		Prodrug	ChEBI:CHEBI:31348,"Chemical Abstracts Service:154361-50-9","ChemSpider:54916","ClinicalTrials.gov:NCT00074321","ClinicalTrials.gov:NCT00130936","ClinicalTrials.gov:NCT00235235","ClinicalTrials.gov:NCT00433550","ClinicalTrials.gov:NCT00452673","ClinicalTrials.gov:NCT00559676","ClinicalTrials.gov:NCT00589901","ClinicalTrials.gov:NCT00645866","ClinicalTrials.gov:NCT00660426","ClinicalTrials.gov:NCT0…	CCCCCOC(=O)NC1=NC(=O)N(C=C1F)[C@H]2[C@@H]([C@@H]([C@H](O2)C)O)O	InChI=1S/C15H22FN3O6/c1-3-4-5-6-24-15(23)18-12-9(16)7-19(14(22)17-12)13-11(21)10(20)8(2)25-13/h7-8,10-11,13,20-21H,3-6H2,1-2H3,(H,17,18,22,23)/t8-,10-,11-,13-/m1/s1	Yes	MeSH:C110904(capecitabine),"ATC:L01BC06(capecitabine)","UMLS:C0671970(capecitabine)","RxNorm:194000(capecitabine)","NDFRT:N0000148555(CAPECITABINE)"	66	26	2	2	CPIC,"DPWG","PRO"	1A	Actionable PGx	Testing recommended	Label Has Dosing Info	Has Rx Annotation	194000	L01BC06	60953
PA164712589	Capillary Stabilizing Agents				Drug Class				No	ATC:C05C(Capillary Stabilizing Agents)	0	0	0	0								C05C
PA164746226	capreomycin	Capastat,"Capastat sulfate","Capreomycin","Capreomycin sulfate","Capreomycin sulphate"	Caprocin,"Ogostal"		Drug	ChemSpider:2272094,"DrugBank:DB00314","Drugs Product Database (DPD):02025396","KEGG Compound:C01790","KEGG Drug:D00135","National Drug Code Directory:0002-1485-01","PubChem Compound:3000502","PubChem Substance:46508514","Therapeutic Targets Database:DAP000892","URL:http://en.wikipedia.org/wiki/Capreomycin"	C[C@H]1C(=O)N[C@H](C(=O)N/C(=C/NC(=O)N)/C(=O)N[C@H](C(=O)NC[C@@H](C(=O)N1)N)[C@H]2CCN=C(N2)N)CNC(=O)C[C@H](CCCN)N.C1CN=C(N[C@H]1[C@H]2C(=O)NC[C@@H](C(=O)N[C@H](C(=O)N[C@H](C(=O)N/C(=C/NC(=O)N)/C(=O)N2)CNC(=O)C[C@H](CCCN)N)CO)N)N	InChI=1S/C25H44N14O8.C25H44N14O7/c26-4-1-2-11(27)6-17(41)32-8-14-20(43)35-15(9-34-25(30)47)21(44)39-18(13-3-5-31-24(29)38-13)23(46)33-7-12(28)19(42)37-16(10-40)22(45)36-14;1-11-19(41)36-15(9-32-17(40)7-12(27)3-2-5-26)21(43)37-16(10-34-25(30)46)22(44)39-18(14-4-6-31-24(29)38-14)23(45)33-8-13(28)20(42)35-11/h9,11-14,16,18,40H,1-8,10,26-28H2,(H,32,41)(H,33,46)(H,35,43)(H,36,45)(H,37,42)(H,39,44)(H3,…	No	ATC:J04AB30(capreomycin),"UMLS:C0262964(Capreomycin)","RxNorm:78903(Capreomycin)","NDFRT:N0000147744(CAPREOMYCIN)"	0	0	0	0							78903	J04AB30	3000502
PA164745489	capromab	Capromab pendetide,"ProstaScint","in 111 capromab pendetide"	ProstaScint		Drug	Chemical Abstracts Service:145464-28-4,"DrugBank:DB00089","FDA Drug Label at DailyMed:7e227d16-4cbf-4c17-95ef-b7adbcdc0580","National Drug Code Directory:57902-817-01","Therapeutic Targets Database:DAP001049","URL:http://en.wikipedia.org/wiki/Capromab"			No	ATC:V09IB(Indium (111In) compounds)	0	0	0	0								V09IB
PA448776	capsaicin				Drug				No	ATC:N01BX(Other local anesthetics),"UMLS:C0006931(Capsaicin)","RxNorm:1992(Capsaicin)","NDFRT:N0000147626(CAPSAICIN)"	0	0	0	0							1992	N01BX
PA164712590	Capsaicin and similar agents				Drug Class				No	ATC:M02AB(Capsaicin and similar agents)	0	0	0	0								M02AB
PA448780	captopril	Captoprilum [INN-Latin],"Captopryl","L-Captopril"	Acediur,"Aceplus","Acepress","Acepril","Alopresin","Apopril","Capoten","Captolane","Captoril","Cesplon","Dilabar","Garranil","Hipertil","Hypertil","Lopirin","Lopril","Tenosbon","Tensobon","Tensoprel"		Drug	BindingDB:21642,"ChEBI:CHEBI:3380","Chemical Abstracts Service:62571-86-2","ChemSpider:40130","DrugBank:DB01197","Drugs Product Database (DPD):02242791","FDA Drug Label at DailyMed:5599d8f8-efc8-4acc-a507-280b89fd1dda","KEGG Drug:D00251","National Drug Code Directory:0378-3007-01","PubChem Compound:44093","PubChem Substance:46506879","PubChem Substance:7847317","Therapeutic Targets Database:DAP00…	C[C@H](CS)C(=O)N1CCC[C@H]1C(=O)O	InChI=1S/C9H15NO3S/c1-6(5-14)8(11)10-4-2-3-7(10)9(12)13/h6-7,14H,2-5H2,1H3,(H,12,13)/t6-,7+/m1/s1	No	ATC:C09AA01(captopril),"UMLS:C0006938(Captopril)","RxNorm:1998(Captopril)","NDFRT:N0000145994(CAPTOPRIL)"	4	0	0	0		2A					1998	C09AA01	44093
PA448784	carbachol		CB,"Carbachol USP27","Carbachol chloride","Carbachol hydrochloride","Carbacholin","Carbacholine","Carbacholine chloride","Carbacolina","Carbaminocholine chloride","Carbaminoylcholine chloride","Carbamiotin","Carbamoylcholine chloride","Carbamoylcholine-hydrochloride","Carbamylcholine chloride","Carbastat","Carbastat intraocular","Carbochol","Carbocholin","Carbocholine","Carboptic","Carbyl","Carch…		Drug	ChEBI:CHEBI:3385,"Chemical Abstracts Service:51-83-2","DrugBank:DB00411","Drugs Product Database (DPD):00000655","FDA Drug Label at DailyMed:048af9c6-4866-4500-9914-cd7071a19b63","HET:CCE","IUPHAR Ligand:298","KEGG Drug:D00524","National Drug Code Directory:58768-735-12","PDB:CCE","PubChem Compound:2551","PubChem Substance:7978854","Therapeutic Targets Database:DAP000347","URL:http://en.wikipedia…	C[N+](C)(C)CCOC(=O)N	InChI=1S/C6H14N2O2/c1-8(2,3)4-5-10-6(7)9/h4-5H2,1-3H3,(H-,7,9)/p+1	No	ATC:N07AB01(carbachol),"ATC:S01EB02(carbachol)","UMLS:C0006945(Carbachol)","RxNorm:1999(Carbachol)","NDFRT:N0000146899(CARBACHOL)"	0	0	0	0							1999	N07AB01,"S01EB02"	2551
PA164712591	Carbamates				Drug Class				No	ATC:N05BC(Carbamates),"UMLS:C0006948(Carbamates [Chemical/Ingredient])","NDFRT:N0000008124(Carbamates [Chemical/Ingredient])"	0	0	0	0								N05BC
PA448785	carbamazepine	CBZ,"Carbamezepine","carbamazepine"	Apo-Carbamazepine,"Atretol","Biston","Calepsin","Carbamazepen","Carbatrol","Carbazepine","Carbelan","Epitol","Equetro","Finlepsin","Karbamazepin","Lexin","Neurotol","Novo-Carbamaz","Nu-Carbamazepine","Sirtal","Stazepin","Stazepine","Taro-Carbamazepine","Taro-Carbamazepine Cr","Tegretal","Tegretol","Tegretol Chewtabs","Tegretol Cr","Tegretol-Xr","Telesmin","Teril","Timonil"		Drug	ChEBI:CHEBI:3387,"Chemical Abstracts Service:298-46-4","ChemSpider:2457","DrugBank:DB00564","Drugs Product Database (DPD):02241882","FDA Drug Label at DailyMed:a3360ae2-3ead-40bc-a967-2abecc9f9b7c","KEGG Compound:C06868","KEGG Drug:D00252","National Drug Code Directory:0228-2143-10","PubChem Compound:2554","PubChem Substance:46507583","PubChem Substance:7847318","Therapeutic Targets Database:DAP0…	C1=CC=C2C(=C1)C=CC3=CC=CC=C3N2C(=O)N	InChI=1S/C15H12N2O/c16-15(18)17-13-7-3-1-5-11(13)9-10-12-6-2-4-8-14(12)17/h1-10H,(H2,16,18)	Yes	ATC:N03AF01(carbamazepine),"UMLS:C0006949(Carbamazepine)","RxNorm:2002(Carbamazepine)","NDFRT:N0000146226(CARBAMAZEPINE)"	52	150	1	9	CPIC,"CPNDS"	1A	Testing required	Testing required		Has Rx Annotation	2002	N03AF01	2554
PA165817196	carbamazepine 10,11-epoxide	carbamazepine epoxide			Metabolite	PubChem Compound:2555	C1=CC=C2C(=C1)C3C(O3)C4=CC=CC=C4N2C(=O)N	InChI=1S/C15H12N2O2/c16-15(18)17-11-7-3-1-5-9(11)13-14(19-13)10-6-2-4-8-12(10)17/h1-8,13-14H,(H2,16,18)	No		0	0	0	0									2555
PA166131486	carbamazepine 2,3-epoxide				Metabolite				No		0	0	0	0
PA166131483	carbamazepine catechol	2,3-Dihydroxycarbamazepine			Metabolite	HMDB:HMDB60673,"PubChem Compound:24892806"			No		0	0	0	0									24892806
PA166131487	carbamazepine epoxide glucuronide				Metabolite				No		0	0	0	0
PA165817199	carbamazepine glucuronide				Metabolite	PubChem Compound:83870	C1=CC=C2C(=C1)C=CC3=CC=CC=C3N2C(=O)NC4[C@@H]([C@H]([C@@H]([C@H](O4)C(=O)O)O)O)O	InChI=1S/C21H20N2O7/c24-15-16(25)18(20(27)28)30-19(17(15)26)22-21(29)23-13-7-3-1-5-11(13)9-10-12-6-2-4-8-14(12)23/h1-10,15-19,24-26H,(H,22,29)(H,27,28)/t15-,16-,17+,18-,19?/m0/s1	No		0	0	0	0									83870
PA166131484	carbamazepine iminoquinone				Metabolite	HMDB:HMDB60675,"PubChem Compound:276457"			No		0	0	0	0									276457
PA166131482	carbamazepine o-quinone				Metabolite	HMDB:HMDB60566,"PubChem Compound:24892807"			No		0	0	0	0									24892807
PA164712592	Carbamic acid esters				Drug Class				No	ATC:M03BA(Carbamic acid esters)	0	0	0	0								M03BA
PA164712593	Carbamide products				Drug Class				No	ATC:D02AE(Carbamide products)	0	0	0	0								D02AE
PA164712594	Carbapenems				Drug Class				No	ATC:J01DH(Carbapenems),"UMLS:C0006968(Carbapenems [Chemical/Ingredient])","NDFRT:N0000011294(Carbapenems [Chemical/Ingredient])"	0	0	0	0								J01DH
PA166184059	carbasalate calcium				Drug	PubChem Compound:46783786			No		0	0	0	0				Actionable PGx					46783786
PA448788	carbenicillin	Carbenicilina [INN-Spanish],"Carbenicillina [DCIT]","Carbenicilline [INN-French]","Carbenicillinum [INN-Latin]","Carboxybenzylpenicillin","Carboxybenzylpenicillin acid","alpha-Carboxybenzylpencillin"	Geopen,"Pyopen"		Drug	ChEBI:CHEBI:3393,"ChemSpider:19599","DrugBank:DB00578","KEGG Compound:C06869","PubChem Compound:20824","PubChem Substance:46505653","PubChem Substance:9086","Therapeutic Targets Database:DAP000438","URL:http://en.wikipedia.org/wiki/Carbenicillin"	CC1([C@@H](N2[C@H](S1)[C@@H](C2=O)NC(=O)C(C3=CC=CC=C3)C(=O)O)C(=O)O)C	InChI=1S/C17H18N2O6S/c1-17(2)11(16(24)25)19-13(21)10(14(19)26-17)18-12(20)9(15(22)23)8-6-4-3-5-7-8/h3-7,9-11,14H,1-2H3,(H,18,20)(H,22,23)(H,24,25)/t9?,10-,11+,14-/m1/s1	No	ATC:J01CA03(carbenicillin),"UMLS:C0006976(Carbenicillin)","RxNorm:2015(Carbenicillin)","NDFRT:N0000147746(CARBENICILLIN)"	0	0	0	0							2015	J01CA03	20824
PA164743086	carbetocin	Carbetocino [inn-spanish],"Carbetocinum [inn-latin]"	Duratocin		Drug	ChEBI:CHEBI:59204,"Chemical Abstracts Service:37025-55-1","DrugBank:DB01282","Drugs Product Database (DPD):02231593","KEGG Drug:D07229","PubChem Compound:71715","PubChem Substance:213985","Therapeutic Targets Database:DAP000269","URL:http://en.wikipedia.org/wiki/Carbetocin"	CC[C@H](C)[C@H]1C(=O)N[C@H](C(=O)N[C@H](C(=O)N[C@@H](CSCCCC(=O)N([C@H](C(=O)N1)CC2=CC=C(C=C2)O)C)C(=O)N3CCC[C@H]3C(=O)N[C@@H](CC(C)C)C(=O)NCC(=O)N)CC(=O)N)CCC(=O)N	InChI=1S/C45H69N11O12S/c1-6-25(4)38-44(67)50-28(15-16-34(46)58)40(63)51-30(21-35(47)59)41(64)53-31(23-69-18-8-10-37(61)55(5)33(43(66)54-38)20-26-11-13-27(57)14-12-26)45(68)56-17-7-9-32(56)42(65)52-29(19-24(2)3)39(62)49-22-36(48)60/h11-14,24-25,28-33,38,57H,6-10,15-23H2,1-5H3,(H2,46,58)(H2,47,59)(H2,48,60)(H,49,62)(H,50,67)(H,51,63)(H,52,65)(H,53,64)(H,54,66)/t25-,28-,29-,30-,31-,32-,33-,38-/m0/s1	No	MeSH:C020731(carbetocin),"ATC:H01BB03(carbetocin)"	0	0	0	0								H01BB03	71715
PA448794	carbidopa	Alpha-Methyldopahydrazine,"Carbidopa Anhydrous","Carbidopa Monohydrate","Carbidopum [INN-Latin]","N-Aminomethyldopa","c-dopa","mk-486"	Atamet,"HMD","Lodosin","Lodosyn"	Atamet (carbidopa + levodopa),"Sinemet (carbidopa + levodopa)","Sinemet CR (carbidopa + levodopa)"	Drug	ChEBI:CHEBI:3395,"Chemical Abstracts Service:28860-95-9","DrugBank:DB00190","FDA Drug Label at DailyMed:0b2e55d0-3b2c-42be-a649-80c4d961a12c","KEGG Drug:D00558","National Drug Code Directory:0056-0511-68","PubChem Compound:34359","PubChem Substance:176096","Therapeutic Targets Database:DAP000592","URL:http://en.wikipedia.org/wiki/Carbidopa"	C[C@](CC1=CC(=C(C=C1)O)O)(C(=O)O)NN	InChI=1S/C10H14N2O4/c1-10(12-11,9(15)16)5-6-2-3-7(13)8(14)4-6/h2-4,12-14H,5,11H2,1H3,(H,15,16)/t10-/m0/s1	No	UMLS:C0006982(Carbidopa),"RxNorm:2019(Carbidopa)","NDFRT:N0000146299(CARBIDOPA)"	0	0	1	1							2019		34359
PA164742970	carbimazole	Athyromazole,"Carbethoxymethimazole","Carbimazol","Carbimazol [INN-Spanish, French]","Carbimazolum [INN-Latin]","Carbinazole"	Atirozidina,"Basolest","CG1","Carbimazol Spofa","Carbotiroid","Mertiran","Neo-Mercazole","Neo-Thyreostat","Neo-Tireol","Neomercazole","Tyrazol"		Drug	ChEBI:CHEBI:617099,"Chemical Abstracts Service:22232-54-8","ChemSpider:28829","DrugBank:DB00389","KEGG Compound:C07615","PubChem Compound:31072","PubChem Substance:46506359","PubChem Substance:9817","Therapeutic Targets Database:DAP000762","URL:http://en.wikipedia.org/wiki/Carbimazole"	CCOC(=O)N1C=CN(C1=S)C	InChI=1S/C7H10N2O2S/c1-3-11-7(10)9-5-4-8(2)6(9)12/h4-5H,3H2,1-2H3	No	ATC:H03BB01(carbimazole),"UMLS:C0006983(Carbimazole)","RxNorm:2020(Carbimazole)","NDFRT:N0000167064(Carbimazole [Chemical/Ingredient])"	1	3	0	0		2A					2020	H03BB01	31072
PA164746898	carbinoxamine	Carbinoxamine Maleate,"Paracarbinoxamine","Paracarinoxamine"	Allergefon,"Clistin","Rotoxamine","Twiston"		Drug	BindingDB:50240487,"ChEBI:CHEBI:3398","ChemSpider:2466","DrugBank:DB00748","FDA Drug Label at DailyMed:0ec4cd71-5196-4fe7-a007-4689b3357c74","KEGG Compound:C06871","National Drug Code Directory:0525-6748-01","PubChem Compound:2564","PubChem Substance:46506787","PubChem Substance:9088","Therapeutic Targets Database:DAP001069","URL:http://en.wikipedia.org/wiki/Carbinoxamine"	CN(C)CCOC(C1=CC=C(C=C1)Cl)C2=CC=CC=N2	InChI=1S/C16H19ClN2O/c1-19(2)11-12-20-16(15-5-3-4-10-18-15)13-6-8-14(17)9-7-13/h3-10,16H,11-12H2,1-2H3	No	MeSH:C004649(carbinoxamine),"ATC:R06AA08(carbinoxamine)","UMLS:C0054672(carbinoxamine)","RxNorm:20220(carbinoxamine)","NDFRT:N0000147748(CARBINOXAMINE)"	0	0	0	0							20220	R06AA08	2564
PA166184060	carbocisteine	2-amino-3-(carboxymethylsulfanyl)propanoic acid,"S-carboxymethyl-L-cysteine","SCMC"	Mucodyne,"Mucofan"		Drug	ChEBI:CHEBI:16163,"HMDB:HMDB0029415","PubChem Compound:193653"			No		8	3	0	0		4							193653
PA448797	carbohydrates				Drug Class				No	ATC:V06DC(Carbohydrates),"UMLS:C0007004(Carbohydrates [Chemical/Ingredient])","NDFRT:N0000005723(Carbohydrates [Chemical/Ingredient])"	0	0	0	0								V06DC
PA164712595	Carbohydrates/proteins/minerals/vitamins, combinations				Drug Class				No	ATC:V06DA(Carbohydrates/proteins/minerals/vitamins, combinations)	0	0	0	0								V06DA
PA448801	carbon dioxide				Drug	PubChem Compound:280			No	ATC:V03AN(Medical gases),"UMLS:C0007012(Carbon Dioxide)","RxNorm:2034(Carbon Dioxide)","NDFRT:N0000147376(CARBON DIOXIDE)"	0	0	0	0							2034	V03AN	280
PA10410	carbonic anhydrase inhibitors				Drug Class				No	ATC:S01EC(Carbonic anhydrase inhibitors),"UMLS:C2757046(Carbonic Anhydrase Inhibitors [MoA])","NDFRT:N0000000235(Carbonic Anhydrase Inhibitors [MoA])"	0	0	0	0								S01EC
PA448803	carboplatin	CBDCA,"cis-Diammine(1,1-cyclobutanedicarboxylato)platinum(II)"	Paraplatin,"Paraplatin-AQ"		Drug	ChEBI:CHEBI:31355,"Chemical Abstracts Service:41575-94-4","ChemSpider:436073","ClinicalTrials.gov:NCT00130936","ClinicalTrials.gov:NCT00212069","ClinicalTrials.gov:NCT00695994","ClinicalTrials.gov:NCT00798603","ClinicalTrials.gov:NCT00867711","ClinicalTrials.gov:NCT00897871","ClinicalTrials.gov:NCT00951444","ClinicalTrials.gov:NCT01213381","ClinicalTrials.gov:NCT01261299","ClinicalTrials.gov:NCT0…	C1CC(C1)(C(=O)O)C(=O)O.N.N.[Pt]	InChI=1S/C6H8O4.2H3N.Pt/c7-4(8)6(5(9)10)2-1-3-6;;;/h1-3H2,(H,7,8)(H,9,10);2*1H3;	No	ATC:L01XA02(carboplatin),"UMLS:C0079083(Carboplatin)","RxNorm:40048(Carboplatin)","NDFRT:N0000147598(CARBOPLATIN)"	66	7	0	1		2B					40048	L01XA02	38904
PA164754883	carboprost tromethamine		Carboprost,"Hemabate","Tham"		Drug	ChEBI:CHEBI:3404,"Chemical Abstracts Service:58551-69-2","DrugBank:DB00429","Drugs Product Database (DPD):02230417","FDA Drug Label at DailyMed:3d282998-ff0c-480a-bd80-155606ef0a65","KEGG Drug:D00682","National Drug Code Directory:0009-0856-05","PubChem Compound:5284525","Therapeutic Targets Database:DAP001215"	CCCCC[C@@](C)(/C=C/[C@H]1[C@@H](C[C@@H]([C@@H]1C/C=C/CCCC(=O)O)O)O)O	InChI=1S/C21H36O5/c1-3-4-9-13-21(2,26)14-12-17-16(18(22)15-19(17)23)10-7-5-6-8-11-20(24)25/h5,7,12,14,16-19,22-23,26H,3-4,6,8-11,13,15H2,1-2H3,(H,24,25)/b7-5+,14-12+/t16-,17-,18+,19-,21+/m1/s1	No	ATC:G02AD04(carboprost),"UMLS:C0054721(carboprost tromethamine)","RxNorm:20259(carboprost tromethamine)","NDFRT:N0000020199(CARBOPROST/TROMETHAMINE)"	0	0	0	0							20259	G02AD04	5284525
PA166131343	carbovir 5'-diphosphate				Metabolite	PubChem Compound:135564825	C1[C@@H](C=C[C@@H]1N2C=NC3=C2NC(=NC3=O)N)COP(=O)(O)OP(=O)(O)O	InChI=1S/C11H15N5O8P2/c12-11-14-9-8(10(17)15-11)13-5-16(9)7-2-1-6(3-7)4-23-26(21,22)24-25(18,19)20/h1-2,5-7H,3-4H2,(H,21,22)(H2,18,19,20)(H3,12,14,15,17)/t6-,7+/m1/s1	No		0	0	0	0									135564825
PA166131332	carbovir 5'-monophosphate				Metabolite	PubChem Compound:135565291	C1[C@@H](C=C[C@@H]1N2C=NC3=C2NC(=NC3=O)N)COP(=O)(O)O	InChI=1S/C11H14N5O5P/c12-11-14-9-8(10(17)15-11)13-5-16(9)7-2-1-6(3-7)4-21-22(18,19)20/h1-2,5-7H,3-4H2,(H2,18,19,20)(H3,12,14,15,17)/t6-,7+/m1/s1	No		0	0	0	0									135565291
PA166131328	carbovir 5'-triphosphate				Metabolite	PubChem Compound:135499583	C1[C@@H](C=C[C@@H]1N2C=NC3=C2NC(=NC3=O)N)COP(=O)(O)OP(=O)(O)OP(=O)(O)O	InChI=1S/C11H16N5O11P3/c12-11-14-9-8(10(17)15-11)13-5-16(9)7-2-1-6(3-7)4-25-29(21,22)27-30(23,24)26-28(18,19)20/h1-2,5-7H,3-4H2,(H,21,22)(H,23,24)(H2,18,19,20)(H3,12,14,15,17)/t6-,7+/m1/s1	No		0	0	0	0									135499583
PA164712596	Carboxamide derivatives				Drug Class				No	ATC:N03AF(Carboxamide derivatives)	0	0	0	0								N03AF
PA166131471	carboxycelecoxib	4-[1-[4-(Aminosulfonyl)phenyl]-3-(trifluoromethyl)-1H-pyrazol-5-yl]benzoic Acid			Metabolite	HMDB:HMDB60571,"PubChem Compound:10047220"			No		0	0	0	0									10047220
PA166131268	carboxyibuprofen				Metabolite	PubChem Compound:10444113	CC(CC1=CC=C(C=C1)C(C)C(=O)O)C(=O)O	InChI=1S/C13H16O4/c1-8(12(14)15)7-10-3-5-11(6-4-10)9(2)13(16)17/h3-6,8-9H,7H2,1-2H3,(H,14,15)(H,16,17)	No		0	0	0	0									10444113
PA166131544	carboxyibuprofen glucuronide				Metabolite				No		0	0	0	0
PA166131285	carboxyifosfamide				Metabolite	PubChem Compound:124143	C(COP(=O)(NCCCl)NCCCl)C(=O)O	InChI=1S/C7H15Cl2N2O4P/c8-2-4-10-16(14,11-5-3-9)15-6-1-7(12)13/h1-6H2,(H,12,13)(H2,10,11,14)	No		0	0	1	0									124143
PA166131318	carboxyphosphamide				Metabolite	HMDB:HMDB60449,"PubChem Compound:31515"	C(COP(=O)(N)N(CCCl)CCCl)C(=O)O	InChI=1S/C7H15Cl2N2O4P/c8-2-4-11(5-3-9)16(10,14)15-6-1-7(12)13/h1-6H2,(H2,10,14)(H,12,13)	No		0	0	1	0									31515
PA164712597	Cardiac Glycosides				Drug Class				No	ATC:C01A(Cardiac Glycosides),"UMLS:C0007158(Cardiac Glycosides [Chemical/Ingredient])","NDFRT:N0000008157(Cardiac Glycosides [Chemical/Ingredient])"	0	0	0	0								C01A
PA164712598	Cardiac Stimulants Excl. Cardiac Glycosides				Drug Class				No	ATC:C01C(Cardiac Stimulants Excl. Cardiac Glycosides)	0	0	0	0								C01C
PA164712599	Cardiac Therapy				Drug Class				No	ATC:C01(Cardiac Therapy)	0	0	0	0								C01
PA164712600	Cardiovascular System				Drug Class				No	ATC:C(Cardiovascular System),"ATC:V09G(Cardiovascular System)"	0	0	0	0								C,"V09G"
PA166165203	carfilzomib	PR-171			Drug	PubChem Compound:11556711	CC(C)C[C@@H](C(=O)[C@]1(CO1)C)NC(=O)[C@H](CC2=CC=CC=C2)NC(=O)[C@H](CC(C)C)NC(=O)[C@H](CCC3=CC=CC=C3)NC(=O)CN4CCOCC4	InChI=1S/C40H57N5O7/c1-27(2)22-32(36(47)40(5)26-52-40)42-39(50)34(24-30-14-10-7-11-15-30)44-38(49)33(23-28(3)4)43-37(48)31(17-16-29-12-8-6-9-13-29)41-35(46)25-45-18-20-51-21-19-45/h6-15,27-28,31-34H,16-26H2,1-5H3,(H,41,46)(H,42,50)(H,43,48)(H,44,49)/t31-,32-,33-,34-,40+/m0/s1	No		0	3	0	0									11556711
PA165958402	carglumic acid	(s)-2-ureidopentanedioic acid,"n-carbamyl-l-glutamate"	Carbaglu		Drug	Chemical Abstracts Service:1188-38-1,"ChemSpider:108351","DrugBank:DB06775","PubChem Compound:121396","PubChem Substance:99443290"	C(CC(=O)O)[C@@H](C(=O)O)NC(=O)N	InChI=1S/C6H10N2O5/c7-6(13)8-3(5(11)12)1-2-4(9)10/h3H,1-2H2,(H,9,10)(H,11,12)(H3,7,8,13)/t3-/m0/s1	No	ATC:A16AA05(carglumic acid),"UMLS:C1318649(Carglumic acid)","RxNorm:401713(Carglumic acid)","NDFRT:N0000182969(CARGLUMIC ACID)"	0	0	0	0			Testing required	Testing required			401713	A16AA05	121396
PA164712602	Caries prophylactic agents				Drug Class				No	ATC:A01AA(Caries prophylactic agents)	0	0	0	0								A01AA
PA166177476	cariprazine				Drug	PubChem Compound:11154555			No		0	0	0	0			Informative PGx	Informative PGx					11154555
PA448809	carisoprodol	Carisoprodate,"Carisoprodatum","Isomeprobamate","Isoprotane","Isoprothane"	Apesan,"Artifar","Arusal","Atonalyt","Caridolin","Carisoma","Chinchen","Fibrosona","Flexagilt","Flexagit","Flexal","Flexartal","Flexidon","Listaflex","Meprodat","Mioartrina","Miolisodal","Mioratrina","Mioril","Muslax","Neotica","Nospasm","Relasom","Sanoma","Scutamil-C","Skutamil","Soma","Somanil"		Drug	ChEBI:CHEBI:3419,"Chemical Abstracts Service:78-44-4","ChemSpider:2478","DrugBank:DB00395","Drugs Product Database (DPD):00116629","FDA Drug Label at DailyMed:7d7d44b4-d405-4c48-9e79-cc128dd7aaeb","KEGG Compound:C07927","KEGG Drug:D00768","National Drug Code Directory:12634-437-91","PubChem Compound:2576","PubChem Substance:10129","PubChem Substance:46506377","URL:http://en.wikipedia.org/wiki/Car…	CCCC(C)(COC(=O)N)COC(=O)NC(C)C	InChI=1S/C12H24N2O4/c1-5-6-12(4,7-17-10(13)15)8-18-11(16)14-9(2)3/h9H,5-8H2,1-4H3,(H2,13,15)(H,14,16)	No	ATC:M03BA02(carisoprodol),"UMLS:C0007248(Carisoprodol)","RxNorm:2101(Carisoprodol)","NDFRT:N0000146778(CARISOPRODOL)"	1	1	0	0		3	Actionable PGx	Actionable PGx			2101	M03BA02	2576
PA448810	carmustine	BCNU,"Bischlorethylnitrosourea","Bischlorethylnitrosurea","Carmustin"	Becenun,"Bi CNU","BiCNU","Carmubris","Gliadel","Gliadel Wafer","Nitrumon"		Drug	ChEBI:CHEBI:3423,"Chemical Abstracts Service:154-93-8","ChemSpider:2480","DrugBank:DB00262","Drugs Product Database (DPD):02238985","FDA Drug Label at DailyMed:be6776fe-7f24-417d-ef08-8830c4eca959","KEGG Drug:D00254","National Drug Code Directory:0015-3012-60","PubChem Compound:2578","PubChem Substance:152253","PubChem Substance:46506980","Therapeutic Targets Database:DAP000041","URL:http://en.wi…	C(CCl)NC(=O)N(CCCl)N=O	InChI=1S/C5H9Cl2N3O2/c6-1-3-8-5(11)10(9-12)4-2-7/h1-4H2,(H,8,11)	No	ATC:L01AD01(carmustine),"UMLS:C0007257(Carmustine)","RxNorm:2105(Carmustine)","NDFRT:N0000148463(CAMUSTINE)"	0	0	0	1							2105	L01AD01	2578
PA164750571	carphenazine	Carfenazine,"Carphenazin"	Procethazine,"Proketazin","Proketazine"		Drug	ChEBI:CHEBI:51235,"DrugBank:DB01038","PubChem Compound:18104","PubChem Substance:10516134","Therapeutic Targets Database:DAP000846"	CCC(=O)C1=CC2=C(C=C1)SC3=CC=CC=C3N2CCCN4CCN(CC4)CCO	InChI=1S/C24H31N3O2S/c1-2-22(29)19-8-9-24-21(18-19)27(20-6-3-4-7-23(20)30-24)11-5-10-25-12-14-26(15-13-25)16-17-28/h3-4,6-9,18,28H,2,5,10-17H2,1H3	No		0	0	0	0									18104
PA164781361	carprofen	2-(6-Chloro-9H-carbazol-2-yl)propanoic acid,"6-Chloro-alpha-methyl-9H-carbazole-2-acetic acid","6-Chloro-alpha-methylcarbazole-2-acetic acid","Carprofene [inn-french]","Carprofeno [inn-spanish]","Carprofenum [inn-latin]"	Ridamyl,"Rimadyl"		Drug	BindingDB:50097346,"ChEBI:CHEBI:364453","Chemical Abstracts Service:53716-49-7","ChemSpider:2483","DrugBank:DB00821","Drugs Product Database (DPD):02246557","PubChem Compound:2581","PubChem Substance:181659","PubChem Substance:46505357","Therapeutic Targets Database:DAP000975","URL:http://en.wikipedia.org/wiki/Carprofen"	CC(C1=CC2=C(C=C1)C3=C(N2)C=CC(=C3)Cl)C(=O)O	InChI=1S/C15H12ClNO2/c1-8(15(18)19)9-2-4-11-12-7-10(16)3-5-13(12)17-14(11)6-9/h2-8,17H,1H3,(H,18,19)	No	MeSH:C007005(carprofen),"UMLS:C0054827(carprofen)","RxNorm:20343(carprofen)","NDFRT:N0000171769(CARPROFEN)"	0	0	0	0							20343		2581
PA448814	carrageenan				Drug				No	UMLS:C0007289(CARRAGEENAN),"NDFRT:N0000022645(CARRAGEENAN)"	0	0	0	0
PA164768736	carteolol	Carteolol HCl,"Carteolol Hydrochloride","Carteololum [INN-Latin]"	Cartrol,"Endak Hydrochloride","Ocupress"		Drug	ChEBI:CHEBI:3437,"Chemical Abstracts Service:51781-21-6","ChemSpider:2485","DrugBank:DB00521","FDA Drug Label at DailyMed:5f82e53e-d6db-432f-af68-9de88d1b1720","KEGG Compound:C06874","National Drug Code Directory:58768-001-01","PubChem Compound:2583","PubChem Substance:46507513","PubChem Substance:9091","Therapeutic Targets Database:DAP000065","URL:http://en.wikipedia.org/wiki/Carteolol"	CC(C)(C)NCC(COC1=CC=CC2=C1CCC(=O)N2)O	InChI=1S/C16H24N2O3/c1-16(2,3)17-9-11(19)10-21-14-6-4-5-13-12(14)7-8-15(20)18-13/h4-6,11,17,19H,7-10H2,1-3H3,(H,18,20)	No	ATC:C07AA15(carteolol),"ATC:S01ED05(carteolol)","UMLS:C0007299(Carteolol)","RxNorm:2116(Carteolol)","NDFRT:N0000147523(CARTEOLOL)"	0	0	0	0							2116	C07AA15,"S01ED05"	2583
PA448817	carvedilol	Carvedilolum [Latin],"carvedilol"	Coreg,"Coreg CR"		Drug	BindingDB:25759,"ChEBI:CHEBI:3441","ChemSpider:2487","ClinicalTrials.gov:NCT01347970","DrugBank:DB01136","Drugs Product Database (DPD):02252317","FDA Drug Label at DailyMed:a6eb861c-085e-442a-8e71-722587493d5d","IUPHAR Ligand:551","KEGG Compound:C06875","KEGG Drug:D00255","National Drug Code Directory:0228-2175-11","PubChem Compound:2585","PubChem Substance:189887","PubChem Substance:46505146","T…	COC1=CC=CC=C1OCCNCC(COC2=CC=CC3=C2C4=CC=CC=C4N3)O	InChI=1S/C24H26N2O4/c1-28-21-10-4-5-11-22(21)29-14-13-25-15-17(27)16-30-23-12-6-9-20-24(23)18-7-2-3-8-19(18)26-20/h2-12,17,25-27H,13-16H2,1H3	No	MeSH:C043211(carvedilol),"ATC:C07AG02(carvedilol)","UMLS:C0054836(carvedilol)","RxNorm:20352(carvedilol)","NDFRT:N0000148505(CARVEDILOL)"	6	25	2	3	DPWG	3	Actionable PGx	Actionable PGx			20352	C07AG02	2585
PA166177962	carvedilol glucuronide				Metabolite	PubChem Compound:49849580			No		0	0	1	0									49849580
PA166129533	casopitant				Drug	PubChem Compound:9917021	CC1=C(C=CC(=C1)F)[C@H]2C[C@H](CCN2C(=O)N(C)[C@H](C)C3=CC(=CC(=C3)C(F)(F)F)C(F)(F)F)N4CCN(CC4)C(=O)C	InChI=1S/C30H35F7N4O2/c1-18-13-24(31)5-6-26(18)27-17-25(40-11-9-39(10-12-40)20(3)42)7-8-41(27)28(43)38(4)19(2)21-14-22(29(32,33)34)16-23(15-21)30(35,36)37/h5-6,13-16,19,25,27H,7-12,17H2,1-4H3/t19-,25+,27-/m1/s1	No		0	0	0	0									9917021
PA164743013	caspofungin	Capsofungin,"Caspofungin acetate"	Cancidas		Drug	ChEBI:CHEBI:474180,"Chemical Abstracts Service:179463-17-3","ChemSpider:411774","DrugBank:DB00520","Drugs Product Database (DPD):02244266","FDA Drug Label at DailyMed:3bad23a6-09a6-4194-9182-093ed61bc71c","National Drug Code Directory:0006-3822-10","PubChem Compound:2826718","PubChem Substance:46508288","PubChem Substance:622847","Therapeutic Targets Database:DAP000547","URL:http://en.wikipedia.o…	CCC(C)CC(C)CCCCCCCCC(=O)N[C@H]1C[C@H]([C@H](NC(=O)[C@@H]2[C@H](CCN2C(=O)[C@@H](NC(=O)[C@@H](NC(=O)[C@@H]3C[C@H](CN3C(=O)[C@@H](NC1=O)[C@@H](C)O)O)[C@@H]([C@H](C4=CC=C(C=C4)O)O)O)[C@@H](CCN)O)O)NCCN)O	InChI=1S/C52H88N10O15/c1-5-28(2)24-29(3)12-10-8-6-7-9-11-13-39(69)56-34-26-38(68)46(55-22-21-54)60-50(75)43-37(67)19-23-61(43)52(77)41(36(66)18-20-53)58-49(74)42(45(71)44(70)31-14-16-32(64)17-15-31)59-48(73)35-25-33(65)27-62(35)51(76)40(30(4)63)57-47(34)72/h14-17,28-30,33-38,40-46,55,63-68,70-71H,5-13,18-27,53-54H2,1-4H3,(H,56,69)(H,57,72)(H,58,74)(H,59,73)(H,60,75)/t28?,29?,30-,33-,34+,35+,36-,3…	No	MeSH:C105417(caspofungin),"ATC:J02AX04(caspofungin)","UMLS:C0537894(Caspofungin)","RxNorm:140108(Caspofungin)","NDFRT:N0000148694(CASPOFUNGIN)"	0	0	0	1							140108	J02AX04	2826718
PA448827	castor oil				Drug				No	ATC:A06AB(Contact laxatives),"UMLS:C0007343(Castor Oil)","RxNorm:2129(Castor Oil)","NDFRT:N0000145784(CASTOR OIL)"	0	0	0	0							2129	A06AB
PA133822447	catecholamines				Drug Class				No	ATC:C01CA.01(catecholamines),"UMLS:C0007412(Catecholamines [Chemical/Ingredient])","NDFRT:N0000007715(Catecholamines [Chemical/Ingredient])"	2	2	0	1		3						C01CA.01
PA452605	cationic xenobiotics				Drug Class				No	ATC:X.03(cationic xenobiotics)	0	0	0	0								X.03
PA166163226	cavosonstat	N91115			Drug	PubChem Compound:56960912	C1=CC(=C(C=C1C(=O)O)Cl)C2=NC3=C(C=C2)C=C(C=C3)O	InChI=1S/C16H10ClNO3/c17-13-8-10(16(20)21)1-4-12(13)15-5-2-9-7-11(19)3-6-14(9)18-15/h1-8,19H,(H,20,21)	No		1	2	0	0		3							56960912
PA162370429	CBLB502				Drug				No		0	0	0	0
PA164776752	cefacetrile	7-Cyanacetylamino-cephalosporansaeure,"Cefacetrilo [inn-spanish]","Cefacetrilum [inn-latin]","Cephacetrile"	Celospor,"Celtol","Cristacef"		Drug	Chemical Abstracts Service:10206-21-0,"ChemSpider:82675","DrugBank:DB01414","KEGG Drug:D07629","PubChem Compound:91562","PubChem Substance:10224877","PubChem Substance:46504767","Therapeutic Targets Database:DAP001172","URL:http://en.wikipedia.org/wiki/Cefacetrile"	CC(=O)OCC1=C(N2[C@@H]([C@@H](C2=O)NC(=O)CC#N)SC1)C(=O)O	InChI=1S/C13H13N3O6S/c1-6(17)22-4-7-5-23-12-9(15-8(18)2-3-14)11(19)16(12)10(7)13(20)21/h9,12H,2,4-5H2,1H3,(H,15,18)(H,20,21)/t9-,12-/m1/s1	No	ATC:J01DB10(cefacetrile),"UMLS:C0007714(Cephacetrile [Chemical/Ingredient])","NDFRT:N0000008005(Cephacetrile [Chemical/Ingredient])"	0	0	0	0								J01DB10	91562
PA164749137	cefaclor	CCL,"Cefaclor anhydrous","Cefaclorum [INN-Latin]","Cephaclor"	Alenfral,"Alfacet","Alfatil","Ceclor","Ceclor CD","Distaclor","Kefral","Panacef","Panoral","Raniclor"		Drug	ChEBI:CHEBI:3478,"Chemical Abstracts Service:53994-73-3","DrugBank:DB00833","Drugs Product Database (DPD):02237730","FDA Drug Label at DailyMed:6e88b4d2-223e-44ac-8b9c-3eecf4d573a5","KEGG Compound:C06877","KEGG Drug:D00256","National Drug Code Directory:63304-658-30","PubChem Compound:40958","PubChem Substance:181752","Therapeutic Targets Database:DAP000442","URL:http://en.wikipedia.org/wiki/Cefa…	C1C(=C(N2[C@H](S1)[C@@H](C2=O)NC(=O)C(C3=CC=CC=C3)N)C(=O)O)Cl	InChI=1S/C15H14ClN3O4S/c16-8-6-24-14-10(13(21)19(14)11(8)15(22)23)18-12(20)9(17)7-4-2-1-3-5-7/h1-5,9-10,14H,6,17H2,(H,18,20)(H,22,23)/t9?,10-,14-/m1/s1	No	ATC:J01DC04(cefaclor),"UMLS:C0007537(Cefaclor)","RxNorm:2176(Cefaclor)","NDFRT:N0000145917(CEFACLOR)"	0	0	0	1							2176	J01DC04	40958
PA448835	cefadroxil	CDX,"Cefadroxil Monohydrate","Cefradroxil"	Baxan,"Bidocef","Cefa-Drops","Cefamox","Cephos","Duracef","Kefroxil","Oracefal","Sedral","Sumacef","Ultracef"		Drug	ChEBI:CHEBI:3479,"Chemical Abstracts Service:66592-87-8","DrugBank:DB01140","Drugs Product Database (DPD):02240774","FDA Drug Label at DailyMed:0ee42c97-d20c-4ee5-8f25-3a7539bda43b","KEGG Compound:C06878","KEGG Drug:D00257","National Drug Code Directory:0781-2938-50","PubChem Compound:2610","PubChem Substance:180636","Therapeutic Targets Database:DAP000446","URL:http://en.wikipedia.org/wiki/Cefad…	CC1=C(N2C(C(C2=O)NC(=O)C(C3=CC=C(C=C3)O)N)SC1)C(=O)O	InChI=1S/C16H17N3O5S/c1-7-6-25-15-11(14(22)19(15)12(7)16(23)24)18-13(21)10(17)8-2-4-9(20)5-3-8/h2-5,10-11,15,20H,6,17H2,1H3,(H,18,21)(H,23,24)	No	ATC:J01DB05(cefadroxil),"UMLS:C0007538(Cefadroxil)","RxNorm:2177(Cefadroxil)","NDFRT:N0000146488(CEFADROXIL)"	0	0	0	1							2177	J01DB05	2610
PA448886	cefalotin	CLS,"Cefalothin","Cefalotina [INN-Spanish]","Cefalotine [INN-French]","Cefalotinum [INN-Latin]","Cephalothin","Cephalothin Sodium","Cephalothinum","Cephalotin"	Averon-1,"Cemastin","Coaxin","Keflin","Seffin"		Drug	ChEBI:CHEBI:124991,"Chemical Abstracts Service:58-71-9","ChemSpider:5802","DrugBank:DB00456","Drugs Product Database (DPD):02060051","HET:CEO","KEGG Compound:C07761","PDB:CEO","PubChem Compound:6024","PubChem Substance:46509079","PubChem Substance:9963","Therapeutic Targets Database:DAP000155","URL:http://en.wikipedia.org/wiki/Cefalotin"	CC(=O)OCC1=C(N2[C@@H]([C@@H](C2=O)NC(=O)CC3=CC=CS3)SC1)C(=O)O	InChI=1S/C16H16N2O6S2/c1-8(19)24-6-9-7-26-15-12(14(21)18(15)13(9)16(22)23)17-11(20)5-10-3-2-4-25-10/h2-4,12,15H,5-7H2,1H3,(H,17,20)(H,22,23)/t12-,15-/m1/s1	No	ATC:J01DB03(cefalotin),"UMLS:C0007735(Cephalothin [Chemical/Ingredient])","NDFRT:N0000006733(Cephalothin [Chemical/Ingredient])"	0	0	0	0								J01DB03	6024
PA448837	cefamandole	Cefadole,"Cefamandole nafate"	Mandol		Drug	ChEBI:CHEBI:3480,"Chemical Abstracts Service:34444-01-4","ChemSpider:401748","DrugBank:DB01326","KEGG Compound:C06879","KEGG Drug:D02344","PubChem Compound:456255","PubChem Substance:10302112","PubChem Substance:46508882","Therapeutic Targets Database:DAP000448","URL:http://en.wikipedia.org/wiki/Cefamandole"	CN1C(=NN=N1)SCC2=C(N3[C@@H]([C@@H](C3=O)NC(=O)[C@@H](C4=CC=CC=C4)O)SC2)C(=O)O	InChI=1S/C18H18N6O5S2/c1-23-18(20-21-22-23)31-8-10-7-30-16-11(15(27)24(16)12(10)17(28)29)19-14(26)13(25)9-5-3-2-4-6-9/h2-6,11,13,16,25H,7-8H2,1H3,(H,19,26)(H,28,29)/t11-,13-,16-/m1/s1	No	ATC:J01DC03(cefamandole),"UMLS:C0007541(Cefamandole)","RxNorm:2178(Cefamandole)","NDFRT:N0000147750(CEFAMANDOLE)"	0	0	0	0							2178	J01DC03	456255
PA448839	cefazolin	CEZ,"Cefazolin sodium","Cefazoline","Cephazolin"	Ancef		Drug	ChEBI:CHEBI:474053,"Chemical Abstracts Service:27164-46-1","DrugBank:DB01327","Drugs Product Database (DPD):02108119","FDA Drug Label at DailyMed:4e9a1841-b44d-413e-6b98-c33c25095ba1","KEGG Compound:C06880","KEGG Drug:D02299","National Drug Code Directory:0074-4732-03","PubChem Compound:656510","PubChem Substance:9097","Therapeutic Targets Database:DAP000449","URL:http://en.wikipedia.org/wiki/Cef…	CC1=NN=C(S1)SCC2=C(N3C([C@@H](C3=O)NC(=O)CN4C=NN=N4)SC2)C(=O)O	InChI=1S/C14H14N8O4S3/c1-6-17-18-14(29-6)28-4-7-3-27-12-9(11(24)22(12)10(7)13(25)26)16-8(23)2-21-5-15-19-20-21/h5,9,12H,2-4H2,1H3,(H,16,23)(H,25,26)/t9-,12?/m1/s1	No	ATC:J01DB04(cefazolin),"UMLS:C0007546(Cefazolin)","RxNorm:2180(Cefazolin)","NDFRT:N0000147751(CEFAZOLIN)"	0	0	0	0							2180	J01DB04	656510
PA164768739	cefdinir	CFDN,"Cefdirnir"	Cefzon,"Omnicef"		Drug	ChEBI:CHEBI:3485,"Chemical Abstracts Service:91832-40-5","ChemSpider:5291705","DrugBank:DB00535","FDA Drug Label at DailyMed:06fbdb63-d32f-4212-9962-f1de15597dda","KEGG Compound:C08110","KEGG Drug:D00917","National Drug Code Directory:65862-218-60","PubChem Compound:6915944","PubChem Substance:46505573","PubChem Substance:7847980","Therapeutic Targets Database:DAP000436","URL:http://en.wikipedia.…	C=CC1=C(N2[C@@H]([C@@H](C2=O)NC(=O)/C(=N\O)/C3=CSC(=N3)N)SC1)C(=O)O	InChI=1S/C14H13N5O5S2/c1-2-5-3-25-12-8(11(21)19(12)9(5)13(22)23)17-10(20)7(18-24)6-4-26-14(15)16-6/h2,4,8,12,24H,1,3H2,(H2,15,16)(H,17,20)(H,22,23)/b18-7-/t8-,12-/m1/s1	No	MeSH:C056814(cefdinir),"ATC:J01DD15(cefdinir)","UMLS:C0060405(cefdinir)","RxNorm:25037(cefdinir)","NDFRT:N0000148556(CEFDINIR)"	0	0	0	0							25037	J01DD15	6915944
PA164747187	cefditoren	CDTR-PI,"Cefditoren Pivaloyloxymethyl Ester","Cefditoren Pivoxil"	Meiact,"Spectracef"		Drug	ChEBI:CHEBI:59343,"Chemical Abstracts Service:117467-28-4","DrugBank:DB01066","FDA Drug Label at DailyMed:f732ed2f-48b9-4331-87ab-81b5fbe728aa","KEGG Drug:D01628","National Drug Code Directory:10122-802-20","PubChem Compound:9571074","PubChem Substance:213535","Therapeutic Targets Database:DAP000444","URL:http://en.wikipedia.org/wiki/Cefditoren"	CC1=C(SC=N1)/C=C\C2=C(N3[C@@H](C(C3=O)NC(=O)/C(=N\OC)/C4=CSC(=N4)N)SC2)C(=O)O	InChI=1S/C19H18N6O5S3/c1-8-11(33-7-21-8)4-3-9-5-31-17-13(16(27)25(17)14(9)18(28)29)23-15(26)12(24-30-2)10-6-32-19(20)22-10/h3-4,6-7,13,17H,5H2,1-2H3,(H2,20,22)(H,23,26)(H,28,29)/b4-3-,24-12-/t13?,17-/m1/s1	No	MeSH:C057710(cefditoren pivoxil),"ATC:J01DD16(cefditoren)","UMLS:C0287573(cefditoren)","RxNorm:83682(cefditoren)","NDFRT:N0000022252(CEFDITOREN)"	0	0	0	0							83682	J01DD16	9571074
PA164754876	cefepime	Cefepima [spanish],"Cefepimum [latin]"	Axepim,"Cepimax","Cepimex","Maxcef","Maxipime"		Drug	ChEBI:CHEBI:478164,"ChemSpider:4586395","DrugBank:DB01413","Drugs Product Database (DPD):02163632","FDA Drug Label at DailyMed:be5f8ca6-7232-423a-a2d5-cccb7abe7921","KEGG Compound:C08111","KEGG Drug:D02376","National Drug Code Directory:0338-1301-41","PubChem Compound:5479537","PubChem Substance:46507919","PubChem Substance:7849435","Therapeutic Targets Database:DAP000455","URL:http://en.wikipedi…	C[N+]1(CCCC1)CC2=C(N3[C@@H]([C@@H](C3=O)NC(=O)/C(=N\OC)/C4=CSC(=N4)N)SC2)C(=O)[O-]	InChI=1S/C19H24N6O5S2/c1-25(5-3-4-6-25)7-10-8-31-17-13(16(27)24(17)14(10)18(28)29)22-15(26)12(23-30-2)11-9-32-19(20)21-11/h9,13,17H,3-8H2,1-2H3,(H3-,20,21,22,26,28,29)/b23-12-/t13-,17-/m1/s1	No	MeSH:C043266(cefepime),"ATC:J01DE01(cefepime)","UMLS:C0055003(cefepime)","RxNorm:20481(cefepime)","NDFRT:N0000022054(CEFEPIME)"	0	0	0	0							20481	J01DE01	5479537
PA164768821	cefixime	Cefixim,"Cefixima [Spanish]","Cefixime Anhydrous","Cefiximum [Latin]"	CFIX,"Cefixoral","Cefspan","Cephoral","Oroken","Suprax","Unixime"		Drug	ChEBI:CHEBI:472657,"Chemical Abstracts Service:79350-37-1","DrugBank:DB00671","Drugs Product Database (DPD):02195992","KEGG Compound:C06881","KEGG Drug:D00258","PubChem Compound:54362","PubChem Substance:9098","Therapeutic Targets Database:DAP000439","URL:http://en.wikipedia.org/wiki/Cefixime"	C=CC1=C(N2[C@@H]([C@@H](C2=O)NC(=O)C(=NOCC(=O)O)C3=CSC(=N3)N)SC1)C(=O)O	InChI=1S/C16H15N5O7S2/c1-2-6-4-29-14-10(13(25)21(14)11(6)15(26)27)19-12(24)9(20-28-3-8(22)23)7-5-30-16(17)18-7/h2,5,10,14H,1,3-4H2,(H2,17,18)(H,19,24)(H,22,23)(H,26,27)/t10-,14-/m1/s1	No	ATC:J01DD08(cefixime),"UMLS:C0060400(Cefixime)","RxNorm:25033(Cefixime)","NDFRT:N0000147544(CEFIXIME)"	0	0	0	0							25033	J01DD08	54362
PA164750569	cefmenoxime	Cefmenoxima [INN-Spanish],"Cefmenoxime hydrochloride","Cefmenoximum [INN-Latin]"	Bestcall,"Cefmax","Tacef"		Drug	ChEBI:CHEBI:55490,"DrugBank:DB00267","KEGG Compound:C13206","KEGG Drug:D01739","PubChem Compound:5361486","Therapeutic Targets Database:DAP001178","URL:http://en.wikipedia.org/wiki/Cefmenoxime"	CN1C(=NN=N1)SCC2=C(N3[C@@H]([C@@H](C3=O)NC(=O)/C(=N/OC)/C4=CSC(=N4)N)SC2)C(=O)O	InChI=1S/C16H17N9O5S3/c1-24-16(20-22-23-24)33-4-6-3-31-13-9(12(27)25(13)10(6)14(28)29)19-11(26)8(21-30-2)7-5-32-15(17)18-7/h5,9,13H,3-4H2,1-2H3,(H2,17,18)(H,19,26)(H,28,29)/b21-8+/t9-,13-/m1/s1	No	ATC:J01DD05(cefmenoxime),"UMLS:C0007549(Cefmenoxime [Chemical/Ingredient])","NDFRT:N0000166877(Cefmenoxime [Chemical/Ingredient])"	0	0	0	0								J01DD05	5361486
PA164746819	cefmetazole	Cefmetazole sodium,"Cefmetazolo [INN-Spanish]","Cefmetazolum [INN-Latin]"	Zefazone		Drug	ChEBI:CHEBI:3489,"Chemical Abstracts Service:56796-39-5","ChemSpider:38311","DrugBank:DB00274","KEGG Compound:C08103","KEGG Drug:D00910","PubChem Compound:42008","PubChem Substance:10303","PubChem Substance:46504461","Therapeutic Targets Database:DAP001179","URL:http://en.wikipedia.org/wiki/Cefmetazole"	CN1C(=NN=N1)SCC2=C(N3[C@@H]([C@@](C3=O)(NC(=O)CSCC#N)OC)SC2)C(=O)O	InChI=1S/C15H17N7O5S3/c1-21-14(18-19-20-21)30-6-8-5-29-13-15(27-2,17-9(23)7-28-4-3-16)12(26)22(13)10(8)11(24)25/h13H,4-7H2,1-2H3,(H,17,23)(H,24,25)/t13-,15+/m1/s1	No	ATC:J01DC09(cefmetazole),"UMLS:C0007550(Cefmetazole)","RxNorm:2182(Cefmetazole)","NDFRT:N0000147752(CEFMETAZOLE)"	0	0	0	0							2182	J01DC09	42008
PA164743021	cefonicid	Cefonicido [inn-spanish],"Cefonicidum [inn-latin]"	Monocid,"Praticef"		Drug	ChEBI:CHEBI:3491,"DrugBank:DB01328","KEGG Compound:C06882","PubChem Compound:43592","PubChem Substance:183965","Therapeutic Targets Database:DAP001173"	C1C(=C(N2[C@H](S1)[C@@H](C2=O)NC(=O)C(C3=CC=CC=C3)O)C(=O)O)CSC4=NN=NN4CS(=O)(=O)O	InChI=1S/C18H18N6O8S3/c25-13(9-4-2-1-3-5-9)14(26)19-11-15(27)24-12(17(28)29)10(6-33-16(11)24)7-34-18-20-21-22-23(18)8-35(30,31)32/h1-5,11,13,16,25H,6-8H2,(H,19,26)(H,28,29)(H,30,31,32)/t11-,13?,16-/m1/s1	No	ATC:J01DC06(cefonicid),"UMLS:C0007551(Cefonicid)","RxNorm:2183(Cefonicid)","NDFRT:N0000147753(CEFONICID)"	0	0	0	0							2183	J01DC06	43592
PA448849	cefoperazone	Cefoperazono [inn-spanish],"Cefoperazonum [inn-latin]"	Cefobid		Drug	ChEBI:CHEBI:3493,"ChemSpider:40204","DrugBank:DB01329","FDA Drug Label at DailyMed:c6c2ef3b-2c53-4737-9f7d-2d7e040c6e87","KEGG Compound:C06883","National Drug Code Directory:0049-1201-83","PubChem Compound:44185","PubChem Substance:184435","PubChem Substance:46504543","Therapeutic Targets Database:DAP000450","URL:http://en.wikipedia.org/wiki/Cefoperazone"	CCN1CCN(C(=O)C1=O)C(=O)NC(C2=CC=C(C=C2)O)C(=O)N[C@H]3[C@@H]4N(C3=O)C(=C(CS4)CSC5=NN=NN5C)C(=O)O	InChI=1S/C25H27N9O8S2/c1-3-32-8-9-33(21(39)20(32)38)24(42)27-15(12-4-6-14(35)7-5-12)18(36)26-16-19(37)34-17(23(40)41)13(10-43-22(16)34)11-44-25-28-29-30-31(25)2/h4-7,15-16,22,35H,3,8-11H2,1-2H3,(H,26,36)(H,27,42)(H,40,41)/t15?,16-,22-/m1/s1	No	ATC:J01DD12(cefoperazone),"UMLS:C0007552(Cefoperazone)","RxNorm:2184(Cefoperazone)","NDFRT:N0000147754(CEFOPERAZONE)"	0	0	0	0							2184	J01DD12	44185
PA164746057	ceforanide	Ceforanido [INN-Spanish],"Ceforanidum [INN-Latin]"	Precef		Drug	ChEBI:CHEBI:3495,"Chemical Abstracts Service:60925-61-3","ChemSpider:39656","DrugBank:DB00923","KEGG Compound:C06884","KEGG Drug:D00259","PubChem Compound:43507","PubChem Substance:46504532","PubChem Substance:9101","Therapeutic Targets Database:DAP001175","URL:http://en.wikipedia.org/wiki/Ceforanide"	C1C(=C(N2[C@H](S1)[C@@H](C2=O)NC(=O)CC3=CC=CC=C3CN)C(=O)O)CSC4=NN=NN4CC(=O)O	InChI=1S/C20H21N7O6S2/c21-6-11-4-2-1-3-10(11)5-13(28)22-15-17(31)27-16(19(32)33)12(8-34-18(15)27)9-35-20-23-24-25-26(20)7-14(29)30/h1-4,15,18H,5-9,21H2,(H,22,28)(H,29,30)(H,32,33)/t15-,18-/m1/s1	No	MeSH:C012653(ceforanide),"ATC:J01DC11(ceforanide)","UMLS:C0055008(ceforanide)","RxNorm:20486(ceforanide)","NDFRT:N0000146489(CEFORANIDE)"	0	0	0	0							20486	J01DC11	43507
PA448852	cefotaxime	Cefotaxime sodium,"Cephotaxime"	Claforan		Drug	ChEBI:CHEBI:204928,"DrugBank:DB00493","Drugs Product Database (DPD):02225085","FDA Drug Label at DailyMed:f3c5895f-f54b-43d4-9b38-7bfbdf8335b7","HET:CEF","KEGG Compound:C06885","National Drug Code Directory:64679-947-01","PDB:CEF","PubChem Compound:456256","PubChem Substance:9102","Therapeutic Targets Database:DAP000146","URL:http://en.wikipedia.org/wiki/Cefotaxime"	CC(=O)OCC1=C(N2[C@@H]([C@@H](C2=O)NC(=O)C(=NOC)C3=CSC(=N3)N)SC1)C(=O)O	InChI=1S/C16H17N5O7S2/c1-6(22)28-3-7-4-29-14-10(13(24)21(14)11(7)15(25)26)19-12(23)9(20-27-2)8-5-30-16(17)18-8/h5,10,14H,3-4H2,1-2H3,(H2,17,18)(H,19,23)(H,25,26)/t10-,14-/m1/s1	No	ATC:J01DD01(cefotaxime),"UMLS:C0007554(Cefotaxime)","RxNorm:2186(Cefotaxime)","NDFRT:N0000147755(CEFOTAXIME)"	1	2	0	0		3					2186	J01DD01	456256
PA164784033	cefotetan	Cefotetanum [inn-latin]	Cefotan,"Yamatetan"		Drug	ChEBI:CHEBI:3499,"DrugBank:DB01330","FDA Drug Label at DailyMed:56912a83-4cba-4461-d983-3a0656515458","FDA Drug Label at DailyMed:a71fbab2-1d12-4392-f78b-e8b94212b413","KEGG Compound:C06886","KEGG Drug:D00260","National Drug Code Directory:0310-0376-31","PubChem Compound:50614","PubChem Substance:11011827","Therapeutic Targets Database:DAP000451","URL:http://en.wikipedia.org/wiki/Cefotetan"	CN1C(=NN=N1)SCC2=C(N3C([C@@](C3=O)(NC(=O)C4SC(=C(C(=O)N)C(=O)O)S4)OC)SC2)C(=O)O	InChI=1S/C17H17N7O8S4/c1-23-16(20-21-22-23)34-4-5-3-33-15-17(32-2,14(31)24(15)7(5)11(29)30)19-9(26)13-35-12(36-13)6(8(18)25)10(27)28/h13,15H,3-4H2,1-2H3,(H2,18,25)(H,19,26)(H,27,28)(H,29,30)/t13?,15?,17-/m0/s1	No	ATC:J01DC05(cefotetan),"UMLS:C0007555(Cefotetan)","RxNorm:2187(Cefotetan)","NDFRT:N0000147756(CEFOTETAN)"	0	0	0	0							2187	J01DC05	50614
PA164749298	cefotiam	CTM,"Cefotiam hydrochloride","Cefotiamum [INN-Latin]"	Ceradon		Drug	ChEBI:CHEBI:355510,"ChemSpider:39831","DrugBank:DB00229","KEGG Compound:C13289","KEGG Drug:D01819","PubChem Compound:43708","PubChem Substance:46506679","Therapeutic Targets Database:DAP001177","URL:http://en.wikipedia.org/wiki/Cefotiam"	CN(C)CCN1C(=NN=N1)SCC2=C(N3[C@@H]([C@@H](C3=O)NC(=O)CC4=CSC(=N4)N)SC2)C(=O)O	InChI=1S/C18H23N9O4S3/c1-25(2)3-4-26-18(22-23-24-26)34-7-9-6-32-15-12(14(29)27(15)13(9)16(30)31)21-11(28)5-10-8-33-17(19)20-10/h8,12,15H,3-7H2,1-2H3,(H2,19,20)(H,21,28)(H,30,31)/t12-,15-/m1/s1	No	ATC:J01DC07(cefotiam),"UMLS:C0007556(Cefotiam)","RxNorm:2188(Cefotiam)","NDFRT:N0000166878(Cefotiam [Chemical/Ingredient])"	0	0	0	0							2188	J01DC07	43708
PA448856	cefoxitin		Mefoxin,"Mefoxitin"		Drug	ChEBI:CHEBI:209807,"ChemSpider:389981","DrugBank:DB01331","Drugs Product Database (DPD):02128187","FDA Drug Label at DailyMed:d2c449b9-5624-4166-95b1-d7813b3d0445","KEGG Compound:C06887","KEGG Drug:D02345","National Drug Code Directory:0143-9878-25","PubChem Compound:441199","PubChem Substance:10298759","PubChem Substance:46505845","Therapeutic Targets Database:DAP000452","URL:http://en.wikipedia…	CO[C@@]1([C@@H]2N(C1=O)C(=C(CS2)COC(=O)N)C(=O)O)NC(=O)CC3=CC=CS3	InChI=1S/C16H17N3O7S2/c1-25-16(18-10(20)5-9-3-2-4-27-9)13(23)19-11(12(21)22)8(6-26-15(17)24)7-28-14(16)19/h2-4,14H,5-7H2,1H3,(H2,17,24)(H,18,20)(H,21,22)/t14-,16+/m1/s1	No	ATC:J01DC01(cefoxitin),"UMLS:C0007557(Cefoxitin)","RxNorm:2189(Cefoxitin)","NDFRT:N0000147757(CEFOXITIN)"	0	0	0	0							2189	J01DC01	441199
PA164748136	cefpiramide	sm-1652	Cefpiramide Sodium,"Cefpiramide [USAN:INN]","Cefpiramido [INN-Spanish]","Cefpiramidum [INN-Latin]"		Drug	ChEBI:CHEBI:59213,"DrugBank:DB00430","KEGG Compound:C13376","KEGG Drug:D01904","PubChem Compound:107654","PubChem Substance:684895","Therapeutic Targets Database:DAP001157","URL:http://en.wikipedia.org/wiki/Cefpiramide"	CC1=CC(=O)C(=CN1)C(=O)N[C@H](C2=CC=C(C=C2)O)C(=O)NC3[C@@H]4N(C3=O)C(=C(CS4)CSC5=NN=NN5C)C(=O)O	InChI=1S/C25H24N8O7S2/c1-11-7-16(35)15(8-26-11)20(36)27-17(12-3-5-14(34)6-4-12)21(37)28-18-22(38)33-19(24(39)40)13(9-41-23(18)33)10-42-25-29-30-31-32(25)2/h3-8,17-18,23,34H,9-10H2,1-2H3,(H,26,35)(H,27,36)(H,28,37)(H,39,40)/t17-,18?,23-/m1/s1	No	MeSH:C036666(cefpiramide),"ATC:J01DD11(cefpiramide)"	0	0	0	0								J01DD11	107654
PA164746385	cefpodoxime	CPDX-PR,"Cefpodoxime proxetil","ru 51807"	Banan,"Doxef","Orelox","Otreon","Podomexef","Vantin"		Drug	ChemSpider:4891496,"DrugBank:DB01416","FDA Drug Label at DailyMed:7aa8637a-2b2f-4a24-b1c2-b2eba8b008cf","National Drug Code Directory:0009-3617-01","PubChem Compound:6335986","PubChem Substance:14832042","PubChem Substance:46504897","Therapeutic Targets Database:DAP000457","URL:http://en.wikipedia.org/wiki/Cefpodoxime"	COCC1=C(N2[C@@H]([C@@H](C2=O)NC(=O)/C(=N\OC)/C3=CSC(=N3)N)SC1)C(=O)O	InChI=1S/C15H17N5O6S2/c1-25-3-6-4-27-13-9(12(22)20(13)10(6)14(23)24)18-11(21)8(19-26-2)7-5-28-15(16)17-7/h5,9,13H,3-4H2,1-2H3,(H2,16,17)(H,18,21)(H,23,24)/b19-8-/t9-,13-/m1/s1	No	MeSH:C053268(cefpodoxime),"ATC:J01DD13(cefpodoxime)","UMLS:C0055011(cefpodoxime)","RxNorm:20489(cefpodoxime)"	0	0	0	0							20489	J01DD13	6335986
PA164746342	cefprozil	Cefprozil anhydrous,"Cefprozilo [INN-Spanish]","Cefprozilum [INN-Latin]"	Arzimol,"Brisoral","Cronocef","Procef","Serozil"		Drug	ChEBI:CHEBI:3506,"DrugBank:DB01150","Drugs Product Database (DPD):02163667","KEGG Compound:C06888","National Drug Code Directory:0087-7720-60","PubChem Compound:5281006","PubChem Substance:205164","Therapeutic Targets Database:DAP000447","URL:http://en.wikipedia.org/wiki/Cefprozil"	C/C=C/C1=C(N2[C@@H]([C@@H](C2=O)NC(=O)[C@@H](C3=CC=C(C=C3)O)N)SC1)C(=O)O	InChI=1S/C18H19N3O5S/c1-2-3-10-8-27-17-13(16(24)21(17)14(10)18(25)26)20-15(23)12(19)9-4-6-11(22)7-5-9/h2-7,12-13,17,22H,8,19H2,1H3,(H,20,23)(H,25,26)/b3-2+/t12-,13-,17-/m1/s1	No	MeSH:C052018(cefprozil),"ATC:J01DC10(cefprozil)","UMLS:C0053882(cefprozil)","RxNorm:19552(cefprozil)","NDFRT:N0000148083(CEFPROZIL)"	0	0	0	0							19552	J01DC10	5281006
PA448890	cefradine	Cephradine			Drug	ChEBI:CHEBI:3547,"Chemical Abstracts Service:38821-53-3","ChemSpider:34933","DrugBank:DB01333","KEGG Compound:C06897","KEGG Drug:D00264","National Drug Code Directory:0003-0113-24","PubChem Compound:38103","PubChem Substance:11335914","PubChem Substance:46505082","Therapeutic Targets Database:DAP000454","URL:http://en.wikipedia.org/wiki/Cefradine"	CC1=C(N2[C@@H]([C@@H](C2=O)NC(=O)[C@@H](C3=CCC=CC3)N)SC1)C(=O)O	InChI=1S/C16H19N3O4S/c1-8-7-24-15-11(14(21)19(15)12(8)16(22)23)18-13(20)10(17)9-5-3-2-4-6-9/h2-3,6,10-11,15H,4-5,7,17H2,1H3,(H,18,20)(H,22,23)/t10-,11-,15-/m1/s1	No	ATC:J01DB09(cefradine),"UMLS:C0007738(Cephradine [Chemical/Ingredient])","NDFRT:N0000006740(Cephradine [Chemical/Ingredient])"	0	0	0	1								J01DB09	38103
PA448861	ceftazidime		Ceftazidima [INN-Spanish],"Ceftazidime Sodium In Plastic Container","Ceftazidime pentahydrate","Ceftazidimum [INN-Latin]","Ceptaz","Fortaz","Fortaz In Plastic Container","Pentacef","Tazicef","Tazidime","Tazidime In Plastic Container"		Drug	ChEBI:CHEBI:3508,"ChemSpider:4587145","DrugBank:DB00438","Drugs Product Database (DPD):00886963","FDA Drug Label at DailyMed:112c5457-8d71-49f5-b531-9761d7d38c93","HET:CAZ","KEGG Compound:C06889","National Drug Code Directory:25021-127-20","PDB:CAZ","PubChem Compound:5481173","PubChem Substance:46506143","PubChem Substance:9106","Therapeutic Targets Database:DAP000433","URL:http://en.wikipedia.or…	CC(C)(C(=O)O)O/N=C(/C1=CSC(=N1)N)\C(=O)N[C@H]2[C@@H]3N(C2=O)C(=C(CS3)C[N+]4=CC=CC=C4)C(=O)[O-]	InChI=1S/C22H22N6O7S2/c1-22(2,20(33)34)35-26-13(12-10-37-21(23)24-12)16(29)25-14-17(30)28-15(19(31)32)11(9-36-18(14)28)8-27-6-4-3-5-7-27/h3-7,10,14,18H,8-9H2,1-2H3,(H4-,23,24,25,29,31,32,33,34)/b26-13-/t14-,18-/m1/s1	No	ATC:J01DD02(ceftazidime),"UMLS:C0007559(Ceftazidime)","RxNorm:2191(Ceftazidime)","NDFRT:N0000145931(CEFTAZIDIME)"	0	0	0	0							2191	J01DD02	5481173
PA164744555	ceftibuten		Cedax		Drug	ChEBI:CHEBI:3510,"ChemSpider:4445418","DrugBank:DB01415","KEGG Compound:C08117","KEGG Drug:D00922","National Drug Code Directory:45809-401-20","PubChem Compound:5282242","PubChem Substance:46507324","Therapeutic Targets Database:DAP000456","URL:http://en.wikipedia.org/wiki/Ceftibuten"	C1C=C(N2[C@H](S1)[C@@H](C2=O)NC(=O)/C(=C\CC(=O)O)/C3=CSC(=N3)N)C(=O)O	InChI=1S/C15H14N4O6S2/c16-15-17-7(5-27-15)6(1-2-9(20)21)11(22)18-10-12(23)19-8(14(24)25)3-4-26-13(10)19/h1,3,5,10,13H,2,4H2,(H2,16,17)(H,18,22)(H,20,21)(H,24,25)/b6-1-/t10-,13-/m1/s1	No	MeSH:C054360(ceftibuten),"ATC:J01DD14(ceftibuten)","UMLS:C0055014(ceftibuten)","RxNorm:20492(ceftibuten)","NDFRT:N0000148426(CEFTIBUTEN)"	0	0	0	0							20492	J01DD14	5282242
PA164748758	ceftizoxime	Ceftizoxima [inn-spanish],"Ceftizoximum [inn-latin]"	Cefizox,"Cefizox in plastic container","Ceftix","Epocelin","Eposerin"		Drug	ChEBI:CHEBI:553473,"ChemSpider:5018818","DrugBank:DB01332","FDA Drug Label at DailyMed:0013824b-6aee-4da4-affd-35bc6bf19d91","KEGG Compound:C06890","National Drug Code Directory:0469-7271-01","PubChem Compound:6533629","PubChem Substance:11641637","PubChem Substance:46505647","Therapeutic Targets Database:DAP000453","URL:http://en.wikipedia.org/wiki/Ceftizoxime"	CO/N=C(/C1=CSC(=N1)N)\C(=O)N[C@H]2[C@@H]3N(C2=O)C(=CCS3)C(=O)O	InChI=1S/C13H13N5O5S2/c1-23-17-7(5-4-25-13(14)15-5)9(19)16-8-10(20)18-6(12(21)22)2-3-24-11(8)18/h2,4,8,11H,3H2,1H3,(H2,14,15)(H,16,19)(H,21,22)/b17-7-/t8-,11-/m1/s1	No	ATC:J01DD07(ceftizoxime),"UMLS:C0007560(Ceftizoxime)","RxNorm:2192(Ceftizoxime)","NDFRT:N0000147758(CEFTIZOXIME)"	0	0	0	0							2192	J01DD07	6533629
PA448866	ceftriaxone	Cefatriaxone,"Ceftriaxona [INN-Spanish]","Ceftriaxonum [INN-Latin]","Ceftriazone"	Biotrakson,"Rocephine"		Drug	ChEBI:CHEBI:29007,"ChemSpider:4514885","DrugBank:DB01212","Drugs Product Database (DPD):00657409","FDA Drug Label at DailyMed:60bc6eab-fc04-476f-a894-d3cd56fe8f6f","KEGG Compound:C06683","National Drug Code Directory:0703-0315-03","PubChem Compound:5479530","PubChem Substance:189949","PubChem Substance:46506458","Therapeutic Targets Database:DAP000145","URL:http://en.wikipedia.org/wiki/Ceftriaxon…	CN1C(=NC(=O)C(=O)N1)SCC2=C(N3[C@@H]([C@@H](C3=O)NC(=O)/C(=N\OC)/C4=CSC(=N4)N)SC2)C(=O)O	InChI=1S/C18H18N8O7S3/c1-25-18(22-12(28)13(29)23-25)36-4-6-3-34-15-9(14(30)26(15)10(6)16(31)32)21-11(27)8(24-33-2)7-5-35-17(19)20-7/h5,9,15H,3-4H2,1-2H3,(H2,19,20)(H,21,27)(H,23,29)(H,31,32)/b24-8-/t9-,15-/m1/s1	No	ATC:J01DD04(ceftriaxone),"UMLS:C0007561(Ceftriaxone)","RxNorm:2193(Ceftriaxone)","NDFRT:N0000147759(CEFTRIAXONE)"	2	8	0	0		3	Actionable PGx	Actionable PGx			2193	J01DD04	5479530
PA448868	cefuroxime	Cefuroxim,"Cefuroxime [USAN:BAN:INN]","Cefuroximo [INN-Spanish]","Cefuroximum [INN-Latin]"	Ancef,"Biofuroksym","Cedax","Cefizox","Cefobid","Cefotan","Ceftin","Cefurax","Cefuril","Cefzil","Cepazine","Cephuroxime","Duricef","Elobact","Kefurox","Kefzol","Kerurox","Mandol","Maxipime","Mefoxin","Monocid","Oraxim","Rocephin","Sharox","Velosef","Zinacef","Zinat","Zinnat"		Drug	ChEBI:CHEBI:3515,"DrugBank:DB01112","Drugs Product Database (DPD):02242657","FDA Drug Label at DailyMed:888998cc-c7f7-4f2a-8479-df60f77bc2a1","HET:CES","KEGG Compound:C06894","KEGG Drug:D00262","National Drug Code Directory:0469-7220-01","PDB:CES","PubChem Compound:5361202","PubChem Substance:182117","Therapeutic Targets Database:DAP000445","URL:http://en.wikipedia.org/wiki/Cefuroxime"	CO/N=C(\C1=CC=CO1)/C(=O)N[C@H]2[C@@H]3N(C2=O)C(=C(CS3)COC(=O)N)C(=O)O	InChI=1S/C16H16N4O8S/c1-26-19-9(8-3-2-4-27-8)12(21)18-10-13(22)20-11(15(23)24)7(5-28-16(17)25)6-29-14(10)20/h2-4,10,14H,5-6H2,1H3,(H2,17,25)(H,18,21)(H,23,24)/b19-9+/t10-,14-/m1/s1	No	ATC:J01DC02(cefuroxime),"ATC:S01AA27(cefuroxime)","UMLS:C0007562(Cefuroxime)","RxNorm:2194(Cefuroxime)","NDFRT:N0000147760(CEFUROXIME)"	0	0	0	1							2194	J01DC02,"S01AA27"	5361202
PA448871	celecoxib	Celocoxib,"celecoxib"	Celebra,"Celebrex","Onsenal"		Drug	BindingDB:11639,"ChEBI:CHEBI:3520","Chemical Abstracts Service:169590-42-5","ChemSpider:2562","ClinicalTrials.gov:NCT01705106","DrugBank:DB00482","Drugs Product Database (DPD):02239941","FDA Drug Label at DailyMed:8d52185d-421f-4e34-8db7-f7676db2a226","HET:CEL","KEGG Compound:C07589","KEGG Drug:D00567","National Drug Code Directory:0025-1515-01","PDB:CEL","PubChem Compound:2662","PubChem Substanc…	CC1=CC=C(C=C1)C2=CC(=NN2C3=CC=C(C=C3)S(=O)(=O)N)C(F)(F)F	InChI=1S/C17H14F3N3O2S/c1-11-2-4-12(5-3-11)15-10-16(17(18,19)20)22-23(15)13-6-8-14(9-7-13)26(21,24)25/h2-10H,1H3,(H2,21,24,25)	Yes	MeSH:C105934(celecoxib),"ATC:L01XX33(celecoxib)","ATC:M01AH01(celecoxib)","UMLS:C0538927(celecoxib)","RxNorm:140587(celecoxib)","NDFRT:N0000148596(CELECOXIB)"	6	19	2	3	CPIC	1A	Actionable PGx	Actionable PGx	Label Has Dosing Info		140587	L01XX33,"M01AH01"	2662
PA166131266	celecoxib glucuronide				Metabolite	PubChem Compound:10415951	C1=CC(=CC=C1C2=CC(=NN2C3=CC=C(C=C3)S(=O)(=O)N)C(F)(F)F)C(=O)O[C@H]4[C@@H]([C@H]([C@@H]([C@H](O4)C(=O)O)O)O)O	InChI=1S/C23H20F3N3O10S/c24-23(25,26)15-9-14(29(28-15)12-5-7-13(8-6-12)40(27,36)37)10-1-3-11(4-2-10)21(35)39-22-18(32)16(30)17(31)19(38-22)20(33)34/h1-9,16-19,22,30-32H,(H,33,34)(H2,27,36,37)/t16-,17-,18+,19-,22-/m0/s1	No		0	0	0	0									10415951
PA164924561	Celiprolol				Drug				No	UMLS:C0055021(Celiprolol),"RxNorm:20498(Celiprolol)","NDFRT:N0000171770(CELIPROLOL)"	0	2	0	1							20498
PA448873	cellulose				Drug				No	UMLS:C0007648(Cellulose),"RxNorm:2221(Cellulose)","NDFRT:N0000147309(CELLULOSE)"	0	0	0	0							2221
PA166220421	cenicriviroc	(5E)-8-[4-(2-butoxyethoxy)phenyl]-1-(2-methylpropyl)-N-(4-{(S)-[(1-propyl-1H-imidazol-5-yl)methyl]sulfinyl}phenyl)-1,2,3,4-tetrahydro-1-benzazocine-5-carboxamide			Drug	ChEBI:CHEBI:149636,"PubChem Compound:11285792"			No		0	0	0	0									11285792
PA164712604	Centrally acting antiobesity products				Drug Class				No	ATC:A08AA(Centrally acting antiobesity products)	0	0	0	0								A08AA
PA164712605	Centrally acting sympathomimetics				Drug Class				No	ATC:N06BA(Centrally acting sympathomimetics)	0	0	0	0								N06BA
PA164712603	Central Nervous System				Drug Class				No	ATC:V09A(Central Nervous System)	0	0	0	0								V09A
PA448883	cephalexin	CEX,"Cefalessina [DCIT]","Cefalexin","Cefalexin Sodium","Cefalexina [INN-Spanish]","Cefalexine [INN-French]","Cefalexinum [INN-Latin]","Cephalexin 1-hydrate","Cephalexin hydrate","Cephalexin monohydrate","Cephalexine","Cephalexinum"	Alcephin,"Alexin","Alsporin","Biocef","Carnosporin","Cefa-iskia","Cefablan","Cefadal","Cefadin","Cefadina","Cefaleksin","Cefalin","Cefaloto","Cefaseptin","Cefax","Ceforal","Cefovit","Celexin","Cepastar","Cepexin","Cephacillin","Cephanasten","Cephaxin","Cephin","Cepol","Ceporex","Ceporex Forte","Ceporexin","Ceporexin-E","Ceporexine","Check","Cophalexin","Durantel","Durantel DS","Ed A-Ceph","Erocet…		Drug	BindingDB:50139896,"ChEBI:CHEBI:3534","ChemSpider:25541","DrugBank:DB00567","Drugs Product Database (DPD):00828858","FDA Drug Label at DailyMed:25b87a16-3e28-45b5-9ae8-98053f1f387a","KEGG Compound:C06895","KEGG Drug:D00263","National Drug Code Directory:16714-641-01","PubChem Compound:27447","PubChem Substance:46506749","PubChem Substance:625390","Therapeutic Targets Database:DAP000437","URL:http…	CC1=C(N2[C@@H]([C@@H](C2=O)NC(=O)[C@@H](C3=CC=CC=C3)N)SC1)C(=O)O	InChI=1S/C16H17N3O4S/c1-8-7-24-15-11(14(21)19(15)12(8)16(22)23)18-13(20)10(17)9-5-3-2-4-6-9/h2-6,10-11,15H,7,17H2,1H3,(H,18,20)(H,22,23)/t10-,11-,15-/m1/s1	No	ATC:J01DB01(cefalexin),"UMLS:C0007716(Cephalexin)","RxNorm:2231(Cephalexin)","NDFRT:N0000147185(CEPHALEXIN)"	0	0	0	1							2231	J01DB01	27447
PA164781027	cephaloglycin		CEG,"Cefaloglicina [INN-Spanish]","Cefaloglycin","Cefaloglycine [INN-French]","Cefaloglycinum [INN-Latin]","Cephaloglycin anhydrous","Cephaloglycine","Cephaoglycin acid","D-Cephaloglycine","Kafocin","Kefglycin"		Drug	Chemical Abstracts Service:3577-01-3,"ChemSpider:18069","DrugBank:DB00689","KEGG Compound:C13440","KEGG Drug:D01949","PubChem Compound:19150","PubChem Substance:46506850","PubChem Substance:586181","Therapeutic Targets Database:DAP001158","URL:http://en.wikipedia.org/wiki/Cephaloglycin"	CC(=O)OCC1=C(N2[C@@H]([C@@H](C2=O)NC(=O)[C@@H](C3=CC=CC=C3)N)SC1)C(=O)O	InChI=1S/C18H19N3O6S/c1-9(22)27-7-11-8-28-17-13(16(24)21(17)14(11)18(25)26)20-15(23)12(19)10-5-3-2-4-6-10/h2-6,12-13,17H,7-8,19H2,1H3,(H,20,23)(H,25,26)/t12-,13-,17-/m1/s1	No	UMLS:C0007721(Cephaloglycin [Chemical/Ingredient]),"NDFRT:N0000166879(Cephaloglycin [Chemical/Ingredient])"	0	0	0	0									19150
PA164749340	cephapirin	Cefapirin,"Cefapirina [INN-Spanish]","Cefapirine [INN-French]","Cefapirinum [INN-Latin]","Cefaprin","Cefaprin sodium","Cephapirin Sodium","Cephapirine"	Ambrocef,"Cefa","Cefadyl","Cefatrex","Cefatrexyl"		Drug	ChEBI:CHEBI:554446,"ChemSpider:28486","DrugBank:DB01139","Drugs Product Database (DPD):02173255","KEGG Compound:C06896","PubChem Compound:30699","PubChem Substance:46505227","PubChem Substance:9113","Therapeutic Targets Database:DAP001160"	CC(=O)OCC1=C(N2[C@@H]([C@@H](C2=O)NC(=O)CSC3=CC=NC=C3)SC1)C(=O)O	InChI=1S/C17H17N3O6S2/c1-9(21)26-6-10-7-28-16-13(15(23)20(16)14(10)17(24)25)19-12(22)8-27-11-2-4-18-5-3-11/h2-5,13,16H,6-8H2,1H3,(H,19,22)(H,24,25)/t13-,16-/m1/s1	No	ATC:J01DB08(cefapirin),"UMLS:C0007737(Cephapirin)","RxNorm:2238(Cephapirin)","NDFRT:N0000147762(CEPHAPIRIN)"	0	0	0	0							2238	J01DB08	30699
PA166220607	cepharanthine	(14S,27R)-22,33-dimethoxy-13,28-dimethyl-2,5,7,20-tetraoxa-13,28-diazaoctacyclo[25.6.2.216,19.13,10.121,25.04,8.031,35.014,39]nonatriaconta-1(33),3(39),4(8),9,16(38),17,19(37),21,23,25(36),31,34-dodecaene			Drug	ChEBI:CHEBI:3546,"PubChem Compound:10206"			No		0	0	0	0									10206
PA166124616	ceritinib	2-(2-isopropoxy-5-methyl-4-(piperidin-4-yl)phenyl)-N4-(2- isopropylsulfonyl)phenyl) pyrimidine-2,4-diamine	LDK378,"Zykadia"		Drug	PubChem Substance:223443772			No	ATC:L01XE(Protein kinase inhibitors),"RxNorm:1535457(ceritinib)"	0	0	0	1			Testing required	Testing required			1535457	L01XE
PA448897	cerivastatin	Cerivastatin sodium,"Cerivastatin, sodium salt"	Baycol,"Lipobay","Rivastatin"		Drug	BindingDB:18376,"ChEBI:CHEBI:3558","Chemical Abstracts Service:143201-11-0","ChemSpider:393588","DrugBank:DB00439","Drugs Product Database (DPD):02237325","KEGG Compound:C07966","PDB:116","PubChem Compound:446156","PubChem Substance:206660","PubChem Substance:46505877","URL:http://en.wikipedia.org/wiki/Cerivastatin"	CC(C)C1=C(C(=C(C(=N1)C(C)C)/C=C/[C@H](C[C@H](CC(=O)O)O)O)C2=CC=C(C=C2)F)COC	InChI=1S/C26H34FNO5/c1-15(2)25-21(11-10-19(29)12-20(30)13-23(31)32)24(17-6-8-18(27)9-7-17)22(14-33-5)26(28-25)16(3)4/h6-11,15-16,19-20,29-30H,12-14H2,1-5H3,(H,31,32)/b11-10+/t19-,20-/m1/s1	No	MeSH:C086276(cerivastatin),"ATC:C10AA06(cerivastatin)","UMLS:C0528023(CERIVASTATIN)","RxNorm:596723(cerivastatin)","NDFRT:N0000022124(CERIVASTATIN)"	2	7	0	2		2A					596723	C10AA06	446156
PA166169879	cerliponase alfa		BRINEURA		Drug				No		0	0	0	0			Testing required	Testing required
PA165107055	certolizumab pegol	CDP870	cimzia		Drug	PubChem Substance:10549841,"URL:http://dailymed.nlm.nih.gov/dailymed/drugInfo.cfm?id=11450"			No	ATC:L04AA(Selective immunosuppressants),"UMLS:C1872109(certolizumab pegol)","RxNorm:709271(certolizumab pegol)","NDFRT:N0000176156(CERTOLIZUMAB)"	4	1	0	0		3					709271	L04AA
PA164764551	cerulenin		Helicocerin		Drug	ChEBI:CHEBI:171741,"Chemical Abstracts Service:17397-89-6","ChemSpider:26530","DrugBank:DB01034","HET:CER","KEGG Compound:C12058","PDB:CER","PubChem Compound:5282054","PubChem Substance:14213","PubChem Substance:46508217","Therapeutic Targets Database:DAP000659","URL:http://en.wikipedia.org/wiki/Cerulenin"	C/C=C/C/C=C/CCC(=O)[C@@H]1[C@@H](O1)C(=O)N	InChI=1S/C12H17NO3/c1-2-3-4-5-6-7-8-9(14)10-11(16-10)12(13)15/h2-3,5-6,10-11H,4,7-8H2,1H3,(H2,13,15)/b3-2+,6-5+/t10-,11-/m1/s1	No	UMLS:C0007839(Cerulenin [Chemical/Ingredient]),"NDFRT:N0000166875(Cerulenin [Chemical/Ingredient])"	0	0	0	0									5282054
PA164774919	ceruletide		Tymtran		Drug	ChEBI:CHEBI:59219,"DrugBank:DB00403","PubChem Compound:168399","PubChem Substance:745880","Therapeutic Targets Database:DAP000961"	CCCC[C@H](C(=O)N[C@@H](CC(=O)O)C(=O)N[C@@H](CC1=CC=CC=C1)C(=O)N)NC(=O)[C@H](CC2=CNC3=CC=CC=C32)NC(=O)CNC(=O)[C@H]([C@@H](C)O)NC(=O)[C@H](CC4=CC=C(C=C4)OS(=O)(=O)O)N	InChI=1S/C45H57N9O14S/c1-3-4-13-33(42(61)53-36(22-38(57)58)44(63)52-34(40(47)59)20-26-10-6-5-7-11-26)51-43(62)35(21-28-23-48-32-14-9-8-12-30(28)32)50-37(56)24-49-45(64)39(25(2)55)54-41(60)31(46)19-27-15-17-29(18-16-27)68-69(65,66)67/h5-12,14-18,23,25,31,33-36,39,48,55H,3-4,13,19-22,24,46H2,1-2H3,(H2,47,59)(H,49,64)(H,50,56)(H,51,62)(H,52,63)(H,53,61)(H,54,60)(H,57,58)(H,65,66,67)/t25-,31+,33-,34+…	No	MeSH:C040026(caerulein(4-10), Nle(8)-),"ATC:V04CC04(ceruletide)","UMLS:C0006639(Caerulein [Chemical/Ingredient])","NDFRT:N0000170313(Caerulein [Chemical/Ingredient])"	0	0	0	0								V04CC04	168399
PA448905	cetirizine	Cetirizina [Spanish],"Cetirizinum [Latin]","Cetrizine Hcl"	Alerlisin,"Cetryn","Formistin","Hitrizin Film Tablet","Reactine","Setir","Virlix","Ziptek","Zirtek","Zyrlex","Zyrtec","Zyrtec Syrup","Zyrtec-D"		Drug	BindingDB:22890,"ChEBI:CHEBI:3561","ChemSpider:2577","DrugBank:DB00341","Drugs Product Database (DPD):02240910","FDA Drug Label at DailyMed:d2166bf5-41a2-4592-8428-818f0dad402d","IUPHAR Ligand:1214","IUPHAR Ligand:1215","IUPHAR Ligand:1222","KEGG Compound:C07778","National Drug Code Directory:16714-271-02","PubChem Compound:2678","PubChem Substance:192657","PubChem Substance:46508368","Therapeuti…	C1CN(CCN1CCOCC(=O)O)C(C2=CC=CC=C2)C3=CC=C(C=C3)Cl	InChI=1S/C21H25ClN2O3/c22-19-8-6-18(7-9-19)21(17-4-2-1-3-5-17)24-12-10-23(11-13-24)14-15-27-16-20(25)26/h1-9,21H,10-16H2,(H,25,26)	No	ATC:R06AE07(cetirizine),"UMLS:C0055147(Cetirizine)","RxNorm:20610(Cetirizine)","NDFRT:N0000022010(CETIRIZINE)"	0	0	0	0							20610	R06AE07	2678
PA164764506	cetrorelix	Cetrorelix Acetate,"Cetrorelixum [INN-Latin]","PT-141","SB 75","SB-75","bremelanotide"	Cetrotide		Drug	Chemical Abstracts Service:145672-81-7,"DrugBank:DB00050","Drugs Product Database (DPD):02247767","FDA Drug Label at DailyMed:aca7768e-28a7-4027-b1d8-e66247665f79","KEGG Drug:D01685","National Drug Code Directory:44087-1225-1","PubChem Compound:16129715","PubChem Substance:7848748","Therapeutic Targets Database:DAP000096","URL:http://en.wikipedia.org/wiki/Cetrorelix"	C[C@H](C(=O)N)NC(=O)C1CCCN1C(=O)[C@H](CCCNC(=N)N)NC(=O)[C@H](CC(C)C)NC(=O)[C@@H](CCCNC(=O)N)NC(=O)[C@@H](CC2=CC=C(C=C2)O)NC(=O)[C@@H](CO)NC(=O)[C@@H](CC3=CN=CC=C3)NC(=O)[C@H](CC4=CC=C(C=C4)Cl)NC(=O)[C@@H](CC5=CC6=CC=CC=C6C=C5)NC(=O)C	InChI=1S/C70H92ClN17O14/c1-39(2)31-52(61(94)82-51(15-9-28-77-69(73)74)68(101)88-30-10-16-58(88)67(100)79-40(3)59(72)92)83-60(93)50(14-8-29-78-70(75)102)81-63(96)54(34-43-20-25-49(91)26-21-43)86-66(99)57(38-89)87-65(98)56(36-45-11-7-27-76-37-45)85-64(97)55(33-42-18-23-48(71)24-19-42)84-62(95)53(80-41(4)90)35-44-17-22-46-12-5-6-13-47(46)32-44/h5-7,11-13,17-27,32,37,39-40,50-58,89,91H,8-10,14-16,28-…	No	ATC:H01CC02(cetrorelix),"UMLS:C0209366(cetrorelix)","RxNorm:68147(cetrorelix)","NDFRT:N0000022237(CETRORELIX)"	0	0	0	0							68147	H01CC02	16129715
PA10040	cetuximab	Anti EGFR,"IMC-C225","cetuximab"	Erbitux,"Erbitux"		Drug	Chemical Abstracts Service:205923-56-4,"ClinicalTrials.gov:NCT00118118","ClinicalTrials.gov:NCT00207116","ClinicalTrials.gov:NCT00207155","ClinicalTrials.gov:NCT00292955","ClinicalTrials.gov:NCT00326495","ClinicalTrials.gov:NCT00368121","ClinicalTrials.gov:NCT00559741","ClinicalTrials.gov:NCT00689624","ClinicalTrials.gov:NCT00820417","ClinicalTrials.gov:NCT00881114","ClinicalTrials.gov:NCT0133417…			No	ATC:L01XC06(cetuximab),"UMLS:C0995188(cetuximab)","RxNorm:318341(cetuximab)","NDFRT:N0000148833(CETUXIMAB)"	15	87	1	3		2B	Testing required	Testing required			318341	L01XC06
PA164754754	cevimeline	Cevimeline hydrochloride,"Cevimeline hydrochloride hemihydrate","Cevimeline hydrochloride hydrate"	Evoxac,"Saligren"		Drug	ChEBI:CHEBI:3568,"DrugBank:DB00185","FDA Drug Label at DailyMed:0679dd4c-fece-4c6d-b273-2c62237e8973","KEGG Drug:D00661","National Drug Code Directory:63395-201-13","PubChem Compound:83898","PubChem Substance:660798","Therapeutic Targets Database:DAP000075","URL:http://en.wikipedia.org/wiki/Cevimeline"	C[C@@H]1O[C@]2(CN3CCC2CC3)CS1	InChI=1S/C10H17NOS/c1-8-12-10(7-13-8)6-11-4-2-9(10)3-5-11/h8-9H,2-7H2,1H3/t8-,10-/m1/s1	No	MeSH:C059240(cevimeline),"ATC:N07AX03(cevimeline)","UMLS:C0093437(cevimeline)","RxNorm:44281(cevimeline)","NDFRT:N0000148658(CEVIMELINE)"	0	0	0	0			Actionable PGx	Actionable PGx			44281	N07AX03	83898
PA448918	charcoal preparations				Drug Class				No	ATC:A07BA(Charcoal preparations)	0	0	0	0								A07BA
PA164712606	Chemicals and reagents for analysis				Drug Class				No	ATC:V07AZ(Chemicals and reagents for analysis)	0	0	0	0								V07AZ
PA164712607	Chemotherapeutics For Topical Use				Drug Class				No	ATC:D06B(Chemotherapeutics For Topical Use)	0	0	0	0								D06B
PA165958403	chenodeoxycholic acid	chenocholic acid,"chenodesoxycholic acid","chenodiol"	Chenix,"Chenodal","Chenodiol"		Drug	ChEBI:CHEBI:16755,"Chemical Abstracts Service:474-25-9","ChemSpider:9728","DrugBank:DB06777","FDA Drug Label at DailyMed:bbb86251-9423-40e6-9117-9511ab5fbf63","KEGG Compound:C02528","KEGG Drug:D00163","National Drug Code Directory:0722-7121-01","PubChem Compound:10133","PubChem Substance:99443291"	C[C@H](CCC(=O)O)[C@H]1CC[C@@H]2[C@@]1(CC[C@H]3[C@H]2[C@@H](C[C@H]4[C@@]3(CC[C@H](C4)O)C)O)C	InChI=1S/C24H40O4/c1-14(4-7-21(27)28)17-5-6-18-22-19(9-11-24(17,18)3)23(2)10-8-16(25)12-15(23)13-20(22)26/h14-20,22,25-26H,4-13H2,1-3H3,(H,27,28)/t14-,15+,16-,17-,18+,19+,20-,22+,23+,24-/m1/s1	No	ATC:A05AA01(chenodeoxycholic acid),"UMLS:C0008024(Chenodeoxycholic Acid)","RxNorm:2323(Chenodeoxycholic Acid)","NDFRT:N0000020371(CHENODEOXYCHOLIC ACID)"	0	0	0	0							2323	A05AA01	10133
PA164748134	chlophedianol	1-(2-Chlorophenyl)-3-(dimethylamino)-1-phenyl-1-propanol,"1-Phenyl-1-(o-chlorophenyl)-3-dimethylaminopropanol","2-Chloro-alpha-(2-(dimethylamino)ethyl)benzhydrol","Alpha-(dimethylaminoethyl)-o-chlorobenzhydrol","Chlofedanol","Clofedano","Clofedanol","Clofedanolum [inn-latin]","Clofedianolo [italian]","Clophedianol base"	Calmotusin,"Coldrin","Dencyl","Detigon","Eutus","Tussistop","Ulo","Ulone"		Drug	ChemSpider:2693,"DrugBank:DB04837","Drugs Product Database (DPD):01966294","PubChem Compound:2795","PubChem Substance:10347370","PubChem Substance:46505324","Therapeutic Targets Database:DAP001080","URL:http://en.wikipedia.org/wiki/Clofedanol"	CN(C)CCC(C1=CC=CC=C1)(C2=CC=CC=C2Cl)O	InChI=1S/C17H20ClNO/c1-19(2)13-12-17(20,14-8-4-3-5-9-14)15-10-6-7-11-16(15)18/h3-11,20H,12-13H2,1-2H3	No	MeSH:C010432(clofedanol),"ATC:R05DB10(clofedanol)","UMLS:C0055904(chlophedianol)","RxNorm:21254(chlophedianol)","NDFRT:N0000185378(CHLOPHEDIANOL)"	0	0	0	0							21254	R05DB10	2795
PA448925	chloral hydrate		Aquachloral Supprettes,"Somnote"		Drug	ChEBI:CHEBI:28142,"Chemical Abstracts Service:302-17-0","ChemSpider:2606","DrugBank:DB01563","Drugs Product Database (DPD):00792659","KEGG Compound:C06899","KEGG Drug:D01302","PubChem Compound:2707","PubChem Substance:46507155","PubChem Substance:9116","URL:http://en.wikipedia.org/wiki/Chloral_hydrate"	C(C(Cl)(Cl)Cl)(O)O	InChI=1S/C2H3Cl3O2/c3-2(4,5)1(6)7/h1,6-7H	No	ATC:N05CC01(chloral hydrate),"UMLS:C0008161(Chloral Hydrate)","RxNorm:2344(Chloral Hydrate)","NDFRT:N0000146094(CHLORAL HYDRATE)"	0	0	0	0							2344	N05CC01	2707
PA448926	chlorambucil	Chlocambucil,"Chloraminophen","Chloraminophene","Chlorbutin","Chlorbutine","Chloroambucil","Chlorobutin","Chlorobutine","Phenylbutyric Acid Nitrogen Mustard"	Ambochlorin,"Amboclorin","Ecloril","Elcoril","Leukeran","Leukeran Tablets","Leukersan","Leukoran","Linfolizin","Linfolysin","Pepstatin"		Drug	ChEBI:CHEBI:28830,"Chemical Abstracts Service:305-03-3","ChemSpider:2607","DrugBank:DB00291","Drugs Product Database (DPD):00004626","FDA Drug Label at DailyMed:6b2023e7-50dc-49c3-949d-1bc10ba256f0","KEGG Drug:D00266","National Drug Code Directory:0173-0635-35","PubChem Compound:2708","PubChem Substance:152571","PubChem Substance:46506842","Therapeutic Targets Database:DNC001110","URL:http://en.w…	C1=CC(=CC=C1CCCC(=O)O)N(CCCl)CCCl	InChI=1S/C14H19Cl2NO2/c15-8-10-17(11-9-16)13-6-4-12(5-7-13)2-1-3-14(18)19/h4-7H,1-3,8-11H2,(H,18,19)	No	ATC:L01AA02(chlorambucil),"UMLS:C0008163(Chlorambucil)","RxNorm:2346(Chlorambucil)","NDFRT:N0000147072(CHLORAMBUCIL)"	1	3	0	0		3					2346	L01AA02	2708
PA448927	chloramphenicol	CAF,"CAM","CAP","CPh","Chloramfenikol","Chloramphenicole","Chloroamphenicol","Cloroamfenicolo","D-Chloramphenicol"	Ak-Chlor Ophthalmic Ointment,"Ak-Chlor Ophthalmic Solution","Ak-chlor","Alficetyn","Ambofen","Amphenicol","Amphicol","Amseclor","Anacetin","Aquamycetin","Austracil","Austracol","Biocetin","Biophenicol","Catilan","Chemicetin","Chemicetina","Chlomin","Chlomycol","Chlora-Tabs","Chloracol Ophthalmic Solution","Chloramex","Chloramficin","Chloramfilin","Chloramsaar","Chlorasol","Chloricol","Chlornitrom…	Actinac Pwr (Allantoin + Butoxyethyl Nicotinate + Chloramphenicol + Hydrocortisone Acetate + Sulfur),"Actinac Pws (Allantoin + Butoxyethyl Nicotinate + Chloramphenicol + Hydrocortisone Acetate + Sulfur)","Chlorasone (Chloramphenicol + Prednisolone Acetate)","Elase Chloromycetin Ont (Chloramphenicol + Deoxyribonuclease Pancreatic + Fibrinolysin)","Liquichlor (Chloramphenicol + Prednisolone + Squal…	Drug	BindingDB:50028502,"ChEBI:CHEBI:17698","DrugBank:DB00446","Drugs Product Database (DPD):00798398","HET:CLM","KEGG Compound:C00918","KEGG Drug:D00104","National Drug Code Directory:61570-331-31","PDB:CLM","PubChem Compound:298","PubChem Substance:4172","Therapeutic Targets Database:DAP001356","URL:http://en.wikipedia.org/wiki/Chloramphenicol"	C1=CC(=CC=C1C(C(CO)NC(=O)C(Cl)Cl)O)[N+](=O)[O-]	InChI=1S/C11H12Cl2N2O5/c12-10(13)11(18)14-8(5-16)9(17)6-1-3-7(4-2-6)15(19)20/h1-4,8-10,16-17H,5H2,(H,14,18)	No	ATC:D06AX02(chloramphenicol),"ATC:D10AF03(chloramphenicol)","ATC:G01AA05(chloramphenicol)","ATC:J01BA01(chloramphenicol)","ATC:S01AA01(chloramphenicol)","ATC:S02AA01(chloramphenicol)","ATC:S03AA08(chloramphenicol)","UMLS:C0008168(Chloramphenicol)","RxNorm:2348(Chloramphenicol)","NDFRT:N0000029080([AM150] CHLORAMPHENICOL)"	1	7	0	1		3					2348	D06AX02,"D10AF03","G01AA05","J01BA01","S01AA01","S02AA01","S03AA08"	298
PA448932	chlordiazepoxide		A-Poxide,"Abboxide","Apo-Chlordiazepoxide","Balance","CD 2","CDO","CDP","Chloradiazepoxide","Chlordiazachel","Chlordiazepoxid","Chlordiazepoxide Base","Chlordiazepoxide Hcl","Chlordiazepoxidum","Chloridazepoxide","Chloridiazepide","Chloridiazepoxide","Chlorodiazepoxide","Chlozepid","Clopoxide","Clordiazepossido","Contol","Decacil","Eden","Elenium","Helogaphen","Ifibrium","Kalmocaps","Librax","Lib…	Apo-Chlorax Cap (Chlordiazepoxide Hydrochloride + Clidinium Bromide),"Corium Cap (Chlordiazepoxide Hydrochloride + Clidinium Bromide)","Librax (Chlordiazepoxide Hydrochloride + Clidinium Bromide)","Pro Chlorax (Chlordiazepoxide Hydrochloride + Clidinium Bromide)"	Drug	ChEBI:CHEBI:3611,"Chemical Abstracts Service:438-41-5","DrugBank:DB00475","Drugs Product Database (DPD):00156590","FDA Drug Label at DailyMed:e3ff8641-ae8a-4016-acb1-cb1b7890f5ed","KEGG Drug:D00267","National Drug Code Directory:0555-0158-02","PubChem Compound:2712","PubChem Substance:148862","Therapeutic Targets Database:DAP000084","URL:http://en.wikipedia.org/wiki/Chlordiazepoxide"	CN=C1CN(C(=C2C=C(C=CC2=N1)Cl)C3=CC=CC=C3)O	InChI=1S/C16H14ClN3O/c1-18-15-10-20(21)16(11-5-3-2-4-6-11)13-9-12(17)7-8-14(13)19-15/h2-9,21H,10H2,1H3	No	ATC:N05BA02(chlordiazepoxide),"UMLS:C0008188(Chlordiazepoxide)","RxNorm:2356(Chlordiazepoxide)","NDFRT:N0000146141(CHLORDIAZEPOXIDE)"	0	0	0	0							2356	N05BA02	2712
PA164776863	chlorhexidine	Chlorhexidin [Czech],"Chlorhexidine Base","Chlorhexidine Gluconate","Chlorhexidinum [INN-Latin]","Cloresidina [DCIT]","Clorhexidina [INN-Spanish]","Decanoylacetaldehyde Sodium Sulfide"	Bioscrub,"Brian Care","Cida-Stat","Dyna-Hex","Exidine","Fimeil","Hexadol","Hibiclens","Hibidil","Hibiscrub","Hibisol","Hibispray","Hibistat","Hibitane","Microderm","Nolvasan","Oro-Clense","Peridex","Periochip","Periogard","Pharmaseal Scrub Care","Prevacare R","Rotersept","Savloclens","Savlon Babycare","Sodium Houttuyfonamide","Soretol","Steri-Stat","Sterido","Sterilon","Superspray","Tubulicid"	Agro Blue (Chlorhexidine Acetate + Glycerine),"Avagard Chg (Alcohol Anhydrous + Chlorhexidine Gluconate)","Baxedin 2% - 70% (Chlorhexidine Gluconate + Isopropyl Alcohol)","Bio Text - Liq Hos (Alcohol Anhydrous + Chlorhexidine Gluconate)","Biomers - Liq Ins (Alcohol Anhydrous + Chlorhexidine Gluconate)","Bioprep (Chlorhexidine Gluconate + Didecyl Dimethyl Ammonium Chloride)","Bioprep Liq (Chlorhex…	Drug	ChemSpider:2612,"DrugBank:DB00878","Drugs Product Database (DPD):02242329","FDA Drug Label at DailyMed:34d15e72-8770-49dc-a514-d44ae4468a1e","KEGG Compound:C06902","National Drug Code Directory:0116-2001-16","PubChem Compound:9552079","PubChem Substance:46506388","PubChem Substance:9119","Therapeutic Targets Database:DAP001326","URL:http://en.wikipedia.org/wiki/Chlorhexidine"	C1=CC(=CC=C1N/C(=N/C(=NCCCCCCN=C(/N=C(/NC2=CC=C(C=C2)Cl)\N)N)N)/N)Cl	InChI=1S/C22H30Cl2N10/c23-15-5-9-17(10-6-15)31-21(27)33-19(25)29-13-3-1-2-4-14-30-20(26)34-22(28)32-18-11-7-16(24)8-12-18/h5-12H,1-4,13-14H2,(H5,25,27,29,31,33)(H5,26,28,30,32,34)	No	MeSH:C010882(chlorhexidine gluconate),"ATC:A01AB03(chlorhexidine)","ATC:B05CA02(chlorhexidine)","ATC:D08AC02(chlorhexidine)","ATC:D09AA12(chlorhexidine)","ATC:R02AA05(chlorhexidine)","ATC:S01AX09(chlorhexidine)","ATC:S02AA09(chlorhexidine)","ATC:S03AA04(chlorhexidine)","UMLS:C0008196(Chlorhexidine)","RxNorm:2358(Chlorhexidine)","NDFRT:N0000147765(CHLORHEXIDINE)"	0	0	0	0							2358	A01AB03,"B05CA02","D08AC02","D09AA12","R02AA05","S01AX09","S02AA09","S03AA04"	9552079
PA166131575	chloride				Ion	PubChem Compound:312	[Cl-]	InChI=1S/ClH/h1H/p-1	No		0	0	1	0									312
PA164712608	Chlorine containing products				Drug Class				No	ATC:P03AB(Chlorine containing products)	0	0	0	0								P03AB
PA164748977	chlormerodrin		Chlormerodrine,"Chlormeroprin","Chloromeridin","Chloromerodrin","Diurone","Hg-203 chlormerodrin","Katonil","Mercardox","Mercloran","Mercoral","Merculest","Merilid","Neogidrin","Neohydrin","Oricur","Percapyl","Promeran","Promerane"		Drug	ChEBI:CHEBI:59445,"Chemical Abstracts Service:62-37-3","ChemSpider:2615","DrugBank:DB00534","PubChem Compound:25210","PubChem Substance:46504793","Therapeutic Targets Database:DAP000754"	COC(CNC(=O)N)C[Hg]Cl	InChI=1S/C5H11N2O2.ClH.Hg/c1-4(9-2)3-7-5(6)8;;/h4H,1,3H2,2H3,(H3,6,7,8);1H;/q;;+1/p-1	No	UMLS:C0008217(Chlormerodrin [Chemical/Ingredient]),"NDFRT:N0000166757(Chlormerodrin [Chemical/Ingredient])"	0	0	0	0									25210
PA448939	chlormezanone	Chlormethazanone,"Chlormethazone","Chlormezanon","Chlormezanone [BAN:INN:JAN]","Chlormezanonum [INN-Latin]","Clormetazanone","Clormetazon","Clormezanona [INN-Spanish]","Clormezanone [DCIT]","Dichloromethazanone","Dichloromezanone","dl-Chlormezanone"	Alinam,"Banabil-sintyal","Banabin","Banabin-Sintyal","Banabin-syntyal","Bisina","Chlomedinon","Clorilax","Lobak","Mio-Sed","Miorilax","Muskel","Muskel-Trancopal","Myolespen","Phenarol","Rexan","Rilansyl","Rilaquil","Rilasol","Rilassol","Rilax","Rillasol","Supotran","Suprotan","Tanafol","Trancopal","Trancote","Tranrilax","Transanate"	Myoflex (Paracetamol + Chlormezanone)	Drug	ChEBI:CHEBI:3619,"Chemical Abstracts Service:80-77-3","ChemSpider:2616","DrugBank:DB01178","KEGG Drug:D00268","PubChem Compound:2717","PubChem Substance:46505352","Therapeutic Targets Database:DAP001252","URL:http://en.wikipedia.org/wiki/Chlormezanone"	CN1C(S(=O)(=O)CCC1=O)C2=CC=C(C=C2)Cl	InChI=1S/C11H12ClNO3S/c1-13-10(14)6-7-17(15,16)11(13)8-2-4-9(12)5-3-8/h2-5,11H,6-7H2,1H3	No	ATC:M03BB02(chlormezanone),"UMLS:C0008223(Chlormezanone)","RxNorm:2373(Chlormezanone)","NDFRT:N0000146590(CHLORMEZANONE)"	0	0	0	0							2373	M03BB02	2717
PA166131319	chloroacetaldehyde				Metabolite	PubChem Compound:33	C(C=O)Cl	InChI=1S/C2H3ClO/c3-1-2-4/h2H,1H2	No		0	0	3	1									33
PA166131307	chloroacetic acid				Metabolite	PubChem Compound:300	C(C(=O)O)Cl	InChI=1S/C2H3ClO2/c3-1-2(4)5/h1H2,(H,4,5)	No		0	0	1	0									300
PA166122627	chlorocresol				Drug	PubChem Compound:1732	CC1=C(C=CC(=C1)O)Cl	InChI=1S/C7H7ClO/c1-5-4-6(9)2-3-7(5)8/h2-4,9H,1H3	No	RxNorm:20823(chlorocresol)	1	12	0	0		4					20823		1732
PA166131565	chloroethyl aziridine				Metabolite	PubChem Compound:150844	C1CN1CCCl	InChI=1S/C4H8ClN/c5-1-2-6-3-4-6/h1-4H2	No		0	0	1	0									150844
PA166163821	chlorophenyl piperidinol	4-(4-chlorophenyl)piperidin-4-ol,"CPHP"			Metabolite	PubChem Compound:38282	C1CNCCC1(C2=CC=C(C=C2)Cl)O	InChI=1S/C11H14ClNO/c12-10-3-1-9(2-4-10)11(14)5-7-13-8-6-11/h1-4,13-14H,5-8H2	No		0	0	1	0									38282
PA448942	chlorophyll				Drug				No	UMLS:C0008260(Chlorophyll),"RxNorm:2388(Chlorophyll)","NDFRT:N0000147223(CHLOROPHYLL)"	0	0	0	0							2388
PA448946	chloroprocaine	Chloroprocain,"Chloroprocaine hydrochloride","Chlorprocaine"	Halestyn,"Nesacaine-CE","Nesacaine-MPF"		Drug	ChEBI:CHEBI:3636,"ChemSpider:8293","DrugBank:DB01161","Drugs Product Database (DPD):00613304","FDA Drug Label at DailyMed:ec4ab877-878f-4b0e-3eb6-106a606479ad","KEGG Drug:D00732","National Drug Code Directory:0409-4169-01","PubChem Compound:8612","PubChem Substance:10079","PubChem Substance:46508245","Therapeutic Targets Database:DAP000131","URL:http://en.wikipedia.org/wiki/Chloroprocaine"	CCN(CC)CCOC(=O)C1=C(C=C(C=C1)N)Cl	InChI=1S/C13H19ClN2O2/c1-3-16(4-2)7-8-18-13(17)11-6-5-10(15)9-12(11)14/h5-6,9H,3-4,7-8,15H2,1-2H3	No	MeSH:C004616(chloroprocaine),"ATC:N01BA04(chloroprocaine)","UMLS:C0055443(chloroprocaine)","RxNorm:20859(chloroprocaine)","NDFRT:N0000147766(CHLOROPROCAINE)"	0	0	0	0			Actionable PGx	Actionable PGx			20859	N01BA04	8612
PA165958419	chloropyramine	anaphylline,"chlorpyramine","chlorpyraminum","halopyramine"	Avapena,"Suprastin","Synopen","Synpen"		Drug	ChemSpider:23628,"DrugBank:DB08800","HET:C4C","KEGG Drug:D07195","PDB:C4C"			No	ATC:D04AA09(chloropyramine),"ATC:R06AC03(chloropyramine)","UMLS:C0055445(chloropyramine)","RxNorm:20861(chloropyramine)"	0	0	0	0							20861	D04AA09,"R06AC03"
PA448948	chloroquine	Chloraquine,"Chlorochine","Chloroquina","Chloroquine Phosphate","Chloroquinium","Chlorquin","Clorochina","Hydroxychloroquine Sulfate"	3377 RP opalate,"Amokin","Aralen","Aralen HCl","Arechin","Arthrochin","Artrichin","Avlochlor","Avloclor","Bemaco","Bemaphate","Bemasulph","Benaquin","Bipiquin","Capquin","Chemochin","Chingamin","Chlorochin","Cidanchin","Cocartrit","Dawaquin","Delagil","Dichinalex","Elestol","Gontochin","Heliopar","Imagon","Iroquine","Klorokin","Lapaquin","Malaquin","Malaren","Malarex","Mesylith","Neochin","Nivach…		Drug	BindingDB:22985,"ChEBI:CHEBI:3638","ChemSpider:2618","ClinicalTrials.gov:NCT01218932","DrugBank:DB00608","Drugs Product Database (DPD):00021261","FDA Drug Label at DailyMed:b48476e0-9f63-483e-89fe-1af123665951","HET:CLQ","KEGG Compound:C07625","KEGG Drug:D02366","National Drug Code Directory:0024-0084-01","PDB:CLQ","PubChem Compound:2719","PubChem Substance:46506925","PubChem Substance:9827","The…	CCN(CC)CCCC(C)NC1=C2C=CC(=CC2=NC=C1)Cl	InChI=1S/C18H26ClN3/c1-4-22(5-2)12-6-7-14(3)21-17-10-11-20-18-13-15(19)8-9-16(17)18/h8-11,13-14H,4-7,12H2,1-3H3,(H,20,21)	No	MeSH:C023676(chloroquine diphosphate),"ATC:P01BA01(chloroquine)","UMLS:C0008269(Chloroquine)","RxNorm:2393(Chloroquine)","NDFRT:N0000147767(CHLOROQUINE)"	1	7	0	1		3	Actionable PGx	Actionable PGx			2393	P01BA01	2719
PA448953	chlorothiazide	Chlorothiazid,"Chlorthiazide","Chlortiazid"	Aldoclor,"Alurene","Azide","Chloriazid","Chlorosal","Chlorurit","Chlotride","Chlrosal","Clotride","Diupres","Diuresal","Diuril","Diuril Boluses","Diurilix","Diurite","Diutrid","Esidrix","Flumen","Hydro-D","Hydrodiuril","Microzide","Minzil","Neo-Dema","Oretic","Salisan","Salunil","Saluretil","Saluric","Sk-Chlorothiazide","Thiazide","Urinex","Warduzide","Yadalan","Zide"	Supres 150 Tab (Chlorothiazide + Methyldopa),"Supres 250 Tab (Chlorothiazide + Methyldopa)"	Drug	ChEBI:CHEBI:3640,"ChemSpider:2619","DrugBank:DB00880","Drugs Product Database (DPD):00231169","FDA Drug Label at DailyMed:d652ef6f-2112-43ea-ba01-c3bf4f8d8030","KEGG Compound:C07461","KEGG Drug:D00519","National Drug Code Directory:0378-0150-01","PubChem Compound:2720","PubChem Substance:46507032","PubChem Substance:9664","Therapeutic Targets Database:DAP000605","URL:http://en.wikipedia.org/wiki/…	C1=C2C(=CC(=C1Cl)S(=O)(=O)N)S(=O)(=O)N=CN2	InChI=1S/C7H6ClN3O4S2/c8-4-1-5-7(2-6(4)16(9,12)13)17(14,15)11-3-10-5/h1-3H,(H,10,11)(H2,9,12,13)	No	ATC:C03AA04(chlorothiazide),"UMLS:C0008273(Chlorothiazide)","RxNorm:2396(Chlorothiazide)","NDFRT:N0000146099(CHLOROTHIAZIDE)"	2	2	0	0		3					2396	C03AA04	2720
[truncated: 3,153 more rows]
