# Supplementary material for: Path4Drug: Data Science Workflow for Identification of Tissue-Specific Biological Pathways Modulated by Toxic Drugs
Source: Front Pharmacol. 2021 Oct 14;12:708296. doi: 10.3389/fphar.2021.708296 (PMC8551608; doi:10.3389/fphar.2021.708296)
Supplement: Supplementary file 1 [file DataSheet1.ZIP › 708296_supplementary_material_UPDATED/workflow_files/chemicals/VERSIONS.txt]

dbSNP = 147
	source for variant and residue positions and alleles

Human genome reference sequence = GRCh38.p7
	source for gene locations

NCBI Gene = 105
	source for other gene information

HapMap = 2010-08_phaseII+III
	source for variant allele frequency data
