# Supplementary material for: Path4Drug: Data Science Workflow for Identification of Tissue-Specific Biological Pathways Modulated by Toxic Drugs
Source: Front Pharmacol. 2021 Oct 14;12:708296. doi: 10.3389/fphar.2021.708296 (PMC8551608; doi:10.3389/fphar.2021.708296)
Supplement: Supplementary file 1 [file DataSheet1.ZIP › 708296_supplementary_material_UPDATED/workflow_files/genes/CREATED_2020-09-05.txt]

Created on 09/05/2020 at 00:52:36 PDT.
