# Supplementary material for: Path4Drug: Data Science Workflow for Identification of Tissue-Specific Biological Pathways Modulated by Toxic Drugs
Source: Front Pharmacol. 2021 Oct 14;12:708296. doi: 10.3389/fphar.2021.708296 (PMC8551608; doi:10.3389/fphar.2021.708296)
Supplement: Supplementary file 1 [file DataSheet1.ZIP › 708296_supplementary_material_UPDATED/workflow_files/genes/genes.tsv]

PharmGKB Accession Id	NCBI Gene ID	HGNC ID	Ensembl Id	Name	Symbol	Alternate Names	Alternate Symbols	Is VIP	Has Variant Annotation	Cross-references	Has CPIC Dosing Guideline	Chromosome	Chromosomal Start - GRCh37.p13	Chromosomal Stop - GRCh37.p13	Chromosomal Start - GRCh38.p7	Chromosomal Stop - GRCh38.p7
PA24356	1	5	ENSG00000121410	alpha-1-B glycoprotein	A1BG			No	No	ALFRED:LO098153A,"Comparative Toxicogenomics Database:1","Ensembl:ENSG00000121410","GenAtlas:A1BG","GeneCard:A1BG","GO:GO:0000004","GO:GO:0005554","GO:GO:0005576","HGNC:5","HumanCyc Gene:HS04495","ModBase:P04217","MutDB:A1BG","NCBI Gene:1","OMIM:138670","RefSeq DNA:NT_011109","RefSeq Protein:NP_570602","RefSeq RNA:NM_130786","UCSC Genome Browser:NM_130786","UniProtKB:P04217"	No	chr19	58858172	58864865	58346806	58353499
PA165392995	503538	37133		A1BG antisense RNA 1	A1BG-AS1		FLJ23569	No	No	GeneCard:A1BG-AS1,"HGNC:37133","NCBI Gene:503538","RefSeq DNA:NT_011109","RefSeq RNA:NR_015380"	No	chr19	58863336	58866549	58351970	58355183
PA162375098	29974	24086	ENSG00000148584	APOBEC1 complementation factor	A1CF		ACF,"ACF64","ACF65","APOBEC1CF","ASP"	No	No	ALFRED:LO039626A,"Ensembl:ENSG00000148584","GeneCard:A1CF","GO:GO:0000166","GO:GO:0003725","GO:GO:0003727","GO:GO:0003729","GO:GO:0004131","GO:GO:0005515","GO:GO:0005634","GO:GO:0005720","GO:GO:0005737","GO:GO:0005783","GO:GO:0006397","GO:GO:0030895","GO:GO:0050821","HGNC:24086","HumanCyc Gene:HS07539","ModBase:Q9NQ94","NCBI Gene:29974","RefSeq DNA:NT_030059","RefSeq Protein:NP_001185747","RefSeq…	No	chr10	52559169	52645435	50799409	50885681
PA24357	2	7	ENSG00000175899	alpha-2-macroglobulin	A2M		CPAMD5,"FWP007","S863-7"	No	Yes	ALFRED:LO038588G,"Comparative Toxicogenomics Database:2","Ensembl:ENSG00000175899","GenAtlas:A2M","GeneCard:A2M","GO:GO:0004867","GO:GO:0005576","GO:GO:0006886","GO:GO:0008320","GO:GO:0017114","GO:GO:0019899","GO:GO:0019959","GO:GO:0019966","GO:GO:0043120","GO:GO:0051260","HGNC:7","ModBase:P01023","MutDB:A2M","NCBI Gene:2","OMIM:103950","OMIM:104300","RefSeq DNA:NG_011717","RefSeq DNA:NT_009714",…	No	chr12	9220304	9268558	9067708	9115962
PA142670460	144568	23336	ENSG00000166535	alpha-2-macroglobulin like 1	A2ML1	alpha-2-macroglobulin-like 1	CPAMD9,"FLJ25179","p170"	No	No	ALFRED:LO040147Q,"Ensembl:ENSG00000166535","GeneCard:A2ML1","GO:GO:0004866","HGNC:23336","NCBI Gene:144568","OMIM:610627","RefSeq DNA:NT_009714","RefSeq Protein:NP_653271","RefSeq RNA:NM_144670","UniProtKB:B3KVV6"	No	chr12	8975150	9029381	8822472	8887202
PA24358	3	8		alpha-2-macroglobulin pseudogene 1	A2MP1			No	No	GenAtlas:A2MP,"GeneCard:A2MP1","HGNC:8","MutDB:A2MP","NCBI Gene:3","RefSeq DNA:NG_001067","RefSeq DNA:NT_009714","RefSeq RNA:NR_040112"	No	chr12	9381129	9386803	9228533	9234207
PA142670461	127550	30005		alpha 1,3-galactosyltransferase 2	A3GALT2	iGb3 synthase,"isoglobotriaosylceramide synthase"	A3GALT2P,"IGB3S","IGBS3S"	No	No	GeneCard:A3GALT2P,"GO:GO:0005975","GO:GO:0016020","GO:GO:0016758","HGNC:30005","ModBase:Q5T0B8","NCBI Gene:127550","RefSeq DNA:NG_012483","RefSeq DNA:NT_032977","RefSeq Protein:NP_001073907","RefSeq RNA:NM_001080438"	No	chr1	33772367	33786699	33306766	33321098
PA24359	53947	18149	ENSG00000128274	alpha 1,4-galactosyltransferase (P blood group)	A4GALT	CD77 synthase,"Gb3 synthase","alpha 1,4-galactosyltransferase","globotriaosylceramide synthase","lactosylceramide 4-alpha-galactosyltransferase"	A14GALT,"Gb3S","P(k)","P1"	No	No	ALFRED:LO037647B,"Ensembl:ENSG00000128274","GenAtlas:A4GALT","GeneCard:A4GALT","GO:GO:0005624","GO:GO:0005795","GO:GO:0006688","GO:GO:0007009","GO:GO:0008378","GO:GO:0008610","GO:GO:0016020","GO:GO:0016021","GO:GO:0016757","GO:GO:0030173","GO:GO:0050512","HGNC:18149","HumanCyc Gene:HS05171","MutDB:A4GALT","NCBI Gene:53947","OMIM:111400","OMIM:607922","RefSeq DNA:NG_007495","RefSeq DNA:NT_011520",…	No	chr22	43088123	43117307	42692115	42721301
PA134960042	51146	17968	ENSG00000118017	alpha-1,4-N-acetylglucosaminyltransferase	A4GNT		alpha4GnT	No	No	ALFRED:LO063170R,"Ensembl:ENSG00000118017","GeneCard:A4GNT","GO:GO:0005624","GO:GO:0005795","GO:GO:0005975","GO:GO:0006493","GO:GO:0008375","GO:GO:0008378","GO:GO:0009101","GO:GO:0016020","GO:GO:0016021","GO:GO:0016757","HGNC:17968","HumanCyc Gene:HS04186","ModBase:Q9UNA3","NCBI Gene:51146","RefSeq DNA:NT_005612","RefSeq Protein:NP_057245","RefSeq RNA:NM_016161","UniProtKB:Q9UNA3"	No	chr3	137842560	137851229	138123718	138133310
PA24361	8086	13666	ENSG00000094914	aladin WD repeat nucleoporin	AAAS	Allgrove, triple-A,"achalasia, adrenocortical insufficiency, alacrimia","adracalin","aladin"		No	No	ALFRED:LO240777B,"Comparative Toxicogenomics Database:8086","Ensembl:ENSG00000094914","GenAtlas:AAAS","GeneCard:AAAS","GO:GO:0005554","GO:GO:0005643","GO:GO:0046822","HGNC:13666","HumanCyc Gene:HS01805","ModBase:Q9NRG9","MutDB:AAAS","NCBI Gene:8086","OMIM:231550","OMIM:605378","RefSeq DNA:NG_016775","RefSeq DNA:NT_029419","RefSeq Protein:NP_001166937","RefSeq Protein:NP_056480","RefSeq RNA:NM_001…	No	chr12	53701240	53715412	53307456	53321628
PA134940696	65985	21298	ENSG00000081760	acetoacetyl-CoA synthetase	AACS	acyl-CoA synthetase family member 1	ACSF1,"FLJ12389","SUR-5"	No	No	ALFRED:LO044279A,"Comparative Toxicogenomics Database:65985","Ensembl:ENSG00000081760","GeneCard:AACS","GO:GO:0003824","GO:GO:0003987","GO:GO:0008152","GO:GO:0008299","HGNC:21298","HumanCyc Gene:HS01400","ModBase:Q9HA19","NCBI Gene:65985","RefSeq DNA:NT_009755","RefSeq Protein:NP_076417","RefSeq RNA:NM_023928","UniProtKB:Q86V21"	No	chr12	125549925	125627879	125065367	125143333
PA134883395	729522	18226		acetoacetyl-CoA synthetase pseudogene 1	AACSP1			No	No	ALFRED:LO028775D,"GeneCard:AACSP1","HGNC:18226","NCBI Gene:729522","RefSeq DNA:NT_023133","RefSeq RNA:NR_024035"	No	chr5	178191862	178203277	178764861	178818435
PA24363	13	17	ENSG00000114771	arylacetamide deacetylase	AADAC		CES5A1,"DAC"	No	No	ALFRED:LO027923X,"Comparative Toxicogenomics Database:13","Ensembl:ENSG00000114771","GenAtlas:AADAC","GeneCard:AADAC","GO:GO:0005783","GO:GO:0005789","GO:GO:0005792","GO:GO:0008152","GO:GO:0016020","GO:GO:0016021","GO:GO:0016298","GO:GO:0019213","HGNC:17","HumanCyc Gene:HS03797","ModBase:P22760","MutDB:AADAC","NCBI Gene:13","OMIM:600338","RefSeq DNA:NT_005612","RefSeq Protein:NP_001077","RefSeq R…	No	chr3	151531769	151546276	151814008	151828488
PA142670463	344752	24427	ENSG00000197953	arylacetamide deacetylase like 2	AADACL2	arylacetamide deacetylase-like 2	MGC72001	No	No	ALFRED:LO007755Y,"Ensembl:ENSG00000197953","GeneCard:AADACL2","HGNC:24427","NCBI Gene:344752","RefSeq DNA:NT_005612","RefSeq Protein:NP_997248","RefSeq RNA:NM_207365","UniProtKB:Q6P093"	No	chr3	151451704	151475556	151733916	151758016
PA145147526	126767	32037	ENSG00000188984	arylacetamide deacetylase like 3	AADACL3	arylacetamide deacetylase-like 3	OTTHUMG00000001887	No	No	ALFRED:LO146702U,"Ensembl:ENSG00000188984","GeneCard:AADACL3","HGNC:32037","NCBI Gene:126767","RefSeq DNA:NT_021937","RefSeq Protein:NP_001096639","RefSeq Protein:NP_001096640","RefSeq RNA:NM_001103169","RefSeq RNA:NM_001103170","UniProtKB:Q5VUY0"	No	chr1	12776118	12788726	12716115	12728759
PA145147537	343066	32038	ENSG00000204518	arylacetamide deacetylase like 4	AADACL4	arylacetamide deacetylase-like 4	OTTHUMG00000001889	No	No	ALFRED:LO056063U,"Ensembl:ENSG00000204518","GeneCard:AADACL4","HGNC:32038","ModBase:Q5VUY2","NCBI Gene:343066","RefSeq DNA:NT_021937","RefSeq Protein:NP_001013652","RefSeq RNA:NM_001013630","UniProtKB:Q5VUY2"	No	chr1	12704566	12727097	12644547	12667086
PA24364	51166	17929	ENSG00000109576	aminoadipate aminotransferase	AADAT	L kynurenine/alpha aminoadipate aminotransferase,"kynurenine aminotransferase II"	KAT2,"KATII","KYAT2"	No	No	ALFRED:LO188160Y,"Comparative Toxicogenomics Database:51166","Ensembl:ENSG00000109576","GenAtlas:AADAT","GeneCard:AADAT","GO:GO:0005739","GO:GO:0009058","GO:GO:0016212","GO:GO:0047536","HGNC:17929","HumanCyc Gene:HS03239","ModBase:Q8N5Z0","MutDB:AADAT","NCBI Gene:51166","OMIM:611754","RefSeq DNA:NT_016354","RefSeq Protein:NP_057312","RefSeq Protein:NP_872603","RefSeq RNA:NM_016228","RefSeq RNA:NM…	No	chr4	170981373	171012823	170060222	170091699
PA165478457	79719	25662	ENSG00000103591	alpha and gamma adaptin binding protein	AAGAB	alpha- and gamma-adaptin binding protein	FLJ11506,"p34"	No	No	ALFRED:LO007005M,"Ensembl:ENSG00000103591","GeneCard:AAGAB","HGNC:25662","HumanCyc Gene:HS12530","NCBI Gene:79719","RefSeq DNA:NT_010194","RefSeq Protein:NP_078942","RefSeq RNA:NM_024666","UniProtKB:Q6PD74"	No	chr15	67493013	67547536	67200675	67255198
PA134990616	22848	19679	ENSG00000115977	AP2 associated kinase 1	AAK1		DKFZp686K16132,"KIAA1048"	No	No	ALFRED:LO010273N,"Comparative Toxicogenomics Database:22848","Ensembl:ENSG00000115977","GeneCard:AAK1","HGNC:19679","HumanCyc Gene:HS03963","ModBase:Q2M2I8","NCBI Gene:22848","RefSeq DNA:NT_022184","RefSeq Protein:NP_055726","RefSeq RNA:NM_014911","UniProtKB:Q2M2I8"	No	chr2	69685127	69901566	69457995	69643845
PA144596486	28971	30205	ENSG00000087884	adipogenesis associated Mth938 domain containing	AAMDC	adipogenesis associated, Mth938 domain containing	C11orf67,"CK067","FLJ21035","PTD015"	No	No	ALFRED:LO182607Y,"Ensembl:ENSG00000087884","GeneCard:C11orf67","HGNC:30205","HumanCyc Gene:HS01583","ModBase:Q9H7C9","NCBI Gene:28971","RefSeq DNA:NT_167190","RefSeq Protein:NP_078960","RefSeq RNA:NM_024684","UniProtKB:Q9H7C9"	No	chr11	77532147	77583398	77821114	77901281
PA24365	14	18	ENSG00000127837	angio associated migratory cell protein	AAMP	angio-associated, migratory cell protein		No	No	Comparative Toxicogenomics Database:14,"Ensembl:ENSG00000127837","GenAtlas:AAMP","GeneCard:AAMP","GO:GO:0006928","GO:GO:0008201","HGNC:18","HumanCyc Gene:HS05129","ModBase:Q13685","MutDB:AAMP","NCBI Gene:14","OMIM:603488","RefSeq DNA:NT_005403","RefSeq Protein:NP_001078","RefSeq RNA:NM_001087","UCSC Genome Browser:NM_001087","UniProtKB:Q13685"	No	chr2	219128852	219134893	218264129	218270209
PA24366	15	19	ENSG00000129673	aralkylamine N-acetyltransferase	AANAT	serotonin N-acetyltransferase	SNAT	No	No	Comparative Toxicogenomics Database:15,"Ensembl:ENSG00000129673","GenAtlas:AANAT","GeneCard:AANAT","GO:GO:0004059","GO:GO:0007623","GO:GO:0008415","GO:GO:0016740","HGNC:19","HumanCyc Gene:HS05303","ModBase:Q16613","MutDB:AANAT","NCBI Gene:15","OMIM:600950","RefSeq DNA:NG_015976","RefSeq DNA:NT_010783","RefSeq Protein:NP_001079","RefSeq Protein:NP_001160051","RefSeq RNA:NM_001088","RefSeq RNA:NM_0…	No	chr17	74449433	74466199	76453351	76470797
PA25753	25980	15886	ENSG00000131043	AAR2 splicing factor	AAR2	AAR2 splicing factor homolog,"AAR2 splicing factor homolog (S. cerevisiae)"	C20orf4,"bA234K24.2"	No	No	ALFRED:LO192144V,"Ensembl:ENSG00000131043","GenAtlas:C20orf4","GeneCard:C20orf4","GO:GO:0005488","HGNC:15886","HumanCyc Gene:HS13367","ModBase:Q9Y312","MutDB:C20orf4","NCBI Gene:25980","RefSeq DNA:NT_011362","RefSeq Protein:NP_056326","RefSeq RNA:NM_015511","UCSC Genome Browser:NM_015511","UniProtKB:Q9Y312"	No	chr20	34824339	34844863	36236136	36256941
PA164717502	441376	33842	ENSG00000205002	alanine and arginine rich domain containing protein	AARD	Alanine and arginine-rich domain-containing protein	C8orf85,"LOC441376"	No	No	ALFRED:LO115923V,"Ensembl:ENSG00000205002","GeneCard:C8orf85","HGNC:33842","NCBI Gene:441376","RefSeq DNA:NT_008046","RefSeq Protein:NP_001020528","RefSeq RNA:NM_001025357","UniProtKB:B2RU19","UniProtKB:Q4LEZ3"	No	chr8	117950464	117956239	116937960	116944000
PA24367	16	20	ENSG00000090861	alanyl-tRNA synthetase	AARS	alanine tRNA ligase 1, cytoplasmic	AlaRS,"CMT2N"	No	No	ALFRED:LO082690Z,"Comparative Toxicogenomics Database:16","Ensembl:ENSG00000090861","GenAtlas:AARS","GeneCard:AARS","GO:GO:0000049","GO:GO:0000166","GO:GO:0003676","GO:GO:0004813","GO:GO:0005524","GO:GO:0005625","GO:GO:0005737","GO:GO:0006412","GO:GO:0006419","GO:GO:0008033","GO:GO:0016874","HGNC:20","HumanCyc Gene:HS01706","ModBase:P49588","MutDB:AARS","NCBI Gene:16","OMIM:601065","OMIM:613287",…	No	chr16	70286198	70323452	70252295	70289552
PA162375129	57505	21022	ENSG00000124608	alanyl-tRNA synthetase 2, mitochondrial	AARS2	alanine tRNA ligase 2, mitochondrial	AARSL,"KIAA1270","bA444E17.1"	No	No	ALFRED:LO042270P,"Ensembl:ENSG00000124608","GeneCard:AARS2","GO:GO:0000166","GO:GO:0003676","GO:GO:0004813","GO:GO:0005524","GO:GO:0005737","GO:GO:0005739","GO:GO:0005759","GO:GO:0006412","GO:GO:0006419","GO:GO:0016874","GO:GO:0043039","HGNC:21022","ModBase:Q5JTZ9","NCBI Gene:57505","OMIM:612035","RefSeq DNA:NT_007592","RefSeq Protein:NP_065796","RefSeq RNA:NM_020745","UniProtKB:Q5JTZ9"	No	chr6	44266463	44281094	44297850	44313358
PA142670464	80755	28417	ENSG00000108825	alanyl-tRNA synthetase domain containing 1	AARSD1		MGC2744	No	No	Comparative Toxicogenomics Database:80755,"Ensembl:ENSG00000108825","GeneCard:AARSD1","GO:GO:0000166","GO:GO:0004813","GO:GO:0005524","GO:GO:0006412","GO:GO:0006419","GO:GO:0016874","HGNC:28417","HumanCyc Gene:HS03163","NCBI Gene:80755","OMIM:613212","RefSeq DNA:NT_010783","RefSeq Protein:NP_001129514","RefSeq Protein:NP_001136125","RefSeq Protein:NP_001136126","RefSeq Protein:NP_079543","RefSeq …	No	chr17	41102543	41116515	42950526	42964498
PA162375178	132949	23993	ENSG00000157426	aminoadipate-semialdehyde dehydrogenase	AASDH	acyl-CoA synthetase family member 4	ACSF4,"LYS2","NRPS998"	No	No	ALFRED:LO056717A,"Ensembl:ENSG00000157426","GeneCard:AASDH","GO:GO:0000036","GO:GO:0000166","GO:GO:0005524","GO:GO:0006629","GO:GO:0006631","GO:GO:0008152","GO:GO:0016874","GO:GO:0016878","GO:GO:0048037","HGNC:23993","NCBI Gene:132949","RefSeq DNA:NT_022853","RefSeq Protein:NP_861522","RefSeq RNA:NM_181806","UniProtKB:Q4L235"	No	chr4	57204450	57254265	56337687	56387677
PA24368	60496	14235	ENSG00000149313	aminoadipate-semialdehyde dehydrogenase-phosphopantetheinyl transferase	AASDHPPT	holo ACP synthase,"holo-[acyl-carrier-protein] synthase"	AASD-PPT,"ACPS","CGI-80","LYS5"	No	No	ALFRED:LO047011N,"Comparative Toxicogenomics Database:60496","Ensembl:ENSG00000149313","GenAtlas:AASDHPPT","GeneCard:AASDHPPT","GO:GO:0000287","GO:GO:0006633","GO:GO:0008897","GO:GO:0016740","HGNC:14235","HumanCyc Gene:HS14278","ModBase:Q9NRN7","MutDB:AASDHPPT","NCBI Gene:60496","OMIM:607756","RefSeq DNA:NT_033899","RefSeq Protein:NP_056238","RefSeq RNA:NM_015423","UCSC Genome Browser:NM_015423",…	No	chr11	105948292	105969419	106077565	106098692
PA24369	10157	17366	ENSG00000008311	aminoadipate-semialdehyde synthase	AASS		LKRSDH,"LORSDH"	No	No	ALFRED:LO030665U,"Comparative Toxicogenomics Database:10157","Ensembl:ENSG00000008311","GenAtlas:AASS","GeneCard:AASS","GO:GO:0005739","GO:GO:0006118","GO:GO:0006554","GO:GO:0010010","GO:GO:0016491","GO:GO:0047130","GO:GO:0047131","GO:GO:0051262","HGNC:17366","HumanCyc Gene:HS00244","ModBase:Q9UDR5","MutDB:AASS","NCBI Gene:10157","OMIM:238700","OMIM:268700","OMIM:605113","RefSeq DNA:NG_008140","R…	No	chr7	121713598	121784344	122073544	122144290
PA128395780	26574	19235	ENSG00000108270	apoptosis antagonizing transcription factor	AATF		BFR2,"CHE-1","CHE1","DED"	No	No	ALFRED:LO047593C,"Comparative Toxicogenomics Database:26574","Ensembl:ENSG00000108270","GeneCard:AATF","GO:GO:0005515","GO:GO:0005634","HGNC:19235","HumanCyc Gene:HS03079","ModBase:Q9NY61","MutDB:AATF","NCBI Gene:26574","OMIM:608463","RefSeq DNA:NT_010783","RefSeq Protein:NP_036270","RefSeq RNA:NM_012138","UCSC Genome Browser:NM_012138","UniProtKB:Q9NY61"	No	chr17	35306175	35414171	36948875	37056871
PA24370	9625	21	ENSG00000181409	apoptosis associated tyrosine kinase	AATK	apoptosis-associated tyrosine kinase,"lemur tyrosine kinase 1","protein phosphatase 1, regulatory subunit 77"	AATYK,"AATYK1","KIAA0641","LMR1","LMTK1","PPP1R77"	No	No	ALFRED:LO250797E,"Comparative Toxicogenomics Database:9625","Ensembl:ENSG00000181409","GenAtlas:AATK","GeneCard:AATK","GO:GO:0000166","GO:GO:0004713","GO:GO:0004872","GO:GO:0005524","GO:GO:0006468","GO:GO:0016020","GO:GO:0016021","GO:GO:0016740","HGNC:21","HumanCyc Gene:HS11615","ModBase:Q6ZMQ8","MutDB:AATK","NCBI Gene:9625","OMIM:605276","RefSeq DNA:NT_010783","RefSeq Protein:NP_001073864","RefS…	No	chr17	79084285	79139877	81117295	81166072
PA24371	17	22		adeno-associated virus integration site 1	AAVS1		AAV	No	No	GenAtlas:AAVS1,"GeneCard:AAVS1","HGNC:22","MutDB:AAVS1","NCBI Gene:17","OMIM:102699"	No	chr19
PA24372	18	23	ENSG00000183044	4-aminobutyrate aminotransferase	ABAT	4-aminobutyrate transaminase,"GABA transaminase","gamma-aminobutyrate aminotransferase"	GABA-T,"GABAT"	No	Yes	ALFRED:LO041501L,"Comparative Toxicogenomics Database:18","Ensembl:ENSG00000183044","GenAtlas:ABAT","GeneCard:ABAT","GO:GO:0003867","GO:GO:0005739","GO:GO:0007610","GO:GO:0009450","GO:GO:0016740","GO:GO:0019899","GO:GO:0030170","GO:GO:0042135","GO:GO:0042803","GO:GO:0043234","GO:GO:0047298","GO:GO:0048148","HGNC:23","HumanCyc Gene:HS02477","ModBase:P80404","MutDB:ABAT","NCBI Gene:18","OMIM:137150…	No	chr16	8768444	8878432	8674587	8784575
PA24373	19	29	ENSG00000165029	ATP binding cassette subfamily A member 1	ABCA1	ATP-binding cassette, sub-family A (ABC1), member 1,"Tangier disease"	ABC1,"HDLDT1","TGD"	No	Yes	ALFRED:LO018579E,"Comparative Toxicogenomics Database:19","Ensembl:ENSG00000165029","GenAtlas:ABCA1","GeneCard:ABCA1","GO:GO:0000166","GO:GO:0005515","GO:GO:0005524","GO:GO:0005624","GO:GO:0005887","GO:GO:0006629","GO:GO:0006810","GO:GO:0008202","GO:GO:0008203","GO:GO:0008509","GO:GO:0015248","GO:GO:0016020","GO:GO:0016887","HGNC:29","HumanCyc Gene:HS09173","ModBase:Q9UN09","MutDB:ABCA1","NCBI Ge…	No	chr9	107543283	107690527	104781002	104928246
PA24374	10349	30	ENSG00000154263	ATP binding cassette subfamily A member 10	ABCA10	ATP-binding cassette, sub-family A (ABC1), member 10	EST698739	No	No	ALFRED:LO031219Q,"Ensembl:ENSG00000154263","GenAtlas:ABCA10","GeneCard:ABCA10","HGNC:30","HumanCyc Gene:HS07967","ModBase:Q8WWZ4","MutDB:ABCA10","NCBI Gene:10349","OMIM:612508","RefSeq DNA:NT_010783","RefSeq Protein:NP_525021","RefSeq RNA:NM_080282","UCSC Genome Browser:NM_080282","UniProtKB:Q8WWZ4"	No	chr17	67144148	67240956	69148007	69244815
PA24375	79963	31		ATP-binding cassette, sub-family A (ABC1), member 11, pseudogene	ABCA11P		EST1133530,"FLJ14297"	No	No	GenAtlas:ABCA11,"GeneCard:ABCA11P","HGNC:31","MutDB:ABCA11","NCBI Gene:79963","RefSeq DNA:NT_037622","RefSeq RNA:NR_002451"	No	chr4	419224	467998	425435	474209
PA29604	26154	14637	ENSG00000144452	ATP binding cassette subfamily A member 12	ABCA12	ATP-binding cassette, sub-family A (ABC1), member 12	DKFZP434G232,"ICR2B","LI2"	No	Yes	ALFRED:LO003737U,"Comparative Toxicogenomics Database:26154","Ensembl:ENSG00000144452","GenAtlas:ABCA12","GenAtlas:ICR5","GeneCard:ABCA12","GeneCard:ICR5","GO:GO:0000166","GO:GO:0005524","GO:GO:0006869","GO:GO:0016020","GO:GO:0016021","GO:GO:0016887","GO:GO:0019725","HGNC:14637","HumanCyc Gene:HS07173","ModBase:Q86UK0","MutDB:ABCA12","MutDB:ICR5","NCBI Gene:26154","OMIM:242500","OMIM:601277","OMI…	No	chr2	215796266	216003151	214931542	215138591
PA134925234	154664	14638	ENSG00000179869	ATP binding cassette subfamily A member 13	ABCA13	ATP-binding cassette, sub-family A (ABC1), member 13	FLJ33876,"FLJ33951"	No	No	ALFRED:LO001351K,"Ensembl:ENSG00000179869","GeneCard:ABCA13","GO:GO:0000166","GO:GO:0005524","GO:GO:0016887","HGNC:14638","HumanCyc Gene:HS17376","ModBase:Q86UQ4","NCBI Gene:154664","OMIM:607807","RefSeq DNA:NG_012385","RefSeq DNA:NT_007819","RefSeq DNA:NT_079592","RefSeq Protein:NP_689914","RefSeq RNA:NM_152701","UniProtKB:Q86UQ4"	No	chr7	48211057	48687091	48171424	48647497
PA24377	20	32	ENSG00000107331	ATP binding cassette subfamily A member 2	ABCA2	ATP-binding cassette, sub-family A (ABC1), member 2	ABC2	No	No	ALFRED:LO290382Y,"Ensembl:ENSG00000107331","GenAtlas:ABCA2","GeneCard:ABCA2","GO:GO:0000166","GO:GO:0005524","GO:GO:0005765","GO:GO:0006629","GO:GO:0006810","GO:GO:0008203","GO:GO:0008372","GO:GO:0016020","GO:GO:0016021","GO:GO:0016887","GO:GO:0042626","GO:GO:0043190","HGNC:32","HumanCyc Gene:HS02990","ModBase:Q9BZC7","MutDB:ABCA2","NCBI Gene:20","OMIM:600047","RefSeq DNA:NG_011789","RefSeq DNA:N…	No	chr9	139901686	139923374	137007234	137028922
PA24378	21	33	ENSG00000167972	ATP binding cassette subfamily A member 3	ABCA3	ATP-binding cassette, sub-family A (ABC1), member 3	ABC-C,"ABC3","EST111653","LBM180"	No	Yes	ALFRED:LO073737B,"Comparative Toxicogenomics Database:21","Ensembl:ENSG00000167972","GenAtlas:ABCA3","GeneCard:ABCA3","GO:GO:0000166","GO:GO:0005215","GO:GO:0005524","GO:GO:0005624","GO:GO:0005886","GO:GO:0006810","GO:GO:0016021","GO:GO:0016887","GO:GO:0042493","GO:GO:0042599","GO:GO:0042626","HGNC:33","HumanCyc Gene:HS09670","ModBase:Q99758","MutDB:ABCA3","NCBI Gene:21","OMIM:601615","OMIM:61092…	No	chr16	2325879	2390747	2275878	2340746
PA24379	24	34	ENSG00000198691	ATP binding cassette subfamily A member 4	ABCA4	ATP-binding cassette, sub-family A (ABC1), member 4,"Stargardt disease"	ABCR,"ARMD2","CORD3","FFM","RP19","STGD","STGD1"	No	No	ALFRED:LO003557U,"Comparative Toxicogenomics Database:24","Ensembl:ENSG00000198691","GenAtlas:ABCA4","GeneCard:ABCA4","GO:GO:0000166","GO:GO:0005215","GO:GO:0005524","GO:GO:0005624","GO:GO:0005887","GO:GO:0006810","GO:GO:0007601","GO:GO:0007603","GO:GO:0016020","GO:GO:0016887","GO:GO:0042626","GO:GO:0050896","HGNC:34","ModBase:P78363","MutDB:ABCA4","NCBI Gene:24","OMIM:153800","OMIM:248200","OMIM…	No	chr1	94458393	94586705	93992837	94121149
PA24380	23461	35	ENSG00000154265	ATP binding cassette subfamily A member 5	ABCA5	ATP-binding cassette, sub-family A (ABC1), member 5	EST90625	No	No	ALFRED:LO062648A,"Ensembl:ENSG00000154265","GenAtlas:ABCA5","GeneCard:ABCA5","HGNC:35","HumanCyc Gene:HS07968","ModBase:Q8WWZ7","MutDB:ABCA5","NCBI Gene:23461","OMIM:612503","RefSeq DNA:NT_010783","RefSeq Protein:NP_061142","RefSeq Protein:NP_758424","RefSeq RNA:NM_018672","RefSeq RNA:NM_172232","UCSC Genome Browser:NM_018672","UniProtKB:Q8WWZ7"	No	chr17	67240576	67323323	69244435	69327182
PA24381	23460	36	ENSG00000154262	ATP binding cassette subfamily A member 6	ABCA6	ATP-binding cassette, sub-family A (ABC1), member 6	EST155051	No	No	ALFRED:LO125646Y,"Comparative Toxicogenomics Database:23460","Ensembl:ENSG00000154262","GenAtlas:ABCA6","GeneCard:ABCA6","HGNC:36","HumanCyc Gene:HS07966","ModBase:Q8N139","MutDB:ABCA6","NCBI Gene:23460","OMIM:612504","RefSeq DNA:NT_010783","RefSeq Protein:NP_525023","RefSeq RNA:NM_080284","UCSC Genome Browser:NM_080284","UniProtKB:Q8N139"	No	chr17	67074847	67138015	69062044	69142188
PA24382	10347	37	ENSG00000064687	ATP binding cassette subfamily A member 7	ABCA7	ATP-binding cassette, sub-family A (ABC1), member 7	ABCX	No	No	ALFRED:LO027624V,"Comparative Toxicogenomics Database:10347","Ensembl:ENSG00000064687","GenAtlas:ABCA7","GeneCard:ABCA7","HGNC:37","HumanCyc Gene:HS00814","ModBase:Q8IZY2","MutDB:ABCA7","NCBI Gene:10347","OMIM:605414","RefSeq DNA:NT_011255","RefSeq Protein:NP_061985","RefSeq RNA:NM_019112","UCSC Genome Browser:NM_019112","UniProtKB:B3KUJ3","UniProtKB:Q8IZY2"	No	chr19	1040102	1065571	1040103	1065572
PA24383	10351	38	ENSG00000141338	ATP binding cassette subfamily A member 8	ABCA8	ATP-binding cassette, sub-family A (ABC1), member 8	KIAA0822	No	Yes	ALFRED:LO117987H,"Comparative Toxicogenomics Database:10351","Ensembl:ENSG00000141338","GenAtlas:ABCA8","GeneCard:ABCA8","GO:GO:0000166","GO:GO:0005524","GO:GO:0006810","GO:GO:0016887","GO:GO:0042626","HGNC:38","HumanCyc Gene:HS06815","ModBase:O94911","MutDB:ABCA8","NCBI Gene:10351","OMIM:612505","RefSeq DNA:NT_010783","RefSeq Protein:NP_009099","RefSeq RNA:NM_007168","UCSC Genome Browser:NM_0071…	No	chr17	66863428	66951550	68867285	68955426
PA24384	10350	39	ENSG00000154258	ATP binding cassette subfamily A member 9	ABCA9	ATP-binding cassette, sub-family A (ABC1), member 9	EST640918	No	No	ALFRED:LO035570U,"Ensembl:ENSG00000154258","GenAtlas:ABCA9","GeneCard:ABCA9","GO:GO:0000166","GO:GO:0005524","GO:GO:0016887","HGNC:39","HumanCyc Gene:HS07965","ModBase:Q8IUA7","MutDB:ABCA9","NCBI Gene:10350","OMIM:612507","RefSeq DNA:NT_010783","RefSeq Protein:NP_525022","RefSeq RNA:NM_080283","UCSC Genome Browser:NM_080283","UniProtKB:Q8IUA7","UniProtKB:Q8IVK1"	No	chr17	66970773	67058442	68974632	69078978
PA267	5243	40	ENSG00000085563	ATP binding cassette subfamily B member 1	ABCB1	ATP-binding cassette, sub-family B (MDR/TAP), member 1,"multidrug resistance protein 1"	ABC20,"CD243","CLCS","GP170","MDR1","P-gp","PGY1"	Yes	Yes	ALFRED:LO000310E,"Comparative Toxicogenomics Database:5243","Ensembl:ENSG00000085563","GenAtlas:ABCB1","GeneCard:ABCB1","GO:GO:0000166","GO:GO:0005215","GO:GO:0005524","GO:GO:0005624","GO:GO:0006810","GO:GO:0008559","GO:GO:0009986","GO:GO:0016020","GO:GO:0016021","GO:GO:0016787","GO:GO:0016887","GO:GO:0042493","HGNC:40","HumanCyc Gene:HS01500","ModBase:P08183","MutDB:ABCB1","NCBI Gene:5243","OMIM…	No	chr7	87133179	87342639	87503863	87713323
PA24385	23456	41	ENSG00000135776	ATP binding cassette subfamily B member 10	ABCB10	ABC transporter 10 protein,"ATP-binding cassette sub-family B member 10, mitochondrial","ATP-binding cassette transporter 10","ATP-binding cassette, sub-family B (MDR/TAP), member 10","mitochondrial ATP-binding cassette 2"	EST20237,"M-ABC2","MTABC2"	No	No	ALFRED:LO047973E,"Comparative Toxicogenomics Database:23456","Ensembl:ENSG00000135776","GenAtlas:ABCB10","GeneCard:ABCB10","GO:GO:0000166","GO:GO:0005524","GO:GO:0005739","GO:GO:0006810","GO:GO:0016020","GO:GO:0016021","GO:GO:0016887","GO:GO:0042626","GO:GO:0043190","HGNC:41","HumanCyc Gene:HS06063","ModBase:Q9NRK6","MutDB:ABCB10","NCBI Gene:23456","OMIM:605454","RefSeq DNA:NT_167186","RefSeq Pro…	No	chr1	229652329	229694442	229516582	229558987
PA24386	56476	14114		ATP-binding cassette, sub-family B (MDR/TAP), member 10 pseudogene 1	ABCB10P1		M-ABC2,"MABC2"	No	No	GenAtlas:ABCB10P,"GeneCard:ABCB10P1","HGNC:14114","MutDB:ABCB10P","NCBI Gene:56476","RefSeq DNA:NG_005041","RefSeq DNA:NT_078094"	No	chr15	22689409	22693186	23179882	23183659
PA165478482				ATP-binding cassette, sub-family B (MDR/TAP), member 10 pseudogene 2	ABCB10P2			No	No		No
PA374	8647	42	ENSG00000073734	ATP binding cassette subfamily B member 11	ABCB11	ABC member 16, MDR/TAP subfamily,"ATP-binding cassette, sub-family B (MDR/TAP), member 11"	ABC16,"BSEP","PFIC-2","PFIC2","PGY4","SPGP"	No	Yes	ALFRED:LO007786C,"Comparative Toxicogenomics Database:8647","Ensembl:ENSG00000073734","GenAtlas:ABCB11","GeneCard:ABCB11","GO:GO:0000166","GO:GO:0005215","GO:GO:0005524","GO:GO:0005624","GO:GO:0005887","GO:GO:0006810","GO:GO:0008554","GO:GO:0015432","GO:GO:0016020","GO:GO:0016887","HGNC:42","HumanCyc Gene:HS01112","ModBase:O95342","MutDB:ABCB11","NCBI Gene:8647","OMIM:601847","OMIM:603201","OMIM:…	No	chr2	169779336	169887833	168915468	169031396
PA268	5244	45	ENSG00000005471	ATP binding cassette subfamily B member 4	ABCB4	ATP-binding cassette, sub-family B (MDR/TAP), member 4	GBD1,"MDR2","MDR3","PFIC-3","PGY3"	No	Yes	ALFRED:LO019925A,"Comparative Toxicogenomics Database:5244","Ensembl:ENSG00000005471","GenAtlas:ABCB4","GeneCard:ABCB4","GO:GO:0000166","GO:GO:0005524","GO:GO:0005624","GO:GO:0005887","GO:GO:0006629","GO:GO:0006810","GO:GO:0008372","GO:GO:0008559","GO:GO:0009410","GO:GO:0016020","GO:GO:0016787","GO:GO:0016887","GO:GO:0042493","HGNC:45","HumanCyc Gene:HS00144","ModBase:P21439","MutDB:ABCB4","NCBI …	No	chr7	87031361	87105019	87399461	87475864
PA24387	340273	46	ENSG00000004846	ATP binding cassette subfamily B member 5	ABCB5	ATP-binding cassette protein,"ATP-binding cassette, sub-family B (MDR/TAP), member 5","P-glycoprotein ABCB5"	ABCB5alpha,"ABCB5beta","EST422562"	No	Yes	ALFRED:LO010893V,"Comparative Toxicogenomics Database:340273","Ensembl:ENSG00000004846","GenAtlas:ABCB5","GeneCard:ABCB5","GO:GO:0000166","GO:GO:0005524","GO:GO:0006810","GO:GO:0016020","GO:GO:0016021","GO:GO:0016887","GO:GO:0042626","HGNC:46","ModBase:Q2M3G0","MutDB:ABCB5","NCBI Gene:340273","OMIM:611785","RefSeq DNA:NT_007819","RefSeq DNA:NT_079592","RefSeq Protein:NP_001157413","RefSeq Protein…	No	chr7	20655245	20796637	20615622	20757014
PA24388	10058	47	ENSG00000115657	ATP binding cassette subfamily B member 6 (Langereis blood group)	ABCB6	ATP-binding cassette half-transporter,"ATP-binding cassette, sub-family B (MDR/TAP), member 6 (Langereis blood group)"	EST45597,"MTABC3","umat"	No	Yes	Comparative Toxicogenomics Database:10058,"Ensembl:ENSG00000115657","GenAtlas:ABCB6","GeneCard:ABCB6","GO:GO:0000166","GO:GO:0005524","GO:GO:0005739","GO:GO:0005740","GO:GO:0006810","GO:GO:0006879","GO:GO:0016020","GO:GO:0016021","GO:GO:0016887","GO:GO:0042626","GO:GO:0043190","HGNC:47","HumanCyc Gene:HS03923","ModBase:Q9NP58","MutDB:ABCB6","NCBI Gene:10058","OMIM:605452","RefSeq DNA:NT_005403","…	No	chr2	220074488	220083712	219209766	219218990
PA24389	22	48	ENSG00000131269	ATP binding cassette subfamily B member 7	ABCB7	ATP-binding cassette, sub-family B (MDR/TAP), member 7	ABC7,"ASAT","Atm1p","EST140535"	No	No	ALFRED:LO223828Z,"Comparative Toxicogenomics Database:22","Ensembl:ENSG00000131269","GenAtlas:ABCB7","GeneCard:ABCB7","GO:GO:0000166","GO:GO:0005524","GO:GO:0005739","GO:GO:0005743","GO:GO:0006810","GO:GO:0015232","GO:GO:0016020","GO:GO:0016021","GO:GO:0016887","GO:GO:0042626","HGNC:48","HumanCyc Gene:HS05510","ModBase:O75027","MutDB:ABCB7","NCBI Gene:22","OMIM:300135","OMIM:301310","RefSeq DNA:N…	No	chrX	74273007	74376175	75053172	75156340
PA24390	11194	49	ENSG00000197150	ATP binding cassette subfamily B member 8	ABCB8	ATP-binding cassette, sub-family B (MDR/TAP), member 8,"mitochondrial ABC protein"	EST328128,"M-ABC1","MABC1"	No	No	ALFRED:LO011555R,"Ensembl:ENSG00000197150","GenAtlas:ABCB8","GeneCard:ABCB8","GO:GO:0000166","GO:GO:0005215","GO:GO:0005524","GO:GO:0005624","GO:GO:0005739","GO:GO:0005740","GO:GO:0006810","GO:GO:0016020","GO:GO:0016021","GO:GO:0016887","GO:GO:0042626","GO:GO:0043190","HGNC:49","ModBase:Q9NUT2","MutDB:ABCB8","NCBI Gene:11194","OMIM:605464","RefSeq DNA:NT_007914","RefSeq DNA:NT_079596","RefSeq Pro…	No	chr7	150725510	150744869	151028422	151047782
PA24391	23457	50	ENSG00000150967	ATP binding cassette subfamily B member 9	ABCB9	ATP-binding cassette, sub-family B (MDR/TAP), member 9	EST122234	No	Yes	ALFRED:LO053305Q,"Comparative Toxicogenomics Database:23457","Ensembl:ENSG00000150967","GenAtlas:ABCB9","GeneCard:ABCB9","GO:GO:0000166","GO:GO:0005215","GO:GO:0005524","GO:GO:0005764","GO:GO:0005783","GO:GO:0006857","GO:GO:0007283","GO:GO:0015031","GO:GO:0015198","GO:GO:0016020","GO:GO:0016021","GO:GO:0016887","GO:GO:0042626","GO:GO:0043190","HGNC:50","HumanCyc Gene:HS07697","ModBase:Q9NP78","Mu…	No	chr12	123405498	123451056	122918708	122975160
PA244	4363	51	ENSG00000103222	ATP binding cassette subfamily C member 1	ABCC1	ATP-binding cassette, sub-family C (CFTR/MRP), member 1	GS-X,"MRP","MRP1"	No	Yes	ALFRED:LO044646Y,"Comparative Toxicogenomics Database:4363","Ensembl:ENSG00000103222","GenAtlas:ABCC1","GeneCard:ABCC1","GO:GO:0000166","GO:GO:0005215","GO:GO:0005524","GO:GO:0005624","GO:GO:0005887","GO:GO:0006810","GO:GO:0016020","GO:GO:0016021","GO:GO:0016887","GO:GO:0042493","GO:GO:0042626","HGNC:51","HumanCyc Gene:HS02475","ModBase:P33527","MutDB:ABCC1","NCBI Gene:4363","OMIM:158343","RefSeq…	No	chr16	16043434	16236931	15949577	16143074
PA24392	89845	52	ENSG00000124574	ATP binding cassette subfamily C member 10	ABCC10	ATP-binding cassette, sub-family C (CFTR/MRP), member 10	EST182763,"MRP7","SIMRP7"	No	Yes	ALFRED:LO082604U,"Ensembl:ENSG00000124574","GenAtlas:ABCC10","GeneCard:ABCC10","GO:GO:0000166","GO:GO:0005524","GO:GO:0006810","GO:GO:0016020","GO:GO:0016021","GO:GO:0016887","GO:GO:0042626","HGNC:52","HumanCyc Gene:HS04798","ModBase:Q5T3U5","MutDB:ABCC10","NCBI Gene:89845","OMIM:612509","RefSeq DNA:NT_007592","RefSeq Protein:NP_001185863","RefSeq Protein:NP_258261","RefSeq RNA:NM_001198934","Ref…	No	chr6	43395282	43418163	43427538	43451994
PA24393	85320	14639	ENSG00000121270	ATP binding cassette subfamily C member 11	ABCC11	ATP-binding cassette, sub-family C (CFTR/MRP), member 11	MRP8	No	Yes	ALFRED:LO000792S,"Ensembl:ENSG00000121270","GenAtlas:ABCC11","GeneCard:ABCC11","GO:GO:0000166","GO:GO:0005524","GO:GO:0006810","GO:GO:0016020","GO:GO:0016021","GO:GO:0016887","GO:GO:0042626","HGNC:14639","HumanCyc Gene:HS04477","ModBase:Q96J66","MutDB:ABCC11","NCBI Gene:85320","OMIM:117800","OMIM:607040","RefSeq DNA:NG_011522","RefSeq DNA:NT_010498","RefSeq Protein:NP_115972","RefSeq Protein:NP_1…	No	chr16	48200782	48281479	48164842	48249973
PA24394	94160	14640	ENSG00000140798	ATP binding cassette subfamily C member 12	ABCC12	ATP-binding cassette, sub-family C (CFTR/MRP), member 12	MRP9	No	No	ALFRED:LO006151N,"Ensembl:ENSG00000140798","GenAtlas:ABCC12","GeneCard:ABCC12","HGNC:14640","HumanCyc Gene:HS06758","ModBase:Q96J65","MutDB:ABCC12","NCBI Gene:94160","OMIM:607041","RefSeq DNA:NT_010498","RefSeq Protein:NP_150229","RefSeq RNA:NM_033226","UCSC Genome Browser:NM_033226","UniProtKB:Q96J65"	No	chr16	48116884	48180681	48082973	48146770
PA134875904	150000	16022		ATP-binding cassette, sub-family C (CFTR/MRP), member 13, pseudogene	ABCC13		C21orf73,"PRED6"	No	Yes	ALFRED:LO009846B,"Comparative Toxicogenomics Database:150000","GeneCard:ABCC13","GO:GO:0005524","GO:GO:0005634","GO:GO:0006810","GO:GO:0016020","GO:GO:0016021","GO:GO:0042626","HGNC:16022","ModBase:Q9NSE7","NCBI Gene:150000","OMIM:608835","RefSeq DNA:NT_011512","RefSeq RNA:NR_003087","RefSeq RNA:NR_003088"	No	chr21	15646120	15673707	14273799	14301386
PA116	1244	53	ENSG00000023839	ATP binding cassette subfamily C member 2	ABCC2	ATP-binding cassette, sub-family C (CFTR/MRP), member 2	CMOAT,"DJS","MRP2","cMRP"	No	Yes	ALFRED:LO101621L,"Comparative Toxicogenomics Database:1244","Ensembl:ENSG00000023839","GenAtlas:ABCC2","GeneCard:ABCC2","GO:GO:0000166","GO:GO:0005215","GO:GO:0005524","GO:GO:0005887","GO:GO:0006810","GO:GO:0008514","GO:GO:0016020","GO:GO:0016887","GO:GO:0042626","HGNC:53","HumanCyc Gene:HS00431","ModBase:Q92887","MutDB:ABCC2","NCBI Gene:1244","OMIM:237500","OMIM:601107","RefSeq DNA:NG_011798","R…	No	chr10	101542457	101611662	99782598	99853741
PA376	8714	54	ENSG00000108846	ATP binding cassette subfamily C member 3	ABCC3	ATP-binding cassette, sub-family C (CFTR/MRP), member 3,"canalicular multispecific organic anion transporter 2"	EST90757,"MLP2","MOAT-D","MRP3","cMOAT2"	No	Yes	ALFRED:LO011253M,"Comparative Toxicogenomics Database:8714","Ensembl:ENSG00000108846","GenAtlas:ABCC3","GeneCard:ABCC3","GO:GO:0000166","GO:GO:0005215","GO:GO:0005524","GO:GO:0005624","GO:GO:0005887","GO:GO:0006810","GO:GO:0008514","GO:GO:0016020","GO:GO:0016887","GO:GO:0042626","HGNC:54","HumanCyc Gene:HS03169","ModBase:O15438","MutDB:ABCC3","NCBI Gene:8714","OMIM:604323","RefSeq DNA:NT_010783",…	No	chr17	48712205	48769063	50634843	50691704
PA397	10257	55	ENSG00000125257	ATP binding cassette subfamily C member 4	ABCC4	ATP-binding cassette, sub-family C (CFTR/MRP), member 4,"bA464I2.1 (ATP-binding cassette, sub-family C (CFTR/MRP), member 4)","canalicular multispecific organic anion transporter (ABC superfamily)","multidrug resistance-associated protein 4","multispecific organic anion transporter B"	EST170205,"MOAT-B","MOATB","MRP4"	No	Yes	ALFRED:LO001812M,"ALFRED:LO006288Y","Comparative Toxicogenomics Database:10257","Ensembl:ENSG00000125257","GenAtlas:ABCC4","GeneCard:ABCC4","GO:GO:0000004","GO:GO:0000166","GO:GO:0005254","GO:GO:0005524","GO:GO:0005624","GO:GO:0005886","GO:GO:0006811","GO:GO:0008372","GO:GO:0016021","GO:GO:0016404","GO:GO:0016887","GO:GO:0031088","GO:GO:0042626","HGNC:55","HumanCyc Gene:HS04865","ModBase:O15439",…	No	chr13	95672083	95953705	95019829	95301550
PA395	10057	56	ENSG00000114770	ATP binding cassette subfamily C member 5	ABCC5	ATP-binding cassette, sub-family C (CFTR/MRP), member 5	EST277145,"MOAT-C","MRP5","SMRP"	No	Yes	ALFRED:LO010837T,"Comparative Toxicogenomics Database:10057","Ensembl:ENSG00000114770","GenAtlas:ABCC5","GeneCard:ABCC5","GO:GO:0000166","GO:GO:0005524","GO:GO:0005624","GO:GO:0005887","GO:GO:0006810","GO:GO:0008514","GO:GO:0015239","GO:GO:0016020","GO:GO:0016021","GO:GO:0016887","GO:GO:0042626","HGNC:56","HumanCyc Gene:HS03796","ModBase:O15440","MutDB:ABCC5","NCBI Gene:10057","OMIM:605251","RefS…	No	chr3	183637722	183735803	183919934	184018010
PA58	368	57	ENSG00000091262	ATP binding cassette subfamily C member 6	ABCC6	ATP-binding cassette, sub-family C (CFTR/MRP), member 6	ARA,"EST349056","MLP1","MRP6","PXE","URG7"	No	Yes	ALFRED:LO090477B,"Comparative Toxicogenomics Database:368","Ensembl:ENSG00000091262","GenAtlas:ABCC6","GeneCard:ABCC6","GO:GO:0000166","GO:GO:0005215","GO:GO:0005524","GO:GO:0005886","GO:GO:0006810","GO:GO:0007601","GO:GO:0016020","GO:GO:0016021","GO:GO:0016887","GO:GO:0042493","GO:GO:0042626","GO:GO:0050896","HGNC:57","HumanCyc Gene:HS01730","ModBase:O95255","MutDB:ABCC6","NCBI Gene:368","OMIM:1…	No	chr16	16243422	16318083	16149565	16223616
PA24395	6833	59	ENSG00000006071	ATP binding cassette subfamily C member 8	ABCC8	ATP-binding cassette, sub-family C (CFTR/MRP), member 8,"sulfonylurea receptor (hyperinsulinemia)"	ABC36,"HHF1","HI","HRINS","MRP8","PHHI","SUR","SUR1","TNDM2"	No	Yes	ALFRED:LO002483R,"Comparative Toxicogenomics Database:6833","Ensembl:ENSG00000006071","GenAtlas:ABCC8","GeneCard:ABCC8","GO:GO:0000166","GO:GO:0004872","GO:GO:0005524","GO:GO:0005975","GO:GO:0006810","GO:GO:0006813","GO:GO:0008281","GO:GO:0015079","GO:GO:0016020","GO:GO:0016021","GO:GO:0016887","GO:GO:0042626","HGNC:59","HumanCyc Gene:HS00163","MutDB:ABCC8","NCBI Gene:6833","OMIM:125853","OMIM:24…	No	chr11	17414432	17498449	17392885	17476870
PA396	10060	60	ENSG00000069431	ATP binding cassette subfamily C member 9	ABCC9	ATP-binding cassette, sub-family C (CFTR/MRP), member 9,"sulfonylurea receptor 2"	CMD1O,"SUR2"	No	Yes	ALFRED:LO001170J,"Comparative Toxicogenomics Database:10060","Ensembl:ENSG00000069431","GenAtlas:ABCC9","GeneCard:ABCC9","GO:GO:0000166","GO:GO:0004872","GO:GO:0005215","GO:GO:0005524","GO:GO:0006810","GO:GO:0006813","GO:GO:0008281","GO:GO:0016020","GO:GO:0016021","GO:GO:0016887","GO:GO:0042626","HGNC:60","HumanCyc Gene:HS00963","ModBase:O60706","MutDB:ABCC9","NCBI Gene:10060","OMIM:601439","OMIM…	No	chr12	21950323	22094797	21797389	21941869
PA24396	215	61	ENSG00000101986	ATP binding cassette subfamily D member 1	ABCD1	ATP-binding cassette, sub-family D (ALD), member 1	ALD,"ALDP","AMN","adrenoleukodystrophy"	No	Yes	ALFRED:LO291514W,"Comparative Toxicogenomics Database:215","Ensembl:ENSG00000101986","GenAtlas:ABCD1","GeneCard:ABCD1","GO:GO:0000166","GO:GO:0005215","GO:GO:0005524","GO:GO:0005777","GO:GO:0005779","GO:GO:0006810","GO:GO:0007031","GO:GO:0015919","GO:GO:0016020","GO:GO:0016021","GO:GO:0016887","GO:GO:0042626","GO:GO:0042802","HGNC:61","HumanCyc Gene:HS02330","ModBase:P33897","MutDB:ABCD1","NCBI G…	No	chrX	152990323	153010216	153724851	153744762
PA24397	23785	62		ATP-binding cassette, sub-family D (ALD), member 1, pseudogene 1	ABCD1P1			No	No	GenAtlas:ABCD1P1,"GeneCard:ABCD1P1","HGNC:62","MutDB:ABCD1P1","NCBI Gene:23785","RefSeq DNA:NG_001246"	No	chr2
PA24398	26983	63		ATP-binding cassette, sub-family D (ALD), member 1, pseudogene 2	ABCD1P2		bA453N3.6	No	No	GenAtlas:ABCD1P2,"GeneCard:ABCD1P2","HGNC:63","MutDB:ABCD1P2","NCBI Gene:26983","RefSeq DNA:NG_001270","RefSeq DNA:NT_008705"	No	chr10	38894541	38898740	38601416	38605609
PA24399	26982	64		ATP-binding cassette, sub-family D (ALD), member 1, pseudogene 3	ABCD1P3			No	No	GenAtlas:ABCD1P3,"GeneCard:ABCD1P3","HGNC:64","MutDB:ABCD1P3","NCBI Gene:26982","RefSeq DNA:NG_001269","RefSeq DNA:NT_010393"	No	chr16	32486344	32487136	32474823	32475807
PA24400	26957	65		ATP-binding cassette, sub-family D (ALD), member 1, pseudogene 4	ABCD1P4			No	No	GenAtlas:ABCD1P4,"GeneCard:ABCD1P4","HGNC:65","MutDB:ABCD1P4","NCBI Gene:26957","RefSeq DNA:NG_001265","RefSeq DNA:NT_011519"	No	chr22	16868415	16872610	16387689	16391884
PA24401	225	66	ENSG00000173208	ATP binding cassette subfamily D member 2	ABCD2	ATP-binding cassette, sub-family D (ALD), member 2	ALDL1,"ALDR","ALDRP"	No	Yes	ALFRED:LO046004O,"Comparative Toxicogenomics Database:225","Ensembl:ENSG00000173208","GenAtlas:ABCD2","GeneCard:ABCD2","GO:GO:0000166","GO:GO:0005515","GO:GO:0005524","GO:GO:0005777","GO:GO:0005887","GO:GO:0006631","GO:GO:0006810","GO:GO:0016020","GO:GO:0016887","GO:GO:0042626","GO:GO:0043190","HGNC:66","HumanCyc Gene:HS10629","ModBase:Q9UBJ2","MutDB:ABCD2","NCBI Gene:225","OMIM:601081","RefSeq D…	No	chr12	39945022	40013843	39530966	39651333
PA24402	5825	67	ENSG00000117528	ATP binding cassette subfamily D member 3	ABCD3	ATP-binding cassette, sub-family D (ALD), member 3	PMP70,"PXMP1","ZWS2"	No	No	ALFRED:LO027608X,"Comparative Toxicogenomics Database:5825","Ensembl:ENSG00000117528","GenAtlas:ABCD3","GeneCard:ABCD3","GO:GO:0000166","GO:GO:0005515","GO:GO:0005524","GO:GO:0005777","GO:GO:0005778","GO:GO:0005779","GO:GO:0006810","GO:GO:0007031","GO:GO:0015910","GO:GO:0016020","GO:GO:0016021","GO:GO:0016887","GO:GO:0042626","HGNC:67","HumanCyc Gene:HS04146","ModBase:P28288","MutDB:ABCD3","NCBI …	No	chr1	94883933	94984219	94385106	94518663
PA24403	5826	68	ENSG00000119688	ATP binding cassette subfamily D member 4	ABCD4	ATP-binding cassette, sub-family D (ALD), member 4	EST352188,"P70R","PMP69","PXMP1L"	No	No	ALFRED:LO037169A,"Ensembl:ENSG00000119688","GenAtlas:ABCD4","GeneCard:ABCD4","GO:GO:0000166","GO:GO:0005215","GO:GO:0005524","GO:GO:0005777","GO:GO:0005778","GO:GO:0006810","GO:GO:0016020","GO:GO:0016021","GO:GO:0016887","GO:GO:0042626","GO:GO:0043190","HGNC:68","HumanCyc Gene:HS04323","ModBase:O14678","MutDB:ABCD4","NCBI Gene:5826","OMIM:603214","RefSeq DNA:NT_026437","RefSeq Protein:NP_005041",…	No	chr14	74751980	74769767	74285277	74303064
PA24404	6059	69	ENSG00000164163	ATP binding cassette subfamily E member 1	ABCE1	ATP-binding cassette, sub-family E (OABP), member 1,"RNase L inhibitor 1"	OABP,"RLI","RLI1","RNASEL1","RNASELI","RNS4I"	No	No	Comparative Toxicogenomics Database:6059,"Ensembl:ENSG00000164163","GenAtlas:ABCE1","GeneCard:ABCE1","GO:GO:0000166","GO:GO:0005506","GO:GO:0005524","GO:GO:0005737","GO:GO:0005739","GO:GO:0006118","GO:GO:0006457","GO:GO:0009055","GO:GO:0016887","GO:GO:0051082","HGNC:69","HumanCyc Gene:HS09029","ModBase:P61221","MutDB:ABCE1","NCBI Gene:6059","OMIM:601213","RefSeq DNA:NT_016354","RefSeq Protein:NP_…	No	chr4	146019156	146050676	145098004	145129524
PA24405	23	70	ENSG00000204574,"ENSG00000206490","ENSG00000225989","ENSG00000231129","ENSG00000232169","ENSG00000236149","ENSG00000236342"	ATP binding cassette subfamily F member 1	ABCF1	ATP-binding cassette, sub-family F (GCN20), member 1	ABC50,"EST123147"	No	No	ALFRED:LO097515B,"Comparative Toxicogenomics Database:23","Ensembl:ENSG00000204574","Ensembl:ENSG00000206490","Ensembl:ENSG00000225989","Ensembl:ENSG00000231129","Ensembl:ENSG00000232169","Ensembl:ENSG00000236149","Ensembl:ENSG00000236342","GenAtlas:ABCF1","GeneCard:ABCF1","GO:GO:0000166","GO:GO:0005524","GO:GO:0006412","GO:GO:0006954","GO:GO:0008135","GO:GO:0016887","GO:GO:0042626","HGNC:70","Hu…	No	chr6	30539170	30559309	30571393	30591532
PA24406	10061	71	ENSG00000033050	ATP binding cassette subfamily F member 2	ABCF2	ATP-binding cassette, sub-family F (GCN20), member 2	ABC28,"EST133090","HUSSY-18","M-ABC1"	No	No	ALFRED:LO218451V,"Comparative Toxicogenomics Database:10061","Ensembl:ENSG00000033050","GenAtlas:ABCF2","GeneCard:ABCF2","GO:GO:0000166","GO:GO:0005215","GO:GO:0005524","GO:GO:0005740","GO:GO:0006810","GO:GO:0016887","GO:GO:0043190","HGNC:71","HumanCyc Gene:HS00489","ModBase:Q9UG63","MutDB:ABCF2","NCBI Gene:10061","OMIM:612510","RefSeq DNA:NT_007914","RefSeq DNA:NT_079596","RefSeq Protein:NP_0056…	No	chr7	150904923	150924460	151207837	151227374
PA24407	55324	72	ENSG00000161204	ATP binding cassette subfamily F member 3	ABCF3	ATP-binding cassette, sub-family F (GCN20), member 3	EST201864	No	No	ALFRED:LO092236W,"Comparative Toxicogenomics Database:55324","Ensembl:ENSG00000161204","GenAtlas:ABCF3","GeneCard:ABCF3","HGNC:72","HumanCyc Gene:HS08576","ModBase:Q9NUQ8","MutDB:ABCF3","NCBI Gene:55324","RefSeq DNA:NT_005612","RefSeq Protein:NP_060828","RefSeq RNA:NM_018358","UCSC Genome Browser:NM_018358","UniProtKB:Q9NUQ8"	No	chr3	183903863	183911795	184186075	184194012
PA24408	9619	73	ENSG00000160179	ATP binding cassette subfamily G member 1	ABCG1	ATP-binding cassette transporter 8,"ATP-binding cassette, sub-family G (WHITE), member 1"	ABC8	No	Yes	ALFRED:LO005285U,"Comparative Toxicogenomics Database:9619","Ensembl:ENSG00000160179","GenAtlas:ABCG1","GeneCard:ABCG1","GO:GO:0000166","GO:GO:0005524","GO:GO:0005624","GO:GO:0005783","GO:GO:0005887","GO:GO:0006869","GO:GO:0008203","GO:GO:0009720","GO:GO:0010033","GO:GO:0015196","GO:GO:0015216","GO:GO:0015646","GO:GO:0016020","GO:GO:0016887","GO:GO:0042626","GO:GO:0042632","GO:GO:0046983","HGNC:7…	No	chr21	43619799	43724497	42199689	42304389
PA390	9429	74	ENSG00000118777	ATP binding cassette subfamily G member 2 (Junior blood group)	ABCG2	ATP-binding cassette, sub-family G (WHITE), member 2 (Junior blood group)	ABCP,"BCRP","CD338","EST157481","MXR"	Yes	Yes	Comparative Toxicogenomics Database:9429,"Ensembl:ENSG00000118777","GenAtlas:ABCG2","GeneCard:ABCG2","GO:GO:0000166","GO:GO:0005215","GO:GO:0005524","GO:GO:0006810","GO:GO:0008559","GO:GO:0016020","GO:GO:0016021","GO:GO:0016887","GO:GO:0042493","HGNC:74","HumanCyc Gene:HS04249","ModBase:Q8IX16","MutDB:ABCG2","NCBI Gene:9429","OMIM:603756","RefSeq DNA:NT_016354","RefSeq Protein:NP_004818","RefSeq …	No	chr4	89011416	89152569	88090264	88231417
PA24410	64137	13884	ENSG00000172350	ATP binding cassette subfamily G member 4	ABCG4	ATP-binding cassette, sub-family G (WHITE), member 4,"ATP-binding cassette, subfamily G, member 4","putative ABC transporter"	WHITE2	No	No	ALFRED:LO218546A,"Comparative Toxicogenomics Database:64137","Ensembl:ENSG00000172350","GenAtlas:ABCG4","GeneCard:ABCG4","GO:GO:0000166","GO:GO:0005524","GO:GO:0006810","GO:GO:0016020","GO:GO:0016021","GO:GO:0016887","HGNC:13884","HumanCyc Gene:HS10498","ModBase:Q9H172","MutDB:ABCG4","NCBI Gene:64137","OMIM:607784","RefSeq DNA:NT_033899","RefSeq Protein:NP_001135977","RefSeq Protein:NP_071452","R…	No	chr11	119019750	119033375	119149040	119162666
PA24411	64240	13886	ENSG00000138075	ATP binding cassette subfamily G member 5	ABCG5	ATP-binding cassette, sub-family G (WHITE), member 5,"sterolin 1"	STSL	No	No	ALFRED:LO021651P,"Comparative Toxicogenomics Database:64240","Ensembl:ENSG00000138075","GenAtlas:ABCG5","GeneCard:ABCG5","GO:GO:0000166","GO:GO:0005524","GO:GO:0005554","GO:GO:0006810","GO:GO:0008372","GO:GO:0016020","GO:GO:0016021","GO:GO:0016887","GO:GO:0030299","HGNC:13886","HumanCyc Gene:HS06448","ModBase:Q9H222","MutDB:ABCG5","NCBI Gene:64240","OMIM:210250","OMIM:605459","RefSeq DNA:NG_00888…	No	chr2	44039611	44066039	43806154	43838840
PA24412	64241	13887	ENSG00000143921	ATP binding cassette subfamily G member 8	ABCG8	ATP-binding cassette, sub-family G (WHITE), member 8,"gallbladder disease 4","sterolin 2"	GBD4	No	Yes	ALFRED:LO022621N,"Comparative Toxicogenomics Database:64241","Ensembl:ENSG00000143921","GenAtlas:ABCG8","GeneCard:ABCG8","GO:GO:0005524","GO:GO:0006810","GO:GO:0016020","GO:GO:0016021","GO:GO:0016887","HGNC:13887","HumanCyc Gene:HS07126","ModBase:Q9H221","MutDB:ABCG8","NCBI Gene:64241","OMIM:210250","OMIM:605460","OMIM:611465","RefSeq DNA:NG_008884","RefSeq DNA:NT_022184","RefSeq Protein:NP_07188…	No	chr2	44066103	44105947	43831942	43880051
PA38459	84696	17553	ENSG00000143994	abhydrolase domain containing 1	ABHD1		FLJ36128,"LABH1"	No	No	ALFRED:LO236128W,"Ensembl:ENSG00000143994","GenAtlas:ABHD1","GeneCard:ABHD1","GO:GO:0005554","HGNC:17553","HumanCyc Gene:HS07131","ModBase:Q96SE0","MutDB:ABHD1","NCBI Gene:84696","OMIM:612195","RefSeq DNA:NT_022184","RefSeq Protein:NP_115993","RefSeq RNA:NM_032604","UCSC Genome Browser:NM_032604","UniProtKB:Q96SE0"	No	chr2	27346632	27353680	27123780	27130812
PA134978569	55347	25656	ENSG00000144827	abhydrolase domain containing 10	ABHD10		FLJ11342	No	No	ALFRED:LO061938B,"Ensembl:ENSG00000144827","GeneCard:ABHD10","HGNC:25656","HumanCyc Gene:HS07207","ModBase:Q9NUJ1","NCBI Gene:55347","RefSeq DNA:NT_005612","RefSeq Protein:NP_060864","RefSeq RNA:NM_018394","UniProtKB:Q9NUJ1"	No	chr3	111697723	111712215	111978876	111993368
PA38134	83451	16407	ENSG00000106077	abhydrolase domain containing 11	ABHD11		PP1226,"WBSCR21"	No	No	ALFRED:LO037851Y,"Comparative Toxicogenomics Database:83451","Ensembl:ENSG00000106077","GenAtlas:ABHD11","GeneCard:ABHD11","HGNC:16407","HumanCyc Gene:HS02859","ModBase:Q8NFV4","MutDB:ABHD11","NCBI Gene:83451","RefSeq DNA:NT_007933","RefSeq DNA:NT_079593","RefSeq Protein:NP_001138835","RefSeq Protein:NP_001138836","RefSeq Protein:NP_683710","RefSeq Protein:NP_683711","RefSeq Protein:NP_683714","R…	No	chr7	73150424	73153190	73736094	73738867
PA25738	26090	15868	ENSG00000100997	abhydrolase domain containing 12	ABHD12		ABHD12A,"BEM46L2","C20orf22","DKFZP434P106","dJ965G21.2"	No	No	ALFRED:LO186407A,"Comparative Toxicogenomics Database:26090","Ensembl:ENSG00000100997","GenAtlas:ABHD12","GeneCard:ABHD12","HGNC:15868","HumanCyc Gene:HS02179","ModBase:Q9UFV6","MutDB:ABHD12","NCBI Gene:26090","RefSeq DNA:NT_011387","RefSeq Protein:NP_001035937","RefSeq Protein:NP_056415","RefSeq RNA:NM_001042472","RefSeq RNA:NM_015600","UniProtKB:Q8N2K0"	No	chr20	25275379	25371618	25294743	25390982
PA162375213	145447	19837	ENSG00000131969	abhydrolase domain containing 12B	ABHD12B		BEM46L3,"C14orf29"	No	No	ALFRED:LO019351T,"Ensembl:ENSG00000131969","GeneCard:ABHD12B","GO:GO:0005634","HGNC:19837","ModBase:Q7Z5M8","NCBI Gene:145447","RefSeq DNA:NT_026437","RefSeq Protein:NP_001193602","RefSeq Protein:NP_853511","RefSeq Protein:NP_861535","RefSeq RNA:NM_001206673","RefSeq RNA:NM_181533","RefSeq RNA:NM_181814","UniProtKB:Q7Z5M8"	No	chr14	51338878	51371688	50872090	50904970
PA134862303	84945	20293	ENSG00000139826	abhydrolase domain containing 13	ABHD13		BEM46L1,"C13orf6","FLJ14906","bA153I24.2"	No	No	ALFRED:LO102236O,"Ensembl:ENSG00000139826","GeneCard:ABHD13","HGNC:20293","HumanCyc Gene:HS06659","ModBase:Q7L211","NCBI Gene:84945","RefSeq DNA:NT_009952","RefSeq Protein:NP_116248","RefSeq RNA:NM_032859","UniProtKB:Q7L211"	No	chr13	108870763	108886603	108218415	108235440
PA142672659	25864	24538	ENSG00000114786,"ENSG00000248487"	abhydrolase domain containing 14A	ABHD14A		DKFZP564O243,"DORZ1"	No	No	ALFRED:LO218395C,"Comparative Toxicogenomics Database:25864","Ensembl:ENSG00000114786","Ensembl:ENSG00000248487","GeneCard:ABHD14A","HGNC:24538","ModBase:Q9BUJ0","NCBI Gene:25864","RefSeq DNA:NT_022517","RefSeq Protein:NP_056222","RefSeq RNA:NM_015407","UniProtKB:Q9BUJ0"	No	chr3	52007700	52015216	51975026	51981200
PA142672660	84836	28235	ENSG00000114779	abhydrolase domain containing 14B	ABHD14B		CIB,"MGC15429"	No	No	Comparative Toxicogenomics Database:84836,"Ensembl:ENSG00000114779","GeneCard:ABHD14B","GO:GO:0005634","HGNC:28235","HumanCyc Gene:HS03798","ModBase:Q96IU4","NCBI Gene:84836","RefSeq DNA:NT_022517","RefSeq Protein:NP_001139786","RefSeq Protein:NP_116139","RefSeq RNA:NM_001146314","RefSeq RNA:NM_032750","RefSeq RNA:NR_027476","UniProtKB:Q96IU4"	No	chr3	52002526	52008646	51968510	51974630
PA164714659	116236	26971	ENSG00000168792	abhydrolase domain containing 15	ABHD15			No	No	ALFRED:LO253270T,"Ensembl:ENSG00000168792","GeneCard:ABHD15","GO:GO:0004091","GO:GO:0005576","GO:GO:0016787","HGNC:26971","NCBI Gene:116236","RefSeq DNA:NT_010799","RefSeq Protein:NP_937790","RefSeq RNA:NM_198147","UniProtKB:Q6UXT9"	No	chr17	27887679	27894042	29560661	29567024
PA25266	7920	13921	ENSG00000204427,"ENSG00000206403","ENSG00000224552","ENSG00000230475","ENSG00000231488","ENSG00000235676","ENSG00000236063"	abhydrolase domain containing 16A	ABHD16A		BAT5,"D6S82E","NG26"	No	No	ALFRED:LO098192D,"Ensembl:ENSG00000204427","Ensembl:ENSG00000206403","Ensembl:ENSG00000224552","Ensembl:ENSG00000230475","Ensembl:ENSG00000231488","Ensembl:ENSG00000235676","Ensembl:ENSG00000236063","GenAtlas:BAT5","GeneCard:BAT5","GO:GO:0005515","GO:GO:0016020","GO:GO:0016021","HGNC:13921","HumanCyc Gene:HS01863","ModBase:O95870","MutDB:BAT5","NCBI Gene:7920","OMIM:142620","RefSeq DNA:NT_007592"…	No	chr6	31654726	31671137	31686949	31703360
PA25677	140701	16128	ENSG00000183260	abhydrolase domain containing 16B	ABHD16B		C20orf135,"dJ591C20.1"	No	No	Ensembl:ENSG00000183260,"GenAtlas:C20orf135","GeneCard:C20orf135","HGNC:16128","ModBase:Q9H3Z7","MutDB:C20orf135","NCBI Gene:140701","RefSeq DNA:NT_011333","RefSeq Protein:NP_542189","RefSeq RNA:NM_080622","UCSC Genome Browser:NM_080622","UniProtKB:Q9H3Z7"	No	chr20	62492566	62494341	63861213	63862988
PA134947443	81926	28756	ENSG00000129968	abhydrolase domain containing 17A	ABHD17A		C19orf27,"FAM108A1","MGC5244"	No	No	Comparative Toxicogenomics Database:81926,"Ensembl:ENSG00000129968","GeneCard:FAM108A1","HGNC:28756","HumanCyc Gene:HS05322","ModBase:Q96GS6","NCBI Gene:81926","RefSeq DNA:NT_011255","RefSeq Protein:NP_001123583","RefSeq Protein:NP_112490","RefSeq RNA:NM_001130111","RefSeq RNA:NM_031213","UniProtKB:Q96GS6"	No	chr19	1876975	1885518	1876965	1885519
PA143485465	728917	28394		abhydrolase domain containing 17A pseudogene 1	ABHD17AP1		C1orf47,"FAM108A3"	No	No	GeneCard:FAM108A2,"HGNC:28394","NCBI Gene:728917","RefSeq DNA:NG_011738","RefSeq DNA:NT_167185"	No	chr1	147618345	147622067	148146066	148149788
PA162385609	648359	34041	ENSG00000129968	abhydrolase domain containing 17A pseudogene 3	ABHD17AP3			No	No	ALFRED:LO203921R,"Ensembl:ENSG00000129968","GeneCard:FAM108A4P","HGNC:34041","NCBI Gene:648359","RefSeq Protein:XP_002345333","RefSeq RNA:XM_002345292","RefSeq RNA:XR_110836"	No	chr1	214778800	214782546	214605457	214609203
PA162385617	729495	34042	ENSG00000129968	abhydrolase domain containing 17A pseudogene P4	ABHD17AP4			No	No	Ensembl:ENSG00000129968,"GO:GO:0005576","GO:GO:0016787","HGNC:34042","NCBI Gene:729495","RefSeq DNA:NT_011520","RefSeq DNA:NT_011520.11","RefSeq Protein:A6NNL9","RefSeq Protein:EAX02943","RefSeq Protein:XP_001721981","RefSeq Protein:XP_001725845","RefSeq Protein:XP_002343825","RefSeq RNA:XM_001721929","RefSeq RNA:XM_001721929.1","RefSeq RNA:XM_001725793","RefSeq RNA:XM_001725793.1","RefSeq RNA:XR…	No	chr22	21021885	21025627	20667597	20671339
PA162385624	51104	24278	ENSG00000107362	abhydrolase domain containing 17B	ABHD17B		C9orf77,"CGI-67","FAM108B1"	No	No	ALFRED:LO038792D,"Ensembl:ENSG00000107362","GeneCard:FAM108B1","GO:GO:0005576","GO:GO:0016787","HGNC:24278","HumanCyc Gene:HS02993","ModBase:Q5VST6","NCBI Gene:51104","RefSeq DNA:NT_008470","RefSeq Protein:NP_001020951","RefSeq Protein:NP_057098","RefSeq RNA:NM_001025780","RefSeq RNA:NM_016014","UniProtKB:Q5VST6"	No	chr9	74477368	74526148	71859461	71911245
PA162385639	58489	26925	ENSG00000136379	abhydrolase domain containing 17C	ABHD17C		FAM108C1	No	No	ALFRED:LO053842W,"Ensembl:ENSG00000136379","GeneCard:FAM108C1","GO:GO:0016787","HGNC:26925","ModBase:Q6PCB6","NCBI Gene:58489","RefSeq DNA:NT_010194","RefSeq Protein:NP_067037","RefSeq RNA:NM_021214","UniProtKB:Q6PCB6"	No	chr15	80987635	81047962	80695311	80755621
PA147358673	80167	26111	ENSG00000164074	abhydrolase domain containing 18	ABHD18	chromosome 4 open reading frame 29	C4orf29,"FLJ21106"	No	No	ALFRED:LO305840U,"Ensembl:ENSG00000164074","GeneCard:C4orf29","HGNC:26111","HumanCyc Gene:HS15145","ModBase:Q0P651","NCBI Gene:80167","RefSeq DNA:NT_016354","RefSeq Protein:NP_001034806","RefSeq RNA:NM_001039717","UniProtKB:Q0P651"	No	chr4	128886411	128957478	127965256	128039711
PA38658	11057	18717	ENSG00000140526	abhydrolase domain containing 2	ABHD2		LABH2	No	No	ALFRED:LO005300I,"Comparative Toxicogenomics Database:11057","Ensembl:ENSG00000140526","GenAtlas:ABHD2","GeneCard:ABHD2","GO:GO:0000004","GO:GO:0005554","GO:GO:0016020","GO:GO:0016021","HGNC:18717","HumanCyc Gene:HS06734","ModBase:P08910","MutDB:ABHD2","NCBI Gene:11057","OMIM:612196","RefSeq DNA:NT_010274","RefSeq Protein:NP_008942","RefSeq Protein:NP_690888","RefSeq RNA:NM_007011","RefSeq RNA:NM…	No	chr15	89631381	89745591	89088150	89202360
PA38659	171586	18718	ENSG00000158201	abhydrolase domain containing 3	ABHD3		LABH3	No	No	ALFRED:LO054516V,"Comparative Toxicogenomics Database:171586","Ensembl:ENSG00000158201","GenAtlas:ABHD3","GeneCard:ABHD3","GO:GO:0005554","GO:GO:0016787","HGNC:18718","HumanCyc Gene:HS08275","ModBase:Q8WU67","MutDB:ABHD3","NCBI Gene:171586","OMIM:612197","RefSeq DNA:NT_010966","RefSeq Protein:NP_612213","RefSeq RNA:NM_138340","UCSC Genome Browser:NM_138340","UniProtKB:Q8WU67"	No	chr18	19230858	19284766	21650897	21704805
PA128394705	63874	20154	ENSG00000100439	abhydrolase domain containing 4	ABHD4		FLJ12816	No	No	ALFRED:LO007326S,"ALFRED:LO057810V","Comparative Toxicogenomics Database:63874","Ensembl:ENSG00000100439","GeneCard:ABHD4","GO:GO:0004177","GO:GO:0006508","GO:GO:0006725","GO:GO:0016787","HGNC:20154","HumanCyc Gene:HS02085","ModBase:Q8TB40","MutDB:ABHD4","NCBI Gene:63874","RefSeq DNA:NT_026437","RefSeq Protein:NP_071343","RefSeq RNA:NM_022060","UCSC Genome Browser:NM_022060","UniProtKB:Q8TB40"	No	chr14	23067147	23081265	22598238	22612864
PA134891622	51099	21396	ENSG00000011198	abhydrolase domain containing 5	ABHD5		CGI-58,"NCIE2"	No	No	ALFRED:LO178647H,"Comparative Toxicogenomics Database:51099","Ensembl:ENSG00000011198","GeneCard:ABHD5","GO:GO:0004177","GO:GO:0006508","GO:GO:0006725","GO:GO:0016787","HGNC:21396","HumanCyc Gene:HS00306","ModBase:Q8WTS1","NCBI Gene:51099","OMIM:275630","OMIM:604780","RefSeq DNA:NG_007090","RefSeq DNA:NT_022517","RefSeq Protein:NP_057090","RefSeq RNA:NM_016006","UniProtKB:Q8WTS1"	No	chr3	43732375	43764217	43690883	43722725
PA134916787	57406	21398	ENSG00000163686	abhydrolase domain containing 6	ABHD6			No	No	ALFRED:LO106240N,"Comparative Toxicogenomics Database:57406","Ensembl:ENSG00000163686","GeneCard:ABHD6","GO:GO:0006725","GO:GO:0016787","HGNC:21398","HumanCyc Gene:HS08913","ModBase:Q9BV23","NCBI Gene:57406","RefSeq DNA:NT_022517","RefSeq Protein:NP_065727","RefSeq RNA:NM_020676","UniProtKB:Q9BV23"	No	chr3	58223233	58280463	58237502	58294736
PA134994313	79575	23759	ENSG00000127220	abhydrolase domain containing 8	ABHD8		FLJ11743,"MGC14280","MGC2512"	No	No	Ensembl:ENSG00000127220,"GeneCard:ABHD8","HGNC:23759","HumanCyc Gene:HS11904","ModBase:Q96I13","NCBI Gene:79575","RefSeq DNA:NT_011295","RefSeq Protein:NP_078803","RefSeq RNA:NM_024527","UniProtKB:B2C6G3","UniProtKB:Q96I13"	No	chr19	17402940	17414282	17292131	17303473
PA36144	10006	11320	ENSG00000136754	abl interactor 1	ABI1	abl-interactor 1	ABI-1,"E3B1","SSH3BP1"	No	No	ALFRED:LO020689Z,"Comparative Toxicogenomics Database:10006","Ensembl:ENSG00000136754","GenAtlas:ABI1","GeneCard:ABI1","GO:GO:0005625","GO:GO:0005634","GO:GO:0005783","GO:GO:0005829","GO:GO:0005856","GO:GO:0007169","GO:GO:0008092","GO:GO:0008285","HGNC:11320","HumanCyc Gene:HS06209","ModBase:Q9NXZ9","MutDB:ABI1","NCBI Gene:10006","OMIM:603050","RefSeq DNA:NT_008705","RefSeq Protein:NP_001012768",…	No	chr10	27035525	27150016	26746596	26861087
PA134977768	326268	20035		abl-interactor 1 pseudogene 1	ABI1P1			No	No	HGNC:20035,"NCBI Gene:326268","RefSeq DNA:NG_002531","RefSeq DNA:NT_026437"	No	chr14	56013277	56017081	55546559	55550363
PA134977642	10152	24011	ENSG00000138443	abl interactor 2	ABI2	abl-interactor 2	ABI-2,"ABI2B","AIP-1","AblBP3","SSH3BP2","argBPIA"	No	No	ALFRED:LO067100O,"Comparative Toxicogenomics Database:10152","Ensembl:ENSG00000138443","GeneCard:ABI2","GO:GO:0000004","GO:GO:0003677","GO:GO:0005070","GO:GO:0005554","GO:GO:0005634","GO:GO:0005737","GO:GO:0005856","GO:GO:0007010","GO:GO:0008093","GO:GO:0008154","GO:GO:0016477","GO:GO:0017124","GO:GO:0019900","GO:GO:0030027","GO:GO:0030175","HGNC:24011","HumanCyc Gene:HS06506","ModBase:Q9NYB9","N…	No	chr2	204192597	204296892	203327874	203432173
PA134951642	51225	29859	ENSG00000108798	ABI family member 3	ABI3	ABI family, member 3	NESH,"SSH3BP3"	No	No	ALFRED:LO011251K,"Comparative Toxicogenomics Database:51225","Ensembl:ENSG00000108798","GeneCard:ABI3","GO:GO:0005515","GO:GO:0005737","GO:GO:0006928","GO:GO:0030334","HGNC:29859","HumanCyc Gene:HS12680","ModBase:Q9P2A4","NCBI Gene:51225","OMIM:606363","RefSeq DNA:NT_010783","RefSeq Protein:NP_001128658","RefSeq Protein:NP_057512","RefSeq RNA:NM_001135186","RefSeq RNA:NM_016428","UniProtKB:Q9P2A4"	No	chr17	47287589	47300587	49210227	49223225
PA134977769	25890	17265	ENSG00000154175	ABI family member 3 binding protein	ABI3BP	ABI family, member 3 (NESH) binding protein,"target of Nesh-SH3"	DKFZP586L2024,"NESHBP","TARSH"	No	No	ALFRED:LO026872Z,"Comparative Toxicogenomics Database:25890","Ensembl:ENSG00000154175","GeneCard:ABI3BP","HGNC:17265","HumanCyc Gene:HS14511","ModBase:Q7Z7G0","NCBI Gene:25890","OMIM:606279","RefSeq DNA:NT_005612","RefSeq Protein:NP_056244","RefSeq RNA:NM_015429","UniProtKB:Q7Z7G0"	No	chr3	100468179	100712336	100749335	100993508
PA25981	54942	1364	ENSG00000119328	actin binding transcription modulator	ABITRAM	family with sequence similarity 206 member A,"family with sequence similarity 206, member A"	C9orf6,"CG-8","FAM206A","FLJ20457","Simiate"	No	No	ALFRED:LO111542O,"Ensembl:ENSG00000119328","GenAtlas:C9orf6","GeneCard:C9orf6","HGNC:1364","HumanCyc Gene:HS12936","ModBase:Q9NX38","MutDB:C9orf6","NCBI Gene:54942","RefSeq DNA:NT_008470","RefSeq Protein:NP_060302","RefSeq RNA:NM_017832","UniProtKB:Q9NX38"	No	chr9	111696673	111703238	108934393	108950745
PA24413	25	76	ENSG00000097007	ABL proto-oncogene 1, non-receptor tyrosine kinase	ABL1		ABL,"JTK7","c-ABL","p150"	Yes	Yes	ALFRED:LO037753Z,"Comparative Toxicogenomics Database:25","Ensembl:ENSG00000097007","GenAtlas:ABL1","GeneCard:ABL1","GO:GO:0000004","GO:GO:0000074","GO:GO:0000115","GO:GO:0000166","GO:GO:0003677","GO:GO:0004713","GO:GO:0005515","GO:GO:0005524","GO:GO:0005554","GO:GO:0005634","GO:GO:0006298","GO:GO:0006355","GO:GO:0006468","GO:GO:0007242","GO:GO:0008372","GO:GO:0008630","GO:GO:0016740","HGNC:76","…	No	chr9	133588266	133763062	130713881	130887675
PA24414	27	77	ENSG00000143322	ABL proto-oncogene 2, non-receptor tyrosine kinase	ABL2	Abelson-related gene	ABLL,"ARG"	No	No	ALFRED:LO081825Y,"Comparative Toxicogenomics Database:27","Ensembl:ENSG00000143322","GenAtlas:ABL2","GeneCard:ABL2","GO:GO:0000166","GO:GO:0004713","GO:GO:0005524","GO:GO:0005737","GO:GO:0005942","GO:GO:0006468","GO:GO:0007242","GO:GO:0016740","GO:GO:0035014","HGNC:77","HumanCyc Gene:HS07027","ModBase:P42684","MutDB:ABL2","NCBI Gene:27","OMIM:164690","RefSeq DNA:NT_004487","RefSeq Protein:NP_0010…	No	chr1	179068462	179198819	179099327	179229693
PA35023	3983	78	ENSG00000099204	actin binding LIM protein 1	ABLIM1	ABLIM	LIMAB1,"abLIM","limatin"	No	No	ALFRED:LO004395V,"Comparative Toxicogenomics Database:3983","Ensembl:ENSG00000099204","GenAtlas:ABLIM1","GeneCard:ABLIM1","GO:GO:0003779","GO:GO:0005515","GO:GO:0007010","GO:GO:0007601","GO:GO:0008270","GO:GO:0009887","GO:GO:0015629","GO:GO:0046872","HGNC:78","HumanCyc Gene:HS01880","ModBase:O14639","MutDB:ABLIM1","NCBI Gene:3983","OMIM:602330","RefSeq DNA:NT_030059","RefSeq Protein:NP_001003407"…	No	chr10	116190869	116444762	114431110	114821643
PA134940437	84448	19195	ENSG00000163995	actin binding LIM protein family member 2	ABLIM2	actin binding LIM protein family, member 2	KIAA1808	No	No	ALFRED:LO012997C,"Ensembl:ENSG00000163995","GeneCard:ABLIM2","GO:GO:0003779","GO:GO:0005737","GO:GO:0007010","GO:GO:0008270","GO:GO:0046872","HGNC:19195","HumanCyc Gene:HS08978","ModBase:Q6H8Q1","NCBI Gene:84448","OMIM:612544","RefSeq DNA:NT_006051","RefSeq Protein:NP_001123555","RefSeq Protein:NP_001123556","RefSeq Protein:NP_001123557","RefSeq Protein:NP_001123558","RefSeq Protein:NP_001123559"…	No	chr4	7967037	8160559	7965310	8158832
PA134962761	22885	29132	ENSG00000173210	actin binding LIM protein family member 3	ABLIM3	actin binding LIM protein family, member 3	KIAA0843	No	No	ALFRED:LO015465V,"Comparative Toxicogenomics Database:22885","Ensembl:ENSG00000173210","GeneCard:ABLIM3","GO:GO:0003779","GO:GO:0005737","GO:GO:0007010","GO:GO:0008270","GO:GO:0046872","HGNC:29132","HumanCyc Gene:HS10631","ModBase:O94929","NCBI Gene:22885","OMIM:611305","RefSeq DNA:NT_029289","RefSeq Protein:NP_055760","RefSeq RNA:NM_014945","UniProtKB:O94929"	No	chr5	148521054	148640002	149141483	149260439
PA24415	28	79		ABO, alpha 1-3-N-acetylgalactosaminyltransferase and alpha 1-3-galactosyltransferase	ABO	ABO blood group (transferase A, alpha 1-3-N-acetylgalactosaminyltransferase; transferase B, alpha 1-3-galactosyltransferase)	A3GALNT,"A3GALT1"	No	Yes	ALFRED:LO000384P,"Comparative Toxicogenomics Database:28","GenAtlas:ABO","GeneCard:ABO","GO:GO:0000004","GO:GO:0004380","GO:GO:0004381","GO:GO:0005576","GO:GO:0005975","GO:GO:0006486","GO:GO:0008372","GO:GO:0009058","GO:GO:0016020","GO:GO:0016021","GO:GO:0016740","GO:GO:0016757","GO:GO:0016758","GO:GO:0030145","GO:GO:0030173","GO:GO:0046872","HGNC:79","HumanCyc Gene:HS10887","ModBase:Q9NY01","Mut…	No	chr9	136130563	136150630	133255176	133275214
PA24417	29	81	ENSG00000159842	ABR activator of RhoGEF and GTPase	ABR	ABR, RhoGEF and GTPase activating protein,"active BCR-related"	MDB	No	No	ALFRED:LO001140G,"Comparative Toxicogenomics Database:29","Ensembl:ENSG00000159842","GenAtlas:ABR","GeneCard:ABR","GO:GO:0005089","GO:GO:0005096","GO:GO:0005622","GO:GO:0007165","GO:GO:0007264","GO:GO:0035023","HGNC:81","HumanCyc Gene:HS08425","ModBase:Q12979","MutDB:ABR","NCBI Gene:29","OMIM:155255","OMIM:600365","RefSeq DNA:NG_011987","RefSeq DNA:NT_010718","RefSeq Protein:NP_001083","RefSeq Pr…	No	chr17	906758	1090616	1003518	1229713
PA143485290	137735	30655	ENSG00000174429	actin binding Rho activating protein	ABRA	actin-binding Rho activating protein,"striated muscle activator of Rho-dependent signaling"	STARS	No	No	ALFRED:LO017178Y,"Ensembl:ENSG00000174429","GeneCard:ABRA","GO:GO:0003779","GO:GO:0006350","GO:GO:0006355","GO:GO:0006605","GO:GO:0015031","GO:GO:0015629","GO:GO:0030017","GO:GO:0035025","GO:GO:0051091","HGNC:30655","HumanCyc Gene:HS16338","ModBase:Q8N0Z2","NCBI Gene:137735","OMIM:609747","RefSeq DNA:NT_008046","RefSeq Protein:NP_631905","RefSeq RNA:NM_139166","UniProtKB:Q8N0Z2"	No	chr8	107771711	107782472	106759483	106770244
PA134884626	58527	21230	ENSG00000146386	ABRA C-terminal like	ABRACL		C6orf115,"Costars","HSPC280","PRO2013"	No	No	ALFRED:LO194679K,"Ensembl:ENSG00000146386","GeneCard:C6orf115","HGNC:21230","HumanCyc Gene:HS14150","NCBI Gene:58527","RefSeq DNA:NT_025741","RefSeq Protein:NP_067066","RefSeq RNA:NM_021243","UniProtKB:Q9P1F3"	No	chr6	139349819	139364439	139028682	139043302
PA162387308	84142	25829	ENSG00000163322	abraxas 1, BRCA1 A complex subunit	ABRAXAS1	Abraxas protein,"family with sequence similarity 175, member A"	ABRA1,"ABRAXAS","CCDC98","FAM175A","FLJ13614"	No	No	ALFRED:LO107060O,"Ensembl:ENSG00000163322","GeneCard:FAM175A","GO:GO:0005515","HGNC:25829","HumanCyc Gene:HS15046","ModBase:Q6UWZ7","NCBI Gene:84142","OMIM:611143","RefSeq DNA:NT_016354","RefSeq Protein:NP_620775","RefSeq RNA:NM_139076","UniProtKB:Q6UWZ7"	No	chr4	84382092	84406290	83459515	83485181
PA162387331	23172	28975	ENSG00000165660	abraxas 2, BRISC complex subunit	ABRAXAS2	Abraxas brother,"family with sequence similarity 175, member B"	ABRO1,"Em:AC068896.4","FAM175B","KIAA0157"	No	No	ALFRED:LO047294A,"Ensembl:ENSG00000165660","GeneCard:FAM175B","GO:GO:0005515","HGNC:28975","HumanCyc Gene:HS15350","ModBase:Q15018","NCBI Gene:23172","OMIM:611144","RefSeq DNA:NT_030059","RefSeq Protein:NP_115558","RefSeq RNA:NM_032182","UniProtKB:Q15018"	No	chr10	126490354	126525239	124801785	124836670
PA38451	29777	17369	ENSG00000146109	activator of basal transcription 1	ABT1		Esf2	No	No	ALFRED:LO084018V,"Comparative Toxicogenomics Database:29777","Ensembl:ENSG00000146109","GenAtlas:ABT1","GeneCard:ABT1","GO:GO:0000166","GO:GO:0003677","GO:GO:0003713","GO:GO:0005634","GO:GO:0006350","GO:GO:0006355","GO:GO:0006366","GO:GO:0016251","HGNC:17369","HumanCyc Gene:HS07325","ModBase:Q9ULW3","MutDB:ABT1","NCBI Gene:29777","RefSeq DNA:NT_007592","RefSeq Protein:NP_037507","RefSeq RNA:NM_01…	No	chr6	26597171	26600278	26596943	26600050
PA24418	80325	18275	ENSG00000114626	ankyrin repeat and BTB domain containing 1	ABTB1	ankyrin repeat and BTB (POZ) domain containing 1	BPOZ,"BTBD21","Btb3","EF1ABP"	No	No	ALFRED:LO321007N,"Comparative Toxicogenomics Database:80325","Ensembl:ENSG00000114626","GenAtlas:ABTB1","GeneCard:ABTB1","GO:GO:0005515","HGNC:18275","HumanCyc Gene:HS03782","ModBase:Q969K4","MutDB:ABTB1","NCBI Gene:80325","OMIM:608308","RefSeq DNA:NT_005612","RefSeq Protein:NP_115937","RefSeq Protein:NP_742024","RefSeq Protein:NP_742025","RefSeq RNA:NM_032548","RefSeq RNA:NM_172027","RefSeq RNA:…	No	chr3	127391781	127399769	127672928	127680926
PA134937734	25841	23842	ENSG00000166016	ankyrin repeat and BTB domain containing 2	ABTB2	ankyrin repeat and BTB (POZ) domain containing 2	ABTB2A,"BTBD22","DKFZP586C1619"	No	No	ALFRED:LO026628Y,"Comparative Toxicogenomics Database:25841","Ensembl:ENSG00000166016","GeneCard:ABTB2","GO:GO:0000786","GO:GO:0001558","GO:GO:0003677","GO:GO:0005515","GO:GO:0005554","GO:GO:0005634","GO:GO:0006334","GO:GO:0007001","GO:GO:0008372","HGNC:23842","HumanCyc Gene:HS09321","ModBase:Q8N961","NCBI Gene:25841","RefSeq DNA:NT_009237","RefSeq Protein:NP_665803","RefSeq RNA:NM_145804","UniPr…	No	chr11	34172534	34379555	34150987	34358008
PA24419	30	82	ENSG00000060971	acetyl-CoA acyltransferase 1	ACAA1	peroxisomal 3-oxoacyl-Coenzyme A thiolase		No	No	ALFRED:LO118828C,"Comparative Toxicogenomics Database:30","Ensembl:ENSG00000060971","GenAtlas:ACAA1","GeneCard:ACAA1","GO:GO:0003988","GO:GO:0005777","GO:GO:0006091","GO:GO:0006629","GO:GO:0006631","GO:GO:0008415","GO:GO:0016740","HGNC:82","HumanCyc Gene:HS00752","HumanCyc Gene:HS10591","ModBase:P09110","MutDB:ACAA1","NCBI Gene:30","OMIM:261515","OMIM:604054","RefSeq DNA:NG_023225","RefSeq DNA:NT…	No	chr3	38164201	38178733	38122710	38137242
PA24420	10449	83	ENSG00000167315	acetyl-CoA acyltransferase 2	ACAA2	mitochondrial 3-oxoacyl-Coenzyme A thiolase	DSAEC	No	No	ALFRED:LO000577T,"Comparative Toxicogenomics Database:10449","Ensembl:ENSG00000167315","GenAtlas:ACAA2","GeneCard:ACAA2","GO:GO:0003988","GO:GO:0005739","GO:GO:0006629","GO:GO:0006631","GO:GO:0006695","GO:GO:0008415","GO:GO:0016740","HGNC:83","HumanCyc Gene:HS09539","ModBase:P42765","MutDB:ACAA2","NCBI Gene:10449","OMIM:604770","RefSeq DNA:NT_010966","RefSeq Protein:NP_006102","RefSeq RNA:NM_0061…	No	chr18	47309874	47340306	49783504	49813881
PA24421	31	84	ENSG00000132142	acetyl-CoA carboxylase alpha	ACACA	acetyl-CoA carboxylase 1	ACAC,"ACC","ACC1"	No	No	ALFRED:LO001855T,"Comparative Toxicogenomics Database:31","Ensembl:ENSG00000132142","GenAtlas:ACACA","GeneCard:ACACA","GO:GO:0000166","GO:GO:0003989","GO:GO:0004075","GO:GO:0005524","GO:GO:0006633","GO:GO:0008152","GO:GO:0009374","GO:GO:0016874","HGNC:84","HumanCyc Gene:HS05598","ModBase:Q86WB2","MutDB:ACACA","NCBI Gene:31","OMIM:200350","RefSeq DNA:NG_023295","RefSeq DNA:NT_010783","RefSeq Prote…	No	chr17	35441927	35766902	37084992	37406822
PA24422	32	85	ENSG00000076555	acetyl-CoA carboxylase beta	ACACB	acetyl-CoA carboxylase 2	ACC2,"ACCB","HACC275"	No	No	ALFRED:LO020844S,"Comparative Toxicogenomics Database:32","Ensembl:ENSG00000076555","GenAtlas:ACACB","GeneCard:ACACB","GO:GO:0000166","GO:GO:0003989","GO:GO:0004075","GO:GO:0005524","GO:GO:0006633","GO:GO:0008152","GO:GO:0009374","GO:GO:0016874","HGNC:85","HumanCyc Gene:HS01211","ModBase:O00763","MutDB:ACACB","NCBI Gene:32","OMIM:601557","RefSeq DNA:NT_009775","RefSeq Protein:NP_001084","RefSeq R…	No	chr12	109554222	109706031	109112666	109268226
PA134976754	80724	21597	ENSG00000111271	acyl-CoA dehydrogenase family member 10	ACAD10	acyl-CoA dehydrogenase family, member 10	MGC5601	No	No	ALFRED:LO044482W,"Comparative Toxicogenomics Database:80724","Ensembl:ENSG00000111271","GeneCard:ACAD10","GO:GO:0003995","GO:GO:0006118","GO:GO:0008152","GO:GO:0016787","GO:GO:0050660","HGNC:21597","ModBase:Q6JQN1","NCBI Gene:80724","OMIM:611181","RefSeq DNA:NT_009775","RefSeq Protein:NP_001130010","RefSeq Protein:NP_001130014","RefSeq Protein:NP_079523","RefSeq RNA:NM_001136538","RefSeq RNA:NM_0…	No	chr12	112123857	112194911	111686053	111757107
PA142672658	84129	30211	ENSG00000240303	acyl-CoA dehydrogenase family member 11	ACAD11	acyl-CoA dehydrogenase family, member 11	FLJ12592	No	No	ALFRED:LO042144P,"Ensembl:ENSG00000240303","GeneCard:ACAD11","GO:GO:0003995","GO:GO:0006118","GO:GO:0008152","GO:GO:0016301","GO:GO:0016740","GO:GO:0050660","HGNC:30211","ModBase:Q709F0","NCBI Gene:84129","RefSeq DNA:NT_005612","RefSeq Protein:NP_115545","RefSeq RNA:NM_032169","UniProtKB:Q709F0"	No	chr3	132276982	132378975	132558138	132660131
PA24423	27034	87	ENSG00000151498	acyl-CoA dehydrogenase family member 8	ACAD8	acyl-CoA dehydrogenase family, member 8,"isobutyryl-CoA dehydrogenase"		No	No	ALFRED:LO030625Q,"Comparative Toxicogenomics Database:27034","Ensembl:ENSG00000151498","GenAtlas:ACAD8","GeneCard:ACAD8","GO:GO:0003995","GO:GO:0005739","GO:GO:0006118","GO:GO:0006350","GO:GO:0006355","GO:GO:0006629","GO:GO:0008152","GO:GO:0009083","GO:GO:0016491","GO:GO:0050660","HGNC:87","HumanCyc Gene:HS07742","ModBase:Q9UKU7","MutDB:ACAD8","NCBI Gene:27034","OMIM:604773","OMIM:611283","RefSeq…	No	chr11	134123428	134135749	134253532	134265858
PA134900655	28976	21497	ENSG00000177646	acyl-CoA dehydrogenase family member 9	ACAD9	acyl-CoA dehydrogenase family, member 9	MGC14452,"NPD002"	No	No	ALFRED:LO137862B,"Comparative Toxicogenomics Database:28976","Ensembl:ENSG00000177646","GeneCard:ACAD9","GO:GO:0003995","GO:GO:0005739","GO:GO:0006118","GO:GO:0008152","GO:GO:0050660","HGNC:21497","HumanCyc Gene:HS11197","ModBase:Q9H845","NCBI Gene:28976","OMIM:611103","OMIM:611126","RefSeq DNA:NG_017064","RefSeq DNA:NT_005612","RefSeq Protein:NP_054768","RefSeq RNA:NM_014049","RefSeq RNA:NR_0334…	No	chr3	128598333	128631957	128879490	128916075
PA24424	33	88	ENSG00000115361	acyl-CoA dehydrogenase long chain	ACADL	acyl-CoA dehydrogenase, long chain	ACAD4,"LCAD"	No	No	ALFRED:LO081270S,"Comparative Toxicogenomics Database:33","Ensembl:ENSG00000115361","GenAtlas:ACADL","GeneCard:ACADL","GO:GO:0003995","GO:GO:0004466","GO:GO:0005739","GO:GO:0006118","GO:GO:0006629","GO:GO:0006631","GO:GO:0008152","GO:GO:0050660","HGNC:88","HumanCyc Gene:HS03876","ModBase:P28330","MutDB:ACADL","NCBI Gene:33","OMIM:201460","OMIM:609576","RefSeq DNA:NG_008002","RefSeq DNA:NT_005403"…	No	chr2	211052632	211090215	210187990	210225491
PA24425	34	89	ENSG00000117054	acyl-CoA dehydrogenase medium chain	ACADM	acyl-CoA dehydrogenase, C-4 to C-12 straight chain,"medium-chain acyl-CoA dehydrogenase"	ACAD1,"MCAD","MCADH"	No	No	ALFRED:LO000198S,"Comparative Toxicogenomics Database:34","Ensembl:ENSG00000117054","GenAtlas:ACADM","GeneCard:ACADM","GO:GO:0003995","GO:GO:0005739","GO:GO:0005759","GO:GO:0006118","GO:GO:0006629","GO:GO:0006631","GO:GO:0006635","GO:GO:0008152","GO:GO:0050660","HGNC:89","HumanCyc Gene:HS04089","ModBase:P11310","MutDB:ACADM","NCBI Gene:34","OMIM:201450","OMIM:607008","RefSeq DNA:NG_007045","RefSe…	No	chr1	76190043	76229355	75724347	75763679
PA24426	35	90	ENSG00000122971	acyl-CoA dehydrogenase short chain	ACADS	acyl-CoA dehydrogenase, C-2 to C-3 short chain	ACAD3,"SCAD"	No	No	ALFRED:LO044475Y,"Comparative Toxicogenomics Database:35","Ensembl:ENSG00000122971","GenAtlas:ACADS","GeneCard:ACADS","GO:GO:0004085","GO:GO:0005739","GO:GO:0006118","GO:GO:0006629","GO:GO:0006631","GO:GO:0006635","GO:GO:0008152","GO:GO:0050660","HGNC:90","HumanCyc Gene:HS04619","ModBase:P16219","MutDB:ACADS","NCBI Gene:35","OMIM:201470","OMIM:606885","RefSeq DNA:NG_007991","RefSeq DNA:NT_009775"…	No	chr12	121163544	121177811	120725738	120740008
PA24427	36	91	ENSG00000196177	acyl-CoA dehydrogenase short/branched chain	ACADSB	acyl-CoA dehydrogenase, short/branched chain	ACAD7,"SBCAD"	No	No	ALFRED:LO047331S,"Comparative Toxicogenomics Database:36","Ensembl:ENSG00000196177","GenAtlas:ACADSB","GeneCard:ACADSB","GO:GO:0003995","GO:GO:0005739","GO:GO:0006118","GO:GO:0006629","GO:GO:0006631","GO:GO:0008152","GO:GO:0050660","HGNC:91","HumanCyc Gene:HS10828","ModBase:P45954","MutDB:ACADSB","NCBI Gene:36","OMIM:600301","OMIM:610006","RefSeq DNA:NG_008003","RefSeq DNA:NT_030059","RefSeq Prot…	No	chr10	124768429	124817806	123008913	123058290
PA24428	37	92	ENSG00000072778	acyl-CoA dehydrogenase very long chain	ACADVL	acyl-CoA dehydrogenase, very long chain	ACAD6,"LCACD","VLCAD"	No	No	Comparative Toxicogenomics Database:37,"Ensembl:ENSG00000072778","GenAtlas:ACADVL","GeneCard:ACADVL","GO:GO:0004466","GO:GO:0005739","GO:GO:0006118","GO:GO:0006629","GO:GO:0006631","GO:GO:0006635","GO:GO:0008152","GO:GO:0015980","GO:GO:0050660","HGNC:92","HumanCyc Gene:HS01081","ModBase:P49748","MutDB:ACADVL","NCBI Gene:37","OMIM:201475","OMIM:609575","RefSeq DNA:NG_007975","RefSeq DNA:NT_010718"…	No	chr17	7120444	7128586	7217125	7225267
PA24616	176	319	ENSG00000157766	aggrecan	ACAN	aggrecan proteoglycan	AGC1,"CSPG1","CSPGCP","MSK16"	No	No	ALFRED:LO004069T,"ALFRED:LO020295S","Comparative Toxicogenomics Database:176","Ensembl:ENSG00000157766","GenAtlas:AGC1","GeneCard:ACAN","GeneCard:AGC1","GO:GO:0001501","GO:GO:0005488","GO:GO:0005529","GO:GO:0005540","GO:GO:0005576","GO:GO:0005578","GO:GO:0006508","GO:GO:0007155","GO:GO:0030021","GO:GO:0030198","HGNC:319","HumanCyc Gene:HS08240","MutDB:AGC1","NCBI Gene:176","OMIM:155760","OMIM:165…	No	chr15	89346674	89418585	88803442	88875354
PA26406	9744	16467	ENSG00000072818	ArfGAP with coiled-coil, ankyrin repeat and PH domains 1	ACAP1		CENTB1,"KIAA0050"	No	No	ALFRED:LO066171V,"Comparative Toxicogenomics Database:9744","Ensembl:ENSG00000072818","GenAtlas:CENTB1","GeneCard:ACAP1","GeneCard:CENTB1","GO:GO:0004629","GO:GO:0005096","GO:GO:0005515","GO:GO:0006629","GO:GO:0007242","GO:GO:0008060","GO:GO:0008270","GO:GO:0015031","GO:GO:0032312","GO:GO:0043087","GO:GO:0046872","HGNC:16467","HumanCyc Gene:HS01084","MutDB:CENTB1","NCBI Gene:9744","OMIM:607763","…	No	chr17	7239848	7254797	7336506	7354944
PA26407	23527	16469	ENSG00000114331	ArfGAP with coiled-coil, ankyrin repeat and PH domains 2	ACAP2		CENTB2,"CNT-B2","KIAA0041"	No	No	ALFRED:LO023089W,"Comparative Toxicogenomics Database:23527","Ensembl:ENSG00000114331","GenAtlas:CENTB2","GeneCard:ACAP2","GeneCard:CENTB2","GO:GO:0005096","GO:GO:0008060","GO:GO:0008270","GO:GO:0032312","GO:GO:0043087","GO:GO:0046872","HGNC:16469","HumanCyc Gene:HS03756","MutDB:CENTB2","NCBI Gene:23527","OMIM:607766","RefSeq DNA:NT_005535","RefSeq DNA:NT_029928","RefSeq Protein:NP_036419","RefSe…	No	chr3	194995465	195163817	195274736	195443176
PA26408	116983	16754	ENSG00000131584	ArfGAP with coiled-coil, ankyrin repeat and PH domains 3	ACAP3		CENTB5,"KIAA1716"	No	No	ALFRED:LO217828C,"Comparative Toxicogenomics Database:116983","Ensembl:ENSG00000131584","GenAtlas:CENTB5","GeneCard:ACAP3","GeneCard:CENTB5","GO:GO:0005096","GO:GO:0008060","GO:GO:0008270","GO:GO:0032312","GO:GO:0043087","GO:GO:0046872","HGNC:16754","HumanCyc Gene:HS13389","MutDB:CENTB5","NCBI Gene:116983","RefSeq DNA:NT_004350","RefSeq Protein:NP_085152","RefSeq RNA:NM_030649","UCSC Genome Brows…	No	chr1	1227764	1243304	1292384	1307925
PA24431	38	93	ENSG00000075239	acetyl-CoA acetyltransferase 1	ACAT1	acetoacetyl Coenzyme A thiolase	ACAT,"THIL"	No	No	ALFRED:LO046751X,"Comparative Toxicogenomics Database:38","Ensembl:ENSG00000075239","GenAtlas:ACAT1","GeneCard:ACAT1","GO:GO:0003985","GO:GO:0005739","GO:GO:0008415","GO:GO:0016740","HGNC:93","HumanCyc Gene:HS01167","ModBase:P24752","MutDB:ACAT1","NCBI Gene:38","OMIM:203750","OMIM:607809","RefSeq DNA:NG_009888","RefSeq DNA:NT_033899","RefSeq Protein:NP_000010","RefSeq RNA:NM_000019","UCSC Genome …	No	chr11	107992258	108018895	108121531	108148168
PA19	39	94	ENSG00000120437	acetyl-CoA acetyltransferase 2	ACAT2	acetoacetyl Coenzyme A thiolase		No	No	ALFRED:LO218433V,"Comparative Toxicogenomics Database:39","Ensembl:ENSG00000120437","GenAtlas:ACAT2","GeneCard:ACAT2","GO:GO:0003985","GO:GO:0005737","GO:GO:0006629","GO:GO:0008415","GO:GO:0016740","HGNC:94","HumanCyc Gene:HS04399","ModBase:Q9BWD1","MutDB:ACAT2","NCBI Gene:39","OMIM:100678","RefSeq DNA:NG_023389","RefSeq DNA:NT_025741","RefSeq Protein:NP_005882","RefSeq RNA:NM_005891","UCSC Genom…	No	chr6	160182989	160200087	159761957	159779112
PA28803	64746	15453	ENSG00000182827	acyl-CoA binding domain containing 3	ACBD3	PBR- and PKA-associated protein 7	GCP60,"GOCAP1","GOLPH1","PAP7"	No	No	ALFRED:LO028324T,"Comparative Toxicogenomics Database:64746","Ensembl:ENSG00000182827","GenAtlas:ACBD3","GeneCard:ACBD3","GO:GO:0000062","GO:GO:0005739","GO:GO:0006694","GO:GO:0006810","GO:GO:0016021","HGNC:15453","ModBase:Q9H3P7","MutDB:ACBD3","NCBI Gene:64746","OMIM:606809","RefSeq DNA:NT_167186","RefSeq Protein:NP_073572","RefSeq RNA:NM_022735","UCSC Genome Browser:NM_022735","UniProtKB:Q9H3P7"	No	chr1	226332380	226374423	226144679	226186722
PA134897893	79777	23337	ENSG00000181513	acyl-CoA binding domain containing 4	ACBD4		FLJ13322	No	Yes	ALFRED:LO011315L,"Comparative Toxicogenomics Database:79777","Ensembl:ENSG00000181513","GeneCard:ACBD4","GO:GO:0000062","HGNC:23337","HumanCyc Gene:HS11627","ModBase:Q8NC06","NCBI Gene:79777","RefSeq DNA:NT_010783","RefSeq Protein:NP_001129176","RefSeq Protein:NP_001129177","RefSeq Protein:NP_001129178","RefSeq Protein:NP_001129179","RefSeq Protein:NP_078998","RefSeq RNA:NM_001135704","RefSeq RNA…	No	chr17	43209967	43221548	45132600	45144181
PA134892991	91452	23338	ENSG00000107897	acyl-CoA binding domain containing 5	ACBD5		DKFZp434A2417,"KIAA1996"	No	No	ALFRED:LO039822Y,"Comparative Toxicogenomics Database:91452","Ensembl:ENSG00000107897","GeneCard:ACBD5","GO:GO:0000062","HGNC:23338","HumanCyc Gene:HS03043","ModBase:Q5T8D3","NCBI Gene:91452","RefSeq DNA:NT_008705","RefSeq Protein:NP_001035938","RefSeq Protein:NP_663736","RefSeq RNA:NM_001042473","RefSeq RNA:NM_145698","RefSeq RNA:NR_024150","UniProtKB:Q5T8D3","UniProtKB:Q8NCM9"	No	chr10	27484143	27531068	27182624	27248674
PA134925459	84320	23339	ENSG00000135847	acyl-CoA binding domain containing 6	ACBD6		MGC2404	No	No	ALFRED:LO008160P,"Ensembl:ENSG00000135847","GeneCard:ACBD6","GO:GO:0000062","HGNC:23339","HumanCyc Gene:HS06073","ModBase:Q9BR61","NCBI Gene:84320","RefSeq DNA:NT_004487","RefSeq Protein:NP_115736","RefSeq RNA:NM_032360","UniProtKB:Q9BR61"	No	chr1	180257352	180472022	180269663	180502967
PA134884059	414149	17715	ENSG00000176244	acyl-CoA binding domain containing 7	ACBD7		FLJ38219,"bA455B2.2"	No	No	ALFRED:LO027558B,"Comparative Toxicogenomics Database:414149","Ensembl:ENSG00000176244","GeneCard:ACBD7","GO:GO:0000062","HGNC:17715","ModBase:Q8N6N7","NCBI Gene:414149","RefSeq DNA:NT_008705","RefSeq Protein:NP_001034933","RefSeq RNA:NM_001039844","UniProtKB:Q8N6N7"	No	chr10	15057071	15130783	15075475	15088776
PA162375284	84680	23989	ENSG00000110455	1-aminocyclopropane-1-carboxylate synthase homolog (inactive)	ACCS	1-aminocyclopropane-1-carboxylate synthase homolog (Arabidopsis)(non-functional)	ACS,"PHACS"	No	No	ALFRED:LO161351R,"Ensembl:ENSG00000110455","GeneCard:ACCS","GO:GO:0003824","GO:GO:0009058","GO:GO:0016769","GO:GO:0016847","GO:GO:0030170","GO:GO:0034100","GO:GO:0042803","HGNC:23989","HumanCyc Gene:HS03314","ModBase:Q96QU6","NCBI Gene:84680","OMIM:608405","RefSeq DNA:NT_009237","RefSeq Protein:NP_001120691","RefSeq Protein:NP_115981","RefSeq RNA:NM_001127219","RefSeq RNA:NM_032592","UniProtKB:Q9…	No	chr11	44087729	44105791	44066118	44084237
PA164714805	390110	34391	ENSG00000205126	1-aminocyclopropane-1-carboxylate synthase homolog (inactive) like	ACCSL	1-aminocyclopropane-1-carboxylate synthase homolog (Arabidopsis)(non-functional)-like		No	No	ALFRED:LO085819F,"Ensembl:ENSG00000205126","GeneCard:ACCSL","GO:GO:0003824","GO:GO:0009058","GO:GO:0016769","GO:GO:0016847","GO:GO:0030170","HGNC:34391","NCBI Gene:390110","RefSeq DNA:NT_009237","RefSeq Protein:NP_001027025","RefSeq RNA:NM_001031854","UniProtKB:Q3C1W0","UniProtKB:Q4AC99"	No	chr11	44069531	44081527	43920987	44060667
PA134882431	65057	25070	ENSG00000102977	ACD shelterin complex subunit and telomerase recruitment factor	ACD	ACD, shelterin complex subunit and telomerase recruitment factor,"POT1 and TIN2 organizing protein","TIN2 interacting protein 1","adrenocortical dysplasia homolog (mouse)"	Pip1,"Ptop","Tint1","Tpp1"	No	No	Ensembl:ENSG00000102977,"GeneCard:ACD","GO:GO:0000723","GO:GO:0000781","GO:GO:0000783","GO:GO:0003677","GO:GO:0005634","GO:GO:0005694","HGNC:25070","HumanCyc Gene:HS12503","ModBase:Q96AP0","NCBI Gene:65057","OMIM:609377","RefSeq DNA:NT_010498","RefSeq Protein:NP_001075955","RefSeq Protein:NP_001075956","RefSeq Protein:NP_075065","RefSeq RNA:NM_001082486","RefSeq RNA:NM_001082487","RefSeq RNA:NM_0…	No	chr16	67691415	67694718	67657512	67660815
PA139	1636	2707	ENSG00000159640	angiotensin I converting enzyme	ACE	peptidyl-dipeptidase A	ACE1,"CD143","DCP1"	Yes	Yes	ALFRED:LO000205H,"Comparative Toxicogenomics Database:1636","Ensembl:ENSG00000159640","GenAtlas:ACE","GeneCard:ACE","GO:GO:0004180","GO:GO:0004246","GO:GO:0005624","GO:GO:0005625","GO:GO:0005886","GO:GO:0005975","GO:GO:0006508","GO:GO:0008217","GO:GO:0008270","GO:GO:0016020","GO:GO:0016021","GO:GO:0016798","GO:GO:0031404","GO:GO:0046872","HGNC:2707","HumanCyc Gene:HS08412","ModBase:P12821","ModBa…	No	chr17	61554422	61575741	63477061	63498380
PA425	59272	13557	ENSG00000130234	angiotensin I converting enzyme 2	ACE2	peptidyl-dipeptidase A		No	Yes	ALFRED:LO008684A,"Ensembl:ENSG00000130234","GenAtlas:ACE2","GeneCard:ACE2","GO:GO:0001618","GO:GO:0004180","GO:GO:0004246","GO:GO:0005515","GO:GO:0005576","GO:GO:0006508","GO:GO:0008270","GO:GO:0016020","GO:GO:0016021","GO:GO:0031404","GO:GO:0046718","GO:GO:0046872","HGNC:13557","HumanCyc Gene:HS05358","ModBase:Q9BYF1","MutDB:ACE2","NCBI Gene:59272","OMIM:300335","RefSeq DNA:NG_012575","RefSeq DN…	No	chrX	15579156	15620192	15494525	15602069
PA164714838	125981	18356	ENSG00000167769	alkaline ceramidase 1	ACER1		ASAH3	No	No	ALFRED:LO144661W,"Comparative Toxicogenomics Database:125981","Ensembl:ENSG00000167769","GeneCard:ACER1","GO:GO:0000139","GO:GO:0005783","GO:GO:0005789","GO:GO:0006665","GO:GO:0016020","GO:GO:0016021","GO:GO:0016787","GO:GO:0017040","GO:GO:0019216","GO:GO:0046514","HGNC:18356","HumanCyc Gene:HS15598","ModBase:Q8TDN7","NCBI Gene:125981","OMIM:613491","RefSeq DNA:NT_011255","RefSeq Protein:NP_59799…	No	chr19	6306510	6333640	6306142	6360359
PA164714853	340485	23675	ENSG00000177076	alkaline ceramidase 2	ACER2		ALKCDase2,"ASAH3L","FLJ41587"	No	No	ALFRED:LO018487C,"Comparative Toxicogenomics Database:340485","Ensembl:ENSG00000177076","GeneCard:ACER2","GO:GO:0000139","GO:GO:0005789","GO:GO:0005794","GO:GO:0006629","GO:GO:0006672","GO:GO:0016020","GO:GO:0016021","GO:GO:0016787","GO:GO:0016811","GO:GO:0017040","HGNC:23675","ModBase:Q5QJU3","NCBI Gene:340485","OMIM:613492","RefSeq DNA:NT_008413","RefSeq Protein:NP_001010887","RefSeq RNA:NM_001…	No	chr9	19408925	19452618	19408927	19455173
PA33256	55331	16066	ENSG00000078124	alkaline ceramidase 3	ACER3	alkaline phytoceramidase	APHC,"FLJ11238","PHCA"	No	No	Ensembl:ENSG00000078124,"GenAtlas:PHCA","GeneCard:ACER3","GeneCard:PHCA","GO:GO:0000139","GO:GO:0003735","GO:GO:0005622","GO:GO:0005783","GO:GO:0005789","GO:GO:0005794","GO:GO:0005840","GO:GO:0006412","GO:GO:0006672","GO:GO:0016020","GO:GO:0016021","GO:GO:0016787","GO:GO:0016811","HGNC:16066","HumanCyc Gene:HS01273","ModBase:Q9NUN7","MutDB:PHCA","NCBI Gene:55331","RefSeq DNA:NT_033927","RefSeq DN…	No	chr11	76571917	76734850	76860873	77026797
PA20	43	108	ENSG00000087085	acetylcholinesterase (Cartwright blood group)	ACHE	Yt blood group,"acetylcholinesterase (Yt blood group)"	YT	No	Yes	ALFRED:LO110029N,"Comparative Toxicogenomics Database:43","Ensembl:ENSG00000087085","GenAtlas:ACHE","GeneCard:ACHE","GO:GO:0001507","GO:GO:0001540","GO:GO:0003990","GO:GO:0004104","GO:GO:0004759","GO:GO:0005576","GO:GO:0005605","GO:GO:0006260","GO:GO:0007155","GO:GO:0007416","GO:GO:0007517","GO:GO:0008283","GO:GO:0009611","GO:GO:0016020","GO:GO:0016787","GO:GO:0042135","GO:GO:0042166","GO:GO:0042…	No	chr7	100487615	100493754	100889994	100896133
PA134912489	22985	17066	ENSG00000100813	apoptotic chromatin condensation inducer 1	ACIN1	functional spliceosome-associated protein 152	ACINUS,"KIAA0670","fSAP152"	No	No	ALFRED:LO001421I,"Comparative Toxicogenomics Database:22985","Ensembl:ENSG00000100813","GeneCard:ACIN1","GO:GO:0000166","GO:GO:0003677","GO:GO:0005634","GO:GO:0006915","GO:GO:0016887","GO:GO:0019899","GO:GO:0030218","GO:GO:0030263","GO:GO:0045657","HGNC:17066","HumanCyc Gene:HS02147","ModBase:Q9UKV3","NCBI Gene:22985","OMIM:604562","RefSeq DNA:NT_026437","RefSeq Protein:NP_001158286","RefSeq Prot…	No	chr14	23527773	23564823	23058564	23095614
PA28451	2532	4035	ENSG00000213088	atypical chemokine receptor 1 (Duffy blood group)	ACKR1	atypical chemokine receptor 1	CCBP1,"CD234","DARC","Dfy","FY","GPD"	No	No	ALFRED:LO000387S,"Comparative Toxicogenomics Database:2532","Ensembl:ENSG00000213088","GenAtlas:DARC","GeneCard:DARC","GO:GO:0001584","GO:GO:0004950","GO:GO:0005886","GO:GO:0006952","GO:GO:0007165","GO:GO:0007186","GO:GO:0016021","HGNC:4035","IUPHAR Receptor:316","ModBase:Q9UQE1","MutDB:DARC","NCBI Gene:2532","OMIM:110700","OMIM:611162","OMIM:611862","RefSeq DNA:NG_011626","RefSeq DNA:NT_004487",…	No	chr1	159173803	159176290	159204013	159206500
PA26139	1238	1565	ENSG00000144648	atypical chemokine receptor 2	ACKR2		CCBP2,"CCR10","CCR9","CMKBR9","D6"	No	No	ALFRED:LO056516X,"Comparative Toxicogenomics Database:1238","Ensembl:ENSG00000144648","GenAtlas:CCBP2","GeneCard:CCBP2","GO:GO:0001584","GO:GO:0004872","GO:GO:0005886","GO:GO:0005887","GO:GO:0006935","GO:GO:0006955","GO:GO:0007165","GO:GO:0007186","GO:GO:0007275","GO:GO:0016493","GO:GO:0016494","HGNC:1565","HumanCyc Gene:HS07187","IUPHAR Receptor:314","ModBase:O00590","MutDB:CCBP2","NCBI Gene:123…	No	chr3	42850964	42908775	42809472	42867283
PA162383053	57007	23692	ENSG00000144476	atypical chemokine receptor 3	ACKR3		CMKOR1,"CXCR7","GPR159","RDC1"	No	No	ALFRED:LO021644R,"Ensembl:ENSG00000144476","GeneCard:CXCR7","GO:GO:0004872","GO:GO:0004930","GO:GO:0005515","GO:GO:0005886","GO:GO:0007165","GO:GO:0007186","GO:GO:0008150","GO:GO:0016021","GO:GO:0044419","HGNC:23692","IUPHAR Receptor:80","ModBase:P25106","NCBI Gene:57007","OMIM:610376","RefSeq DNA:NT_005120","RefSeq Protein:NP_064707","RefSeq RNA:NM_020311","UniProtKB:P25106"	No	chr2	237469424	237491001	236537131	236582358
PA35036	51554	1611	ENSG00000129048	atypical chemokine receptor 4	ACKR4		CCBP2,"CCR11","CCRL1","CCX-CKR","PPR1","VSHK1"	No	No	Comparative Toxicogenomics Database:51554,"Ensembl:ENSG00000129048","GenAtlas:CCRL1","GeneCard:CCRL1","GO:GO:0001584","GO:GO:0004872","GO:GO:0005886","GO:GO:0005887","GO:GO:0006935","GO:GO:0006955","GO:GO:0007165","GO:GO:0007186","GO:GO:0016493","HGNC:1611","HumanCyc Gene:HS05240","IUPHAR Receptor:315","ModBase:Q9NPB9","MutDB:CCRL1","NCBI Gene:51554","OMIM:606065","RefSeq DNA:NT_005612","RefSeq P…	No	chr3	132316081	132321488	132597237	132602644
PA24440	46	114		acrocallosal syndrome	ACLS			No	No	Comparative Toxicogenomics Database:46,"GenAtlas:ACLS","GeneCard:ACLS","HGNC:114","MutDB:ACLS","NCBI Gene:46","OMIM:200990"	No	chr12
PA24441	47	115	ENSG00000131473	ATP citrate lyase	ACLY	ATP citrate synthase	ACL,"ATPCL","CLATP"	No	No	ALFRED:LO073844A,"Comparative Toxicogenomics Database:47","Ensembl:ENSG00000131473","GenAtlas:ACLY","GeneCard:ACLY","GO:GO:0000166","GO:GO:0000287","GO:GO:0003824","GO:GO:0003878","GO:GO:0005524","GO:GO:0006101","GO:GO:0006200","GO:GO:0008152","GO:GO:0008610","GO:GO:0009346","GO:GO:0015936","GO:GO:0016740","HGNC:115","HumanCyc Gene:HS05535","ModBase:P53396","MutDB:ACLY","NCBI Gene:47","OMIM:10872…	No	chr17	40023169	40086795	41866916	41930542
PA134973312	130013	19288	ENSG00000153086	aminocarboxymuconate semialdehyde decarboxylase	ACMSD			No	No	ALFRED:LO022470P,"Comparative Toxicogenomics Database:130013","Ensembl:ENSG00000153086","GeneCard:ACMSD","GO:GO:0001760","GO:GO:0005829","GO:GO:0008152","GO:GO:0016829","GO:GO:0046874","HGNC:19288","HumanCyc Gene:HS14455","ModBase:Q8TDX5","NCBI Gene:130013","OMIM:608889","RefSeq DNA:NT_022135","RefSeq Protein:NP_612199","RefSeq RNA:NM_138326","UniProtKB:Q8TDX5"	No	chr2	135595994	135659604	134838319	134902906
PA24442	48	117	ENSG00000122729	aconitase 1	ACO1	aconitase 1, soluble,"aconitate hydratase, cytoplasmic","cytosplasmic aconitase","soluble aconitase"	IREB1,"IREBP","IRP1"	No	No	ALFRED:LO038357A,"Comparative Toxicogenomics Database:48","Ensembl:ENSG00000122729","GenAtlas:ACO1","GeneCard:ACO1","GO:GO:0003723","GO:GO:0003994","GO:GO:0005506","GO:GO:0005737","GO:GO:0006099","GO:GO:0008152","GO:GO:0016829","GO:GO:0046872","GO:GO:0051539","HGNC:117","HumanCyc Gene:HS04597","ModBase:P21399","MutDB:ACO1","NCBI Gene:48","OMIM:100880","RefSeq DNA:NT_008413","RefSeq Protein:NP_002…	No	chr9	32384601	32450834	32384603	32450836
PA24443	50	118	ENSG00000100412	aconitase 2	ACO2	aconitase 2, mitochondrial,"aconitate hydratase, mitochondrial","mitochondrial aconitase"	ACONM	No	No	ALFRED:LO083083W,"Comparative Toxicogenomics Database:50","Ensembl:ENSG00000100412","GenAtlas:ACO2","GeneCard:ACO2","GO:GO:0003994","GO:GO:0005506","GO:GO:0005739","GO:GO:0006091","GO:GO:0006099","GO:GO:0006101","GO:GO:0008152","GO:GO:0016829","GO:GO:0046872","GO:GO:0051539","HGNC:118","HumanCyc Gene:HS02077","ModBase:Q99798","MutDB:ACO2","NCBI Gene:50","OMIM:100850","RefSeq DNA:NT_011520","RefSe…	No	chr22	41865099	41924993	41469125	41528989
PA162392282	730249	33904	ENSG00000102794	aconitate decarboxylase 1	ACOD1	immunoresponsive 1 homolog (mouse)	CAD,"IRG1"	No	No	ALFRED:LO072834Y,"Ensembl:ENSG00000102794","GeneCard:IRG1","GO:GO:0019543","GO:GO:0032496","GO:GO:0047547","HGNC:33904","NCBI Gene:730249","RefSeq DNA:NT_024524","RefSeq Protein:XP_001127275","RefSeq Protein:XP_001133269","RefSeq Protein:XP_001722347","RefSeq RNA:XM_001127275","RefSeq RNA:XM_001133269","RefSeq RNA:XM_001722295"	No	chr13	77522694	77532777	76948559	76958642
PA162375318	641371	33128	ENSG00000184227	acyl-CoA thioesterase 1	ACOT1		ACH2,"CTE-1","LACH2"	No	No	Ensembl:ENSG00000184227,"GeneCard:ACOT1","GO:GO:0000038","GO:GO:0001676","GO:GO:0004091","GO:GO:0005737","GO:GO:0005829","GO:GO:0006629","GO:GO:0006637","GO:GO:0016290","GO:GO:0016787","GO:GO:0016790","HGNC:33128","ModBase:Q86TX2","NCBI Gene:641371","RefSeq DNA:NT_026437","RefSeq Protein:NP_001032238","RefSeq RNA:NM_001037161","UniProtKB:Q86TX2"	No	chr14	74003862	74010503	73493021	73543799
PA38303	26027	18156	ENSG00000162390	acyl-CoA thioesterase 11	ACOT11	StAR-related lipid transfer (START) domain containing 14	BFIT,"BFIT1","KIAA0707","STARD14","THEA","THEM1"	No	No	ALFRED:LO038227W,"Comparative Toxicogenomics Database:26027","Ensembl:ENSG00000162390","GenAtlas:ACOT11","GeneCard:ACOT11","GO:GO:0004759","GO:GO:0005737","GO:GO:0006631","GO:GO:0007242","GO:GO:0009266","GO:GO:0016291","GO:GO:0016787","HGNC:18156","HumanCyc Gene:HS08667","ModBase:Q8WXI4","MutDB:ACOT11","NCBI Gene:26027","OMIM:606803","RefSeq DNA:NT_032977","RefSeq Protein:NP_056362","RefSeq Prote…	No	chr1	55007930	55100417	54548134	54634744
PA142672657	134526	24436	ENSG00000172497	acyl-CoA thioesterase 12	ACOT12	StAR-related lipid transfer (START) domain containing 15	Cach,"STARD15","THEAL"	No	No	Comparative Toxicogenomics Database:134526,"Ensembl:ENSG00000172497","GeneCard:ACOT12","GO:GO:0003986","GO:GO:0004759","GO:GO:0005524","GO:GO:0005829","GO:GO:0006629","GO:GO:0006637","GO:GO:0016787","HGNC:24436","HumanCyc Gene:HS10529","ModBase:Q8WYK0","NCBI Gene:134526","RefSeq DNA:NT_006713","RefSeq Protein:NP_570123","RefSeq RNA:NM_130767","UniProtKB:Q5FWE9","UniProtKB:Q8WYK0"	No	chr5	80625731	80689988	81309045	81394174
PA165617655	55856	20999	ENSG00000112304	acyl-CoA thioesterase 13	ACOT13		HT012,"THEM2"	No	No	ALFRED:LO037900T,"Comparative Toxicogenomics Database:55856","Ensembl:ENSG00000112304","GeneCard:ACOT13","GeneCard:THEM2","GO:GO:0016787","HGNC:20999","HumanCyc Gene:HS03554","ModBase:Q9NPJ3","MutDB:THEM2","NCBI Gene:55856","RefSeq DNA:NT_007592","RefSeq Protein:AAF67006","RefSeq Protein:AAF67651","RefSeq Protein:AAH00894","RefSeq Protein:AAK07529","RefSeq Protein:BAA91215","RefSeq Protein:CAD925…	No	chr6	24667263	24705297	24667035	24705069
PA142672653	10965	18431	ENSG00000119673	acyl-CoA thioesterase 2	ACOT2	mitochondrial acyl-CoA thioesterase 1	Mte1,"ZAP128"	No	No	Comparative Toxicogenomics Database:10965,"Ensembl:ENSG00000119673","GeneCard:ACOT2","GO:GO:0004759","GO:GO:0005777","GO:GO:0006629","GO:GO:0006637","GO:GO:0016290","GO:GO:0016291","GO:GO:0016787","HGNC:18431","HumanCyc Gene:HS04318","NCBI Gene:10965","OMIM:609972","RefSeq DNA:NT_026437","RefSeq Protein:NP_006812","RefSeq RNA:NM_006821","UniProtKB:P49753"	No	chr14	74034324	74042362	73567620	73575658
PA142672654	122970	19748	ENSG00000177465	acyl-CoA thioesterase 4	ACOT4		FLJ31235,"PTE-Ib","PTE2B"	No	No	ALFRED:LO271222Q,"Comparative Toxicogenomics Database:122970","Ensembl:ENSG00000177465","GeneCard:ACOT4","GO:GO:0004759","GO:GO:0005777","GO:GO:0006629","GO:GO:0016290","GO:GO:0016787","HGNC:19748","HumanCyc Gene:HS16863","ModBase:Q8N9L9","NCBI Gene:122970","RefSeq DNA:NT_026437","RefSeq Protein:NP_689544","RefSeq RNA:NM_152331","UniProtKB:Q8N9L9"	No	chr14	74058410	74062470	73591528	73595766
PA162375329	641372	33159	ENSG00000205669	acyl-CoA thioesterase 6	ACOT6		C14orf42	No	No	ALFRED:LO102629U,"Ensembl:ENSG00000205669","GeneCard:ACOT6","GO:GO:0004091","GO:GO:0005737","GO:GO:0005829","GO:GO:0016787","HGNC:33159","ModBase:Q3I5F7","NCBI Gene:641372","RefSeq DNA:NT_026437","RefSeq Protein:NP_001032239","RefSeq RNA:NM_001037162","UniProtKB:Q3I5F7"	No	chr14	74083548	74086592	73612276	73619929
PA142672655	11332	24157	ENSG00000097021	acyl-CoA thioesterase 7	ACOT7	brain acyl CoA hydrolase	ACH1,"ACT","BACH","CTE-II","LACH1","MGC1126","hBACH"	No	Yes	ALFRED:LO056053T,"Comparative Toxicogenomics Database:11332","Ensembl:ENSG00000097021","GeneCard:ACOT7","GO:GO:0000062","GO:GO:0004759","GO:GO:0005737","GO:GO:0005739","GO:GO:0006629","GO:GO:0016290","GO:GO:0016787","HGNC:24157","HumanCyc Gene:HS01875","ModBase:Q5JYL6","NCBI Gene:11332","OMIM:602587","RefSeq DNA:NT_021937","RefSeq Protein:NP_009205","RefSeq Protein:NP_863654","RefSeq Protein:NP_8…	No	chr1	6324332	6453826	6264272	6393766
PA33941	10005	15919	ENSG00000101473	acyl-CoA thioesterase 8	ACOT8	Nef (lentivirus myristoylated factor) associated protein 1,"choloyl-CoA hydrolase"	NAP1,"PTE-2","PTE1","hACTE-III","hTE"	No	No	ALFRED:LO037786F,"Comparative Toxicogenomics Database:10005","Ensembl:ENSG00000101473","GenAtlas:ACOT8","GeneCard:ACOT8","GO:GO:0004759","GO:GO:0005515","GO:GO:0005777","GO:GO:0006629","GO:GO:0006637","GO:GO:0008778","GO:GO:0016290","GO:GO:0016291","GO:GO:0016787","GO:GO:0019735","HGNC:15919","HumanCyc Gene:HS02282","ModBase:O14734","MutDB:ACOT8","NCBI Gene:10005","OMIM:608123","RefSeq DNA:NT_011…	No	chr20	44470360	44486048	45841721	45857409
PA142672656	23597	17152	ENSG00000123130	acyl-CoA thioesterase 9	ACOT9		ACATE2,"CGI-16","MT-ACT48"	No	No	ALFRED:LO020555R,"Comparative Toxicogenomics Database:23597","Ensembl:ENSG00000123130","GeneCard:ACOT9","GO:GO:0003986","GO:GO:0004759","GO:GO:0005515","GO:GO:0005739","GO:GO:0006637","GO:GO:0016787","HGNC:17152","HumanCyc Gene:HS04631","ModBase:Q9Y305","NCBI Gene:23597","RefSeq DNA:NG_016780","RefSeq DNA:NT_167197","RefSeq Protein:NP_001028755","RefSeq Protein:NP_001032248","RefSeq RNA:NM_001033…	No	chrX	23721777	23784592	23701055	23743290
PA21	51	119	ENSG00000161533	acyl-CoA oxidase 1	ACOX1	acyl-CoA oxidase 1, palmitoyl,"palmitoyl-CoA oxidase"	PALMCOX	No	No	ALFRED:LO054170R,"Comparative Toxicogenomics Database:51","Ensembl:ENSG00000161533","GenAtlas:ACOX1","GeneCard:ACOX1","GO:GO:0003995","GO:GO:0003997","GO:GO:0005777","GO:GO:0006118","GO:GO:0006629","GO:GO:0006635","GO:GO:0006693","GO:GO:0009053","GO:GO:0016491","GO:GO:0050660","HGNC:119","HumanCyc Gene:HS08589","ModBase:Q15067","MutDB:ACOX1","NCBI Gene:51","OMIM:264470","OMIM:609751","RefSeq DNA:…	No	chr17	73937588	73975515	75941507	75979434
PA24444	8309	120	ENSG00000168306	acyl-CoA oxidase 2	ACOX2	3-alpha,7-alpha,12-alpha-trihydroxy-5-beta-cholestanoyl-CoA 24-hydroxylase,"acyl-CoA oxidase 2, branched chain","branched chain acyl-CoA oxidase","trihydroxycoprostanoyl-CoA oxidase"	BRCACOX,"BRCOX","THCCox"	No	No	ALFRED:LO061936Z,"Comparative Toxicogenomics Database:8309","Ensembl:ENSG00000168306","GenAtlas:ACOX2","GeneCard:ACOX2","GO:GO:0003995","GO:GO:0003997","GO:GO:0005777","GO:GO:0006118","GO:GO:0006629","GO:GO:0006631","GO:GO:0006635","GO:GO:0008206","GO:GO:0016491","GO:GO:0050660","HGNC:120","HumanCyc Gene:HS09732","ModBase:Q99424","MutDB:ACOX2","NCBI Gene:8309","OMIM:601641","RefSeq DNA:NT_022517"…	No	chr3	58490863	58522929	58505136	58537202
PA24445	8310	121	ENSG00000087008	acyl-CoA oxidase 3, pristanoyl	ACOX3			No	No	ALFRED:LO013351N,"Comparative Toxicogenomics Database:8310","Ensembl:ENSG00000087008","GenAtlas:ACOX3","GeneCard:ACOX3","GO:GO:0003995","GO:GO:0003997","GO:GO:0005777","GO:GO:0006118","GO:GO:0006629","GO:GO:0006631","GO:GO:0006635","GO:GO:0008206","GO:GO:0016491","GO:GO:0050660","HGNC:121","HumanCyc Gene:HS01547","ModBase:O15254","MutDB:ACOX3","NCBI Gene:8310","OMIM:603402","RefSeq DNA:NT_006051"…	No	chr4	8368009	8442452	8366263	8440725
PA134932567	55289	25621	ENSG00000153093	acyl-CoA oxidase like	ACOXL	acyl-CoA oxidase-like	FLJ11042	No	No	ALFRED:LO001159Q,"Ensembl:ENSG00000153093","GeneCard:ACOXL","HGNC:25621","HumanCyc Gene:HS07881","ModBase:Q9NUZ1","NCBI Gene:55289","RefSeq DNA:NT_022135","RefSeq Protein:NP_001098986","RefSeq Protein:NP_001136279","RefSeq Protein:NP_001136280","RefSeq RNA:NM_001105516","RefSeq RNA:NM_001142807","RefSeq RNA:NM_001142808","UniProtKB:B4DU63","UniProtKB:Q9NUZ1"	No	chr2	111490150	111875799	110732539	111118571
PA24446	52	122	ENSG00000143727	acid phosphatase 1	ACP1	acid phosphatase 1, soluble,"acid phosphatase of erythrocyte","low molecular weight phosphotyrosine protein phosphatase","red cell acid phosphatase"	HAAP,"LMW-PTP","LMWPTP"	No	No	ALFRED:LO000272L,"Comparative Toxicogenomics Database:52","Ensembl:ENSG00000143727","GenAtlas:ACP1","GeneCard:ACP1","GO:GO:0003993","GO:GO:0004725","GO:GO:0004726","GO:GO:0005625","GO:GO:0005737","GO:GO:0006470","GO:GO:0016787","HGNC:122","HumanCyc Gene:HS07096","ModBase:P24666","MutDB:ACP1","NCBI Gene:52","OMIM:171500","RefSeq DNA:NG_012035","RefSeq DNA:NT_022221","RefSeq Protein:NP_001035739","…	No	chr2	264869	278283	264869	278283
PA24447	53	123	ENSG00000134575	acid phosphatase 2, lysosomal	ACP2	lysosomal acid phosphatase	LAP	No	No	ALFRED:LO012775W,"Comparative Toxicogenomics Database:53","Ensembl:ENSG00000134575","GenAtlas:ACP2","GeneCard:ACP2","GO:GO:0003993","GO:GO:0005764","GO:GO:0005765","GO:GO:0016021","GO:GO:0016787","HGNC:123","HumanCyc Gene:HS05889","ModBase:P11117","MutDB:ACP2","NCBI Gene:53","OMIM:171650","RefSeq DNA:NG_023296","RefSeq DNA:NT_009237","RefSeq Protein:NP_001124536","RefSeq Protein:NP_001601","RefSe…	No	chr11	47260853	47270457	47239302	47248847
PA24450	93650	14376	ENSG00000142513	acid phosphatase 4	ACP4	acid phosphatase, testicular,"testicular acid phosphatase"	ACPT	No	No	Ensembl:ENSG00000142513,"GenAtlas:ACPT","GeneCard:ACPT","HGNC:14376","HumanCyc Gene:HS06930","ModBase:Q9BZG2","MutDB:ACPT","NCBI Gene:93650","OMIM:606362","RefSeq DNA:NT_011109","RefSeq Protein:NP_149059","RefSeq RNA:NM_033068","UCSC Genome Browser:NM_033068","UniProtKB:Q9BZG2"	No	chr19	51293672	51298481	50790415	50795224
PA24448	54	124	ENSG00000102575	acid phosphatase 5, tartrate resistant	ACP5	human purple acid phosphatase,"tartrate-resistant acid phosphatase"	HPAP,"TRAP"	No	Yes	ALFRED:LO184947H,"Comparative Toxicogenomics Database:54","Ensembl:ENSG00000102575","GenAtlas:ACP5","GeneCard:ACP5","GO:GO:0003993","GO:GO:0005506","GO:GO:0005764","GO:GO:0016021","GO:GO:0016787","GO:GO:0046872","HGNC:124","HumanCyc Gene:HS02398","ModBase:P13686","MutDB:ACP5","NCBI Gene:54","OMIM:171640","RefSeq DNA:NT_011295","RefSeq Protein:NP_001104504","RefSeq Protein:NP_001104505","RefSeq Pr…	No	chr19	11685475	11689801	11574660	11579008
PA134930830	51205	29609	ENSG00000162836	acid phosphatase 6, lysophosphatidic	ACP6	lysophosphatidic acid phosphatase	ACPL1,"LPAP"	No	No	ALFRED:LO081700Q,"Comparative Toxicogenomics Database:51205","Ensembl:ENSG00000162836","GeneCard:ACP6","GO:GO:0003993","GO:GO:0016787","HGNC:29609","HumanCyc Gene:HS08744","ModBase:Q9NPH0","NCBI Gene:51205","OMIM:611471","RefSeq DNA:NT_167185","RefSeq Protein:NP_057445","RefSeq RNA:NM_016361","UniProtKB:Q9NPH0"	No	chr1	147119168	147142634	147629658	147670543
PA166180560	390928	33781		acid phosphatase 7, tartrate resistant (putative)	ACP7	purple acid phosphatase long form 1	FLJ16165,"PAPL","PAPL1"	No	No	HGNC:33781,"NCBI Gene:390928"	No		0	0	0	0
PA24449	55	125	ENSG00000014257	acid phosphatase, prostate	ACPP	prostatic acid phosphatase	ACP-3,"ACP3","PAP"	No	No	ALFRED:LO048916C,"Comparative Toxicogenomics Database:55","Ensembl:ENSG00000014257","GenAtlas:ACPP","GeneCard:ACPP","GO:GO:0000074","GO:GO:0003993","GO:GO:0004725","GO:GO:0005576","GO:GO:0016787","HGNC:125","HumanCyc Gene:HS00360","ModBase:P15309","MutDB:ACPP","NCBI Gene:55","OMIM:171790","RefSeq DNA:NT_005612","RefSeq Protein:NP_001090","RefSeq Protein:NP_001127666","RefSeq RNA:NM_001099","RefSe…	No	chr3	132036211	132087146	132317367	132368765
PA24451	49	126	ENSG00000100312	acrosin	ACR	acrosin light and heavy chain prepropeptide,"preproacrosin"		No	No	ALFRED:LO186710X,"Ensembl:ENSG00000100312","GenAtlas:ACR","GeneCard:ACR","GO:GO:0003677","GO:GO:0004040","GO:GO:0004284","GO:GO:0005507","GO:GO:0005515","GO:GO:0005537","GO:GO:0006508","GO:GO:0007190","GO:GO:0007340","GO:GO:0007341","GO:GO:0008144","GO:GO:0008233","GO:GO:0008270","GO:GO:0042806","GO:GO:0043159","GO:GO:0043234","HGNC:126","HumanCyc Gene:HS02039","ModBase:P10323","MutDB:ACR","NCBI …	No	chr22	51176652	51183727	50738224	50745299
PA24452	84519	17195	ENSG00000111644	acrosin binding protein	ACRBP	cancer/testis antigen 23,"proacrosin binding protein sp32"	CT23,"OY-TES-1","SP32"	No	No	ALFRED:LO028796G,"Comparative Toxicogenomics Database:84519","Ensembl:ENSG00000111644","GenAtlas:ACRBP","GeneCard:ACRBP","GO:GO:0048240","HGNC:17195","HumanCyc Gene:HS12742","ModBase:Q8NEB7","MutDB:ACRBP","NCBI Gene:84519","OMIM:608352","RefSeq DNA:NT_009759","RefSeq Protein:NP_115878","RefSeq RNA:NM_032489","UCSC Genome Browser:NM_032489","UniProtKB:Q8NEB7"	No	chr12	6747241	6756594	6638076	6647414
PA24454	56	127	ENSG00000134940	acrosomal vesicle protein 1	ACRV1	sperm protein 10	D11S4365,"SP-10","SPACA2"	No	No	ALFRED:LO060147S,"Comparative Toxicogenomics Database:56","Ensembl:ENSG00000134940","GenAtlas:ACRV1","GeneCard:ACRV1","GO:GO:0007275","HGNC:127","HumanCyc Gene:HS05932","ModBase:P26436","MutDB:ACRV1","NCBI Gene:56","OMIM:102525","RefSeq DNA:NT_033899","RefSeq Protein:NP_001603","RefSeq Protein:NP_064454","RefSeq Protein:NP_064492","RefSeq Protein:NP_064493","RefSeq Protein:NP_064494","RefSeq Prot…	No	chr11	125542229	125550809	125672334	125680898
PA142672648	23205	29567	ENSG00000103740	acyl-CoA synthetase bubblegum family member 1	ACSBG1	bubblegum,"lipidosin","very long-chain acyl-CoA synthetase"	BG1,"BGM","FLJ30320","KIAA0631","MGC14352","hBG1","hsBG"	No	No	ALFRED:LO018376Z,"Comparative Toxicogenomics Database:23205","Ensembl:ENSG00000103740","GeneCard:ACSBG1","HGNC:29567","HumanCyc Gene:HS02532","ModBase:Q96GR2","NCBI Gene:23205","RefSeq DNA:NT_010194","RefSeq Protein:NP_001186306","RefSeq Protein:NP_055977","RefSeq RNA:NM_001199377","RefSeq RNA:NM_015162","UniProtKB:B3KNS7","UniProtKB:Q96GR2"	No	chr15	78463187	78527049	78167468	78234707
PA142672649	81616	24174	ENSG00000130377	acyl-CoA synthetase bubblegum family member 2	ACSBG2	bubblegum related protein	BGR,"DKFZp434K1635","PRTD-NY3"	No	No	ALFRED:LO027467A,"Ensembl:ENSG00000130377","GeneCard:ACSBG2","GO:GO:0003824","GO:GO:0008152","HGNC:24174","HumanCyc Gene:HS05377","ModBase:Q5FVE4","NCBI Gene:81616","RefSeq DNA:NT_011255","RefSeq Protein:NP_112186","RefSeq RNA:NM_030924","UniProtKB:Q5FVE4"	No	chr19	6135654	6193113	6135633	6193103
PA162375338	80221	26101	ENSG00000167107	acyl-CoA synthetase family member 2	ACSF2		ACSMW,"FLJ20920"	No	No	ALFRED:LO011247P,"ALFRED:LO066019W","Ensembl:ENSG00000167107","GeneCard:ACSF2","GO:GO:0000166","GO:GO:0005524","GO:GO:0005739","GO:GO:0006629","GO:GO:0006631","GO:GO:0008152","GO:GO:0016874","HGNC:26101","HumanCyc Gene:HS09511","ModBase:Q96CM8","NCBI Gene:80221","OMIM:610465","RefSeq DNA:NT_010783","RefSeq Protein:NP_079425","RefSeq RNA:NM_025149","UniProtKB:Q96CM8"	No	chr17	48503519	48552200	50426158	50474845
PA162375375	197322	27288	ENSG00000176715	acyl-CoA synthetase family member 3	ACSF3	malonyl-CoA synthetase		No	No	ALFRED:LO054098A,"Ensembl:ENSG00000176715","GeneCard:ACSF3","GO:GO:0000166","GO:GO:0003824","GO:GO:0005524","GO:GO:0005737","GO:GO:0005739","GO:GO:0006629","GO:GO:0006631","GO:GO:0008152","GO:GO:0016874","GO:GO:0016878","HGNC:27288","NCBI Gene:197322","RefSeq DNA:NT_010542","RefSeq Protein:NP_001120686","RefSeq Protein:NP_777577","RefSeq RNA:NM_001127214","RefSeq RNA:NM_174917","RefSeq RNA:NR_023…	No	chr16	89160217	89222171	89093809	89160556
PA27966	2180	3569	ENSG00000151726	acyl-CoA synthetase long chain family member 1	ACSL1	acyl-CoA synthetase long-chain family member 1,"lignoceroyl-CoA synthase","long-chain fatty-acid-coenzyme A ligase 1"	ACS1,"FACL1","FACL2","LACS","LACS1","LACS2"	No	No	ALFRED:LO014201I,"Comparative Toxicogenomics Database:2180","Ensembl:ENSG00000151726","GenAtlas:ACSL1","GeneCard:ACSL1","GO:GO:0000287","GO:GO:0004467","GO:GO:0005777","GO:GO:0006629","GO:GO:0006631","GO:GO:0007586","GO:GO:0008152","GO:GO:0016020","GO:GO:0016021","GO:GO:0016874","HGNC:3569","ModBase:P33121","MutDB:ACSL1","NCBI Gene:2180","OMIM:152425","RefSeq DNA:NT_016354","RefSeq Protein:NP_001…	No	chr4	185676749	185747215	184755595	184826593
PA27967	2181	3570	ENSG00000123983	acyl-CoA synthetase long chain family member 3	ACSL3	acyl-CoA synthetase long-chain family member 3	ACS3,"FACL3","PRO2194"	No	No	ALFRED:LO029397E,"Comparative Toxicogenomics Database:2181","Ensembl:ENSG00000123983","GenAtlas:ACSL3","GeneCard:ACSL3","GO:GO:0000287","GO:GO:0004321","GO:GO:0004467","GO:GO:0005777","GO:GO:0006629","GO:GO:0006631","GO:GO:0008152","GO:GO:0016020","GO:GO:0016021","GO:GO:0016874","HGNC:3570","HumanCyc Gene:HS04703","ModBase:O95573","MutDB:ACSL3","NCBI Gene:2181","OMIM:602371","RefSeq DNA:NT_005403…	No	chr2	223725732	223808119	222860984	222944624
PA27968	2182	3571	ENSG00000068366	acyl-CoA synthetase long chain family member 4	ACSL4	acyl-CoA synthetase long-chain family member 4,"lignoceroyl-CoA synthase","long-chain fatty-acid-Coenzyme A ligase 4"	ACS4,"FACL4","LACS4","MRX63","MRX68"	No	No	ALFRED:LO110086Q,"Comparative Toxicogenomics Database:2182","Ensembl:ENSG00000068366","GenAtlas:ACSL4","GeneCard:ACSL4","GO:GO:0000287","GO:GO:0004467","GO:GO:0005777","GO:GO:0006629","GO:GO:0006631","GO:GO:0007611","GO:GO:0008152","GO:GO:0016020","GO:GO:0016021","GO:GO:0016874","HGNC:3571","HumanCyc Gene:HS00935","ModBase:O60488","MutDB:ACSL4","NCBI Gene:2182","OMIM:300157","OMIM:300387","RefSeq…	No	chrX	108884564	108976621	109641330	109733403
PA27969	51703	16526	ENSG00000197142	acyl-CoA synthetase long chain family member 5	ACSL5	FACL5 for fatty acid coenzyme A ligase 5,"acyl-CoA synthetase long-chain family member 5","fatty-acid-Coenzyme A ligase, long-chain 5","long-chain acyl-CoA synthetase 5","long-chain fatty acid coenzyme A ligase 5"	ACS2,"ACS5","FACL5"	No	No	ALFRED:LO010778X,"Comparative Toxicogenomics Database:51703","Ensembl:ENSG00000197142","GenAtlas:ACSL5","GeneCard:ACSL5","GO:GO:0000287","GO:GO:0003824","GO:GO:0004467","GO:GO:0005777","GO:GO:0006629","GO:GO:0006631","GO:GO:0008152","GO:GO:0016020","GO:GO:0016021","GO:GO:0016874","HGNC:16526","HumanCyc Gene:HS01349","ModBase:Q9ULC5","MutDB:ACSL5","NCBI Gene:51703","OMIM:605677","RefSeq DNA:NT_030…	No	chr10	114133916	114188138	112374158	112428380
PA27970	23305	16496	ENSG00000164398	acyl-CoA synthetase long chain family member 6	ACSL6	acyl-CoA synthetase long-chain family member 6	ACS2,"FACL6","KIAA0837","LACS2","LACS5"	No	No	ALFRED:LO016686B,"Ensembl:ENSG00000164398","GenAtlas:ACSL6","GeneCard:ACSL6","GO:GO:0000287","GO:GO:0004467","GO:GO:0005741","GO:GO:0005777","GO:GO:0005778","GO:GO:0005792","GO:GO:0005886","GO:GO:0006629","GO:GO:0006637","GO:GO:0008152","GO:GO:0016021","GO:GO:0016874","HGNC:16496","HumanCyc Gene:HS11936","MutDB:ACSL6","NCBI Gene:23305","OMIM:604443","RefSeq DNA:NT_034772","RefSeq Protein:NP_00100…	No	chr5	131285666	131347761	131949973	132012068
PA25468	116285	18049	ENSG00000166743	acyl-CoA synthetase medium chain family member 1	ACSM1	acyl-CoA synthetase medium-chain family member 1	BUCS1,"MACS1"	No	No	ALFRED:LO004943U,"Comparative Toxicogenomics Database:116285","Ensembl:ENSG00000166743","GenAtlas:ACSM1","GeneCard:ACSM1","GO:GO:0003824","GO:GO:0008152","HGNC:18049","HumanCyc Gene:HS09445","ModBase:Q08AH1","MutDB:ACSM1","NCBI Gene:116285","RefSeq DNA:NT_010393","RefSeq Protein:NP_443188","RefSeq RNA:NM_052956","UCSC Genome Browser:NM_052956","UniProtKB:Q08AH1"	No	chr16	20634555	20709066	20623235	20697788
PA162375402	123876	32017	ENSG00000183747	acyl-CoA synthetase medium chain family member 2A	ACSM2A	acyl-CoA synthetase medium-chain family member 2A	A-923A4.1,"ACSM2","MGC150530"	No	No	ALFRED:LO162604T,"Ensembl:ENSG00000183747","GeneCard:ACSM2A","GO:GO:0000166","GO:GO:0000287","GO:GO:0005524","GO:GO:0005739","GO:GO:0005759","GO:GO:0006629","GO:GO:0006631","GO:GO:0008152","GO:GO:0016874","GO:GO:0047760","HGNC:32017","HumanCyc Gene:HS11921","ModBase:Q08AH3","NCBI Gene:123876","RefSeq DNA:NT_010393","RefSeq Protein:NP_001010845","RefSeq RNA:NM_001010845","UniProtKB:B3KP75","UniPro…	No	chr16	20462846	20498991	20451461	20487669
PA162375437	348158	30931	ENSG00000066813	acyl-CoA synthetase medium chain family member 2B	ACSM2B	acyl-CoA synthetase medium-chain family member 2B,"xenobiotic/medium chain fatty acid:CoA ligase"	ACSM2,"HXMA","HYST1046"	No	No	ALFRED:LO143659C,"Ensembl:ENSG00000066813","GeneCard:ACSM2B","GO:GO:0000166","GO:GO:0000287","GO:GO:0003824","GO:GO:0005524","GO:GO:0005739","GO:GO:0005759","GO:GO:0006629","GO:GO:0006631","GO:GO:0008152","GO:GO:0016874","GO:GO:0047760","HGNC:30931","ModBase:Q68CK6","NCBI Gene:348158","RefSeq DNA:NT_010393","RefSeq Protein:NP_001098539","RefSeq Protein:NP_872423","RefSeq RNA:NM_001105069","RefSeq…	No	chr16	20548080	20587695	20536261	20576379
PA34930	6296	10522	ENSG00000005187	acyl-CoA synthetase medium chain family member 3	ACSM3	acyl-CoA synthetase medium-chain family member 3	SA,"SAH"	No	No	ALFRED:LO065760Y,"Comparative Toxicogenomics Database:6296","Ensembl:ENSG00000005187","GenAtlas:ACSM3","GeneCard:ACSM3","GO:GO:0003824","GO:GO:0005554","GO:GO:0008152","GO:GO:0008217","GO:GO:0008372","HGNC:10522","HumanCyc Gene:HS00131","ModBase:Q53FZ2","MutDB:ACSM3","NCBI Gene:6296","OMIM:145505","RefSeq DNA:NT_010393","RefSeq Protein:NP_005613","RefSeq Protein:NP_973729","RefSeq RNA:NM_005622",…	No	chr16	20775312	20808479	20763990	20797157
PA162375472	341392	32016	ENSG00000215009	acyl-CoA synthetase medium chain family member 4	ACSM4	acyl-CoA synthetase medium-chain family member 4,"similar to olfactory specific medium-chain acyl CoA synthetase"		No	No	ALFRED:LO038596F,"Ensembl:ENSG00000215009","GeneCard:ACSM4","GO:GO:0000166","GO:GO:0000287","GO:GO:0005524","GO:GO:0005739","GO:GO:0005759","GO:GO:0006629","GO:GO:0006631","GO:GO:0008152","GO:GO:0016874","GO:GO:0047760","HGNC:32016","ModBase:P0C7M7","NCBI Gene:341392","RefSeq DNA:NT_009714","RefSeq Protein:NP_001073923","RefSeq RNA:NM_001080454","UniProtKB:P0C7M7"	No	chr12	7456928	7480969	7304332	7328373
PA162375501	54988	26060	ENSG00000183549	acyl-CoA synthetase medium chain family member 5	ACSM5	acyl-CoA synthetase medium-chain family member 5	FLJ20581	No	No	ALFRED:LO065764C,"Ensembl:ENSG00000183549","GeneCard:ACSM5","GO:GO:0000166","GO:GO:0000287","GO:GO:0005524","GO:GO:0005525","GO:GO:0005739","GO:GO:0005759","GO:GO:0006629","GO:GO:0006631","GO:GO:0008152","GO:GO:0016874","GO:GO:0047760","HGNC:26060","HumanCyc Gene:HS11973","ModBase:Q6NUN0","NCBI Gene:54988","RefSeq DNA:NT_010393","RefSeq Protein:NP_060358","RefSeq RNA:NM_017888","UniProtKB:Q6NUN0"	No	chr16	20420850	20452290	20409508	20441333
PA134905303	142827	31665	ENSG00000173124	acyl-CoA synthetase medium chain family member 6	ACSM6	acyl-CoA synthetase medium-chain family member 6	C10orf129,"bA310E22.3"	No	No	ALFRED:LO059002Q,"Ensembl:ENSG00000173124","GeneCard:C10orf129","GO:GO:0003824","GO:GO:0008152","HGNC:31665","NCBI Gene:142827","RefSeq DNA:NT_030059","RefSeq Protein:NP_997204","RefSeq RNA:NM_207321","UniProtKB:Q6P461"	No	chr10	96953957	96988686	95194200	95228929
PA24430	84532	16091	ENSG00000154930	acyl-CoA synthetase short chain family member 1	ACSS1	acyl-CoA synthetase short-chain family member 1	ACAS2L,"AceCS2L","MGC33843","dJ568C11.3"	No	No	ALFRED:LO067835D,"Comparative Toxicogenomics Database:84532","Ensembl:ENSG00000154930","GenAtlas:ACSS1","GeneCard:ACSS1","GO:GO:0003824","GO:GO:0003987","GO:GO:0005739","GO:GO:0008152","GO:GO:0016208","GO:GO:0016874","HGNC:16091","HumanCyc Gene:HS08018","ModBase:Q9NUB1","MutDB:ACSS1","NCBI Gene:84532","RefSeq DNA:NT_011387","RefSeq Protein:NP_115890","RefSeq RNA:NM_032501","UCSC Genome Browser:NM…	No	chr20	24986866	25038818	25006230	25058182
PA24429	55902	15814	ENSG00000131069	acyl-CoA synthetase short chain family member 2	ACSS2	acyl-CoA synthetase short-chain family member 2	ACAS2,"ACS","ACSA","AceCS","dJ1161H23.1"	No	Yes	ALFRED:LO248329C,"Comparative Toxicogenomics Database:55902","Ensembl:ENSG00000131069","GenAtlas:ACSS2","GeneCard:ACSS2","GO:GO:0003824","GO:GO:0003987","GO:GO:0005515","GO:GO:0005737","GO:GO:0008152","GO:GO:0008610","GO:GO:0016208","GO:GO:0016874","HGNC:15814","HumanCyc Gene:HS05484","ModBase:Q9NR19","MutDB:ACSS2","NCBI Gene:55902","OMIM:605832","RefSeq DNA:NG_011520","RefSeq DNA:NT_011362","Ref…	No	chr20	33462766	33515769	34874942	34927966
PA162375534	79611	24723	ENSG00000111058	acyl-CoA synthetase short chain family member 3	ACSS3	acyl-CoA synthetase short-chain family member 3	FLJ21963	No	No	ALFRED:LO009085W,"ALFRED:LO031389Y","Ensembl:ENSG00000111058","GeneCard:ACSS3","GO:GO:0003987","GO:GO:0005739","GO:GO:0008152","GO:GO:0016874","HGNC:24723","HumanCyc Gene:HS03366","ModBase:Q9H6R3","NCBI Gene:79611","RefSeq DNA:NT_029419","RefSeq Protein:NP_078836","RefSeq RNA:NM_024560","UniProtKB:Q9H6R3"	No	chr12	81471797	81650538	81078018	81257795
PA24455	58	129	ENSG00000143632	actin alpha 1, skeletal muscle	ACTA1	actin, alpha 1, skeletal muscle,"nemaline myopathy type 3"	ACTA,"MPFD","NEM3"	No	No	ALFRED:LO300543P,"Comparative Toxicogenomics Database:58","Ensembl:ENSG00000143632","GenAtlas:ACTA1","GeneCard:ACTA1","GO:GO:0000166","GO:GO:0001725","GO:GO:0005200","GO:GO:0005515","GO:GO:0005524","GO:GO:0005856","GO:GO:0005865","GO:GO:0005884","GO:GO:0017022","GO:GO:0030240","GO:GO:0043531","GO:GO:0048741","HGNC:129","HumanCyc Gene:HS07091","ModBase:P68133","MutDB:ACTA1","NCBI Gene:58","OMIM:10…	No	chr1	229566992	229569858	229431245	229434096
PA24456	59	130	ENSG00000107796	actin alpha 2, smooth muscle	ACTA2	actin, alpha 2, smooth muscle, aorta	ACTSA	No	No	Comparative Toxicogenomics Database:59,"Ensembl:ENSG00000107796","GenAtlas:ACTA2","GeneCard:ACTA2","GO:GO:0000166","GO:GO:0005200","GO:GO:0005515","GO:GO:0005524","GO:GO:0005856","GO:GO:0005884","HGNC:130","HumanCyc Gene:HS03026","ModBase:P62736","MutDB:ACTA2","NCBI Gene:59","OMIM:102620","OMIM:611788","RefSeq DNA:NG_011541","RefSeq DNA:NT_030059","RefSeq Protein:NP_001135417","RefSeq Protein:NP_…	No	chr10	90694831	90751147	88935074	88991397
PA24457	60	132	ENSG00000075624	actin beta	ACTB	actin, beta,"ß-actin"		No	No	ALFRED:LO115561T,"Comparative Toxicogenomics Database:60","Ensembl:ENSG00000075624","GenAtlas:ACTB","GeneCard:ACTB","GO:GO:0000166","GO:GO:0005200","GO:GO:0005515","GO:GO:0005524","GO:GO:0005856","GO:GO:0005884","GO:GO:0035267","HGNC:132","ModBase:Q96HG5","MutDB:ACTB","NCBI Gene:60","OMIM:102630","OMIM:607371","RefSeq DNA:NG_007992","RefSeq DNA:NT_007819","RefSeq DNA:NT_079592","RefSeq Protein:NP…	No	chr7	5566779	5570232	5527148	5530601
PA142672651	345651	17780	ENSG00000169067	actin beta like 2	ACTBL2	actin, beta like 2,"actin, beta-like 2"	DKFZp686D0972	No	No	Ensembl:ENSG00000169067,"HGNC:17780","ModBase:Q562R1","NCBI Gene:345651","RefSeq DNA:NT_006713","RefSeq Protein:AAI37471","RefSeq Protein:AAI37474","RefSeq Protein:AAX82193","RefSeq Protein:AAX82242","RefSeq Protein:AAX82259","RefSeq Protein:AAX82260","RefSeq Protein:EAW54967","RefSeq Protein:NP_001017992","RefSeq Protein:Q562R1","RefSeq RNA:NM_001017992","UniProtKB:Q562R1"	No	chr5	56775843	56778636	57480016	57482809
PA24459	643309	134		actin, beta pseudogene 1	ACTBP1			No	No	GenAtlas:ACTBP1,"GeneCard:ACTBP1","HGNC:134","MutDB:ACTBP1","NCBI Gene:643309"	No	chrX	46147449	46148563	46287816	46289206
PA134888079	446207	31819		actin, beta pseudogene 10	ACTBP10			No	No	GeneCard:ACTBP10,"HGNC:31819","NCBI Gene:446207"	No	chr14	19987119	19988846	18998860	19000587
PA24460	62	135		actin, beta pseudogene 2	ACTBP2			No	No	ALFRED:LO131317Q,"GenAtlas:ACTBP2","GeneCard:ACTBP2","HGNC:135","MutDB:ACTBP2","NCBI Gene:62","RefSeq DNA:NG_003019","RefSeq DNA:NT_006713"	No	chr5	77080627	77082421	77784803	77786597
PA24461	63	136		actin, beta pseudogene 3	ACTBP3			No	No	GenAtlas:ACTBP3,"GeneCard:ACTBP3","HGNC:136","MutDB:ACTBP3","NCBI Gene:63"	No	chr18	57360278	57360705	59693046	59693473
PA24462	64	137		actin, beta pseudogene 4	ACTBP4			No	No	GenAtlas:ACTBP4,"GeneCard:ACTBP4","HGNC:137","MutDB:ACTBP4","NCBI Gene:64","RefSeq DNA:NG_003020","RefSeq DNA:NT_034772"	No	chr5	130994133	130995892	131658440	131660199
PA24463	65			actin, beta pseudogene 5	ACTBP5			No	No	GenAtlas:ACTBP5,"GeneCard:ACTBP5","MutDB:ACTBP5","NCBI Gene:65"	No	chr7
PA24464	66	139		actin, beta pseudogene 6	ACTBP6			No	No	GenAtlas:ACTBP6,"GeneCard:ACTBP6","HGNC:139","MutDB:ACTBP6","NCBI Gene:66","RefSeq DNA:NG_008793","RefSeq DNA:NT_008183"	No	chr8	85860744	85862510	84948509	84950268
PA24465	67	140		actin, beta pseudogene 7	ACTBP7			No	No	GenAtlas:ACTBP7,"GeneCard:ACTBP7","HGNC:140","MutDB:ACTBP7","NCBI Gene:67","RefSeq DNA:NG_002724","RefSeq DNA:NT_010194"	No	chr15	44280676	44282463	43988478	43990265
PA24466	68	141		actin, beta pseudogene 8	ACTBP8		ACTBP2	No	No	ALFRED:LO000539R,"GenAtlas:ACTBP8","GeneCard:ACTBP8","HGNC:141","MutDB:ACTBP8","NCBI Gene:68","RefSeq DNA:NG_000840","RefSeq DNA:NT_007299"	No	chr6	88985024	88986792	88275305	88277073
PA24467	69	142		actin, beta pseudogene 9	ACTBP9			No	No	GenAtlas:ACTBP9,"GeneCard:ACTBP9","HGNC:142","MutDB:ACTBP9","NCBI Gene:69","RefSeq DNA:NG_003162","RefSeq DNA:NT_025028"	No	chr18	60109157	60110948	62441924	62443715
PA162375571	70	143	ENSG00000159251	actin alpha cardiac muscle 1	ACTC1	actin, alpha, cardiac muscle 1	ACTC,"CMD1R"	No	No	ALFRED:LO117738B,"Ensembl:ENSG00000159251","GeneCard:ACTC1","GO:GO:0000166","GO:GO:0005515","GO:GO:0005524","GO:GO:0005737","GO:GO:0005856","GO:GO:0006915","GO:GO:0016887","GO:GO:0017022","GO:GO:0030048","GO:GO:0030240","GO:GO:0031032","GO:GO:0031674","GO:GO:0042643","GO:GO:0055003","GO:GO:0055008","GO:GO:0060047","HGNC:143","HumanCyc Gene:HS08381","ModBase:P68032","NCBI Gene:70","OMIM:102540","O…	No	chr15	35080297	35087927	34788096	34795726
PA24468	71	144	ENSG00000184009	actin gamma 1	ACTG1	actin, gamma 1	ACTG,"DFNA20","DFNA26"	No	Yes	ALFRED:LO173062T,"Comparative Toxicogenomics Database:71","Ensembl:ENSG00000184009","GenAtlas:ACTG1","GeneCard:ACTG1","GO:GO:0000166","GO:GO:0005200","GO:GO:0005515","GO:GO:0005524","GO:GO:0005856","GO:GO:0005884","HGNC:144","HumanCyc Gene:HS01183","ModBase:P63261","MutDB:ACTG1","NCBI Gene:71","OMIM:102560","OMIM:604717","RefSeq DNA:NG_011433","RefSeq DNA:NT_010783","RefSeq Protein:NP_001186883",…	No	chr17	79476997	79479892	81509971	81512866
PA24470	73	146		actin, gamma 1 pseudogene 1	ACTG1P1			No	No	GenAtlas:ACTGP1,"GeneCard:ACTG1P1","HGNC:146","MutDB:ACTGP1","NCBI Gene:73","RefSeq DNA:NG_001068","RefSeq DNA:NT_005612"	No	chr3	139212582	139214524	139493740	139495682
PA24479	83	155		actin, gamma 1 pseudogene 10	ACTG1P10			No	No	GeneCard:ACTG1P10,"HGNC:155","MutDB:ACTGP10","NCBI Gene:83","RefSeq DNA:NG_003039","RefSeq DNA:NT_011630"	No	chrX	53170870	53173166	53141688	53143984
PA24471	74	147		actin, gamma 1 pseudogene 2	ACTG1P2			No	No	GenAtlas:ACTGP2,"GeneCard:ACTG1P2","HGNC:147","MutDB:ACTGP2","NCBI Gene:74","RefSeq DNA:NG_004636","RefSeq DNA:NT_011875"	No	chrY	19868077	19870178	17756197	17758298
PA24472	75	148		actin, gamma 1 pseudogene 3	ACTG1P3			No	No	GenAtlas:ACTGP3,"GeneCard:ACTG1P3","HGNC:148","MutDB:ACTGP3","NCBI Gene:75","RefSeq DNA:NG_000842","RefSeq DNA:NT_011387"	No	chr20	1141154	1142641	1160509	1162097
PA24475	78	151		actin, gamma 1 pseudogene 6	ACTG1P6			No	No	GenAtlas:ACTGP6,"GeneCard:ACTG1P6","HGNC:151","MutDB:ACTGP6","NCBI Gene:78"	No	chr1
PA24476	79	152		actin, gamma 1 pseudogene 7	ACTG1P7			No	No	GenAtlas:ACTGP7,"GeneCard:ACTG1P7","HGNC:152","MutDB:ACTGP7","NCBI Gene:79"	No	chr1
PA24477	80	153		actin, gamma 1 pseudogene 8	ACTG1P8			No	No	GenAtlas:ACTGP8,"GeneCard:ACTG1P8","HGNC:153","MutDB:ACTGP8","NCBI Gene:80"	No	chr1
PA24478	82	154		actin, gamma 1 pseudogene 9	ACTG1P9			No	No	GenAtlas:ACTGP9,"GeneCard:ACTG1P9","HGNC:154","MutDB:ACTGP9","NCBI Gene:82","RefSeq DNA:NG_001069","RefSeq DNA:NT_007592"	No	chr6	46172649	46174298	46204912	46206561
PA24469	72	145	ENSG00000163017	actin gamma 2, smooth muscle	ACTG2	actin, gamma 2, smooth muscle, enteric	ACTA3,"ACTL3","ACTSG"	No	No	ALFRED:LO021489Y,"Comparative Toxicogenomics Database:72","Ensembl:ENSG00000163017","GenAtlas:ACTG2","GeneCard:ACTG2","GO:GO:0000166","GO:GO:0005200","GO:GO:0005515","GO:GO:0005524","GO:GO:0005856","GO:GO:0005884","HGNC:145","HumanCyc Gene:HS08773","ModBase:P63267","MutDB:ACTG2","NCBI Gene:72","OMIM:102545","RefSeq DNA:NT_022184","RefSeq Protein:NP_001186822","RefSeq Protein:NP_001606","RefSeq RN…	No	chr2	74120093	74146780	73892966	73919653
PA24473	648740			actin, gamma pseudogene 4	ACTGP4			No	No	GenAtlas:ACTGP4,"GeneCard:ACTGP4","MutDB:ACTGP4","NCBI Gene:648740"	No	chr1	104112026	104114013	103569404	103571391
PA24474	100462767			actin, gamma pseudogene 5	ACTGP5			No	No	GenAtlas:ACTGP5,"GeneCard:ACTGP5","MutDB:ACTGP5","NCBI Gene:100462767"	No	chr1	92694573	92695013	92229016	92229456
PA25676	170487	16127	ENSG00000182584	actin like 10	ACTL10	actin-like 10	C20orf134	No	No	ALFRED:LO248333X,"Ensembl:ENSG00000182584","GenAtlas:C20orf134","GeneCard:C20orf134","GO:GO:0005515","HGNC:16127","ModBase:Q5JWF8","MutDB:C20orf134","NCBI Gene:170487","RefSeq DNA:NT_011362","RefSeq Protein:NP_001019846","RefSeq RNA:NM_001024675","UniProtKB:Q5JWF8"	No	chr20	32254304	32256331	33666498	33668525
PA24480	84	158		actin-like 4	ACTL4			No	No	GenAtlas:ACTL4,"GeneCard:ACTL4","HGNC:158","MutDB:ACTL4","NCBI Gene:84"	No	chr3
PA24481	85			actin-like 5	ACTL5			No	No	GenAtlas:ACTL5,"GeneCard:ACTL5","MutDB:ACTL5","NCBI Gene:85"	No	chr21
PA134914203	86	24124	ENSG00000136518	actin like 6A	ACTL6A	BAF complex 53 kDa subunit,"BRG1-associated factor","INO80 complex subunit K","actin-like 6A","actin-related protein 4"	Actl6,"Arp4","BAF53A","Baf53a","INO80K"	No	No	ALFRED:LO035826Y,"Comparative Toxicogenomics Database:86","Ensembl:ENSG00000136518","GeneCard:ACTL6A","GO:GO:0001558","GO:GO:0003682","GO:GO:0005200","GO:GO:0005515","GO:GO:0005524","GO:GO:0005634","GO:GO:0005884","GO:GO:0006338","GO:GO:0006350","GO:GO:0006355","GO:GO:0007165","GO:GO:0009613","GO:GO:0035267","HGNC:24124","HumanCyc Gene:HS06174","ModBase:O96019","NCBI Gene:86","OMIM:604958","RefSe…	No	chr3	179280708	179306193	179562880	179588405
PA24482	51412	160	ENSG00000077080	actin like 6B	ACTL6B	actin-like 6B	ACTL6,"BAF53B"	No	No	ALFRED:LO229965H,"Ensembl:ENSG00000077080","GenAtlas:ACTL6B","GeneCard:ACTL6B","GO:GO:0005200","GO:GO:0005515","GO:GO:0005524","GO:GO:0005634","GO:GO:0005884","GO:GO:0006325","GO:GO:0016514","HGNC:160","HumanCyc Gene:HS01227","ModBase:O94805","MutDB:ACTL6B","NCBI Gene:51412","OMIM:612458","RefSeq DNA:NT_007933","RefSeq DNA:NT_079595","RefSeq Protein:NP_057272","RefSeq RNA:NM_016188","UCSC Genome …	No	chr7	100240720	100254084	100643097	100656461
PA24483	10881	161	ENSG00000187003	actin like 7A	ACTL7A	actin-like 7A		No	No	ALFRED:LO050820P,"Ensembl:ENSG00000187003","GenAtlas:ACTL7A","GeneCard:ACTL7A","GO:GO:0005200","GO:GO:0005515","GO:GO:0005856","HGNC:161","ModBase:Q9Y615","MutDB:ACTL7A","NCBI Gene:10881","OMIM:604303","RefSeq DNA:NT_008470","RefSeq Protein:NP_006678","RefSeq RNA:NM_006687","UCSC Genome Browser:NM_006687","UniProtKB:Q9Y615"	No	chr9	111624603	111626035	108862228	108863755
PA24484	10880	162	ENSG00000148156	actin like 7B	ACTL7B	actin-like 7B	Tact1	No	No	ALFRED:LO028640U,"Ensembl:ENSG00000148156","GenAtlas:ACTL7B","GeneCard:ACTL7B","GO:GO:0005200","GO:GO:0005515","GO:GO:0015629","HGNC:162","HumanCyc Gene:HS07495","ModBase:Q9Y614","MutDB:ACTL7B","NCBI Gene:10880","OMIM:604304","RefSeq DNA:NT_008470","RefSeq Protein:NP_006677","RefSeq RNA:NM_006686","UCSC Genome Browser:NM_006686","UniProtKB:Q9Y614"	No	chr9	111616868	111618275	108854588	108855995
PA142672644	81569	24018	ENSG00000117148	actin like 8	ACTL8	actin-like 8,"cancer/testis antigen 57"	CT57	No	No	ALFRED:LO046611S,"Ensembl:ENSG00000117148","GeneCard:ACTL8","GO:GO:0005515","HGNC:24018","ModBase:Q9H568","NCBI Gene:81569","RefSeq DNA:NT_004610","RefSeq Protein:NP_110439","RefSeq RNA:NM_030812","UniProtKB:Q9H568"	No	chr1	18081808	18153558	17755313	17827063
PA165392996	284382	28494	ENSG00000181786	actin like 9	ACTL9	actin-like 9	MGC33407	No	No	ALFRED:LO027537Y,"Ensembl:ENSG00000181786","GeneCard:ACTL9","GO:GO:0005515","HGNC:28494","NCBI Gene:284382","RefSeq DNA:NT_011295","RefSeq Protein:NP_848620","RefSeq RNA:NM_178525","UniProtKB:Q8TC94"	No	chr19	8807751	8809172	8697397	8698830
PA24	87	163	ENSG00000072110	actinin alpha 1	ACTN1	actinin, alpha 1		No	No	ALFRED:LO016484X,"Comparative Toxicogenomics Database:87","Ensembl:ENSG00000072110","GenAtlas:ACTN1","GeneCard:ACTN1","GO:GO:0003779","GO:GO:0005178","GO:GO:0005509","GO:GO:0005515","GO:GO:0005856","GO:GO:0005925","GO:GO:0017166","GO:GO:0031143","GO:GO:0042981","GO:GO:0048041","GO:GO:0051271","HGNC:163","HumanCyc Gene:HS01054","ModBase:P12814","MutDB:ACTN1","NCBI Gene:87","OMIM:102575","RefSeq DN…	No	chr14	69340840	69446083	68874123	68979366
PA134951640	161159	20131		ACTN1 antisense RNA 1	ACTN1-AS1			No	No	GeneCard:C14orf84,"HGNC:20131","NCBI Gene:161159"	No	chr14	69446399	69454180	68979682	68987463
PA25	88	164	ENSG00000077522	actinin alpha 2	ACTN2	actinin, alpha 2		No	No	ALFRED:LO038297D,"Comparative Toxicogenomics Database:88","Ensembl:ENSG00000077522","GenAtlas:ACTN2","GeneCard:ACTN2","GO:GO:0003779","GO:GO:0005178","GO:GO:0005509","GO:GO:0005856","GO:GO:0005884","GO:GO:0005925","GO:GO:0007155","GO:GO:0008307","GO:GO:0030035","GO:GO:0030175","GO:GO:0031143","GO:GO:0042802","GO:GO:0042981","GO:GO:0043197","GO:GO:0046983","GO:GO:0048041","GO:GO:0051289","GO:GO:00…	No	chr1	236849754	236927931	236686454	236764631
PA24485	89	165	ENSG00000248746	actinin alpha 3 (gene/pseudogene)	ACTN3	actinin, alpha 3 (gene/pseudogene)		No	No	ALFRED:LO248289H,"Comparative Toxicogenomics Database:89","Ensembl:ENSG00000248746","GenAtlas:ACTN3","GeneCard:ACTN3","GO:GO:0003779","GO:GO:0005178","GO:GO:0005509","GO:GO:0005515","GO:GO:0005884","GO:GO:0005925","GO:GO:0008307","GO:GO:0031143","GO:GO:0042803","GO:GO:0042981","GO:GO:0048041","HGNC:165","MutDB:ACTN3","NCBI Gene:89","OMIM:102574","RefSeq DNA:NG_013304","RefSeq DNA:NT_167190","RefS…	No	chr11	66314312	66330799	66546395	66563329
PA23	81	166	ENSG00000130402	actinin alpha 4	ACTN4	actinin, alpha 4	FSGS1	No	No	ALFRED:LO001108K,"Comparative Toxicogenomics Database:81","Ensembl:ENSG00000130402","GenAtlas:ACTN4","GeneCard:ACTN4","GO:GO:0000074","GO:GO:0001882","GO:GO:0005178","GO:GO:0005509","GO:GO:0005515","GO:GO:0005634","GO:GO:0005737","GO:GO:0031143","GO:GO:0042803","GO:GO:0042981","GO:GO:0043234","GO:GO:0048471","GO:GO:0051015","GO:GO:0051272","HGNC:166","HumanCyc Gene:HS05383","ModBase:O43707","MutD…	No	chr19	39138256	39221336	38647616	38730532
PA134899463	55860	17372	ENSG00000131966	actin related protein 10	ACTR10	actin related protein 10 homolog,"actin-related protein 10 homolog (S. cerevisiae)"	ACTR11,"Arp10","Arp11","HARP11"	No	No	ALFRED:LO019272V,"Comparative Toxicogenomics Database:55860","Ensembl:ENSG00000131966","GeneCard:ACTR10","GO:GO:0005198","GO:GO:0005515","GO:GO:0005856","HGNC:17372","HumanCyc Gene:HS13406","ModBase:Q9NZ32","NCBI Gene:55860","RefSeq DNA:NT_026437","RefSeq Protein:NP_060947","RefSeq RNA:NM_018477","UniProtKB:Q9NZ32"	No	chr14	58666833	58702354	58200115	58235636
PA24486	10121	167	ENSG00000138107	actin related protein 1A	ACTR1A	ARP1 actin related protein 1 homolog A,"ARP1 actin-related protein 1 homolog A, centractin alpha (yeast)","centractin alpha"	ARP1,"Arp1A"	No	No	ALFRED:LO187050V,"Comparative Toxicogenomics Database:10121","Ensembl:ENSG00000138107","GenAtlas:ACTR1A","GeneCard:ACTR1A","GO:GO:0000166","GO:GO:0005200","GO:GO:0005515","GO:GO:0005524","GO:GO:0005856","GO:GO:0005884","HGNC:167","HumanCyc Gene:HS06457","ModBase:P61163","MutDB:ACTR1A","NCBI Gene:10121","OMIM:605143","RefSeq DNA:NG_011901","RefSeq DNA:NT_030059","RefSeq Protein:NP_005727","RefSeq …	No	chr10	104238986	104262580	102479229	102502755
PA24487	10120	168	ENSG00000115073	actin related protein 1B	ACTR1B	ARP1 actin related protein 1 homolog B,"ARP1 actin-related protein 1 homolog B, centractin beta (yeast)","centractin beta"	Arp1B,"CTRN2"	No	No	ALFRED:LO067548E,"Comparative Toxicogenomics Database:10120","Ensembl:ENSG00000115073","GenAtlas:ACTR1B","GeneCard:ACTR1B","GO:GO:0000166","GO:GO:0005200","GO:GO:0005515","GO:GO:0005524","GO:GO:0005856","GO:GO:0005869","GO:GO:0005884","HGNC:168","HumanCyc Gene:HS03829","ModBase:P42025","MutDB:ACTR1B","NCBI Gene:10120","OMIM:605144","RefSeq DNA:NT_022171","RefSeq Protein:NP_005726","RefSeq RNA:NM_…	No	chr2	98272402	98280561	97655939	97664098
PA24488	10097	169	ENSG00000138071	actin related protein 2	ACTR2	ARP2 actin related protein 2 homolog,"ARP2 actin-related protein 2 homolog (yeast)"	ARP2	No	No	ALFRED:LO173170T,"Comparative Toxicogenomics Database:10097","Ensembl:ENSG00000138071","GenAtlas:ACTR2","GeneCard:ACTR2","GO:GO:0005198","GO:GO:0005515","GO:GO:0005856","HGNC:169","HumanCyc Gene:HS06445","ModBase:P61160","MutDB:ACTR2","NCBI Gene:10097","OMIM:604221","RefSeq DNA:NT_022184","RefSeq Protein:NP_001005386","RefSeq Protein:NP_005713","RefSeq RNA:NM_001005386","RefSeq RNA:NM_005722","UC…	No	chr2	65454829	65498387	65227695	65271253
PA24489	10096	170	ENSG00000115091	actin related protein 3	ACTR3	ARP3 actin related protein 3 homolog,"ARP3 actin-related protein 3 homolog (yeast)"	ARP3	No	No	ALFRED:LO074512T,"Comparative Toxicogenomics Database:10096","Ensembl:ENSG00000115091","GenAtlas:ACTR3","GeneCard:ACTR3","GO:GO:0000166","GO:GO:0005198","GO:GO:0005515","GO:GO:0005524","GO:GO:0005885","GO:GO:0006928","HGNC:170","HumanCyc Gene:HS03831","ModBase:P61158","MutDB:ACTR3","NCBI Gene:10096","OMIM:604222","RefSeq DNA:NT_022135","RefSeq Protein:NP_005712","RefSeq RNA:NM_005721","UCSC Genom…	No	chr2	114647511	114719131	113889934	113961554
PA142672645	57180	17256	ENSG00000133627	actin related protein 3B	ACTR3B	ARP3 actin related protein 3 homolog B,"ARP3 actin-related protein 3 homolog B (yeast)"	ARP11,"ARP3beta"	No	No	ALFRED:LO320242N,"Comparative Toxicogenomics Database:57180","Ensembl:ENSG00000133627","GeneCard:ACTR3B","GO:GO:0005515","HGNC:17256","HumanCyc Gene:HS05773","ModBase:Q9P1U1","NCBI Gene:57180","RefSeq DNA:NT_007914","RefSeq DNA:NT_079596","RefSeq Protein:NP_001035225","RefSeq Protein:NP_065178","RefSeq RNA:NM_001040135","RefSeq RNA:NM_020445","UniProtKB:Q96BT2","UniProtKB:Q9P1U1"	No	chr7	152456834	152552464	152759749	153070979
PA165617588	653857	37282	ENSG00000106526	actin related protein 3C	ACTR3C	ARP3 actin related protein 3 homolog C,"ARP3 actin-related protein 3 homolog C (yeast)"	ARP11	No	No	ALFRED:LO115520O,"Ensembl:ENSG00000106526","GeneCard:ACTR3C","HGNC:37282","NCBI Gene:653857","RefSeq DNA:NT_007914","RefSeq DNA:NT_079596","RefSeq Protein:NP_001157930","RefSeq Protein:NP_001157931","RefSeq Protein:XP_002342834","RefSeq Protein:XP_002344443","RefSeq Protein:XP_002346107","RefSeq RNA:NM_001164458","RefSeq RNA:NM_001164459","RefSeq RNA:XM_002342793","RefSeq RNA:XM_002344402","RefSe…	No	chr7	149944301	150020758	149881359	150325523
PA134914063	100288580	31820		ARP3 actin-related protein 3 homolog (yeast) pseudogene 1	ACTR3P1			No	No	GeneCard:ACTR3P1,"HGNC:31820","NCBI Gene:100288580","RefSeq DNA:NG_023029","RefSeq DNA:NT_026437"	No	chr14	22053413	22054404	21585289	21586280
PA24490	79913	14671	ENSG00000101442	actin related protein 5	ACTR5	ARP5 actin related protein 5 homolog,"ARP5 actin-related protein 5 homolog (yeast)","INO80 complex subunit M"	Arp5,"FLJ12785","INO80M"	No	No	ALFRED:LO030407O,"Ensembl:ENSG00000101442","GenAtlas:ACTR5","GeneCard:ACTR5","HGNC:14671","HumanCyc Gene:HS02271","ModBase:Q9H9F9","MutDB:ACTR5","NCBI Gene:79913","RefSeq DNA:NT_011362","RefSeq Protein:NP_079131","RefSeq RNA:NM_024855","UniProtKB:Q9H9F9"	No	chr20	37376933	37401089	38748454	38772446
PA134984466	64431	24025	ENSG00000075089	actin related protein 6	ACTR6	ARP6 actin related protein 6 homolog,"ARP6 actin-related protein 6 homolog (yeast)"	ARP6,"FLJ13433"	No	No	ALFRED:LO101351L,"Comparative Toxicogenomics Database:64431","Ensembl:ENSG00000075089","GeneCard:ACTR6","GO:GO:0005198","GO:GO:0005515","GO:GO:0005856","HGNC:24025","HumanCyc Gene:HS01159","ModBase:Q9GZN1","NCBI Gene:64431","RefSeq DNA:NT_029419","RefSeq Protein:NP_071941","RefSeq RNA:NM_022496","UniProtKB:Q9GZN1"	No	chr12	100593865	100618202	100200087	100224425
PA24491	93973	14672	ENSG00000113812	actin related protein 8	ACTR8	ARP8 actin related protein 8 homolog,"ARP8 actin-related protein 8 homolog (yeast)","INO80 complex subunit N"	ARP8,"INO80N"	No	No	ALFRED:LO028245V,"Comparative Toxicogenomics Database:93973","Ensembl:ENSG00000113812","GenAtlas:ACTR8","GeneCard:ACTR8","GO:GO:0005198","GO:GO:0005515","GO:GO:0005856","HGNC:14672","HumanCyc Gene:HS03722","ModBase:Q9H981","MutDB:ACTR8","NCBI Gene:93973","RefSeq DNA:NT_022517","RefSeq Protein:NP_075050","RefSeq RNA:NM_022899","UCSC Genome Browser:NM_022899","UniProtKB:Q9H981"	No	chr3	53898959	53916229	53863096	53882202
PA142672646	139741	24027	ENSG00000123165	actin related protein T1	ACTRT1	actin-related protein T1	AIP1,"ARIP1","Arp-T1","KIAA0705"	No	No	ALFRED:LO271120N,"Ensembl:ENSG00000123165","GeneCard:ACTRT1","GO:GO:0005515","HGNC:24027","HumanCyc Gene:HS04638","ModBase:Q8TDG2","NCBI Gene:139741","OMIM:300487","RefSeq DNA:NG_021358","RefSeq DNA:NT_011786","RefSeq Protein:NP_612146","RefSeq RNA:NM_138289","UniProtKB:Q8TDG2"	No	chrX	127184941	127186382	128050962	128052403
PA142672647	140625	24026	ENSG00000169717	actin related protein T2	ACTRT2	actin-related protein T2	ARPM2,"Arp-T2","FLJ25424"	No	No	ALFRED:LO137279D,"Comparative Toxicogenomics Database:140625","Ensembl:ENSG00000169717","GeneCard:ACTRT2","GO:GO:0005198","GO:GO:0005515","GO:GO:0005856","HGNC:24026","HumanCyc Gene:HS09995","ModBase:Q8TDY3","NCBI Gene:140625","OMIM:608535","RefSeq DNA:NT_004350","RefSeq Protein:NP_536356","RefSeq RNA:NM_080431","UniProtKB:Q8TDY3","UniProtKB:Q96LK1"	No	chr1	2938046	2939467	3021482	3022903
PA166048955	84517	24022		actin related protein T3	ACTRT3	actin related protein M1,"actin-related protein T3"	ARPM1	No	No	HGNC:24022,"NCBI Gene:84517"	No	chr3	169484709	169487683	169766921	169769895
PA24492	90	171	ENSG00000115170	activin A receptor type 1	ACVR1	activin A receptor, type I	ACVR1A,"ACVRLK2","ALK2","SKR1"	No	No	ALFRED:LO032495X,"Comparative Toxicogenomics Database:90","Ensembl:ENSG00000115170","GenAtlas:ACVR1","GeneCard:ACVR1","GO:GO:0000166","GO:GO:0000287","GO:GO:0004872","GO:GO:0005024","GO:GO:0005524","GO:GO:0005887","GO:GO:0006468","GO:GO:0007178","GO:GO:0016020","GO:GO:0016740","GO:GO:0030145","HGNC:171","HumanCyc Gene:HS03844","ModBase:Q04771","MutDB:ACVR1","NCBI Gene:90","OMIM:102576","OMIM:1351…	No	chr2	158592958	158732374	157736446	157875880
PA24493	91	172	ENSG00000135503	activin A receptor type 1B	ACVR1B	activin A receptor, type IB	ACVRLK4,"ALK4","ActRIB","SKR2"	No	No	ALFRED:LO064295A,"Ensembl:ENSG00000135503","GenAtlas:ACVR1B","GeneCard:ACVR1B","GO:GO:0000166","GO:GO:0000287","GO:GO:0004674","GO:GO:0004872","GO:GO:0005024","GO:GO:0005524","GO:GO:0005887","GO:GO:0006468","GO:GO:0007178","GO:GO:0016020","GO:GO:0016740","GO:GO:0030145","HGNC:172","HumanCyc Gene:HS06021","ModBase:P36896","MutDB:ACVR1B","NCBI Gene:91","OMIM:601300","RefSeq DNA:NG_022926","RefSeq D…	No	chr12	52345451	52390863	51951667	51997079
PA134908988	130399	18123	ENSG00000123612	activin A receptor type 1C	ACVR1C	activin A receptor, type IC	ACVRLK7,"ALK7"	No	No	ALFRED:LO067490A,"Comparative Toxicogenomics Database:130399","Ensembl:ENSG00000123612","GeneCard:ACVR1C","GO:GO:0000166","GO:GO:0000287","GO:GO:0004674","GO:GO:0004872","GO:GO:0005024","GO:GO:0005524","GO:GO:0006468","GO:GO:0016020","GO:GO:0016021","GO:GO:0016361","GO:GO:0016740","GO:GO:0030145","GO:GO:0030154","GO:GO:0042981","GO:GO:0048179","HGNC:18123","HumanCyc Gene:HS04680","ModBase:Q8NER5"…	No	chr2	158383279	158485399	157526767	157628887
PA24494	92	173	ENSG00000121989	activin A receptor type 2A	ACVR2A	activin A receptor, type IIA	ACTRII,"ACVR2"	No	No	ALFRED:LO104525R,"Comparative Toxicogenomics Database:92","Ensembl:ENSG00000121989","GenAtlas:ACVR2A","GeneCard:ACVR2A","GO:GO:0000166","GO:GO:0000287","GO:GO:0004872","GO:GO:0005024","GO:GO:0005524","GO:GO:0005887","GO:GO:0006468","GO:GO:0007178","GO:GO:0016020","GO:GO:0016740","GO:GO:0030145","HGNC:173","HumanCyc Gene:HS04537","ModBase:P27037","MutDB:ACVR2A","NCBI Gene:92","OMIM:102581","RefSeq…	No	chr2	148602086	148688396	147844517	147930827
PA24495	93	174	ENSG00000114739	activin A receptor type 2B	ACVR2B	activin A receptor, type IIB	ActR-IIB	No	No	ALFRED:LO186236A,"Comparative Toxicogenomics Database:93","Ensembl:ENSG00000114739","GenAtlas:ACVR2B","GeneCard:ACVR2B","GO:GO:0000166","GO:GO:0000287","GO:GO:0004702","GO:GO:0004872","GO:GO:0005024","GO:GO:0005515","GO:GO:0005524","GO:GO:0005887","GO:GO:0006468","GO:GO:0007178","GO:GO:0009986","GO:GO:0016020","GO:GO:0016740","GO:GO:0030145","HGNC:174","HumanCyc Gene:HS03794","ModBase:Q13705","Mu…	No	chr3	38495790	38534633	38454299	38493142
PA24496	94	175	ENSG00000139567	activin A receptor like type 1	ACVRL1	activin A receptor type II-like 1,"activin receptor-like kinase 1"	ACVRLK1,"ALK1","HHT","HHT2","ORW2"	No	No	ALFRED:LO028199D,"Comparative Toxicogenomics Database:94","Ensembl:ENSG00000139567","GenAtlas:ACVRL1","GeneCard:ACVRL1","GO:GO:0000166","GO:GO:0000287","GO:GO:0004872","GO:GO:0005024","GO:GO:0005524","GO:GO:0005887","GO:GO:0006468","GO:GO:0007179","GO:GO:0008015","GO:GO:0016020","GO:GO:0016740","GO:GO:0030145","HGNC:175","HumanCyc Gene:HS06631","ModBase:P37023","MutDB:ACVRL1","NCBI Gene:94","OMIM…	No	chr12	52300657	52317145	51906913	51923361
PA24497	95	177	ENSG00000114786,"ENSG00000243989"	aminoacylase 1	ACY1			No	No	Comparative Toxicogenomics Database:95,"Ensembl:ENSG00000114786","Ensembl:ENSG00000243989","GenAtlas:ACY1","GeneCard:ACY1","GO:GO:0004046","GO:GO:0005737","GO:GO:0005829","GO:GO:0006508","GO:GO:0006520","GO:GO:0008237","GO:GO:0008270","GO:GO:0016787","GO:GO:0046983","HGNC:177","HumanCyc Gene:HS03800","ModBase:Q03154","MutDB:ACY1","NCBI Gene:95","OMIM:104620","OMIM:609924","RefSeq DNA:NG_012036","…	No	chr3	52017300	52023218	51983284	51989202
PA134936640	91703	24104	ENSG00000132744	aminoacylase 3	ACY3	N-acyl-aromatic-L-amino acid amidohydrolase,"aspartoacylase (aminocyclase) 3"	ACY-3,"HCBP1","MGC9740"	No	Yes	ALFRED:LO038242T,"Comparative Toxicogenomics Database:91703","Ensembl:ENSG00000132744","GeneCard:ACY3","GO:GO:0008152","GO:GO:0016788","GO:GO:0019807","HGNC:24104","HumanCyc Gene:HS13441","ModBase:Q96HD9","NCBI Gene:91703","RefSeq DNA:NT_167190","RefSeq Protein:NP_542389","RefSeq RNA:NM_080658","UniProtKB:Q96HD9"	No	chr11	67410026	67418130	67642551	67650829
PA24499	97	179	ENSG00000119640	acylphosphatase 1	ACYP1	acylphosphatase 1, erythrocyte (common) type		No	No	ALFRED:LO157085A,"Comparative Toxicogenomics Database:97","Ensembl:ENSG00000119640","GenAtlas:ACYP1","GeneCard:ACYP1","GO:GO:0003998","GO:GO:0006796","GO:GO:0016787","HGNC:179","HumanCyc Gene:HS04315","ModBase:P07311","MutDB:ACYP1","NCBI Gene:97","OMIM:600875","RefSeq DNA:NT_026437","RefSeq Protein:NP_001098","RefSeq Protein:NP_982355","RefSeq RNA:NM_001107","RefSeq RNA:NM_203488","UCSC Genome Br…	No	chr14	75519924	75536181	75053221	75069483
PA24500	98	180	ENSG00000170634	acylphosphatase 2	ACYP2	acylphosphatase 2, muscle type		No	Yes	ALFRED:LO004585W,"Ensembl:ENSG00000170634","GenAtlas:ACYP2","GeneCard:ACYP2","GO:GO:0003998","GO:GO:0006796","GO:GO:0016787","HGNC:180","HumanCyc Gene:HS10161","ModBase:P14621","MutDB:ACYP2","NCBI Gene:98","OMIM:102595","RefSeq DNA:NT_022184","RefSeq Protein:NP_612457","RefSeq RNA:NM_138448","UCSC Genome Browser:NM_138448","UniProtKB:P14621"	No	chr2	54342410	54532437	53970838	54305300
PA24502	8081	185		Alzheimer disease 5	AD5			No	No	Comparative Toxicogenomics Database:8081,"GenAtlas:AD5","GeneCard:AD5","HGNC:185","MutDB:AD5","NCBI Gene:8081","OMIM:104300","OMIM:602096"	No	chr12
PA24503	100	186	ENSG00000196839	adenosine deaminase	ADA			No	Yes	ALFRED:LO000293O,"Comparative Toxicogenomics Database:100","Ensembl:ENSG00000196839","GenAtlas:ADA","GeneCard:ADA","GO:GO:0004000","GO:GO:0009117","GO:GO:0009168","GO:GO:0016787","GO:GO:0019735","HGNC:186","HumanCyc Gene:HS02191","ModBase:P00813","MutDB:ADA","NCBI Gene:100","OMIM:102700","OMIM:608958","RefSeq DNA:NG_007385","RefSeq DNA:NT_011362","RefSeq Protein:NP_000013","RefSeq RNA:NM_000022",…	No	chr20	43248160	43280376	44619519	44651758
PA26382	51816	1839	ENSG00000093072	adenosine deaminase 2	ADA2	cat eye syndrome chromosome region, candidate 1	ADGF,"CECR1","IDGFL"	No	No	ALFRED:LO039594E,"Ensembl:ENSG00000093072","GenAtlas:CECR1","GeneCard:CECR1","GO:GO:0007275","GO:GO:0008083","GO:GO:0008372","GO:GO:0009168","GO:GO:0016787","GO:GO:0019239","HGNC:1839","HumanCyc Gene:HS01792","ModBase:Q9NZK5","MutDB:CECR1","NCBI Gene:51816","OMIM:607575","RefSeq DNA:NT_011519","RefSeq Protein:NP_059120","RefSeq Protein:NP_803124","RefSeq RNA:NM_017424","RefSeq RNA:NM_177405","UCS…	No	chr22	17659681	17702744	17178790	17221854
PA162375590	132612	30713	ENSG00000164113	adenosine deaminase domain containing 1	ADAD1	adenosine deaminase domain containing 1 (testis-specific)	Tenr	No	No	ALFRED:LO069049C,"Ensembl:ENSG00000164113","GeneCard:ADAD1","GO:GO:0003725","GO:GO:0004000","GO:GO:0005622","GO:GO:0005634","GO:GO:0006396","GO:GO:0007275","GO:GO:0007283","GO:GO:0007286","GO:GO:0030154","HGNC:30713","HumanCyc Gene:HS09018","ModBase:Q96M93","NCBI Gene:132612","RefSeq DNA:NT_016354","RefSeq Protein:NP_001152757","RefSeq Protein:NP_001152767","RefSeq Protein:NP_640336","RefSeq RNA:…	No	chr4	123300121	123350957	122378966	122429815
PA162375591	161931	30714	ENSG00000140955	adenosine deaminase domain containing 2	ADAD2		FLJ00337,"TENRL"	No	No	ALFRED:LO218140Q,"Ensembl:ENSG00000140955","GeneCard:ADAD2","GO:GO:0003725","GO:GO:0004000","GO:GO:0005622","GO:GO:0006396","HGNC:30714","HumanCyc Gene:HS06780","ModBase:Q8NCV1","NCBI Gene:161931","RefSeq DNA:NT_010498","RefSeq Protein:NP_001138872","RefSeq Protein:NP_631913","RefSeq RNA:NM_001145400","RefSeq RNA:NM_139174","UniProtKB:Q8NCV1"	No	chr16	84224723	84230772	84191117	84197166
PA142672643	161823	31853	ENSG00000168803	adenosine deaminase like	ADAL	adenosine deaminase-like		No	No	ALFRED:LO217911V,"Comparative Toxicogenomics Database:161823","Ensembl:ENSG00000168803","GeneCard:ADAL","GO:GO:0009168","GO:GO:0019239","HGNC:31853","ModBase:Q6DHV7","NCBI Gene:161823","RefSeq DNA:NT_010194","RefSeq Protein:NP_001012987","RefSeq Protein:NP_001152752","RefSeq RNA:NM_001012969","RefSeq RNA:NM_001159280","UniProtKB:B4DQM8","UniProtKB:Q6DHV7"	No	chr15	43622872	43646096	43330351	43354555
PA24505	102	188	ENSG00000137845	ADAM metallopeptidase domain 10	ADAM10		CD156c,"HsT18717","MADM","kuz"	No	No	ALFRED:LO073253U,"Comparative Toxicogenomics Database:102","Ensembl:ENSG00000137845","GenAtlas:ADAM10","GeneCard:ADAM10","GO:GO:0001701","GO:GO:0004222","GO:GO:0005178","GO:GO:0005634","GO:GO:0005737","GO:GO:0005794","GO:GO:0005798","GO:GO:0005887","GO:GO:0006468","GO:GO:0006913","GO:GO:0007162","GO:GO:0007220","GO:GO:0007229","GO:GO:0007267","GO:GO:0008270","GO:GO:0009986","GO:GO:0016020","GO:GO…	No	chr15	58887403	59042177	58595204	58749978
PA24506	4185	189	ENSG00000073670	ADAM metallopeptidase domain 11	ADAM11	metalloproteinase-like, disintegrin-like, cysteine-rich protein	MDC	No	No	ALFRED:LO011199V,"Comparative Toxicogenomics Database:4185","Ensembl:ENSG00000073670","GenAtlas:ADAM11","GeneCard:ADAM11","GO:GO:0004222","GO:GO:0005178","GO:GO:0005886","GO:GO:0006508","GO:GO:0007229","GO:GO:0016021","HGNC:189","HumanCyc Gene:HS01109","ModBase:O75078","MutDB:ADAM11","NCBI Gene:4185","OMIM:155120","RefSeq DNA:NT_010783","RefSeq Protein:NP_002381","RefSeq RNA:NM_002390","UCSC Geno…	No	chr17	42836405	42859214	44759037	44781846
PA24507	8038	190	ENSG00000148848	ADAM metallopeptidase domain 12	ADAM12	meltrin alpha	MCMPMltna,"MLTN"	No	Yes	ALFRED:LO007192T,"Comparative Toxicogenomics Database:8038","Ensembl:ENSG00000148848","GenAtlas:ADAM12","GeneCard:ADAM12","GO:GO:0004222","GO:GO:0005515","GO:GO:0005886","GO:GO:0006508","GO:GO:0007155","GO:GO:0007229","GO:GO:0007520","GO:GO:0008270","GO:GO:0016021","GO:GO:0046872","HGNC:190","HumanCyc Gene:HS07568","ModBase:O43184","MutDB:ADAM12","NCBI Gene:8038","OMIM:602714","RefSeq DNA:NT_0300…	No	chr10	127700960	128077127	126012385	126388558
PA24510	8751	193	ENSG00000143537	ADAM metallopeptidase domain 15	ADAM15	metargidin	MDC15	No	No	ALFRED:LO061841U,"Comparative Toxicogenomics Database:8751","Ensembl:ENSG00000143537","GenAtlas:ADAM15","GeneCard:ADAM15","GO:GO:0004222","GO:GO:0005515","GO:GO:0006508","GO:GO:0007155","GO:GO:0007160","GO:GO:0007229","GO:GO:0008270","GO:GO:0016020","GO:GO:0016021","GO:GO:0017124","GO:GO:0046872","HGNC:193","HumanCyc Gene:HS07071","ModBase:Q13444","MutDB:ADAM15","NCBI Gene:8751","OMIM:605548","Re…	No	chr1	155023748	155035252	155051272	155062776
PA24512	6868	195	ENSG00000151694	ADAM metallopeptidase domain 17	ADAM17		CD156B,"TACE","cSVP"	No	No	ALFRED:LO001129N,"Comparative Toxicogenomics Database:6868","Ensembl:ENSG00000151694","GenAtlas:ADAM17","GeneCard:ADAM17","GO:GO:0004222","GO:GO:0005515","GO:GO:0005887","GO:GO:0006508","GO:GO:0007219","GO:GO:0007267","GO:GO:0008270","GO:GO:0016020","GO:GO:0046872","HGNC:195","HumanCyc Gene:HS07763","ModBase:P78536","MutDB:ADAM17","NCBI Gene:6868","OMIM:603639","RefSeq DNA:NT_005334","RefSeq Prot…	No	chr2	9629392	9695917	9488486	9555820
PA24513	8749	196	ENSG00000168619	ADAM metallopeptidase domain 18	ADAM18		ADAM27,"tMDCIII"	No	No	ALFRED:LO018167X,"Comparative Toxicogenomics Database:8749","Ensembl:ENSG00000168619","GenAtlas:ADAM18","GeneCard:ADAM18","GO:GO:0004222","GO:GO:0005624","GO:GO:0006508","GO:GO:0007283","GO:GO:0016020","GO:GO:0016021","GO:GO:0030154","HGNC:196","HumanCyc Gene:HS01133","ModBase:Q9Y3Q7","MutDB:ADAM18","NCBI Gene:8749","RefSeq DNA:NT_167187","RefSeq Protein:NP_001177885","RefSeq Protein:NP_055052","…	No	chr8	39442087	39587583	39584568	39730064
PA24514	8728	197	ENSG00000135074	ADAM metallopeptidase domain 19	ADAM19	meltrin beta	MLTNB	No	No	ALFRED:LO015609V,"Comparative Toxicogenomics Database:8728","Ensembl:ENSG00000135074","GenAtlas:ADAM19","GeneCard:ADAM19","GO:GO:0004222","GO:GO:0006508","GO:GO:0008270","GO:GO:0016020","GO:GO:0016021","GO:GO:0046872","HGNC:197","HumanCyc Gene:HS05948","ModBase:Q9H013","MutDB:ADAM19","NCBI Gene:8728","OMIM:603640","RefSeq DNA:NT_023133","RefSeq Protein:NP_075525","RefSeq Protein:NP_150377","RefSe…	No	chr5	156822071	157002831	157477304	157575823
PA24504	8759	187		ADAM metallopeptidase domain 1A, pseudogene	ADAM1A	fertilin alpha	ADAM1P,"FTNAP","Ftna","PH-30a"	No	No	ALFRED:LO011053K,"GenAtlas:ADAM1","GeneCard:ADAM1","HGNC:187","MutDB:ADAM1","NCBI Gene:8759","RefSeq DNA:NG_001216","RefSeq DNA:NT_009775","RefSeq RNA:NR_036636"	No	chr12	112336867	112339706	111899063	111901902
PA24515	2515	198	ENSG00000104755	ADAM metallopeptidase domain 2	ADAM2	cancer/testis antigen 15	CT15,"FTNB","PH-30b","PH30"	No	No	ALFRED:LO017157V,"Comparative Toxicogenomics Database:2515","Ensembl:ENSG00000104755","GenAtlas:ADAM2","GeneCard:ADAM2","GO:GO:0004222","GO:GO:0005178","GO:GO:0005515","GO:GO:0005887","GO:GO:0006508","GO:GO:0007155","GO:GO:0007342","GO:GO:0016020","HGNC:198","HumanCyc Gene:HS02612","ModBase:Q99965","MutDB:ADAM2","NCBI Gene:2515","OMIM:601533","RefSeq DNA:NT_167187","RefSeq Protein:NP_001455","Ref…	No	chr8	39601254	39695808	39743735	39838289
PA24516	8748	199	ENSG00000134007	ADAM metallopeptidase domain 20	ADAM20			No	No	ALFRED:LO064634X,"Ensembl:ENSG00000134007","GenAtlas:ADAM20","GeneCard:ADAM20","GO:GO:0004222","GO:GO:0006508","GO:GO:0007338","GO:GO:0008270","GO:GO:0016020","GO:GO:0016021","GO:GO:0046872","HGNC:199","HumanCyc Gene:HS05802","ModBase:O43506","MutDB:ADAM20","NCBI Gene:8748","OMIM:603712","RefSeq DNA:NT_026437","RefSeq Protein:NP_003805","RefSeq RNA:NM_003814","UCSC Genome Browser:NM_003814","UniP…	No	chr14	70989078	71022756	70520817	70564742
PA134994122	317760	20102		ADAM metallopeptidase domain 20 pseudogene 1	ADAM20P1			No	No	ALFRED:LO186963H,"GeneCard:ADAM20P1","HGNC:20102","NCBI Gene:317760","RefSeq DNA:NG_002465","RefSeq DNA:NT_026437","RefSeq RNA:NR_037933"	No	chr14	70935593	70950473	70468876	70483756
PA24517	8747	200	ENSG00000139985	ADAM metallopeptidase domain 21	ADAM21		ADAM31	No	No	ALFRED:LO073000K,"Comparative Toxicogenomics Database:8747","Ensembl:ENSG00000139985","GenAtlas:ADAM21","GeneCard:ADAM21","GO:GO:0004222","GO:GO:0006508","GO:GO:0007338","GO:GO:0008270","GO:GO:0016020","GO:GO:0016021","GO:GO:0046872","HGNC:200","HumanCyc Gene:HS06672","ModBase:Q9UKJ8","MutDB:ADAM21","NCBI Gene:8747","OMIM:603713","RefSeq DNA:NT_026437","RefSeq Protein:NP_003804","RefSeq RNA:NM_00…	No	chr14	70918874	70926622	70452157	70459905
PA134948631	145241	19822	ENSG00000139985	ADAM metallopeptidase domain 21 pseudogene 1	ADAM21P1			No	No	Ensembl:ENSG00000139985,"HGNC:19822","NCBI Gene:145241","RefSeq DNA:NG_002467","RefSeq DNA:NT_026437","RefSeq Protein:ABA43715","RefSeq RNA:NR_003951"	No	chr14	70712470	70714518	70245753	70247801
PA24518	53616	201	ENSG00000008277	ADAM metallopeptidase domain 22	ADAM22	metalloproteinase-like, disintegrin-like, and cysteine-rich protein 2	MDC2	No	No	ALFRED:LO024201J,"Ensembl:ENSG00000008277","GenAtlas:ADAM22","GeneCard:ADAM22","GO:GO:0004222","GO:GO:0005178","GO:GO:0005515","GO:GO:0006508","GO:GO:0007155","GO:GO:0007162","GO:GO:0007417","GO:GO:0016020","GO:GO:0016021","HGNC:201","HumanCyc Gene:HS00239","ModBase:Q9P0K1","MutDB:ADAM22","NCBI Gene:53616","OMIM:603709","RefSeq DNA:NT_007933","RefSeq DNA:NT_079595","RefSeq Protein:NP_004185","Ref…	No	chr7	87563566	87832204	87934143	88202889
PA24519	8745	202	ENSG00000114948	ADAM metallopeptidase domain 23	ADAM23		MDC3	No	No	ALFRED:LO019527Y,"Comparative Toxicogenomics Database:8745","Ensembl:ENSG00000114948","GenAtlas:ADAM23","GeneCard:ADAM23","GO:GO:0004222","GO:GO:0005178","GO:GO:0005515","GO:GO:0005887","GO:GO:0006508","GO:GO:0007155","GO:GO:0007417","GO:GO:0016020","HGNC:202","HumanCyc Gene:HS03818","ModBase:O75077","MutDB:ADAM23","NCBI Gene:8745","OMIM:603710","RefSeq DNA:NT_005403","RefSeq Protein:NP_003803","…	No	chr2	207308268	207485854	206443544	206621130
PA24523	10863	206	ENSG00000042980	ADAM metallopeptidase domain 28	ADAM28		ADAM23,"MDC-Lm","MDC-Ls","eMDCII"	No	No	ALFRED:LO020542N,"Comparative Toxicogenomics Database:10863","Ensembl:ENSG00000042980","GenAtlas:ADAM28","GeneCard:ADAM28","GO:GO:0004222","GO:GO:0006508","GO:GO:0007283","GO:GO:0008270","GO:GO:0016020","GO:GO:0016021","GO:GO:0046872","HGNC:206","HumanCyc Gene:HS00566","MutDB:ADAM28","NCBI Gene:10863","OMIM:606188","RefSeq DNA:NT_167187","RefSeq Protein:NP_055080","RefSeq Protein:NP_068547","RefS…	No	chr8	24151553	24212726	24294040	24359018
PA24524	11086	207	ENSG00000168594	ADAM metallopeptidase domain 29	ADAM29	cancer/testis antigen 73	CT73,"svph1"	No	No	ALFRED:LO013127O,"Ensembl:ENSG00000168594","GenAtlas:ADAM29","GeneCard:ADAM29","GO:GO:0004222","GO:GO:0005887","GO:GO:0006508","GO:GO:0007283","GO:GO:0016020","HGNC:207","HumanCyc Gene:HS09791","ModBase:Q9UKF5","MutDB:ADAM29","NCBI Gene:11086","OMIM:604778","RefSeq DNA:NT_016354","RefSeq Protein:NP_001124175","RefSeq Protein:NP_001124176","RefSeq Protein:NP_001124177","RefSeq Protein:NP_055084","…	No	chr4	175839509	175899331	174918358	174978180
PA24525	11085	208	ENSG00000134249	ADAM metallopeptidase domain 30	ADAM30		svph4	No	No	ALFRED:LO080558A,"Comparative Toxicogenomics Database:11085","Ensembl:ENSG00000134249","GenAtlas:ADAM30","GeneCard:ADAM30","GO:GO:0004222","GO:GO:0006508","GO:GO:0008270","GO:GO:0016020","GO:GO:0016021","GO:GO:0046872","HGNC:208","HumanCyc Gene:HS05841","ModBase:Q9UKF2","MutDB:ADAM30","NCBI Gene:11085","OMIM:604779","RefSeq DNA:NT_032977","RefSeq Protein:NP_068566","RefSeq RNA:NM_021794","UCSC Ge…	No	chr1	120436156	120439147	119893533	119896524
PA134932610	203102	15479	ENSG00000197140	ADAM metallopeptidase domain 32	ADAM32			No	No	ALFRED:LO070830S,"Ensembl:ENSG00000197140","GeneCard:ADAM32","GO:GO:0004222","GO:GO:0006508","GO:GO:0016020","GO:GO:0016021","HGNC:15479","HumanCyc Gene:HS09794","ModBase:Q8TC27","NCBI Gene:203102","RefSeq DNA:NT_167187","RefSeq Protein:NP_659441","RefSeq RNA:NM_145004","UniProtKB:Q8TC27"	No	chr8	38965050	39142436	39107529	39284917
PA24526	80332	15478	ENSG00000149451	ADAM metallopeptidase domain 33	ADAM33		C20orf153,"DKFZp434K0521","dJ964F7.1"	No	Yes	ALFRED:LO207048V,"Comparative Toxicogenomics Database:80332","Ensembl:ENSG00000149451","GenAtlas:ADAM33","GeneCard:ADAM33","GO:GO:0004222","GO:GO:0006508","GO:GO:0007229","GO:GO:0008237","GO:GO:0008270","GO:GO:0016020","GO:GO:0016021","GO:GO:0042035","GO:GO:0042127","GO:GO:0046872","HGNC:15478","HumanCyc Gene:HS07612","ModBase:Q9BZ11","MutDB:ADAM33","NCBI Gene:80332","OMIM:607114","RefSeq DNA:NT_…	No	chr20	3648620	3662755	3667973	3682131
PA24527	1587	209		ADAM metallopeptidase domain 3A (pseudogene)	ADAM3A		ADAM3,"tMDCI"	No	No	ALFRED:LO320886B,"GenAtlas:ADAM3A","GeneCard:ADAM3A","HGNC:209","MutDB:ADAM3A","NCBI Gene:1587","RefSeq DNA:NT_167187","RefSeq RNA:NR_001569","RefSeq RNA:NR_024106","RefSeq RNA:NR_024107"	No	chr8	39308564	39380508	39451045	39522989
PA24528	1596	210		ADAM metallopeptidase domain 3B (pseudogene)	ADAM3B	cyritestin 2		No	No	ALFRED:LO095905C,"GenAtlas:ADAM3B","GeneCard:ADAM3B","HGNC:210","MutDB:ADAM3B","NCBI Gene:1596","RefSeq DNA:NG_001526","RefSeq DNA:NT_010498"	No	chr16	49551557	49552263	49517646	49518352
PA24530	255926	212	TMDCII	ADAM metallopeptidase domain 5, pseudogene	ADAM5		tMDCII	No	No	Ensembl:TMDCII,"GenAtlas:TMDCII","GeneCard:ADAM5P","GO:GO:0004222","GO:GO:0006508","HGNC:212","MutDB:TMDCII","NCBI Gene:255926","RefSeq DNA:NT_007995","RefSeq RNA:NR_001448"	No	chr8	39172182	39274745	39314663	39417226
PA24531	8755	213		ADAM metallopeptidase domain 6, pseudogene	ADAM6		tMDCIV	No	No	GenAtlas:ADAM6,"GeneCard:ADAM6","HGNC:213","MutDB:ADAM6","NCBI Gene:8755","RefSeq DNA:NG_001019","RefSeq DNA:NT_026437","RefSeq RNA:NR_002224"	No	chr14	106435819	106438358	105969731	105972269
PA24532	8756	214	ENSG00000069206	ADAM metallopeptidase domain 7	ADAM7		EAPI,"GP-83"	No	No	ALFRED:LO017892B,"Ensembl:ENSG00000069206","GenAtlas:ADAM7","GeneCard:ADAM7","GO:GO:0004222","GO:GO:0006508","GO:GO:0016020","GO:GO:0016021","HGNC:214","HumanCyc Gene:HS00956","MutDB:ADAM7","NCBI Gene:8756","OMIM:607310","RefSeq DNA:NT_167187","RefSeq Protein:NP_003808","RefSeq RNA:NM_003817","UCSC Genome Browser:NM_003817","UniProtKB:Q6PEJ6","UniProtKB:Q86XK9","UniProtKB:Q9H2U9"	No	chr8	24298509	24370273	24440996	24509565
PA24533	101	215	ENSG00000151651	ADAM metallopeptidase domain 8	ADAM8		CD156,"CD156a","MS2"	No	No	ALFRED:LO061975C,"Comparative Toxicogenomics Database:101","Ensembl:ENSG00000151651","GenAtlas:ADAM8","GeneCard:ADAM8","GO:GO:0004222","GO:GO:0005887","GO:GO:0006508","GO:GO:0008270","GO:GO:0016020","GO:GO:0046872","HGNC:215","HumanCyc Gene:HS07757","ModBase:P78325","MutDB:ADAM8","NCBI Gene:101","OMIM:602267","RefSeq DNA:NT_008818","RefSeq Protein:NP_001100","RefSeq Protein:NP_001157961","RefSeq …	No	chr10	135075920	135090489	133262416	133276903
PA24534	8754	216	ENSG00000168615	ADAM metallopeptidase domain 9	ADAM9	meltrin gamma	CORD9,"KIAA0021","MCMP","MDC9","Mltng"	No	No	ALFRED:LO050096U,"Comparative Toxicogenomics Database:8754","Ensembl:ENSG00000168615","GenAtlas:ADAM9","GeneCard:ADAM9","GO:GO:0004222","GO:GO:0005178","GO:GO:0005515","GO:GO:0005887","GO:GO:0006508","GO:GO:0007243","GO:GO:0008270","GO:GO:0016020","GO:GO:0017124","GO:GO:0019901","GO:GO:0046872","HGNC:216","HumanCyc Gene:HS09793","ModBase:Q13443","MutDB:ADAM9","NCBI Gene:8754","OMIM:602713","OMIM:…	No	chr8	38854505	38962780	38996771	39105261
PA24535	27299	16299	ENSG00000134028	ADAM like decysin 1	ADAMDEC1	ADAM-like, decysin 1	M12.219	No	No	ALFRED:LO071129U,"Ensembl:ENSG00000134028","GenAtlas:ADAMDEC1","GeneCard:ADAMDEC1","GO:GO:0004222","GO:GO:0005178","GO:GO:0006508","GO:GO:0007162","GO:GO:0007229","GO:GO:0008270","GO:GO:0016021","GO:GO:0046872","HGNC:16299","HumanCyc Gene:HS05805","ModBase:O15204","MutDB:ADAMDEC1","NCBI Gene:27299","OMIM:606393","RefSeq DNA:NT_167187","RefSeq Protein:NP_001138743","RefSeq Protein:NP_001138744","R…	No	chr8	24241798	24263526	24384285	24406013
PA24536	9510	217	ENSG00000154734	ADAM metallopeptidase with thrombospondin type 1 motif 1	ADAMTS1	ADAM metallopeptidase with thrombospondin type 1 motif, 1	C3-C5,"KIAA1346","METH1"	No	Yes	ALFRED:LO011722N,"Comparative Toxicogenomics Database:9510","Ensembl:ENSG00000154734","GenAtlas:ADAMTS1","GeneCard:ADAMTS1","GO:GO:0004222","GO:GO:0005178","GO:GO:0005578","GO:GO:0006508","GO:GO:0007229","GO:GO:0008201","GO:GO:0008270","GO:GO:0008285","GO:GO:0046872","HGNC:217","HumanCyc Gene:HS08005","ModBase:Q9UHI8","MutDB:ADAMTS1","NCBI Gene:9510","OMIM:605174","RefSeq DNA:NT_011512","RefSeq P…	No	chr21	28208606	28217728	26836287	26845409
PA24537	81794	13201	ENSG00000142303	ADAM metallopeptidase with thrombospondin type 1 motif 10	ADAMTS10	ADAM metallopeptidase with thrombospondin type 1 motif, 10	ADAM-TS10	No	No	ALFRED:LO221484V,"Comparative Toxicogenomics Database:81794","Ensembl:ENSG00000142303","GenAtlas:ADAMTS10","GeneCard:ADAMTS10","GO:GO:0000004","GO:GO:0004222","GO:GO:0005554","GO:GO:0005578","GO:GO:0006508","GO:GO:0007229","GO:GO:0008270","GO:GO:0008372","GO:GO:0031012","GO:GO:0046872","HGNC:13201","HumanCyc Gene:HS06916","ModBase:Q9H324","MutDB:ADAMTS10","NCBI Gene:81794","OMIM:277600","OMIM:608…	No	chr19	8645124	8675588	8580240	8610735
PA24538	81792	14605	ENSG00000151388	ADAM metallopeptidase with thrombospondin type 1 motif 12	ADAMTS12	ADAM metallopeptidase with thrombospondin type 1 motif, 12		No	No	ALFRED:LO005165R,"Comparative Toxicogenomics Database:81792","Ensembl:ENSG00000151388","GenAtlas:ADAMTS12","GeneCard:ADAMTS12","GO:GO:0004222","GO:GO:0005578","GO:GO:0006508","GO:GO:0008270","GO:GO:0046872","HGNC:14605","HumanCyc Gene:HS07731","ModBase:P58397","MutDB:ADAMTS12","NCBI Gene:81792","OMIM:606184","RefSeq DNA:NT_006576","RefSeq Protein:NP_112217","RefSeq RNA:NM_030955","UCSC Genome Bro…	No	chr5	33523640	33892319	33523535	33892180
PA24539	11093	1366	ENSG00000160323	ADAM metallopeptidase with thrombospondin type 1 motif 13	ADAMTS13	ADAM metallopeptidase with thrombospondin type 1 motif, 13	C9orf8,"DKFZp434C2322","FLJ42993","MGC118899","MGC118900","TTP","VWFCP","vWF-CP"	No	No	ALFRED:LO071436V,"Comparative Toxicogenomics Database:11093","Ensembl:ENSG00000160323","GenAtlas:ADAMTS13","GeneCard:ADAMTS13","GO:GO:0004222","GO:GO:0005515","GO:GO:0005578","GO:GO:0006508","GO:GO:0007229","GO:GO:0008233","HGNC:1366","HumanCyc Gene:HS08489","ModBase:Q76LX8","MutDB:ADAMTS13","NCBI Gene:11093","OMIM:274150","OMIM:604134","RefSeq DNA:NG_011934","RefSeq DNA:NT_035014","RefSeq Protei…	No	chr9	136279459	136324525	133414339	133459403
PA24540	140766	14899	ENSG00000138316	ADAM metallopeptidase with thrombospondin type 1 motif 14	ADAMTS14	ADAM metallopeptidase with thrombospondin type 1 motif, 14		No	Yes	ALFRED:LO020669X,"Ensembl:ENSG00000138316","GenAtlas:ADAMTS14","GeneCard:ADAMTS14","GO:GO:0004222","GO:GO:0005578","GO:GO:0006508","GO:GO:0007229","GO:GO:0008270","GO:GO:0030574","GO:GO:0031012","GO:GO:0046872","HGNC:14899","HumanCyc Gene:HS06485","ModBase:Q8WXS8","MutDB:ADAMTS14","NCBI Gene:140766","OMIM:607506","RefSeq DNA:NT_030059","RefSeq Protein:NP_542453","RefSeq Protein:NP_631894","RefSeq…	No	chr10	72432559	72522197	70672518	70762441
PA24541	170689	16305	ENSG00000166106	ADAM metallopeptidase with thrombospondin type 1 motif 15	ADAMTS15	ADAM metallopeptidase with thrombospondin type 1 motif, 15		No	No	ALFRED:LO060227R,"Comparative Toxicogenomics Database:170689","Ensembl:ENSG00000166106","GenAtlas:ADAMTS15","GeneCard:ADAMTS15","GO:GO:0004222","GO:GO:0005578","GO:GO:0006508","GO:GO:0008270","GO:GO:0046872","HGNC:16305","HumanCyc Gene:HS09330","ModBase:Q8TE58","MutDB:ADAMTS15","NCBI Gene:170689","OMIM:607509","RefSeq DNA:NT_033899","RefSeq Protein:NP_620686","RefSeq RNA:NM_139055","UCSC Genome B…	No	chr11	130318869	130346539	130448876	130478215
PA24542	170690	17108	ENSG00000145536	ADAM metallopeptidase with thrombospondin type 1 motif 16	ADAMTS16	ADAM metallopeptidase with thrombospondin type 1 motif, 16	ADAMTS16s	No	No	ALFRED:LO006495Y,"Comparative Toxicogenomics Database:170690","Ensembl:ENSG00000145536","GenAtlas:ADAMTS16","GeneCard:ADAMTS16","GO:GO:0004222","GO:GO:0005578","GO:GO:0006508","GO:GO:0008270","GO:GO:0046872","HGNC:17108","HumanCyc Gene:HS07260","ModBase:Q8TE57","MutDB:ADAMTS16","NCBI Gene:170690","OMIM:607510","RefSeq DNA:NT_006576","RefSeq Protein:NP_620687","RefSeq RNA:NM_139056","UCSC Genome B…	No	chr5	5140443	5320412	5140330	5320304
PA24543	170691	17109	ENSG00000140470	ADAM metallopeptidase with thrombospondin type 1 motif 17	ADAMTS17	ADAM metallopeptidase with thrombospondin type 1 motif, 17	FLJ16363,"FLJ32769"	No	No	ALFRED:LO004431M,"ALFRED:LO007124O","Ensembl:ENSG00000140470","GenAtlas:ADAMTS17","GeneCard:ADAMTS17","GO:GO:0004222","GO:GO:0005578","GO:GO:0006508","GO:GO:0008270","GO:GO:0031012","GO:GO:0046872","HGNC:17109","HumanCyc Gene:HS06722","ModBase:Q8TE56","MutDB:ADAMTS17","NCBI Gene:170691","OMIM:607511","OMIM:613195","RefSeq DNA:NG_016287","RefSeq DNA:NT_010274","RefSeq Protein:NP_620688","RefSeq RN…	No	chr15	100511643	100882183	99971438	100342924
PA24544	170692	17110	ENSG00000140873	ADAM metallopeptidase with thrombospondin type 1 motif 18	ADAMTS18	ADAM metallopeptidase with thrombospondin type 1 motif, 18	ADAMTS21	No	No	ALFRED:LO006785A,"Comparative Toxicogenomics Database:170692","Ensembl:ENSG00000140873","GenAtlas:ADAMTS18","GeneCard:ADAMTS18","GO:GO:0004222","GO:GO:0005578","GO:GO:0006508","GO:GO:0008233","GO:GO:0008270","GO:GO:0031012","GO:GO:0046872","HGNC:17110","HumanCyc Gene:HS06770","ModBase:Q8TE60","MutDB:ADAMTS18","NCBI Gene:170692","OMIM:607512","RefSeq DNA:NT_010498","RefSeq Protein:NP_955387","RefS…	No	chr16	77316025	77469011	77282128	77435114
PA24545	171019	17111	ENSG00000145808	ADAM metallopeptidase with thrombospondin type 1 motif 19	ADAMTS19	ADAM metallopeptidase with thrombospondin type 1 motif, 19		No	No	ALFRED:LO001662P,"Ensembl:ENSG00000145808","GenAtlas:ADAMTS19","GeneCard:ADAMTS19","GO:GO:0004222","GO:GO:0005578","GO:GO:0006508","GO:GO:0008270","GO:GO:0046872","HGNC:17111","HumanCyc Gene:HS07287","ModBase:Q8TE59","MutDB:ADAMTS19","NCBI Gene:171019","OMIM:607513","RefSeq DNA:NT_034772","RefSeq Protein:NP_598377","RefSeq RNA:NM_133638","UCSC Genome Browser:NM_133638","UniProtKB:Q8TE59"	No	chr5	128796103	129074376	129460281	129738683
PA24546	9509	218	ENSG00000087116	ADAM metallopeptidase with thrombospondin type 1 motif 2	ADAMTS2	ADAM metallopeptidase with thrombospondin type 1 motif, 2,"procollagen I N-proteinase","procollagen N-endopeptidase"	ADAM-TS2,"ADAMTS-3","NPI","PCINP","hPCPNI"	No	No	ALFRED:LO000639S,"Comparative Toxicogenomics Database:9509","Ensembl:ENSG00000087116","GenAtlas:ADAMTS2","GeneCard:ADAMTS2","GO:GO:0005578","GO:GO:0006508","GO:GO:0008133","GO:GO:0008270","GO:GO:0017074","GO:GO:0030574","GO:GO:0046872","HGNC:218","HumanCyc Gene:HS01558","ModBase:O95450","MutDB:ADAMTS2","NCBI Gene:9509","OMIM:225410","OMIM:604539","RefSeq DNA:NG_023212","RefSeq DNA:NT_023133","Ref…	No	chr5	178537852	178772431	179110851	179345430
PA134901626	80070	17178	ENSG00000173157	ADAM metallopeptidase with thrombospondin type 1 motif 20	ADAMTS20	ADAM metallopeptidase with thrombospondin type 1 motif, 20	GON-1	No	No	ALFRED:LO034149V,"Comparative Toxicogenomics Database:80070","Ensembl:ENSG00000173157","GeneCard:ADAMTS20","GO:GO:0004222","GO:GO:0005578","GO:GO:0006508","GO:GO:0008270","GO:GO:0046872","HGNC:17178","HumanCyc Gene:HS16178","NCBI Gene:80070","OMIM:611681","RefSeq DNA:NT_029419","RefSeq Protein:NP_079279","RefSeq RNA:NM_025003","UniProtKB:P59510"	No	chr12	43748012	43945724	43352843	43551971
PA24547	9508	219	ENSG00000156140	ADAM metallopeptidase with thrombospondin type 1 motif 3	ADAMTS3	ADAM metallopeptidase with thrombospondin type 1 motif, 3	ADAMTS-4,"KIAA0366"	No	No	ALFRED:LO008713T,"Ensembl:ENSG00000156140","GenAtlas:ADAMTS3","GeneCard:ADAMTS3","GO:GO:0004222","GO:GO:0005578","GO:GO:0006508","GO:GO:0008201","GO:GO:0008270","GO:GO:0030199","GO:GO:0030574","GO:GO:0046872","HGNC:219","HumanCyc Gene:HS08101","ModBase:O15072","MutDB:ADAMTS3","NCBI Gene:9508","OMIM:605011","RefSeq DNA:NT_022778","RefSeq Protein:NP_055058","RefSeq RNA:NM_014243","UCSC Genome Brows…	No	chr4	73146686	73434516	72280969	72568799
PA24548	9507	220	ENSG00000158859	ADAM metallopeptidase with thrombospondin type 1 motif 4	ADAMTS4	ADAM metallopeptidase with thrombospondin type 1 motif, 4	ADAMTS-2,"ADMP-1","KIAA0688"	No	No	ALFRED:LO047633X,"Comparative Toxicogenomics Database:9507","Ensembl:ENSG00000158859","GenAtlas:ADAMTS4","GeneCard:ADAMTS4","GO:GO:0001501","GO:GO:0004222","GO:GO:0005578","GO:GO:0006508","GO:GO:0007229","GO:GO:0008237","GO:GO:0008270","GO:GO:0046872","HGNC:220","HumanCyc Gene:HS08338","ModBase:O75173","MutDB:ADAMTS4","NCBI Gene:9507","OMIM:603876","RefSeq DNA:NT_004487","RefSeq Protein:NP_005090…	No	chr1	161159538	161168845	161189725	161199080
PA24549	11096	221	ENSG00000154736	ADAM metallopeptidase with thrombospondin type 1 motif 5	ADAMTS5	ADAM metallopeptidase with thrombospondin type 1 motif, 5,"aggrecanase-2"	ADAMTS11,"ADMP-2"	No	No	ALFRED:LO010902M,"Comparative Toxicogenomics Database:11096","Ensembl:ENSG00000154736","GenAtlas:ADAMTS5","GeneCard:ADAMTS5","GO:GO:0004222","GO:GO:0005178","GO:GO:0005578","GO:GO:0006508","GO:GO:0008270","GO:GO:0046872","HGNC:221","HumanCyc Gene:HS08006","ModBase:Q9UNA0","MutDB:ADAMTS5","NCBI Gene:11096","OMIM:605007","RefSeq DNA:NT_011512","RefSeq Protein:NP_008969","RefSeq RNA:NM_007038","UCSC…	No	chr21	28290231	28339439	26917912	26967120
PA24550	11174	222	ENSG00000049192	ADAM metallopeptidase with thrombospondin type 1 motif 6	ADAMTS6	ADAM metallopeptidase with thrombospondin type 1 motif, 6,"a disintegrin and metalloproteinase with thrombospondin motifs 6"	ADAM-TS6	No	No	ALFRED:LO014745V,"Ensembl:ENSG00000049192","GenAtlas:ADAMTS6","GeneCard:ADAMTS6","GO:GO:0004222","GO:GO:0005578","GO:GO:0006508","GO:GO:0008233","GO:GO:0008270","GO:GO:0031012","GO:GO:0046872","HGNC:222","HumanCyc Gene:HS00613","MutDB:ADAMTS6","NCBI Gene:11174","OMIM:605008","RefSeq DNA:NT_006713","RefSeq Protein:NP_922932","RefSeq RNA:NM_197941","UCSC Genome Browser:NM_014273","UniProtKB:Q5IR90"…	No	chr5	64444563	64777704	65148736	65482014
PA24551	11173	223	ENSG00000136378	ADAM metallopeptidase with thrombospondin type 1 motif 7	ADAMTS7	ADAM metallopeptidase with thrombospondin type 1 motif, 7,"COMPase","a disintegrin and metalloprotease with thrombospondin motifs-7 preproprotein"	ADAM-TS7,"DKFZp434H204"	No	No	Comparative Toxicogenomics Database:11173,"Ensembl:ENSG00000136378","GenAtlas:ADAMTS7","GeneCard:ADAMTS7","GO:GO:0004222","GO:GO:0005578","GO:GO:0006508","GO:GO:0008270","GO:GO:0046872","HGNC:223","HumanCyc Gene:HS06153","ModBase:Q9UKP4","MutDB:ADAMTS7","NCBI Gene:11173","OMIM:605009","RefSeq DNA:NG_011492","RefSeq DNA:NT_010194","RefSeq Protein:NP_055087","RefSeq RNA:NM_014272","UCSC Genome Brow…	No	chr15	79051545	79103805	78759203	78811464
PA24552	11095	224	ENSG00000134917	ADAM metallopeptidase with thrombospondin type 1 motif 8	ADAMTS8	ADAM metallopeptidase with thrombospondin type 1 motif, 8	ADAM-TS8,"FLJ41712","METH2"	No	No	ALFRED:LO023081O,"Comparative Toxicogenomics Database:11095","Ensembl:ENSG00000134917","GenAtlas:ADAMTS8","GeneCard:ADAMTS8","GO:GO:0004222","GO:GO:0005178","GO:GO:0005578","GO:GO:0006508","GO:GO:0008201","GO:GO:0008270","GO:GO:0008285","GO:GO:0009673","GO:GO:0046872","HGNC:224","HumanCyc Gene:HS05931","ModBase:Q9UP79","MutDB:ADAMTS8","NCBI Gene:11095","OMIM:605175","RefSeq DNA:NT_033899","RefSeq…	No	chr11	130274660	130298539	130404923	130428993
PA24553	56999	13202	ENSG00000163638	ADAM metallopeptidase with thrombospondin type 1 motif 9	ADAMTS9	ADAM metallopeptidase with thrombospondin type 1 motif, 9	KIAA1312	No	No	ALFRED:LO020091M,"Comparative Toxicogenomics Database:56999","Ensembl:ENSG00000163638","GenAtlas:ADAMTS9","GeneCard:ADAMTS9","GO:GO:0004222","GO:GO:0005578","GO:GO:0006508","GO:GO:0006516","GO:GO:0007275","GO:GO:0008270","GO:GO:0046872","HGNC:13202","HumanCyc Gene:HS08903","ModBase:Q9P2N4","MutDB:ADAMTS9","NCBI Gene:56999","OMIM:605421","RefSeq DNA:NT_022517","RefSeq Protein:NP_891550","RefSeq RN…	No	chr3	64501330	64673676	64515654	64688000
PA24554	92949	14632	ENSG00000178031	ADAMTS like 1	ADAMTSL1	ADAMTS-like 1,"punctin"	ADAMTSR1,"C9orf94","FLJ35283"	No	No	ALFRED:LO006187W,"Ensembl:ENSG00000178031","GenAtlas:ADAMTSL1","GeneCard:ADAMTSL1","GO:GO:0005578","HGNC:14632","ModBase:Q8N6G6","MutDB:ADAMTSL1","NCBI Gene:92949","OMIM:609198","RefSeq DNA:NT_008413","RefSeq Protein:NP_001035362","RefSeq Protein:NP_443098","RefSeq RNA:NM_001040272","RefSeq RNA:NM_052866","UCSC Genome Browser:NM_052866","UniProtKB:Q6MZQ3","UniProtKB:Q8N6G6"	No	chr9	18474079	18910948	17906574	18910950
PA134920655	9719	14631	ENSG00000197859	ADAMTS like 2	ADAMTSL2	ADAMTS-like 2	KIAA0605	No	No	Comparative Toxicogenomics Database:9719,"Ensembl:ENSG00000197859","GeneCard:ADAMTSL2","GO:GO:0004222","GO:GO:0008233","GO:GO:0031012","HGNC:14631","ModBase:Q86TH1","NCBI Gene:9719","OMIM:231050","OMIM:612277","RefSeq DNA:NG_009931","RefSeq DNA:NT_035014","RefSeq DNA:NT_113911","RefSeq Protein:NP_001138792","RefSeq Protein:NP_055509","RefSeq Protein:XP_003403622","RefSeq RNA:NM_001145320","RefSeq…	No	chr9	136397286	136440641	133532164	133575519
PA134934525	57188	14633	ENSG00000156218	ADAMTS like 3	ADAMTSL3	ADAMTS-like 3	KIAA1233,"punctin-2"	No	No	ALFRED:LO023460P,"Comparative Toxicogenomics Database:57188","Ensembl:ENSG00000156218","GeneCard:ADAMTSL3","GO:GO:0007229","GO:GO:0008237","HGNC:14633","ModBase:P82987","NCBI Gene:57188","OMIM:609199","RefSeq DNA:NT_077661","RefSeq Protein:NP_997400","RefSeq RNA:NM_207517","UniProtKB:P82987"	No	chr15	84322838	84708594	83654086	84039842
PA134879921	54507	19706	ENSG00000143382	ADAMTS like 4	ADAMTSL4	ADAMTS-like 4	DKFZP434K1772,"TSRC1"	No	No	ALFRED:LO353461W,"Comparative Toxicogenomics Database:54507","Ensembl:ENSG00000143382","GeneCard:ADAMTSL4","GO:GO:0004222","GO:GO:0008233","GO:GO:0031012","HGNC:19706","HumanCyc Gene:HS13962","ModBase:Q6UY14","NCBI Gene:54507","OMIM:225100","OMIM:610113","RefSeq DNA:NG_012172","RefSeq DNA:NT_004487","RefSeq Protein:NP_061905","RefSeq Protein:NP_079284","RefSeq RNA:NM_019032","RefSeq RNA:NM_025008…	No	chr1	150521846	150533413	150549369	150560937
PA134867057	339366	27912	ENSG00000185761	ADAMTS like 5	ADAMTSL5	ADAMTS-like 5	THSD6	No	No	ALFRED:LO171142Q,"Ensembl:ENSG00000185761","GeneCard:ADAMTSL5","HGNC:27912","ModBase:Q6ZMM2","NCBI Gene:339366","RefSeq DNA:NT_011255","RefSeq Protein:NP_998769","RefSeq RNA:NM_213604","UniProtKB:Q0VD77","UniProtKB:Q6ZMM2"	No	chr19	1505017	1513188	1505018	1513189
PA26404	11033	16486	ENSG00000105963	ArfGAP with dual PH domains 1	ADAP1		CENTA1,"GCS1L"	No	No	ALFRED:LO049709D,"Ensembl:ENSG00000105963","GenAtlas:CENTA1","GeneCard:ADAP1","GeneCard:CENTA1","GO:GO:0005515","GO:GO:0005634","GO:GO:0005737","GO:GO:0005886","GO:GO:0007166","GO:GO:0008060","GO:GO:0008270","GO:GO:0032312","GO:GO:0043087","GO:GO:0043533","GO:GO:0046872","HGNC:16486","HumanCyc Gene:HS02834","MutDB:CENTA1","NCBI Gene:11033","OMIM:608114","RefSeq DNA:NT_007819","RefSeq DNA:NT_07959…	No	chr7	937537	995208	897900	955407
PA26405	55803	16487	ENSG00000184060	ArfGAP with dual PH domains 2	ADAP2		CENTA2	No	No	ALFRED:LO165097C,"Ensembl:ENSG00000184060","GenAtlas:CENTA2","GeneCard:ADAP2","GeneCard:CENTA2","GO:GO:0005096","GO:GO:0005546","GO:GO:0005547","GO:GO:0005737","GO:GO:0005740","GO:GO:0005886","GO:GO:0007507","GO:GO:0008060","GO:GO:0008270","GO:GO:0030674","GO:GO:0032312","GO:GO:0043087","GO:GO:0043325","GO:GO:0043533","GO:GO:0046872","HGNC:16487","MutDB:CENTA2","NCBI Gene:55803","OMIM:608635","Re…	No	chr17	29248698	29286340	30921736	30959193
PA24555	103	225	ENSG00000160710	adenosine deaminase RNA specific	ADAR	adenosine deaminase, RNA specific,"adenosine deaminase, RNA-specific"	ADAR1,"G1P1","IFI4"	No	No	ALFRED:LO010386S,"Comparative Toxicogenomics Database:103","Ensembl:ENSG00000160710","GenAtlas:ADAR","GeneCard:ADAR","GO:GO:0003677","GO:GO:0003725","GO:GO:0003726","GO:GO:0005622","GO:GO:0005634","GO:GO:0005737","GO:GO:0006396","GO:GO:0006397","GO:GO:0008270","GO:GO:0016553","GO:GO:0016787","GO:GO:0019735","GO:GO:0046872","HGNC:225","HumanCyc Gene:HS08523","ModBase:P55265","MutDB:ADAR","NCBI Gen…	No	chr1	154554533	154600456	154582057	154628016
PA24556	104	226	ENSG00000197381	adenosine deaminase RNA specific B1	ADARB1	RED1 homolog (rat),"adenosine deaminase, RNA specific B1","adenosine deaminase, RNA-specific, B1"	ADAR2,"ADAR2a","ADAR2a-L1","ADAR2a-L2","ADAR2a-L3","ADAR2b","ADAR2c","ADAR2d","ADAR2g","DRABA2","DRADA2","RED1","hRED1"	No	No	ALFRED:LO011611K,"Comparative Toxicogenomics Database:104","Ensembl:ENSG00000197381","GenAtlas:ADARB1","GeneCard:ADARB1","GO:GO:0003725","GO:GO:0004000","GO:GO:0005622","GO:GO:0006397","GO:GO:0008270","GO:GO:0016787","GO:GO:0046872","HGNC:226","ModBase:Q4AE79","MutDB:ADARB1","NCBI Gene:104","OMIM:601218","RefSeq DNA:NT_011515","RefSeq Protein:NP_001028221","RefSeq Protein:NP_001103","RefSeq Prote…	No	chr21	46494493	46646478	45074578	45226563
PA24557	105	227	ENSG00000185736	adenosine deaminase RNA specific B2 (inactive)	ADARB2	RED2 homolog (rat),"adenosine deaminase, RNA specific B2 (inactive)","adenosine deaminase, RNA-specific, B2 (non-functional)"	ADAR3,"RED2","hRED2"	No	No	ALFRED:LO003171M,"Ensembl:ENSG00000185736","GenAtlas:ADARB2","GeneCard:ADARB2","GO:GO:0003723","GO:GO:0003725","GO:GO:0003727","GO:GO:0004000","GO:GO:0005622","GO:GO:0005634","GO:GO:0006381","GO:GO:0006396","GO:GO:0006397","GO:GO:0008270","GO:GO:0016787","GO:GO:0046872","HGNC:227","ModBase:Q9NS39","MutDB:ADARB2","NCBI Gene:105","OMIM:602065","RefSeq DNA:NT_008705","RefSeq Protein:NP_061172","RefS…	No	chr10	1223253	1779670	1177313	1737476
PA164723758	642394	23299		ADARB2 antisense RNA 1	ADARB2-AS1		bA466B20.1	No	No	GeneCard:ADARB2-AS1,"HGNC:23299","NCBI Gene:642394","RefSeq DNA:NT_008705","RefSeq Protein:NP_001092300","RefSeq RNA:NM_001098830","RefSeq RNA:NR_033387"	No	chr10	1568825	1599179	1526630	1556984
PA24558	23536	228	ENSG00000065457	adenosine deaminase tRNA specific 1	ADAT1	adenosine deaminase, tRNA specific 1,"adenosine deaminase, tRNA-specific 1"		No	No	ALFRED:LO164915A,"Comparative Toxicogenomics Database:23536","Ensembl:ENSG00000065457","GenAtlas:ADAT1","GeneCard:ADAT1","HGNC:228","HumanCyc Gene:HS00841","ModBase:Q9BUB4","MutDB:ADAT1","NCBI Gene:23536","OMIM:604230","RefSeq DNA:NT_010498","RefSeq Protein:NP_036223","RefSeq RNA:NM_012091","RefSeq RNA:NR_036460","UCSC Genome Browser:NM_012091","UniProtKB:Q9BUB4"	No	chr16	75622718	75657221	75596879	75623323
PA162375592	134637	21172	ENSG00000189007	adenosine deaminase tRNA specific 2	ADAT2	adenosine deaminase, tRNA specific 2,"adenosine deaminase, tRNA-specific 2","tRNA-specific adenosine deaminase 2 homolog (S. cerevisiae)"	DEADC1,"TAD2","dJ20N2.1"	No	No	ALFRED:LO194389I,"Ensembl:ENSG00000189007","GeneCard:ADAT2","GO:GO:0008033","GO:GO:0008270","GO:GO:0016787","GO:GO:0046872","HGNC:21172","ModBase:Q7Z6V5","NCBI Gene:134637","RefSeq DNA:NT_025741","RefSeq Protein:NP_872309","RefSeq RNA:NM_182503","UniProtKB:Q7Z6V5"	No	chr6	143743969	143771841	143422832	143450750
PA162375609	113179	25151	ENSG00000213638	adenosine deaminase tRNA specific 3	ADAT3	adenosine deaminase, tRNA specific 3,"adenosine deaminase, tRNA-specific 3","tRNA-specific adenosine deaminase 3 homolog (S. cerevisiae)"	TAD3	No	No	Ensembl:ENSG00000213638,"GeneCard:ADAT3","GO:GO:0008033","GO:GO:0008270","GO:GO:0016787","GO:GO:0046872","HGNC:25151","HumanCyc Gene:HS11914","ModBase:Q96EY9","NCBI Gene:113179","RefSeq DNA:NT_011255","RefSeq Protein:NP_612431","RefSeq RNA:NM_138422","UniProtKB:Q96EY9"	No	chr19	1905371	1913446	1905372	1913447
PA134861355	57143	19038	ENSG00000063761	aarF domain containing kinase 1	ADCK1		FLJ39600	No	Yes	ALFRED:LO003465S,"Comparative Toxicogenomics Database:57143","Ensembl:ENSG00000063761","GeneCard:ADCK1","HGNC:19038","HumanCyc Gene:HS12162","NCBI Gene:57143","RefSeq DNA:NT_026437","RefSeq Protein:NP_001136017","RefSeq Protein:NP_065154","RefSeq RNA:NM_001142545","RefSeq RNA:NM_020421","UniProtKB:B3KUD5","UniProtKB:Q86TW2","UniProtKB:Q9UIE6"	No	chr14	78266426	78400297	77800058	77933954
PA134902329	90956	19039	ENSG00000133597	aarF domain containing kinase 2	ADCK2		MGC20727	No	No	ALFRED:LO200173N,"Ensembl:ENSG00000133597","GeneCard:ADCK2","HGNC:19039","HumanCyc Gene:HS13486","ModBase:Q7Z695","NCBI Gene:90956","RefSeq DNA:NT_007914","RefSeq DNA:NT_079596","RefSeq Protein:NP_443085","RefSeq RNA:NM_052853","UniProtKB:A4D1T6","UniProtKB:Q7Z695"	No	chr7	140372730	140395745	140672928	140695114
PA134963849	203054	21738	ENSG00000173137	aarF domain containing kinase 5	ADCK5		FLJ35454	No	No	ALFRED:LO078169F,"Comparative Toxicogenomics Database:203054","Ensembl:ENSG00000173137","GeneCard:ADCK5","HGNC:21738","ModBase:Q3MIX3","NCBI Gene:203054","RefSeq DNA:NT_037704","RefSeq Protein:NP_777582","RefSeq RNA:NM_174922","UniProtKB:B3KS46","UniProtKB:Q3MIX3"	No	chr8	145597704	145618457	144373762	144393242
PA24559	106	229		adenosine deaminase complexing protein 1	ADCP1			No	No	GenAtlas:ADCP1,"GeneCard:ADCP1","HGNC:229","MutDB:ADCP1","NCBI Gene:106"	No	chr6
PA24560	107	232	ENSG00000164742	adenylate cyclase 1	ADCY1	adenylate cyclase 1 (brain)	AC1,"DFNB44"	No	Yes	ALFRED:LO024371R,"Comparative Toxicogenomics Database:107","Ensembl:ENSG00000164742","GenAtlas:ADCY1","GeneCard:ADCY1","GO:GO:0000287","GO:GO:0005516","GO:GO:0006171","GO:GO:0007242","GO:GO:0008294","GO:GO:0016020","GO:GO:0016021","HGNC:232","HumanCyc Gene:HS09128","ModBase:Q08828","MutDB:ADCY1","NCBI Gene:107","OMIM:103072","RefSeq DNA:NT_007819","RefSeq DNA:NT_079592","RefSeq Protein:NP_066939"…	No	chr7	45614125	45762715	45574140	45723116
PA162375618	55811	21285	ENSG00000143199	adenylate cyclase 10	ADCY10	Hypercalciuria, absorptive, 2,"adenylate cyclase 10 (soluble)","soluble adenylyl cyclase"	HCA2,"RP1-313L4.2","SAC","SACI","Sacy"	No	No	ALFRED:LO007784A,"Comparative Toxicogenomics Database:55811","Ensembl:ENSG00000143199","GeneCard:ADCY10","GO:GO:0000166","GO:GO:0000287","GO:GO:0004016","GO:GO:0005488","GO:GO:0005524","GO:GO:0005625","GO:GO:0005737","GO:GO:0005829","GO:GO:0005856","GO:GO:0005886","GO:GO:0006171","GO:GO:0007242","GO:GO:0007283","GO:GO:0009190","GO:GO:0016849","HGNC:21285","HumanCyc Gene:HS07010","ModBase:Q96PN6",…	No	chr1	167778357	167883608	167809080	167915556
PA24561	108	233	ENSG00000078295	adenylate cyclase 2	ADCY2	adenylate cyclase 2 (brain)	AC2,"HBAC2","KIAA1060"	No	Yes	ALFRED:LO004378W,"Comparative Toxicogenomics Database:108","Ensembl:ENSG00000078295","GenAtlas:ADCY2","GeneCard:ADCY2","GO:GO:0000287","GO:GO:0004016","GO:GO:0006171","GO:GO:0007242","GO:GO:0016020","GO:GO:0016021","HGNC:233","HumanCyc Gene:HS01280","ModBase:Q08462","MutDB:ADCY2","NCBI Gene:108","OMIM:103071","RefSeq DNA:NT_006576","RefSeq Protein:NP_065433","RefSeq RNA:NM_020546","UCSC Genome Br…	No	chr5	7396343	7830194	7396230	7830081
PA164741137	109	234	ENSG00000138031	adenylate cyclase 3	ADCY3		AC3	No	No	ALFRED:LO021484T,"Ensembl:ENSG00000138031","GeneCard:ADCY3","HGNC:234","HumanCyc Gene:HS06438","ModBase:O60266","NCBI Gene:109","OMIM:600291","RefSeq DNA:NT_022184","RefSeq Protein:NP_004027","RefSeq RNA:NM_004036","UniProtKB:B3KT86","UniProtKB:O60266"	No	chr2	25042038	25142602	24819169	24920017
PA24562	196883	235	ENSG00000129467	adenylate cyclase 4	ADCY4		AC4	No	No	ALFRED:LO029914Z,"Comparative Toxicogenomics Database:196883","Ensembl:ENSG00000129467","GenAtlas:ADCY4","GeneCard:ADCY4","GO:GO:0000287","GO:GO:0004016","GO:GO:0006171","GO:GO:0007242","GO:GO:0009190","GO:GO:0016020","GO:GO:0016021","HGNC:235","HumanCyc Gene:HS05281","ModBase:Q8NFM4","MutDB:ADCY4","NCBI Gene:196883","OMIM:600292","RefSeq DNA:NT_026437","RefSeq Protein:NP_001185497","RefSeq Prote…	No	chr14	24787555	24804277	24318349	24335071
PA24563	111	236	ENSG00000173175	adenylate cyclase 5	ADCY5		AC5	No	No	ALFRED:LO028709A,"Comparative Toxicogenomics Database:111","Ensembl:ENSG00000173175","GenAtlas:ADCY5","GeneCard:ADCY5","GO:GO:0000287","GO:GO:0004016","GO:GO:0006171","GO:GO:0007242","GO:GO:0016020","GO:GO:0016021","HGNC:236","HumanCyc Gene:HS10626","ModBase:O95622","MutDB:ADCY5","NCBI Gene:111","OMIM:600293","RefSeq DNA:NT_005612","RefSeq Protein:NP_001186571","RefSeq Protein:NP_899200","RefSeq …	No	chr3	123001143	123167924	123282296	123448632
PA27	112	237	ENSG00000174233	adenylate cyclase 6	ADCY6		AC6	No	No	ALFRED:LO058379G,"Comparative Toxicogenomics Database:112","Ensembl:ENSG00000174233","GenAtlas:ADCY6","GeneCard:ADCY6","GO:GO:0000287","GO:GO:0004016","GO:GO:0006171","GO:GO:0007242","GO:GO:0016020","GO:GO:0016021","HGNC:237","HumanCyc Gene:HS10778","ModBase:O43306","MutDB:ADCY6","NCBI Gene:112","OMIM:600294","RefSeq DNA:NT_029419","RefSeq Protein:NP_056085","RefSeq Protein:NP_066193","RefSeq RNA…	No	chr12	49159975	49182820	48766191	48789096
PA28	113	238	ENSG00000121281	adenylate cyclase 7	ADCY7		AC7,"KIAA0037"	No	No	ALFRED:LO040770S,"Comparative Toxicogenomics Database:113","Ensembl:ENSG00000121281","GenAtlas:ADCY7","GeneCard:ADCY7","GO:GO:0000287","GO:GO:0004016","GO:GO:0005886","GO:GO:0005887","GO:GO:0006171","GO:GO:0007190","GO:GO:0007242","HGNC:238","HumanCyc Gene:HS04479","ModBase:P51828","MutDB:ADCY7","NCBI Gene:113","OMIM:600385","RefSeq DNA:NT_010498","RefSeq Protein:NP_001105","RefSeq RNA:NM_001114"…	No	chr16	50278830	50352046	50246158	50318135
PA29	114	239	ENSG00000155897	adenylate cyclase 8	ADCY8	adenylate cyclase 8 (brain)	AC8,"ADCY3","HBAC1"	No	No	ALFRED:LO005685Y,"Ensembl:ENSG00000155897","GenAtlas:ADCY8","GeneCard:ADCY8","GO:GO:0000287","GO:GO:0005624","GO:GO:0005886","GO:GO:0006171","GO:GO:0007242","GO:GO:0007611","GO:GO:0008294","GO:GO:0016021","HGNC:239","HumanCyc Gene:HS08079","ModBase:P40145","MutDB:ADCY8","NCBI Gene:114","OMIM:103070","RefSeq DNA:NT_008046","RefSeq Protein:NP_001106","RefSeq RNA:NM_001115","UCSC Genome Browser:NM_0…	No	chr8	131792546	132053012	130780300	131041604
PA30	115	240	ENSG00000162104	adenylate cyclase 9	ADCY9		AC9	No	Yes	ALFRED:LO026736Y,"Comparative Toxicogenomics Database:115","Ensembl:ENSG00000162104","GenAtlas:ADCY9","GeneCard:ADCY9","GO:GO:0000287","GO:GO:0004016","GO:GO:0005887","GO:GO:0006171","GO:GO:0007242","GO:GO:0016020","HGNC:240","HumanCyc Gene:HS08643","ModBase:O60503","MutDB:ADCY9","NCBI Gene:115","OMIM:603302","RefSeq DNA:NG_011434","RefSeq DNA:NT_010393","RefSeq Protein:NP_001107","RefSeq RNA:NM_…	No	chr16	4012650	4166186	3953387	4116185
PA24564	116	241	ENSG00000141433	adenylate cyclase activating polypeptide 1	ADCYAP1	adenylate cyclase activating polypeptide 1 (pituitary),"pituitary adenylate cyclase activating polypeptide","prepro-PACAP"	PACAP	No	Yes	ALFRED:LO104120I,"Comparative Toxicogenomics Database:116","Ensembl:ENSG00000141433","GenAtlas:ADCYAP1","GeneCard:ADCYAP1","GO:GO:0005179","GO:GO:0005184","GO:GO:0005576","GO:GO:0005625","GO:GO:0007190","GO:GO:0007267","GO:GO:0007565","HGNC:241","HumanCyc Gene:HS06827","ModBase:P18509","MutDB:ADCYAP1","NCBI Gene:116","OMIM:102980","RefSeq DNA:NT_010859","RefSeq Protein:NP_001093203","RefSeq Prote…	No	chr18	904366	912173	904342	912172
PA24565	117	242	ENSG00000078549	ADCYAP receptor type I	ADCYAP1R1	PACAP receptor 1,"adenylate cyclase activating polypeptide 1 (pituitary) receptor type I","pituitary adenylate cyclase-activating polypeptide type 1 receptor"	PAC1,"PAC1R","PACAPR"	No	No	ALFRED:LO024330M,"Comparative Toxicogenomics Database:117","Ensembl:ENSG00000078549","GenAtlas:ADCYAP1R1","GeneCard:ADCYAP1R1","GO:GO:0004872","GO:GO:0004930","GO:GO:0004999","GO:GO:0005886","GO:GO:0005887","GO:GO:0007186","GO:GO:0007283","GO:GO:0016020","GO:GO:0030154","HGNC:242","HumanCyc Gene:HS01289","IUPHAR Receptor:370","ModBase:P41586","MutDB:ADCYAP1R1","NCBI Gene:117","OMIM:102981","RefSe…	No	chr7	31092076	31151093	31052341	31114005
PA31	118	243	ENSG00000087274	adducin 1	ADD1	adducin 1 (alpha),"alpha-adducin"		No	Yes	ALFRED:LO000596U,"Comparative Toxicogenomics Database:118","Ensembl:ENSG00000087274","GenAtlas:ADD1","GeneCard:ADD1","GO:GO:0003779","GO:GO:0005200","GO:GO:0005516","GO:GO:0015629","GO:GO:0016020","HGNC:243","HumanCyc Gene:HS01571","ModBase:P35611","MutDB:ADD1","NCBI Gene:118","OMIM:102680","OMIM:145500","RefSeq DNA:NG_012037","RefSeq DNA:NT_006051","RefSeq Protein:NP_001110","RefSeq Protein:NP_0…	No	chr4	2845454	2931803	2843732	2930076
PA24566	119	244	ENSG00000075340	adducin 2	ADD2	adducin 2 (beta),"beta-adducin"	ADDB	No	No	ALFRED:LO026308T,"Comparative Toxicogenomics Database:119","Ensembl:ENSG00000075340","GenAtlas:ADD2","GeneCard:ADD2","GO:GO:0003779","GO:GO:0005516","GO:GO:0015629","GO:GO:0016020","HGNC:244","HumanCyc Gene:HS01172","ModBase:Q7Z689","MutDB:ADD2","NCBI Gene:119","OMIM:102681","RefSeq DNA:NT_022184","RefSeq Protein:NP_001171983","RefSeq Protein:NP_001171984","RefSeq Protein:NP_001608","RefSeq Prote…	No	chr2	70888334	70995375	70656784	70768243
PA24567	120	245	ENSG00000148700	adducin 3	ADD3	adducin 3 (gamma),"gamma-adducin"	ADDL	No	No	ALFRED:LO059218Z,"Comparative Toxicogenomics Database:120","Ensembl:ENSG00000148700","GenAtlas:ADD3","GeneCard:ADD3","GO:GO:0005200","GO:GO:0005516","GO:GO:0005856","GO:GO:0016020","HGNC:245","HumanCyc Gene:HS07552","ModBase:Q9UEY8","MutDB:ADD3","NCBI Gene:120","OMIM:601568","RefSeq DNA:NT_030059","RefSeq Protein:NP_001112","RefSeq Protein:NP_058432","RefSeq Protein:NP_063968","RefSeq RNA:NM_0011…	No	chr10	111765627	111895323	109996350	110135565
PA24568	122	247		albinism-deafness syndrome	ADFN			No	No	Comparative Toxicogenomics Database:122,"GenAtlas:ADFN","GeneCard:ADFN","HGNC:247","MutDB:ADFN","NCBI Gene:122","OMIM:300700"	No	chrX
PA134944476	79747	21212		androglobin	ADGB		C6orf103,"CAPN16","FLJ23121","dJ408K24.1"	No	No	ALFRED:LO028913X,"GeneCard:C6orf103","GO:GO:0004198","GO:GO:0005344","GO:GO:0005622","GO:GO:0006508","GO:GO:0015671","GO:GO:0020037","HGNC:21212","HumanCyc Gene:HS04221","ModBase:Q8N7X0","NCBI Gene:79747","RefSeq DNA:NT_025741","RefSeq Protein:NP_078970","RefSeq RNA:NM_024694","UniProtKB:Q8N7X0","UniProtKB:Q9H5S1"	No	chr6	146920136	147136598	146598965	146815462
PA134910893	84435	13838	ENSG00000197177	adhesion G protein-coupled receptor A1	ADGRA1	G protein-coupled receptor 123	GPR123,"KIAA1828"	No	No	ALFRED:LO044858D,"Ensembl:ENSG00000197177","GeneCard:GPR123","GO:GO:0004872","GO:GO:0004930","GO:GO:0007165","GO:GO:0007186","GO:GO:0016020","GO:GO:0016021","HGNC:13838","IUPHAR Receptor:197","ModBase:Q86SQ6","NCBI Gene:84435","OMIM:612302","RefSeq DNA:NT_008818","RefSeq Protein:NP_001077378","RefSeq RNA:NM_001083909","UniProtKB:A5HL16","UniProtKB:Q86SQ6"	No	chr10	134884433	134945179	133070929	133131675
PA134869404	25960	17849	ENSG00000020181	adhesion G protein-coupled receptor A2	ADGRA2	G protein-coupled receptor 124,"tumor endothelial marker 5"	DKFZp434C211,"DKFZp434J0911","FLJ14390","GPR124","KIAA1531","TEM5"	No	No	ALFRED:LO098747J,"Comparative Toxicogenomics Database:25960","Ensembl:ENSG00000020181","GeneCard:GPR124","GO:GO:0004872","GO:GO:0004930","GO:GO:0007165","GO:GO:0007218","GO:GO:0016020","GO:GO:0016021","HGNC:17849","HumanCyc Gene:HS00400","IUPHAR Receptor:198","NCBI Gene:25960","OMIM:606823","RefSeq DNA:NT_167187","RefSeq Protein:NP_116166","RefSeq RNA:NM_032777","UniProtKB:Q96PE1"	No	chr8	37654401	37701504	37796883	37843986
PA134919579	166647	13839	ENSG00000152990	adhesion G protein-coupled receptor A3	ADGRA3	G protein-coupled receptor 125	FLJ38547,"GPR125","PGR21"	No	No	ALFRED:LO013030H,"Comparative Toxicogenomics Database:166647","Ensembl:ENSG00000152990","GeneCard:GPR125","GO:GO:0004872","GO:GO:0004930","GO:GO:0007165","GO:GO:0007218","GO:GO:0016020","GO:GO:0016021","HGNC:13839","IUPHAR Receptor:199","ModBase:Q8IWK6","NCBI Gene:166647","OMIM:612303","RefSeq DNA:NT_006316","RefSeq Protein:NP_660333","RefSeq RNA:NM_145290","UniProtKB:Q8IWK6"	No	chr4	22388997	22517677	22387374	22516058
PA25247	575	943	ENSG00000181790	adhesion G protein-coupled receptor B1	ADGRB1	brain-specific angiogenesis inhibitor 1	BAI1	No	No	ALFRED:LO045911U,"Ensembl:ENSG00000181790","GenAtlas:BAI1","GeneCard:BAI1","GO:GO:0004872","GO:GO:0004930","GO:GO:0005515","GO:GO:0005886","GO:GO:0005887","GO:GO:0005911","GO:GO:0007155","GO:GO:0007165","GO:GO:0007218","GO:GO:0007409","GO:GO:0007422","GO:GO:0008285","GO:GO:0016527","HGNC:943","HumanCyc Gene:HS11664","IUPHAR Receptor:174","ModBase:O14514","MutDB:BAI1","NCBI Gene:575","OMIM:602682"…	No	chr8	143545377	143626369	142449703	142545009
PA25248	576	944	ENSG00000121753	adhesion G protein-coupled receptor B2	ADGRB2	brain-specific angiogenesis inhibitor 2	BAI2	No	No	ALFRED:LO079460A,"Comparative Toxicogenomics Database:576","Ensembl:ENSG00000121753","GenAtlas:BAI2","GeneCard:BAI2","GO:GO:0004872","GO:GO:0004930","GO:GO:0007165","GO:GO:0007218","GO:GO:0016020","GO:GO:0016021","GO:GO:0016527","HGNC:944","HumanCyc Gene:HS04518","IUPHAR Receptor:175","ModBase:O60241","MutDB:BAI2","NCBI Gene:576","OMIM:602683","RefSeq DNA:NT_032977","RefSeq Protein:NP_001694","Re…	No	chr1	32192718	32230494	31727105	31764063
PA25249	577	945	ENSG00000135298	adhesion G protein-coupled receptor B3	ADGRB3	brain-specific angiogenesis inhibitor 3	BAI3,"KIAA0550"	No	No	ALFRED:LO005762U,"Comparative Toxicogenomics Database:577","Ensembl:ENSG00000135298","GenAtlas:BAI3","GeneCard:BAI3","GO:GO:0004872","GO:GO:0004930","GO:GO:0007165","GO:GO:0007218","GO:GO:0009986","GO:GO:0016020","GO:GO:0016021","GO:GO:0016527","HGNC:945","IUPHAR Receptor:176","ModBase:O60242","MutDB:BAI3","NCBI Gene:577","OMIM:602684","RefSeq DNA:NT_007299","RefSeq Protein:NP_001695","RefSeq RNA…	No	chr6	69345210	70099403	68635282	69389511
PA134923933	283383	19893	ENSG00000111452	adhesion G protein-coupled receptor D1	ADGRD1	G protein-coupled receptor 133	DKFZp434B1272,"GPR133","PGR25"	No	No	ALFRED:LO038156X,"Ensembl:ENSG00000111452","GeneCard:GPR133","GO:GO:0004872","GO:GO:0004930","GO:GO:0007165","GO:GO:0007218","GO:GO:0016020","GO:GO:0016021","HGNC:19893","IUPHAR Receptor:202","ModBase:Q6QNK2","NCBI Gene:283383","RefSeq DNA:NT_009755","RefSeq Protein:NP_942122","RefSeq RNA:NM_198827","UniProtKB:B2CKK9","UniProtKB:Q6QNK2","UniProtKB:Q9NSM3"	No	chr12	131438452	131626010	130953907	131141469
PA134882616	347088	18651	ENSG00000180264	adhesion G protein-coupled receptor D2	ADGRD2	G protein-coupled receptor 144	GPR144,"PGR24"	No	No	ALFRED:LO039550W,"Ensembl:ENSG00000180264","GeneCard:GPR144","GO:GO:0004872","GO:GO:0004930","GO:GO:0007165","GO:GO:0007218","GO:GO:0016020","GO:GO:0016021","HGNC:18651","IUPHAR Receptor:204","ModBase:Q7Z7M1","NCBI Gene:347088","RefSeq DNA:NT_008470","RefSeq Protein:NP_001155280","RefSeq Protein:XP_002342975","RefSeq Protein:XP_002346236","RefSeq Protein:XP_002347126","RefSeq RNA:NM_001161808","R…	No	chr9	127213423	127239379	124451087	124477795
PA27773	2015	3336	ENSG00000174837	adhesion G protein-coupled receptor E1	ADGRE1	egf-like module containing, mucin-like, hormone receptor-like 1	EMR1,"TM7LN3"	No	No	ALFRED:LO027313Q,"Comparative Toxicogenomics Database:2015","Ensembl:ENSG00000174837","GenAtlas:EMR1","GeneCard:EMR1","GO:GO:0004872","GO:GO:0004930","GO:GO:0005509","GO:GO:0005887","GO:GO:0007155","GO:GO:0007165","GO:GO:0007218","GO:GO:0016020","HGNC:3336","HumanCyc Gene:HS10836","IUPHAR Receptor:182","ModBase:Q14246","MutDB:EMR1","NCBI Gene:2015","OMIM:600493","RefSeq DNA:NT_011255","RefSeq Pro…	No	chr19	6887560	6940464	6887549	6940453
PA27774	30817	3337	ENSG00000127507	adhesion G protein-coupled receptor E2	ADGRE2	egf-like module containing, mucin-like, hormone receptor-like 2	CD312,"EMR2"	No	No	ALFRED:LO026253S,"Ensembl:ENSG00000127507","GenAtlas:EMR2","GeneCard:EMR2","GO:GO:0004872","GO:GO:0004930","GO:GO:0005509","GO:GO:0007165","GO:GO:0007218","GO:GO:0016020","GO:GO:0016021","HGNC:3337","HumanCyc Gene:HS05103","IUPHAR Receptor:183","ModBase:Q9UHX3","MutDB:EMR2","NCBI Gene:30817","OMIM:606100","RefSeq DNA:NT_011295","RefSeq Protein:NP_038475","RefSeq Protein:NP_690880","RefSeq Protein…	No	chr19	14843509	14889353	14732697	14778541
PA134956879	84658	23647	ENSG00000131355	adhesion G protein-coupled receptor E3	ADGRE3	egf-like module containing, mucin-like, hormone receptor-like 3	EMR3	No	No	ALFRED:LO004233M,"Comparative Toxicogenomics Database:84658","Ensembl:ENSG00000131355","GeneCard:EMR3","GO:GO:0004872","GO:GO:0004930","GO:GO:0005509","GO:GO:0007165","GO:GO:0007218","GO:GO:0016020","GO:GO:0016021","HGNC:23647","HumanCyc Gene:HS05512","IUPHAR Receptor:184","ModBase:Q9BY15","NCBI Gene:84658","OMIM:606101","RefSeq DNA:NT_011295","RefSeq Protein:NP_115960","RefSeq RNA:NM_032571","Un…	No	chr19	14730051	14785730	14600175	14674918
PA26248	976	1711	ENSG00000123146	adhesion G protein-coupled receptor E5	ADGRE5	CD97 molecule,"leukocyte antigen CD97","seven transmembrane helix receptor","seven-span transmembrane protein","seven-transmembrane, heterodimeric receptor associated with inflammation"	CD97,"TM7LN1"	No	No	ALFRED:LO090965D,"Comparative Toxicogenomics Database:976","Ensembl:ENSG00000123146","GenAtlas:CD97","GeneCard:CD97","GO:GO:0004930","GO:GO:0005509","GO:GO:0005515","GO:GO:0005886","GO:GO:0005887","GO:GO:0006928","GO:GO:0006954","GO:GO:0007155","GO:GO:0007218","GO:GO:0007267","HGNC:1711","HumanCyc Gene:HS04635","IUPHAR Receptor:177","ModBase:P48960","MutDB:CD97","NCBI Gene:976","OMIM:601211","Ref…	No	chr19	14491403	14519537	14381144	14408725
PA128394769	266977	18990	ENSG00000153292	adhesion G protein-coupled receptor F1	ADGRF1	G protein-coupled receptor 110	GPR110,"PGR19","hGPCR36"	No	No	ALFRED:LO042273S,"Ensembl:ENSG00000153292","GeneCard:GPR110","GO:GO:0004872","GO:GO:0004930","GO:GO:0007165","GO:GO:0007218","GO:GO:0016020","GO:GO:0016021","HGNC:18990","HumanCyc Gene:HS07902","IUPHAR Receptor:190","ModBase:Q5T601","MutDB:GPR110","NCBI Gene:266977","RefSeq DNA:NT_007592","RefSeq Protein:NP_079324","RefSeq Protein:NP_722582","RefSeq RNA:NM_025048","RefSeq RNA:NM_153840","UCSC Gen…	No	chr6	46967116	47010082	46997703	47042363
PA134984088	222611	18991	ENSG00000164393	adhesion G protein-coupled receptor F2	ADGRF2	G protein-coupled receptor 111	GPR111,"PGR20","hGPCR35"	No	No	ALFRED:LO069883I,"Ensembl:ENSG00000164393","GeneCard:GPR111","GO:GO:0004872","GO:GO:0004930","GO:GO:0007165","GO:GO:0007218","GO:GO:0016020","GO:GO:0016021","HGNC:18991","HumanCyc Gene:HS09072","IUPHAR Receptor:191","ModBase:Q8IZF7","NCBI Gene:222611","RefSeq DNA:NT_007592","RefSeq Protein:NP_722581","RefSeq RNA:NM_153839","UniProtKB:Q2PNZ1"	No	chr6	47624223	47665533	47656590	47697797
PA134918027	165082	18989	ENSG00000173567	adhesion G protein-coupled receptor F3	ADGRF3	G protein-coupled receptor 113	GPR113,"PGR23","hGPCR37"	No	No	ALFRED:LO166696I,"Ensembl:ENSG00000173567","GeneCard:GPR113","GO:GO:0004872","GO:GO:0004930","GO:GO:0007165","GO:GO:0007218","GO:GO:0016020","GO:GO:0016021","HGNC:18989","HumanCyc Gene:HS10691","IUPHAR Receptor:193","ModBase:Q8IZF5","NCBI Gene:165082","RefSeq DNA:NT_022184","RefSeq Protein:NP_001138640","RefSeq Protein:NP_001138641","RefSeq Protein:NP_722577","RefSeq RNA:NM_001145168","RefSeq RNA…	No	chr2	26531041	26569685	26308173	26346817
PA134954617	221393	19011	ENSG00000153294	adhesion G protein-coupled receptor F4	ADGRF4	G protein-coupled receptor 115	FLJ38076,"GPR115","PGR18"	No	No	ALFRED:LO023906U,"Comparative Toxicogenomics Database:221393","Ensembl:ENSG00000153294","GeneCard:GPR115","GO:GO:0004872","GO:GO:0004930","GO:GO:0007165","GO:GO:0007218","GO:GO:0016020","GO:GO:0016021","HGNC:19011","HumanCyc Gene:HS14464","IUPHAR Receptor:195","NCBI Gene:221393","RefSeq DNA:NT_007592","RefSeq Protein:NP_722580","RefSeq RNA:NM_153838","UniProtKB:Q8IZF3"	No	chr6	47666289	47689757	47698553	47722021
PA134886165	221395	19030	ENSG00000069122	adhesion G protein-coupled receptor F5	ADGRF5	G protein-coupled receptor 116	DKFZp564O1923,"GPR116","KIAA0758"	No	No	ALFRED:LO014809W,"Comparative Toxicogenomics Database:221395","Ensembl:ENSG00000069122","GeneCard:GPR116","GO:GO:0004872","GO:GO:0004930","GO:GO:0007165","GO:GO:0007218","GO:GO:0016020","GO:GO:0016021","HGNC:19030","HumanCyc Gene:HS00955","IUPHAR Receptor:196","ModBase:Q8IZF2","NCBI Gene:221395","RefSeq DNA:NT_007592","RefSeq Protein:NP_001091988","RefSeq Protein:NP_056049","RefSeq RNA:NM_0010985…	No	chr6	46820242	46922681	46852505	46954954
PA28901	9289	4512	ENSG00000205336	adhesion G protein-coupled receptor G1	ADGRG1	G protein-coupled receptor 56	GPR56,"TM7LN4","TM7XN1"	No	No	ALFRED:LO006219S,"Comparative Toxicogenomics Database:9289","Ensembl:ENSG00000205336","GenAtlas:GPR56","GeneCard:GPR56","GO:GO:0004872","GO:GO:0004930","GO:GO:0005515","GO:GO:0005887","GO:GO:0007155","GO:GO:0007165","GO:GO:0007218","GO:GO:0007267","GO:GO:0007420","GO:GO:0016020","HGNC:4512","IUPHAR Receptor:186","ModBase:Q9Y653","MutDB:GPR56","NCBI Gene:9289","OMIM:604110","OMIM:606854","RefSeq D…	No	chr16	57653442	57698944	57619535	57665039
PA28908	10149	4516	ENSG00000173698	adhesion G protein-coupled receptor G2	ADGRG2	G protein-coupled receptor 64,"epididymal protein 6"	EDDM6,"GPR64","HE6","TM7LN2"	No	No	ALFRED:LO019104P,"Comparative Toxicogenomics Database:10149","Ensembl:ENSG00000173698","GenAtlas:GPR64","GeneCard:GPR64","GO:GO:0004872","GO:GO:0004930","GO:GO:0005887","GO:GO:0007165","GO:GO:0007218","GO:GO:0007283","GO:GO:0016020","HGNC:4516","HumanCyc Gene:HS10714","IUPHAR Receptor:187","ModBase:Q8IZP4","MutDB:GPR64","NCBI Gene:10149","OMIM:300572","RefSeq DNA:NG_021304","RefSeq DNA:NT_167197"…	No	chrX	19007425	19140755	18989307	19122956
PA28936	222487	13728	ENSG00000182885	adhesion G protein-coupled receptor G3	ADGRG3	G protein-coupled receptor 97	GPR97,"PGR26","Pb99"	No	No	ALFRED:LO004334O,"Ensembl:ENSG00000182885","GenAtlas:GPR97","GeneCard:GPR97","GO:GO:0004872","GO:GO:0004930","GO:GO:0007165","GO:GO:0007218","GO:GO:0016020","GO:GO:0016021","HGNC:13728","IUPHAR Receptor:188","ModBase:Q86Y34","MutDB:GPR97","NCBI Gene:222487","RefSeq DNA:NT_010498","RefSeq Protein:NP_740746","RefSeq RNA:NM_170776","UCSC Genome Browser:NM_170776","UniProtKB:Q86Y34"	No	chr16	57702099	57723290	57668192	57689378
PA134885132	139378	18992	ENSG00000156920	adhesion G protein-coupled receptor G4	ADGRG4	G protein-coupled receptor 112	GPR112,"PGR17","RP1-299I16"	No	No	ALFRED:LO145013O,"Ensembl:ENSG00000156920","GeneCard:GPR112","GO:GO:0004872","GO:GO:0004930","GO:GO:0007165","GO:GO:0007218","GO:GO:0016020","GO:GO:0016021","HGNC:18992","HumanCyc Gene:HS14642","IUPHAR Receptor:192","ModBase:Q8IZF6","NCBI Gene:139378","RefSeq DNA:NG_021219","RefSeq DNA:NT_011786","RefSeq Protein:NP_722576","RefSeq RNA:NM_153834","UniProtKB:Q8IZF6"	No	chrX	135383122	135499047	136300963	136416888
PA134896363	221188	19010	ENSG00000159618	adhesion G protein-coupled receptor G5	ADGRG5	G protein-coupled receptor 114	GPR114,"PGR27"	No	No	ALFRED:LO163699I,"Ensembl:ENSG00000159618","GeneCard:GPR114","GO:GO:0004872","GO:GO:0004930","GO:GO:0007165","GO:GO:0007218","GO:GO:0016020","GO:GO:0016021","HGNC:19010","HumanCyc Gene:HS14768","IUPHAR Receptor:194","ModBase:Q8IZF4","NCBI Gene:221188","RefSeq DNA:NT_010498","RefSeq Protein:NP_722579","RefSeq RNA:NM_153837","UniProtKB:Q8IZF4"	No	chr16	57576333	57611101	57529339	57578182
PA134878328	57211	13841	ENSG00000112414	adhesion G protein-coupled receptor G6	ADGRG6	G protein-coupled receptor 126	FLJ14937,"GPR126"	No	No	ALFRED:LO057696H,"Comparative Toxicogenomics Database:57211","Ensembl:ENSG00000112414","GeneCard:GPR126","GO:GO:0004872","GO:GO:0004930","GO:GO:0007165","GO:GO:0007218","GO:GO:0016020","GO:GO:0016021","HGNC:13841","HumanCyc Gene:HS03568","IUPHAR Receptor:200","ModBase:Q86SQ4","NCBI Gene:57211","OMIM:612243","RefSeq DNA:NG_011839","RefSeq DNA:NT_025741","RefSeq Protein:NP_001027566","RefSeq Protei…	No	chr6	142623056	142767403	142301919	142446266
PA134982718	84873	19241	ENSG00000144820	adhesion G protein-coupled receptor G7	ADGRG7	G protein-coupled receptor 128	FLJ14454,"GPR128"	No	Yes	ALFRED:LO062035Q,"Ensembl:ENSG00000144820","GeneCard:GPR128","GO:GO:0004872","GO:GO:0004930","GO:GO:0007165","GO:GO:0007218","GO:GO:0016020","GO:GO:0016021","HGNC:19241","HumanCyc Gene:HS07206","IUPHAR Receptor:201","ModBase:Q96K78","NCBI Gene:84873","OMIM:612307","RefSeq DNA:NT_005612","RefSeq Protein:NP_116176","RefSeq RNA:NM_032787","UniProtKB:Q6ZMH4","UniProtKB:Q96K78"	No	chr3	100328433	100414323	100609589	100696174
PA134868822	22859	20973	ENSG00000072071	adhesion G protein-coupled receptor L1	ADGRL1	latrophilin 1	CIRL1,"KIAA0821","LEC2","LPHN1"	No	No	ALFRED:LO104471R,"Comparative Toxicogenomics Database:22859","Ensembl:ENSG00000072071","GeneCard:LPHN1","GO:GO:0004872","GO:GO:0004930","GO:GO:0005529","GO:GO:0007165","GO:GO:0007218","GO:GO:0016020","GO:GO:0016021","GO:GO:0016524","HGNC:20973","HumanCyc Gene:HS01052","IUPHAR Receptor:206","ModBase:O94910","NCBI Gene:22859","RefSeq DNA:NT_011295","RefSeq Protein:NP_001008701","RefSeq Protein:NP_0…	No	chr19	14258549	14316997	14147737	14206245
PA38589	23266	18582	ENSG00000117114	adhesion G protein-coupled receptor L2	ADGRL2	latrophilin 2	KIAA0786,"LEC1","LPHH1","LPHN2"	No	No	ALFRED:LO007412O,"Comparative Toxicogenomics Database:23266","Ensembl:ENSG00000117114","GeneCard:LPHN2","GO:GO:0000004","GO:GO:0004872","GO:GO:0004930","GO:GO:0005529","GO:GO:0005554","GO:GO:0007165","GO:GO:0007186","GO:GO:0007218","GO:GO:0008372","GO:GO:0016020","GO:GO:0016021","GO:GO:0016524","HGNC:18582","HumanCyc Gene:HS04093","IUPHAR Receptor:207","ModBase:O95490","MutDB:LPHN2","NCBI Gene:23…	No	chr1	82266082	82458107	81306155	81992738
PA134968284	23284	20974	ENSG00000150471	adhesion G protein-coupled receptor L3	ADGRL3	latrophilin 3	KIAA0768,"LEC3","LPHN3"	No	Yes	ALFRED:LO005107N,"Comparative Toxicogenomics Database:23284","Ensembl:ENSG00000150471","GeneCard:LPHN3","GO:GO:0004872","GO:GO:0004930","GO:GO:0005529","GO:GO:0007165","GO:GO:0007218","GO:GO:0016020","GO:GO:0016021","GO:GO:0016524","HGNC:20974","HumanCyc Gene:HS07672","IUPHAR Receptor:208","ModBase:Q9HAR2","NCBI Gene:23284","RefSeq DNA:NT_022778","RefSeq Protein:NP_056051","RefSeq RNA:NM_015236",…	No	chr4	62066949	62938168	61201256	62078335
PA134946418	64123	20822	ENSG00000162618	adhesion G protein-coupled receptor L4	ADGRL4	EGF, latrophilin and seven transmembrane domain containing 1	ELTD1,"ETL"	No	No	ALFRED:LO008540R,"Comparative Toxicogenomics Database:64123","Ensembl:ENSG00000162618","GeneCard:ELTD1","GO:GO:0004872","GO:GO:0004930","GO:GO:0005509","GO:GO:0007165","GO:GO:0007218","GO:GO:0016020","GO:GO:0016021","HGNC:20822","HumanCyc Gene:HS08706","IUPHAR Receptor:181","ModBase:Q9HBW9","NCBI Gene:64123","RefSeq DNA:NT_032977","RefSeq Protein:NP_071442","RefSeq RNA:NM_022159","UniProtKB:Q9HBW…	No	chr1	79355449	79472495	78889764	79006810
PA134960779	84059	17416	ENSG00000164199	adhesion G protein-coupled receptor V1	ADGRV1	G protein-coupled receptor 98	DKFZp761P0710,"FEB4","GPR98","KIAA0686","MASS1","USH2B","USH2C","VLGR1","VLGR1b"	No	Yes	ALFRED:LO014633R,"Comparative Toxicogenomics Database:84059","Ensembl:ENSG00000164199","GenAtlas:GPR98","GeneCard:GPR98","GO:GO:0004872","GO:GO:0004930","GO:GO:0005509","GO:GO:0007165","GO:GO:0007218","GO:GO:0007399","GO:GO:0007601","GO:GO:0007605","GO:GO:0016020","GO:GO:0016021","GO:GO:0016337","GO:GO:0050896","HGNC:17416","HumanCyc Gene:HS09037","IUPHAR Receptor:189","ModBase:Q8WXG9","MutDB:GPR…	No	chr5	89854617	90460254	90558681	91164226
PA24570	124	249	ENSG00000187758	alcohol dehydrogenase 1A (class I), alpha polypeptide	ADH1A		ADH1	Yes	Yes	ALFRED:LO000422I,"Comparative Toxicogenomics Database:124","Ensembl:ENSG00000187758","GenAtlas:ADH1A","GeneCard:ADH1A","GO:GO:0004024","GO:GO:0005737","GO:GO:0006066","GO:GO:0008270","GO:GO:0016491","GO:GO:0046872","HGNC:249","ModBase:P07327","MutDB:ADH1A","NCBI Gene:124","OMIM:103700","RefSeq DNA:NT_016354","RefSeq Protein:NP_000658","RefSeq RNA:NM_000667","UCSC Genome Browser:NM_000667","UniPro…	No	chr4	100197523	100212185	99276366	99291028
PA24571	125	250	ENSG00000196616	alcohol dehydrogenase 1B (class I), beta polypeptide	ADH1B		ADH2	Yes	Yes	ALFRED:LO000002C,"Comparative Toxicogenomics Database:125","Ensembl:ENSG00000196616","GenAtlas:ADH1B","GeneCard:ADH1B","GO:GO:0004024","GO:GO:0006069","GO:GO:0008270","GO:GO:0009055","GO:GO:0046872","HGNC:250","HumanCyc Gene:HS08983","ModBase:P00325","MutDB:ADH1B","NCBI Gene:125","OMIM:103720","OMIM:103780","RefSeq DNA:NG_011435","RefSeq DNA:NT_016354","RefSeq Protein:NP_000659","RefSeq RNA:NM_00…	No	chr4	100227527	100242572	99306387	99321442
PA24572	126	251	ENSG00000248144	alcohol dehydrogenase 1C (class I), gamma polypeptide	ADH1C		ADH3	Yes	Yes	ALFRED:LO000228M,"Comparative Toxicogenomics Database:126","Ensembl:ENSG00000248144","GenAtlas:ADH1C","GeneCard:ADH1C","GO:GO:0004024","GO:GO:0005737","GO:GO:0006066","GO:GO:0008270","GO:GO:0016491","GO:GO:0046872","HGNC:251","ModBase:P00326","MutDB:ADH1C","NCBI Gene:126","OMIM:103730","OMIM:168600","RefSeq DNA:NG_011718","RefSeq DNA:NT_016354","RefSeq Protein:NP_000660","RefSeq RNA:NM_000669","U…	No	chr4	100257649	100273917	99336492	99353045
PA24573	127	252	ENSG00000198099	alcohol dehydrogenase 4 (class II), pi polypeptide	ADH4		ADH-2	No	No	ALFRED:LO000423J,"Comparative Toxicogenomics Database:127","Ensembl:ENSG00000198099","GenAtlas:ADH4","GeneCard:ADH4","GO:GO:0004022","GO:GO:0004174","GO:GO:0006066","GO:GO:0006069","GO:GO:0006081","GO:GO:0008270","GO:GO:0016491","GO:GO:0046872","HGNC:252","HumanCyc Gene:HS06569","ModBase:P08319","MutDB:ADH4","NCBI Gene:127","OMIM:103740","RefSeq DNA:NT_016354","RefSeq Protein:NP_000661","RefSeq R…	No	chr4	100044832	100065449	99123657	99144330
PA24574	128	253	ENSG00000197894	alcohol dehydrogenase 5 (class III), chi polypeptide	ADH5	S-nitrosoglutathione reductase	ADH-3,"ADHX","FDH","GSNOR"	No	No	ALFRED:LO000424K,"Comparative Toxicogenomics Database:128","Ensembl:ENSG00000197894","GenAtlas:ADH5","GeneCard:ADH5","GO:GO:0004022","GO:GO:0004327","GO:GO:0005504","GO:GO:0006069","GO:GO:0008270","GO:GO:0009055","GO:GO:0016491","GO:GO:0046872","GO:GO:0051903","HGNC:253","HumanCyc Gene:HS10601","ModBase:P11766","MutDB:ADH5","NCBI Gene:128","OMIM:103710","RefSeq DNA:NT_016354","RefSeq Protein:NP_0…	No	chr4	99992129	100009931	99070978	99088788
PA134990746	343296	22976		alcohol dehydrogenase 5 (class III), chi polypeptide, pseudogene 2	ADH5P2			No	No	ALFRED:LO119270U,"GeneCard:ADH5P2","HGNC:22976","NCBI Gene:343296","RefSeq DNA:NG_008685","RefSeq DNA:NT_032977"	No	chr1	79986754	79988152	79521069	79522467
PA134864128	100131810	22991		alcohol dehydrogenase 5 (class III), chi polypeptide, pseudogene 3	ADH5P3			No	No	GeneCard:ADH5P3,"HGNC:22991","NCBI Gene:100131810","RefSeq DNA:NG_008686","RefSeq DNA:NT_167186"	No	chr1	240333443	240334830	240170143	240171530
PA134878693	642443	21377		alcohol dehydrogenase 5 (class III), chi polypeptide, pseudogene 4	ADH5P4		bA707M13.2	No	No	ALFRED:LO140512N,"GeneCard:ADH5P4","HGNC:21377","NCBI Gene:642443","RefSeq DNA:NG_008303","RefSeq DNA:NT_007299"	No	chr6	66545370	66547961	65835477	65838068
PA24576	130	255	ENSG00000172955	alcohol dehydrogenase 6 (class V)	ADH6		ADH-5	No	No	ALFRED:LO000425L,"Comparative Toxicogenomics Database:130","Ensembl:ENSG00000172955","GenAtlas:ADH6","GeneCard:ADH6","GO:GO:0004022","GO:GO:0006069","GO:GO:0008270","GO:GO:0009055","GO:GO:0016491","GO:GO:0046872","HGNC:255","HumanCyc Gene:HS10600","ModBase:P28332","MutDB:ADH6","NCBI Gene:130","OMIM:103735","RefSeq DNA:NT_016354","RefSeq Protein:NP_000663","RefSeq Protein:NP_001095940","RefSeq RNA…	No	chr4	100123795	100140403	99202638	99219246
PA24577	131	256	ENSG00000196344	alcohol dehydrogenase 7 (class IV), mu or sigma polypeptide	ADH7		ADH-4	No	Yes	ALFRED:LO000229N,"Comparative Toxicogenomics Database:131","Ensembl:ENSG00000196344","GenAtlas:ADH7","GeneCard:ADH7","GO:GO:0004024","GO:GO:0004745","GO:GO:0006069","GO:GO:0006118","GO:GO:0008270","GO:GO:0016491","GO:GO:0046872","HGNC:256","HumanCyc Gene:HS10598","ModBase:P40394","MutDB:ADH7","NCBI Gene:131","OMIM:600086","RefSeq DNA:NT_016354","RefSeq Protein:NP_000664","RefSeq Protein:NP_001159…	No	chr4	100333418	100356667	99412261	99435510
PA134871493	137872	16354	ENSG00000147576	alcohol dehydrogenase iron containing 1	ADHFE1	alcohol dehydrogenase, iron containing 1,"alcohol dehydrogenase, iron containing, 1","hydroxyacid-oxoacid transhydrogenase"	ADHFe1,"FLJ32430"	No	No	ALFRED:LO037858F,"Ensembl:ENSG00000147576","GeneCard:ADHFE1","HGNC:16354","HumanCyc Gene:HS07450","ModBase:Q8IWW8","NCBI Gene:137872","OMIM:611083","RefSeq DNA:NT_008183","RefSeq Protein:NP_653251","RefSeq RNA:NM_144650","UniProtKB:Q8IWW8"	No	chr8	67344693	67384260	66432483	66468809
PA143485291	55256	30576	ENSG00000182551	acireductone dioxygenase 1	ADI1	membrane-type 1 matrix metalloproteinase cytoplasmic tail binding protein-1	APL1,"ARD","FLJ10913","HMFT1638","MTCBP-1","SIPL","mtnD"	No	No	ALFRED:LO022099W,"Comparative Toxicogenomics Database:55256","Ensembl:ENSG00000182551","GeneCard:ADI1","GO:GO:0005515","GO:GO:0005634","GO:GO:0005737","GO:GO:0005886","GO:GO:0008652","GO:GO:0009086","GO:GO:0016151","GO:GO:0016491","GO:GO:0016702","GO:GO:0019509","GO:GO:0046872","HGNC:30576","HumanCyc Gene:HS16031","ModBase:Q9NV57","NCBI Gene:55256","OMIM:613400","RefSeq DNA:NT_022221","RefSeq Pro…	No	chr2	3501690	3523350	3497919	3519579
PA162375689	149685	28606	ENSG00000182035	adipogenin	ADIG	small adipocyte factor 1	MGC39724,"RP5-1100H13.2","SMAF1"	No	No	ALFRED:LO260671W,"Ensembl:ENSG00000182035","GeneCard:ADIG","GO:GO:0005634","GO:GO:0005737","GO:GO:0016020","GO:GO:0016021","GO:GO:0045600","GO:GO:0050872","GO:GO:0050873","HGNC:28606","NCBI Gene:149685","OMIM:611396","RefSeq DNA:NT_011362","RefSeq Protein:NP_001018092","RefSeq RNA:NM_001018082","UniProtKB:Q0VDE8"	No	chr20	37209838	37217104	38581195	38588463
PA134933118	9370	13633	ENSG00000181092	adiponectin, C1Q and collagen domain containing	ADIPOQ	adiponectin precursor,"adipose most abundant gene transcript 1"	ACDC,"ACRP30","AdipoQ","GBP28","adiponectin","apM1"	No	Yes	ALFRED:LO138765E,"Comparative Toxicogenomics Database:9370","Ensembl:ENSG00000181092","GeneCard:ADIPOQ","GO:GO:0005179","GO:GO:0005576","GO:GO:0005737","GO:GO:0006091","GO:GO:0006817","HGNC:13633","HumanCyc Gene:HS11574","ModBase:Q15848","NCBI Gene:9370","OMIM:605441","OMIM:612556","RefSeq DNA:NG_021140","RefSeq DNA:NT_005612","RefSeq Protein:NP_001171271","RefSeq Protein:NP_004788","RefSeq RNA:N…	No	chr3	186560463	186576252	186842674	186858463
PA134861801	51094	24040	ENSG00000159346	adiponectin receptor 1	ADIPOR1		ACDCR1,"PAQR1"	No	No	ALFRED:LO010067O,"Comparative Toxicogenomics Database:51094","Ensembl:ENSG00000159346","GeneCard:ADIPOR1","GO:GO:0004872","GO:GO:0006629","GO:GO:0009755","GO:GO:0016020","GO:GO:0016021","GO:GO:0019395","GO:GO:0042562","HGNC:24040","HumanCyc Gene:HS08390","ModBase:Q96A54","NCBI Gene:51094","OMIM:607945","RefSeq DNA:NT_004487","RefSeq Protein:NP_001121159","RefSeq Protein:NP_057083","RefSeq RNA:NM_…	No	chr1	202909960	202927700	202940825	202958572
PA128394711	79602	24041	ENSG00000006831	adiponectin receptor 2	ADIPOR2		ACDCR2,"PAQR2"	No	No	ALFRED:LO037821V,"Comparative Toxicogenomics Database:79602","Ensembl:ENSG00000006831","GeneCard:ADIPOR2","GO:GO:0004872","GO:GO:0006629","GO:GO:0009755","GO:GO:0016020","GO:GO:0016021","GO:GO:0019395","GO:GO:0042562","HGNC:24041","HumanCyc Gene:HS00198","ModBase:Q86V24","NCBI Gene:79602","OMIM:607946","RefSeq DNA:NT_009759","RefSeq Protein:NP_078827","RefSeq RNA:NM_024551","UCSC Genome Browser:N…	No	chr12	1800147	1897845	1690981	1788679
PA134930409	10974	24043	ENSG00000148671	adipogenesis regulatory factor	ADIRF	adipogenesis factor rich in obesity,"adipose most abundant gene transcript 2","adipose specific 2"	AFRO,"APM2","C10orf116"	No	No	ALFRED:LO305743W,"Comparative Toxicogenomics Database:10974","Ensembl:ENSG00000148671","GeneCard:C10orf116","GO:GO:0000004","GO:GO:0005554","GO:GO:0008372","HGNC:24043","HumanCyc Gene:HS07547","ModBase:Q15847","NCBI Gene:10974","RefSeq DNA:NT_030059","RefSeq Protein:NP_006820","RefSeq RNA:NM_006829","UniProtKB:Q15847","UniProtKB:Q5TBU5"	No	chr10	88728188	88730666	86968431	86970909
PA24579	132	257	ENSG00000156110	adenosine kinase	ADK	adenosine 5'-phosphotransferase	AK	No	Yes	ALFRED:LO001793U,"Comparative Toxicogenomics Database:132","Ensembl:ENSG00000156110","GenAtlas:ADK","GeneCard:ADK","GO:GO:0000287","GO:GO:0004001","GO:GO:0006166","GO:GO:0009156","GO:GO:0016301","GO:GO:0016740","HGNC:257","HumanCyc Gene:HS08097","ModBase:P55263","MutDB:ADK","NCBI Gene:132","OMIM:102750","RefSeq DNA:NT_030059","RefSeq Protein:NP_001114","RefSeq Protein:NP_001189378","RefSeq Protei…	No	chr10	75910943	76469061	74151185	74709303
PA24580	133	259	ENSG00000148926	adrenomedullin	ADM		AM	No	Yes	ALFRED:LO228955F,"Comparative Toxicogenomics Database:133","Ensembl:ENSG00000148926","GenAtlas:ADM","GeneCard:ADM","GO:GO:0005179","GO:GO:0005576","GO:GO:0005615","GO:GO:0005625","GO:GO:0006171","GO:GO:0006701","GO:GO:0007165","GO:GO:0007267","GO:GO:0007565","GO:GO:0007588","GO:GO:0008015","GO:GO:0009611","HGNC:259","HumanCyc Gene:HS07571","MutDB:ADM","NCBI Gene:133","OMIM:103275","RefSeq DNA:NT_…	No	chr11	10326642	10328923	10304980	10307402
PA134898869	79924	28898	ENSG00000128165	adrenomedullin 2	ADM2		AM2,"FLJ21135"	No	No	ALFRED:LO352455Y,"Comparative Toxicogenomics Database:79924","Ensembl:ENSG00000128165","GeneCard:ADM2","GO:GO:0005179","HGNC:28898","HumanCyc Gene:HS13250","NCBI Gene:79924","OMIM:608682","RefSeq DNA:NT_011526","RefSeq Protein:NP_079142","RefSeq RNA:NM_024866","UniProtKB:Q7Z4H4"	No	chr22	50919985	50924866	50481724	50486440
PA165393101	199800	27293	ENSG00000224420	adrenomedullin 5 (putative)	ADM5		AM5,"C19orf76"	No	No	ALFRED:LO027717Y,"Ensembl:ENSG00000224420","GeneCard:C19orf76","HGNC:27293","NCBI Gene:199800","RefSeq DNA:NT_011109","RefSeq Protein:NP_001094810","RefSeq RNA:NM_001101340","UniProtKB:C9JUS6"	No	chr19	50191942	50194247	49688685	49690990
PA24582	23394	15766	ENSG00000101126	activity dependent neuroprotector homeobox	ADNP	ADNP homeobox 1,"activity-dependent neuroprotector homeobox"	ADNP1,"KIAA0784"	No	No	ALFRED:LO144749D,"Comparative Toxicogenomics Database:23394","Ensembl:ENSG00000101126","GenAtlas:ADNP","GeneCard:ADNP","GO:GO:0003700","GO:GO:0005622","GO:GO:0005634","GO:GO:0006355","GO:GO:0008270","GO:GO:0043565","GO:GO:0046872","HGNC:15766","HumanCyc Gene:HS02196","ModBase:Q9H2P0","MutDB:ADNP","NCBI Gene:23394","OMIM:611386","RefSeq DNA:NT_011362","RefSeq Protein:NP_056154","RefSeq Protein:NP_…	No	chr20	49505585	49547527	50888918	50934984
PA162375700	22850	23803	ENSG00000101544	ADNP homeobox 2	ADNP2		KIAA0863,"ZNF508"	No	No	ALFRED:LO037935B,"Ensembl:ENSG00000101544","GeneCard:ADNP2","GO:GO:0003700","GO:GO:0005622","GO:GO:0005634","GO:GO:0005737","GO:GO:0005739","GO:GO:0006350","GO:GO:0006355","GO:GO:0008270","GO:GO:0043565","GO:GO:0046872","HGNC:23803","HumanCyc Gene:HS02287","ModBase:Q6IQ32","NCBI Gene:22850","RefSeq DNA:NT_025028","RefSeq Protein:NP_055728","RefSeq RNA:NM_014913","UniProtKB:Q6IQ32"	No	chr18	77866915	77898229	80109031	80140346
PA162375713	84890	23506	ENSG00000181915	2-aminoethanethiol dioxygenase	ADO	2-aminoethanethiol (cysteamine) dioxygenase,"cysteamine dioxygenase"	C10orf22,"FLJ14547"	No	Yes	ALFRED:LO123633S,"Ensembl:ENSG00000181915","GeneCard:ADO","GO:GO:0005506","GO:GO:0016491","GO:GO:0046872","GO:GO:0047800","GO:GO:0055114","HGNC:23506","HumanCyc Gene:HS17749","ModBase:Q96SZ5","NCBI Gene:84890","OMIM:611392","RefSeq DNA:NT_030059","RefSeq Protein:NP_116193","RefSeq RNA:NM_032804","UniProtKB:B3KXN9","UniProtKB:Q96SZ5"	No	chr10	64564516	64568239	62804756	62808479
PA24583	134	262	ENSG00000163485	adenosine A1 receptor	ADORA1		RDC7	No	Yes	ALFRED:LO041917W,"Comparative Toxicogenomics Database:134","Ensembl:ENSG00000163485","GenAtlas:ADORA1","GeneCard:ADORA1","GO:GO:0001584","GO:GO:0001610","GO:GO:0004872","GO:GO:0005887","GO:GO:0006909","GO:GO:0006954","GO:GO:0007165","GO:GO:0007186","GO:GO:0007267","GO:GO:0007399","GO:GO:0008624","GO:GO:0016020","HGNC:262","HumanCyc Gene:HS08858","IUPHAR Receptor:18","ModBase:P30542","MutDB:ADORA1…	No	chr1	203096833	203136533	203127705	203167405
PA24584	135	263	ENSG00000100014,"ENSG00000128271"	adenosine A2a receptor	ADORA2A		ADORA2,"RDC8"	No	Yes	ALFRED:LO185045X,"Comparative Toxicogenomics Database:135","Ensembl:ENSG00000100014","Ensembl:ENSG00000128271","GenAtlas:ADORA2A","GeneCard:ADORA2A","GO:GO:0001584","GO:GO:0001611","GO:GO:0004872","GO:GO:0005624","GO:GO:0005886","GO:GO:0005887","GO:GO:0006171","GO:GO:0006836","GO:GO:0006909","GO:GO:0006915","GO:GO:0006954","GO:GO:0006968","GO:GO:0007165","GO:GO:0007186","GO:GO:0007188","GO:GO:000…	No	chr22	24819565	24838328	24423597	24442360
PA165378332	646023	37122		ADORA2A antisense RNA 1	ADORA2A-AS1		FLJ34651	No	Yes	ALFRED:LO017219U,"GeneCard:C22orf45","HGNC:37122","NCBI Gene:646023","RefSeq DNA:NT_011520","RefSeq RNA:NR_028483","RefSeq RNA:NR_028484","RefSeq RNA:XR_041159","RefSeq RNA:XR_041160","RefSeq RNA:XR_041161"	No	chr22	24825178	24890783	24429206	24495074
PA24585	136	264	ENSG00000170425	adenosine A2b receptor	ADORA2B			No	No	ALFRED:LO028820U,"Comparative Toxicogenomics Database:136","Ensembl:ENSG00000170425","GenAtlas:ADORA2B","GeneCard:ADORA2B","GO:GO:0000187","GO:GO:0001584","GO:GO:0001612","GO:GO:0004872","GO:GO:0005887","GO:GO:0006968","GO:GO:0007165","GO:GO:0007186","GO:GO:0007190","GO:GO:0007254","GO:GO:0007588","GO:GO:0016020","HGNC:264","HumanCyc Gene:HS10124","IUPHAR Receptor:20","ModBase:P29275","MutDB:ADOR…	No	chr17	15848231	15879210	15927781	15975896
PA24586	137	265		adenosine A2b receptor pseudogene 1	ADORA2BP1			No	No	GenAtlas:ADORA2BP,"GeneCard:ADORA2BP1","HGNC:265","MutDB:ADORA2BP","NCBI Gene:137","RefSeq DNA:NG_000843","RefSeq DNA:NT_021877","RefSeq DNA:NT_167186"	No	chr1	209917720	209919021	209744350	209745676
PA24589	140	268	ENSG00000121933	adenosine A3 receptor	ADORA3		AD026	No	Yes	ALFRED:LO030967Z,"Comparative Toxicogenomics Database:140","Ensembl:ENSG00000121933","GenAtlas:ADORA3","GeneCard:ADORA3","GO:GO:0001584","GO:GO:0001613","GO:GO:0004872","GO:GO:0005887","GO:GO:0006954","GO:GO:0007165","GO:GO:0007186","GO:GO:0007190","GO:GO:0008016","GO:GO:0016020","HGNC:268","HumanCyc Gene:HS04533","IUPHAR Receptor:21","ModBase:P33765","MutDB:ADORA3","NCBI Gene:140","OMIM:600445",…	No	chr1	112025970	112106602	111499429	111504121
PA134971928	83440	25250	ENSG00000159322	ADP dependent glucokinase	ADPGK	ADP-dependent glucokinase	ADP-GK,"DKFZp434B195"	No	No	ALFRED:LO095700V,"Comparative Toxicogenomics Database:83440","Ensembl:ENSG00000159322","GeneCard:ADPGK","GO:GO:0000287","GO:GO:0005975","GO:GO:0006006","GO:GO:0006096","GO:GO:0016301","GO:GO:0016740","GO:GO:0016773","HGNC:25250","HumanCyc Gene:HS08387","ModBase:Q9BRR6","NCBI Gene:83440","OMIM:611861","RefSeq DNA:NT_010194","RefSeq Protein:NP_112574","RefSeq RNA:NM_031284","RefSeq RNA:NR_023318","…	No	chr15	73043708	73076126	72751367	72783785
PA24590	141	269	ENSG00000144843	ADP-ribosylarginine hydrolase	ADPRH	[Protein ADP-ribosylarginine] hydrolase	ARH1	No	No	ALFRED:LO092229Y,"Comparative Toxicogenomics Database:141","Ensembl:ENSG00000144843","GenAtlas:ADPRH","GeneCard:ADPRH","GO:GO:0000287","GO:GO:0003875","GO:GO:0006471","GO:GO:0016787","HGNC:269","HumanCyc Gene:HS07211","ModBase:P54922","MutDB:ADPRH","NCBI Gene:141","OMIM:603081","RefSeq DNA:NT_005612","RefSeq Protein:NP_001116","RefSeq RNA:NM_001125","UCSC Genome Browser:NM_001125","UniProtKB:P549…	No	chr3	119298280	119308792	119579433	119589954
PA134870688	113622	21303	ENSG00000153531	ADP-ribosylhydrolase like 1	ADPRHL1	ADP-ribosylarginine hydrolase like 1	ARH2	No	No	ALFRED:LO078984K,"Comparative Toxicogenomics Database:113622","Ensembl:ENSG00000153531","GeneCard:ADPRHL1","HGNC:21303","HumanCyc Gene:HS07910","ModBase:Q8NDY3","NCBI Gene:113622","OMIM:610620","RefSeq DNA:NT_027140","RefSeq Protein:NP_612439","RefSeq Protein:NP_954631","RefSeq RNA:NM_138430","RefSeq RNA:NM_199162","UniProtKB:Q8NDY3"	No	chr13	114076260	114107839	113421940	113453524
PA134903576	54936	21304	ENSG00000116863	ADP-ribosylhydrolase like 2	ADPRHL2	ADP-ribosylarginine hydrolase like 2	ARH3,"FLJ20446"	No	No	ALFRED:LO202151L,"Comparative Toxicogenomics Database:54936","Ensembl:ENSG00000116863","GeneCard:ADPRHL2","GO:GO:0016787","HGNC:21304","HumanCyc Gene:HS04064","ModBase:Q9NX46","NCBI Gene:54936","OMIM:610624","RefSeq DNA:NT_032977","RefSeq Protein:NP_060295","RefSeq RNA:NM_017825","UniProtKB:Q9NX46"	No	chr1	36554453	36559533	36088852	36093932
PA142672231	56985	30925	ENSG00000170222	ADP-ribose/CDP-alcohol diphosphatase, manganese dependent	ADPRM	ADP-ribose/CDP-alcohol diphosphatase, manganese-dependent	C17orf48,"MDS006"	No	No	ALFRED:LO195197G,"Ensembl:ENSG00000170222","GeneCard:C17orf48","HGNC:30925","HumanCyc Gene:HS15859","ModBase:Q3LIE5","NCBI Gene:56985","RefSeq DNA:NT_010718","RefSeq Protein:NP_064618","RefSeq RNA:NM_020233","UniProtKB:Q3LIE5"	No	chr17	10600927	10616264	10697610	10711558
PA34	148	277	ENSG00000120907	adrenoceptor alpha 1A	ADRA1A		ADRA1C,"ADRA1L1"	No	Yes	ALFRED:LO017018R,"Comparative Toxicogenomics Database:148","Ensembl:ENSG00000120907","GenAtlas:ADRA1A","GeneCard:ADRA1A","GO:GO:0001584","GO:GO:0004872","GO:GO:0004935","GO:GO:0004937","GO:GO:0005887","GO:GO:0006915","GO:GO:0006939","GO:GO:0007165","GO:GO:0007186","GO:GO:0007243","GO:GO:0007267","GO:GO:0008285","GO:GO:0016020","HGNC:277","HumanCyc Gene:HS04449","IUPHAR Receptor:22","ModBase:Q6RUJ…	No	chr8	26605667	26727003	26738113	26870994
PA33	147	278	ENSG00000170214	adrenoceptor alpha 1B	ADRA1B			No	No	ALFRED:LO003217N,"Comparative Toxicogenomics Database:147","Ensembl:ENSG00000170214","GenAtlas:ADRA1B","GeneCard:ADRA1B","GO:GO:0001584","GO:GO:0004872","GO:GO:0004935","GO:GO:0004937","GO:GO:0005887","GO:GO:0007165","GO:GO:0007186","GO:GO:0007188","GO:GO:0007243","GO:GO:0007267","GO:GO:0007275","GO:GO:0008283","GO:GO:0016020","HGNC:278","HumanCyc Gene:HS10084","IUPHAR Receptor:23","ModBase:P3536…	No	chr5	159343740	159400017	159916733	159989205
PA24597	146	280	ENSG00000171873	adrenoceptor alpha 1D	ADRA1D		ADRA1,"ADRA1A","ADRA1R"	No	No	ALFRED:LO132936Y,"Comparative Toxicogenomics Database:146","Ensembl:ENSG00000171873","GenAtlas:ADRA1D","GeneCard:ADRA1D","GO:GO:0001584","GO:GO:0004872","GO:GO:0004935","GO:GO:0004937","GO:GO:0005887","GO:GO:0006259","GO:GO:0007165","GO:GO:0007186","GO:GO:0007188","GO:GO:0007267","GO:GO:0007275","GO:GO:0008283","GO:GO:0008284","GO:GO:0016020","HGNC:280","HumanCyc Gene:HS10409","IUPHAR Receptor:24…	No	chr20	4201278	4229659	4220631	4249012
PA35	150	281	ENSG00000150594	adrenoceptor alpha 2A	ADRA2A	alpha-2A-adrenergic receptor,"alpha-2AAR subtype C10"	ADRA2,"ADRA2R","ADRAR"	No	Yes	ALFRED:LO151070O,"Comparative Toxicogenomics Database:150","Ensembl:ENSG00000150594","GenAtlas:ADRA2A","GeneCard:ADRA2A","GO:GO:0000187","GO:GO:0001584","GO:GO:0004872","GO:GO:0004935","GO:GO:0004938","GO:GO:0005886","GO:GO:0005887","GO:GO:0006928","GO:GO:0007165","GO:GO:0007186","GO:GO:0007194","GO:GO:0007265","GO:GO:0007266","GO:GO:0008284","GO:GO:0015459","GO:GO:0030036","HGNC:281","HumanCyc G…	No	chr10	112836790	112840665	111077032	111080907
PA36	151	282	ENSG00000222040	adrenoceptor alpha 2B	ADRA2B		ADRA2L1,"ADRA2RL1","ADRARL1"	No	Yes	ALFRED:LO187434B,"Comparative Toxicogenomics Database:151","Ensembl:ENSG00000222040","GenAtlas:ADRA2B","GeneCard:ADRA2B","GO:GO:0001584","GO:GO:0004872","GO:GO:0004935","GO:GO:0004938","GO:GO:0005886","GO:GO:0005887","GO:GO:0007165","GO:GO:0007186","GO:GO:0007267","HGNC:282","IUPHAR Receptor:26","ModBase:P18089","MutDB:ADRA2B","NCBI Gene:151","OMIM:104260","RefSeq DNA:NT_022171","RefSeq Protein:N…	No	chr2	96778623	96782281	96112875	96116245
PA37	152	283	ENSG00000184160	adrenoceptor alpha 2C	ADRA2C		ADRA2L2,"ADRA2RL2","ADRARL2"	No	Yes	ALFRED:LO107128T,"Comparative Toxicogenomics Database:152","Ensembl:ENSG00000184160","GenAtlas:ADRA2C","GeneCard:ADRA2C","GO:GO:0000187","GO:GO:0001584","GO:GO:0004872","GO:GO:0004935","GO:GO:0004938","GO:GO:0005768","GO:GO:0005887","GO:GO:0007165","GO:GO:0007186","GO:GO:0007267","GO:GO:0007610","GO:GO:0016020","HGNC:283","IUPHAR Receptor:27","ModBase:P18825","MutDB:ADRA2C","NCBI Gene:152","OMIM:…	No	chr4	3768296	3770253	3766569	3768526
PA38	153	285	ENSG00000043591	adrenoceptor beta 1	ADRB1		ADRB1R	Yes	Yes	ALFRED:LO218647C,"Comparative Toxicogenomics Database:153","Ensembl:ENSG00000043591","GenAtlas:ADRB1","GeneCard:ADRB1","GO:GO:0001584","GO:GO:0004872","GO:GO:0004935","GO:GO:0004940","GO:GO:0005886","GO:GO:0005887","GO:GO:0007165","GO:GO:0007186","GO:GO:0007190","GO:GO:0016020","GO:GO:0016021","HGNC:285","HumanCyc Gene:HS00572","IUPHAR Receptor:28","ModBase:P08588","MutDB:ADRB1","NCBI Gene:153","…	No	chr10	115803806	115806667	114044047	114046908
PA39	154	286	ENSG00000169252	adrenoceptor beta 2	ADRB2	adrenoceptor beta 2, surface	ADRB2R,"ADRBR","B2AR","BAR"	Yes	Yes	ALFRED:LO000206I,"Comparative Toxicogenomics Database:154","Ensembl:ENSG00000169252","GenAtlas:ADRB2","GeneCard:ADRB2","GO:GO:0000187","GO:GO:0001584","GO:GO:0002032","GO:GO:0004872","GO:GO:0004941","GO:GO:0005515","GO:GO:0005764","GO:GO:0005768","GO:GO:0005886","GO:GO:0005887","GO:GO:0006898","GO:GO:0007171","GO:GO:0007186","GO:GO:0007188","GO:GO:0007190","GO:GO:0007243","GO:GO:0008333","GO:GO:0…	No	chr5	148206156	148254628	148826593	148828634
PA24598	155	288	ENSG00000188778	adrenoceptor beta 3	ADRB3			No	Yes	ALFRED:LO000591P,"Comparative Toxicogenomics Database:155","Ensembl:ENSG00000188778","GenAtlas:ADRB3","GeneCard:ADRB3","GO:GO:0001584","GO:GO:0002032","GO:GO:0004872","GO:GO:0005886","GO:GO:0005887","GO:GO:0005975","GO:GO:0006091","GO:GO:0006112","GO:GO:0006898","GO:GO:0007165","GO:GO:0007188","GO:GO:0007190","GO:GO:0015052","GO:GO:0042803","GO:GO:0043235","GO:GO:0043410","GO:GO:0051380","HGNC:28…	No	chr8	37820513	37824184	37962995	37966666
PA24599	11047	15759	ENSG00000130706	adhesion regulating molecule 1	ADRM1		ARM1,"GP110","Rpn13"	No	No	Ensembl:ENSG00000130706,"GenAtlas:ADRM1","GeneCard:ADRM1","GO:GO:0005515","GO:GO:0005624","GO:GO:0005887","GO:GO:0007155","HGNC:15759","HumanCyc Gene:HS05424","ModBase:Q16186","MutDB:ADRM1","NCBI Gene:11047","OMIM:610650","RefSeq DNA:NT_011362","RefSeq Protein:NP_008933","RefSeq Protein:NP_783163","RefSeq RNA:NM_007002","RefSeq RNA:NM_175573","UCSC Genome Browser:NM_007002","UniProtKB:Q16186"	No	chr20	60877112	60884206	62302056	62308862
PA24600	158	291	ENSG00000239900	adenylosuccinate lyase	ADSL			No	No	ALFRED:LO333203O,"Comparative Toxicogenomics Database:158","Ensembl:ENSG00000239900","GenAtlas:ADSL","GeneCard:ADSL","GO:GO:0004018","GO:GO:0009152","GO:GO:0016829","HGNC:291","HumanCyc Gene:HS02059","ModBase:P30566","MutDB:ADSL","NCBI Gene:158","OMIM:103050","OMIM:608222","RefSeq DNA:NG_007993","RefSeq DNA:NT_011520","RefSeq Protein:NP_000017","RefSeq Protein:NP_001116850","RefSeq RNA:NM_000026"…	No	chr22	40742504	40762577	40346500	40387408
PA24601	159	292	ENSG00000035687	adenylosuccinate synthase	ADSS			No	No	ALFRED:LO048457C,"Comparative Toxicogenomics Database:159","Ensembl:ENSG00000035687","GenAtlas:ADSS","GeneCard:ADSS","GO:GO:0000166","GO:GO:0000287","GO:GO:0004019","GO:GO:0005525","GO:GO:0006164","GO:GO:0006167","GO:GO:0016874","HGNC:292","HumanCyc Gene:HS00510","ModBase:P30520","MutDB:ADSS","NCBI Gene:159","OMIM:103060","RefSeq DNA:NT_167186","RefSeq Protein:NP_001117","RefSeq RNA:NM_001126","U…	No	chr1	244571794	244615436	244408492	244452134
PA134974111	122622	20093	ENSG00000185100	adenylosuccinate synthase like 1	ADSSL1		FLJ38602	No	No	ALFRED:LO061946A,"Comparative Toxicogenomics Database:122622","Ensembl:ENSG00000185100","GeneCard:ADSSL1","GO:GO:0000166","GO:GO:0000287","GO:GO:0004019","GO:GO:0005525","GO:GO:0006164","GO:GO:0016874","HGNC:20093","HumanCyc Gene:HS11919","ModBase:Q8N142","NCBI Gene:122622","OMIM:612498","RefSeq DNA:NT_026437","RefSeq Protein:NP_689541","RefSeq Protein:NP_954634","RefSeq RNA:NM_152328","RefSeq RN…	No	chr14	105190534	105213662	104724197	104747325
PA134981312	84830	21214	ENSG00000111863	androgen dependent TFPI regulating protein	ADTRP	androgen-dependent TFPI-regulating protein,"androgen-induced 1-like"	AIG1L,"C6orf105","dJ413H6.1"	No	No	ALFRED:LO042259W,"Ensembl:ENSG00000111863","GeneCard:C6orf105","GO:GO:0016020","GO:GO:0016021","HGNC:21214","HumanCyc Gene:HS12756","ModBase:Q96IZ2","NCBI Gene:84830","RefSeq DNA:NT_007592","RefSeq Protein:NP_001137420","RefSeq Protein:NP_116133","RefSeq RNA:NM_001143948","RefSeq RNA:NM_032744","UniProtKB:B4DV39","UniProtKB:Q96IZ2"	No	chr6	11711505	11779861	11713523	11779628
PA24604	165	303	ENSG00000106624	AE binding protein 1	AEBP1	adipocyte enhancer binding protein 1,"aortic carboxypeptidase-like protein"	ACLP	No	No	ALFRED:LO006392U,"Comparative Toxicogenomics Database:165","Ensembl:ENSG00000106624","GenAtlas:AEBP1","GeneCard:AEBP1","GO:GO:0001501","GO:GO:0003700","GO:GO:0004180","GO:GO:0004182","GO:GO:0005737","GO:GO:0006508","GO:GO:0007155","GO:GO:0007517","HGNC:303","HumanCyc Gene:HS02932","ModBase:Q8IUX7","MutDB:AEBP1","NCBI Gene:165","OMIM:602981","RefSeq DNA:NT_007819","RefSeq DNA:NT_079592","RefSeq Pr…	No	chr7	44143960	44154164	44104320	44114565
PA134875401	121536	24051	ENSG00000139154	AE binding protein 2	AEBP2		MGC17922	No	No	ALFRED:LO038573A,"Comparative Toxicogenomics Database:121536","Ensembl:ENSG00000139154","GeneCard:AEBP2","GO:GO:0003676","GO:GO:0005622","GO:GO:0005634","GO:GO:0008270","GO:GO:0046872","HGNC:24051","HumanCyc Gene:HS13759","NCBI Gene:121536","RefSeq DNA:NT_009714","RefSeq Protein:NP_001107648","RefSeq Protein:NP_694939","RefSeq RNA:NM_001114176","RefSeq RNA:NM_153207","UniProtKB:Q6ZN18"	No	chr12	19592608	19675173	19404101	19522239
PA162375720	64782	25722	ENSG00000181026	apoptosis enhancing nuclease	AEN		FLJ12484,"FLJ12562","ISG20L1"	No	No	ALFRED:LO082649D,"Ensembl:ENSG00000181026","GeneCard:AEN","GO:GO:0003676","GO:GO:0004527","GO:GO:0005622","GO:GO:0005634","GO:GO:0005654","GO:GO:0005730","GO:GO:0006915","GO:GO:0006974","GO:GO:0010212","GO:GO:0016787","GO:GO:0042771","HGNC:25722","HumanCyc Gene:HS06736","HumanCyc Gene:HS11568","ModBase:Q8WTP8","NCBI Gene:64782","OMIM:610177","RefSeq DNA:NT_010274","RefSeq Protein:NP_073604","RefS…	No	chr15	89164527	89175512	88604601	88632281
PA24608	169	309		AF8 temperature sensitivity complementing	AF8T			No	No	GenAtlas:AF8T,"GeneCard:AF8T","HGNC:309","MutDB:AF8T","NCBI Gene:169","OMIM:116950"	No	chr3
PA24609	170			ankyloblepharon filiforme adnatum	AFA			No	No	Comparative Toxicogenomics Database:170,"GenAtlas:AFA","GeneCard:AFA","MutDB:AFA","NCBI Gene:170","OMIM:106250"	No
PA162375733	60312	24017	ENSG00000196526	actin filament associated protein 1	AFAP1		AFAP,"AFAP-110"	No	No	ALFRED:LO013970U,"Ensembl:ENSG00000196526","GeneCard:AFAP1","GO:GO:0003779","GO:GO:0005737","GO:GO:0005856","HGNC:24017","ModBase:Q8N556","NCBI Gene:60312","OMIM:608252","RefSeq DNA:NT_006051","RefSeq Protein:NP_001128119","RefSeq Protein:NP_940997","RefSeq RNA:NM_001134647","RefSeq RNA:NM_198595","UniProtKB:B4DMU2","UniProtKB:Q6ZRV0","UniProtKB:Q8N556"	No	chr4	7760440	7941653	7758713	7939926
PA165663067	84740	28141		AFAP1 antisense RNA 1	AFAP1-AS1		MGC10981	No	No	ALFRED:LO036365X,"GeneCard:AFAP1AS","HGNC:28141","NCBI Gene:84740","RefSeq DNA:NT_006051","RefSeq RNA:NR_026892"	No	chr4	7755817	7780655	7754090	7778928
PA162375772	134265	26714	ENSG00000157510	actin filament associated protein 1 like 1	AFAP1L1	actin filament associated protein 1-like 1	FLJ36748	No	Yes	ALFRED:LO015933V,"Ensembl:ENSG00000157510","GeneCard:AFAP1L1","GO:GO:0005515","HGNC:26714","ModBase:Q8TED9","NCBI Gene:134265","RefSeq DNA:NT_029289","RefSeq Protein:NP_001139809","RefSeq Protein:NP_689619","RefSeq RNA:NM_001146337","RefSeq RNA:NM_152406","UniProtKB:Q8TED9"	No	chr5	148651401	148721368	149271838	149343637
PA162375773	84632	25901	ENSG00000169129	actin filament associated protein 1 like 2	AFAP1L2	actin filament associated protein 1-like 2	Em:AC005383.4,"FLJ14564","KIAA1914","XB130"	No	No	ALFRED:LO000603J,"ALFRED:LO028347Y","Ensembl:ENSG00000169129","GeneCard:AFAP1L2","GO:GO:0005737","GO:GO:0006954","GO:GO:0007346","GO:GO:0017124","GO:GO:0030296","GO:GO:0032675","GO:GO:0032757","GO:GO:0042169","GO:GO:0045742","GO:GO:0045893","HGNC:25901","HumanCyc Gene:HS15750","ModBase:Q8N4X5","NCBI Gene:84632","OMIM:612420","RefSeq DNA:NT_030059","RefSeq Protein:NP_001001936","RefSeq Protein:NP_…	No	chr10	116041248	116164515	114280730	114405143
PA24610	171	312		acrofacial dysostosis 1, Nager type	AFD1			No	No	Comparative Toxicogenomics Database:171,"GenAtlas:AFD1","GeneCard:AFD1","HGNC:312","MutDB:AFD1","NCBI Gene:171","OMIM:154400"	No	chr9
PA30853	4301	7137	ENSG00000130396	afadin, adherens junction formation factor	AFDN	myeloid/lymphoid or mixed-lineage leukemia (trithorax homolog, Drosophila); translocated to, 4	AF-6,"AF6","MLLT4"	No	No	Comparative Toxicogenomics Database:4301,"Ensembl:ENSG00000130396","GenAtlas:MLLT4","GeneCard:MLLT4","GO:GO:0000004","GO:GO:0003774","GO:GO:0005515","GO:GO:0005554","GO:GO:0005911","GO:GO:0007155","GO:GO:0007165","GO:GO:0007267","GO:GO:0008022","GO:GO:0008372","GO:GO:0016459","HGNC:7137","HumanCyc Gene:HS05382","ModBase:P55196","MutDB:MLLT4","NCBI Gene:4301","OMIM:159559","RefSeq DNA:NT_025741","…	No	chr6	168227602	168372703	167826872	167972023
PA30851	4299	7135	ENSG00000172493	AF4/FMR2 family member 1	AFF1	AF4/FMR2 family, member 1	AF-4,"AF4","MLLT2","PBM1"	No	No	ALFRED:LO005497Z,"Ensembl:ENSG00000172493","GenAtlas:AFF1","GeneCard:AFF1","GO:GO:0003700","GO:GO:0005634","HGNC:7135","HumanCyc Gene:HS10528","ModBase:P51825","MutDB:AFF1","NCBI Gene:4299","OMIM:159557","RefSeq DNA:NT_016354","RefSeq Protein:NP_001160165","RefSeq Protein:NP_005926","RefSeq RNA:NM_001166693","RefSeq RNA:NM_005935","UCSC Genome Browser:NM_005935","UniProtKB:B4DTU1","UniProtKB:P518…	No	chr4	87855758	88062206	86935002	87141054
PA28192	2334	3776	ENSG00000155966	AF4/FMR2 family member 2	AFF2	AF4/FMR2 family, member 2	FMR2,"FRAXE"	No	No	ALFRED:LO004627T,"Comparative Toxicogenomics Database:2334","Ensembl:ENSG00000155966","GenAtlas:AFF2","GeneCard:AFF2","GO:GO:0007420","GO:GO:0007611","HGNC:3776","HumanCyc Gene:HS08087","ModBase:P51816","MutDB:AFF2","NCBI Gene:2334","OMIM:300806","OMIM:309548","RefSeq DNA:NG_016313","RefSeq DNA:NT_011681","RefSeq Protein:NP_001162593","RefSeq Protein:NP_001162594","RefSeq Protein:NP_001162595","R…	No	chrX	147582139	148082193	148500619	149000663
PA30264	3899	6473	ENSG00000144218	AF4/FMR2 family member 3	AFF3	AF4/FMR2 family, member 3	LAF4,"MLLT2-like"	No	No	ALFRED:LO021600J,"Comparative Toxicogenomics Database:3899","Ensembl:ENSG00000144218","GenAtlas:AFF3","GeneCard:AFF3","GO:GO:0003677","GO:GO:0005634","GO:GO:0006350","GO:GO:0006355","GO:GO:0007275","HGNC:6473","HumanCyc Gene:HS07157","MutDB:AFF3","NCBI Gene:3899","OMIM:601464","RefSeq DNA:NT_022171","RefSeq Protein:NP_001020279","RefSeq Protein:NP_002276","RefSeq RNA:NM_001025108","RefSeq RNA:NM_…	No	chr2	100162326	100759037	99545861	100142583
PA142672641	27125	17869	ENSG00000072364	AF4/FMR2 family member 4	AFF4	AF4/FMR2 family, member 4,"ALL1 fused gene from 5q31"	AF5Q31,"MCEF"	No	No	ALFRED:LO015923U,"Comparative Toxicogenomics Database:27125","Ensembl:ENSG00000072364","GeneCard:AFF4","GO:GO:0003700","GO:GO:0005634","GO:GO:0006350","GO:GO:0006355","GO:GO:0006366","HGNC:17869","HumanCyc Gene:HS01065","ModBase:Q9UHB7","NCBI Gene:27125","OMIM:604417","RefSeq DNA:NT_034772","RefSeq Protein:NP_055238","RefSeq RNA:NM_014423","UniProtKB:Q9UHB7"	No	chr5	132211071	132299354	132875379	132963662
PA38404	246269	16411	ENSG00000135537	AFG1 like ATPase	AFG1L	ATPase family gene 1 homolog (S. cerevisiae),"lactation elevated 1"	AFG1,"LACE1"	No	No	ALFRED:LO028878H,"Ensembl:ENSG00000135537","GenAtlas:LACE1","GeneCard:LACE1","HGNC:16411","HumanCyc Gene:HS13584","ModBase:Q8WV93","MutDB:LACE1","NCBI Gene:246269","RefSeq DNA:NT_025741","RefSeq Protein:NP_660358","RefSeq RNA:NM_145315","UCSC Genome Browser:NM_145315","UniProtKB:Q8WV93"	No	chr6	108616098	108846751	108294874	108525784
PA24611	172	314		AFG3 ATPase family member 3-like 1 (S. cerevisiae), pseudogene	AFG3L1P			No	No	ALFRED:LO011060I,"GenAtlas:AFG3L1","GeneCard:AFG3L1P","GO:GO:0000004","GO:GO:0000166","GO:GO:0004222","GO:GO:0005524","GO:GO:0005739","GO:GO:0006508","GO:GO:0008237","GO:GO:0008270","GO:GO:0016020","GO:GO:0016021","GO:GO:0016887","HGNC:314","MutDB:AFG3L1","NCBI Gene:172","OMIM:603020","RefSeq DNA:NT_010542","RefSeq RNA:NR_003226","RefSeq RNA:NR_003227","RefSeq RNA:NR_003228","UCSC Genome Browser:…	No	chr16	90038988	90067195	89972580	90000787
PA24612	10939	315	ENSG00000141385	AFG3 like matrix AAA peptidase subunit 2	AFG3L2	AFG3 ATPase family member 3-like 2 (S. cerevisiae),"AFG3-like AAA ATPase 2"	SCA28,"SPAX5"	No	No	ALFRED:LO054349Z,"Ensembl:ENSG00000141385","GenAtlas:AFG3L2","GeneCard:AFG3L2","GO:GO:0000166","GO:GO:0004222","GO:GO:0005524","GO:GO:0005739","GO:GO:0006508","GO:GO:0008270","GO:GO:0016020","GO:GO:0016021","GO:GO:0017111","GO:GO:0030163","GO:GO:0046872","GO:GO:0051082","HGNC:315","HumanCyc Gene:HS06821","ModBase:Q9Y4W6","MutDB:AFG3L2","NCBI Gene:10939","OMIM:604581","OMIM:610246","RefSeq DNA:NG_…	No	chr18	12328943	12377275	12328944	12377309
PA142672640	347028			AFG3 ATPase family gene 3-like 2 (yeast) pseudogene	AFG3L2P			No	No	NCBI Gene:347028	No	chr8	43102346	43127103	43251413	43272117
PA24613	173	316	ENSG00000079557	afamin	AFM		ALB2,"ALBA"	No	No	ALFRED:LO092520S,"Comparative Toxicogenomics Database:173","Ensembl:ENSG00000079557","GenAtlas:AFM","GeneCard:AFM","GO:GO:0005386","GO:GO:0005576","GO:GO:0005615","GO:GO:0006810","HGNC:316","HumanCyc Gene:HS01332","ModBase:P43652","MutDB:AFM","NCBI Gene:173","OMIM:104145","RefSeq DNA:NT_022778","RefSeq Protein:NP_001124","RefSeq RNA:NM_001133","UCSC Genome Browser:NM_001133","UniProtKB:P43652"	No	chr4	74347462	74369718	73481740	73504001
PA134958475	125061	20910	ENSG00000183077	arylformamidase	AFMID	kynurenine formamidase	DKFZp686F03259,"KF"	No	No	ALFRED:LO011324L,"Ensembl:ENSG00000183077","GeneCard:AFMID","HGNC:20910","ModBase:Q63HM1","NCBI Gene:125061","RefSeq DNA:NT_010783","RefSeq Protein:NP_001010982","RefSeq Protein:NP_001138998","RefSeq RNA:NM_001010982","RefSeq RNA:NM_001145526","RefSeq RNA:NR_027083","UniProtKB:Q63HM1"	No	chr17	76183398	76203782	78185102	78207702
PA24614	174	317	ENSG00000081051	alpha fetoprotein	AFP	alpha-fetoprotein	FETA,"HPAFP"	No	No	ALFRED:LO012932R,"Comparative Toxicogenomics Database:174","Ensembl:ENSG00000081051","GenAtlas:AFP","GeneCard:AFP","GO:GO:0005386","GO:GO:0005507","GO:GO:0005576","GO:GO:0005615","GO:GO:0006810","GO:GO:0006955","GO:GO:0016151","GO:GO:0046872","HGNC:317","HumanCyc Gene:HS01381","ModBase:P02771","MutDB:AFP","NCBI Gene:174","OMIM:104150","RefSeq DNA:NG_023028","RefSeq DNA:NT_022778","RefSeq Protein:…	No	chr4	74301933	74321492	73436219	73455785
PA145149871	54812	25951	ENSG00000119844	aftiphilin	AFTPH		FLJ20080,"FLJ23793","MGC33965","Nbla10388"	No	No	ALFRED:LO023037P,"Ensembl:ENSG00000119844","GeneCard:AFTPH","GO:GO:0005829","GO:GO:0015031","GO:GO:0030121","GO:GO:0030276","HGNC:25951","HumanCyc Gene:HS04341","NCBI Gene:54812","RefSeq DNA:NT_022184","RefSeq Protein:NP_001002243","RefSeq Protein:NP_060127","RefSeq Protein:NP_982261","RefSeq RNA:NM_001002243","RefSeq RNA:NM_017657","RefSeq RNA:NM_203437","UniProtKB:Q6ULP2"	No	chr2	64751439	64820139	64524305	64593005
PA24615	175	318	ENSG00000038002	aspartylglucosaminidase	AGA	N(4)-(beta-N-acetylglucosaminyl)-L-asparaginase,"glycosylasparaginase"	ASRG	No	No	ALFRED:LO186311U,"Comparative Toxicogenomics Database:175","Ensembl:ENSG00000038002","GenAtlas:AGA","GeneCard:AGA","GO:GO:0003948","GO:GO:0005764","GO:GO:0006517","GO:GO:0016787","HGNC:318","HumanCyc Gene:HS00528","ModBase:P20933","MutDB:AGA","NCBI Gene:175","OMIM:208400","OMIM:613228","RefSeq DNA:NG_011845","RefSeq DNA:NT_016354","RefSeq Protein:NP_000018","RefSeq Protein:NP_001165459","RefSeq R…	No	chr4	178351928	178363657	177430774	177442503
PA26412	116987	16922	ENSG00000157985	ArfGAP with GTPase domain, ankyrin repeat and PH domain 1	AGAP1		CENTG2,"GGAP1","KIAA1099"	No	Yes	ALFRED:LO003632O,"Ensembl:ENSG00000157985","GenAtlas:CENTG2","GeneCard:AGAP1","GeneCard:CENTG2","GO:GO:0000166","GO:GO:0005525","GO:GO:0005622","GO:GO:0005737","GO:GO:0007264","GO:GO:0008060","GO:GO:0008270","GO:GO:0015031","GO:GO:0032312","GO:GO:0046872","HGNC:16922","HumanCyc Gene:HS08257","MutDB:CENTG2","NCBI Gene:116987","OMIM:608651","RefSeq DNA:NT_005120","RefSeq Protein:NP_001032208","RefS…	No	chr2	236402733	237040444	235494089	236131800
PA164715011	119385	29421	ENSG00000172650	ankyrin repeat and GTPase domain Arf GTPase activating protein 11	AGAP11		KIAA1975	No	No	ALFRED:LO031496X,"Ensembl:ENSG00000172650","GeneCard:AGAP11","GO:GO:0008060","GO:GO:0008270","GO:GO:0032312","GO:GO:0046872","HGNC:29421","ModBase:Q8TF27","NCBI Gene:119385","RefSeq DNA:NT_030059","RefSeq Protein:NP_597704","RefSeq RNA:NM_133447","UniProtKB:Q8TF27"	No	chr10	88728239	88769960	86970741	87010203
PA26411	116986	16921	ENSG00000135439	ArfGAP with GTPase domain, ankyrin repeat and PH domain 2	AGAP2		CENTG1	No	No	ALFRED:LO045990B,"Ensembl:ENSG00000135439","GenAtlas:CENTG1","GeneCard:AGAP2","GeneCard:CENTG1","GO:GO:0000166","GO:GO:0003924","GO:GO:0005096","GO:GO:0005525","GO:GO:0005622","GO:GO:0005634","GO:GO:0005737","GO:GO:0007165","GO:GO:0007264","GO:GO:0008060","GO:GO:0008270","GO:GO:0015031","GO:GO:0032312","GO:GO:0043087","GO:GO:0046872","HGNC:16921","HumanCyc Gene:HS06004","MutDB:CENTG1","NCBI Gene:…	No	chr12	58117544	58135984	57723765	57742201
PA26413	116988	16923	ENSG00000133612	ArfGAP with GTPase domain, ankyrin repeat and PH domain 3	AGAP3		CENTG3	No	No	ALFRED:LO023877B,"Comparative Toxicogenomics Database:116988","Ensembl:ENSG00000133612","GenAtlas:CENTG3","GeneCard:AGAP3","GeneCard:CENTG3","GO:GO:0000166","GO:GO:0005096","GO:GO:0005525","GO:GO:0005622","GO:GO:0005634","GO:GO:0005737","GO:GO:0007264","GO:GO:0008060","GO:GO:0008270","GO:GO:0032312","GO:GO:0043087","GO:GO:0046872","HGNC:16923","HumanCyc Gene:HS05771","MutDB:CENTG3","NCBI Gene:116…	No	chr7	150782918	150841523	151085831	151144436
PA164715122	119016	23459	ENSG00000188234,"ENSG00000204182"	ArfGAP with GTPase domain, ankyrin repeat and PH domain 4	AGAP4		AGAP8,"CTGLF1","CTGLF5","Em:AC012044.1","MRIP2"	No	No	Ensembl:ENSG00000188234,"Ensembl:ENSG00000204182","GeneCard:AGAP4","GO:GO:0005096","GO:GO:0008060","GO:GO:0008270","GO:GO:0032312","GO:GO:0043087","GO:GO:0046872","HGNC:23459","HumanCyc Gene:HS10549","HumanCyc Gene:HS10774","ModBase:Q96P64","NCBI Gene:119016","RefSeq DNA:NT_033985","RefSeq Protein:NP_597703","RefSeq RNA:NM_133446","UniProtKB:Q96P64"	No	chr10	46321040	46358501	45825592	45858529
PA164715123	729092	23467	ENSG00000172650	ArfGAP with GTPase domain, ankyrin repeat and PH domain 5	AGAP5		CTGLF2,"Em:AC073389.1"	No	No	Ensembl:ENSG00000172650,"GeneCard:AGAP5","HGNC:23467","ModBase:A6NIR3","NCBI Gene:729092","RefSeq DNA:NT_030059","RefSeq Protein:NP_001137472","RefSeq RNA:NM_001144000","UniProtKB:A8MSN5"	No	chr10	75434033	75464357	73674275	73697796
PA164715148	414189	23466	ENSG00000204149	ArfGAP with GTPase domain, ankyrin repeat and PH domain 6	AGAP6		CTGLF3,"bA324H6.1"	No	No	Ensembl:ENSG00000204149,"GeneCard:AGAP6","GO:GO:0008060","GO:GO:0008270","GO:GO:0032312","GO:GO:0046872","HGNC:23466","ModBase:Q5VW22","NCBI Gene:414189","RefSeq DNA:NT_030059","RefSeq Protein:NP_001071133","RefSeq RNA:NM_001077665","UniProtKB:C9IYN2"	No	chr10	51732867	51770259	49981196	50010507
PA164715169	642517	23463	ENSG00000188234,"ENSG00000198035"	ArfGAP with GTPase domain, ankyrin repeat and PH domain 9	AGAP9		CTGLF6,"FLJ00312","bA301J7.2"	No	No	Ensembl:ENSG00000188234,"Ensembl:ENSG00000198035","GeneCard:AGAP9","GO:GO:0008060","GO:GO:0008270","GO:GO:0032312","GO:GO:0046872","HGNC:23463","NCBI Gene:642517","RefSeq DNA:NT_030772","RefSeq Protein:NP_001177739","RefSeq Protein:XP_001716862","RefSeq RNA:NM_001190810","RefSeq RNA:XM_001716810"	No	chr10	48215724	48237508	47501854	47523638
PA134923894	123624	26504	ENSG00000166748	ATP/GTP binding protein like 1	AGBL1	ATP/GTP binding protein-like 1,"cytosolic carboxypeptidase 4"	CCP4,"FLJ32310"	No	No	Ensembl:ENSG00000166748,"HGNC:26504","ModBase:Q96MI9","NCBI Gene:123624","RefSeq DNA:NT_010274","RefSeq Protein:AAI28153","RefSeq Protein:BAB71299","RefSeq Protein:EAX01983","RefSeq Protein:EAX01984","RefSeq Protein:NP_689549","RefSeq Protein:Q96MI9","RefSeq RNA:NM_152336","UniProtKB:Q96MI9"	No	chr15	86623137	87572283	86079635	87031476
PA142672634	79841	26296	ENSG00000165923	ATP/GTP binding protein like 2	AGBL2	ATP/GTP binding protein-like 2,"cytoplasmic carboxypeptidase 2"	CCP2,"FLJ23598"	No	No	ALFRED:LO086091Y,"Ensembl:ENSG00000165923","GeneCard:AGBL2","GO:GO:0004182","GO:GO:0006508","HGNC:26296","HumanCyc Gene:HS09304","ModBase:Q5U5Z8","NCBI Gene:79841","RefSeq DNA:NT_009237","RefSeq Protein:NP_079059","RefSeq RNA:NM_024783","UniProtKB:Q5U5Z8"	No	chr11	47681143	47736928	47659168	47715397
PA142672635	340351	27981	ENSG00000146856	ATP/GTP binding protein like 3	AGBL3	ATP/GTP binding protein-like 3	CCP3,"MGC32955"	No	No	ALFRED:LO062019S,"Ensembl:ENSG00000146856","GeneCard:AGBL3","HGNC:27981","ModBase:Q8NEM8","NCBI Gene:340351","RefSeq DNA:NT_007933","RefSeq DNA:NT_079596","RefSeq Protein:NP_848658","RefSeq RNA:NM_178563","UniProtKB:B7Z827"	No	chr7	134671259	134820530	134985169	135135782
PA142672636	84871	25892	ENSG00000186094	ATP/GTP binding protein like 4	AGBL4	ATP/GTP binding protein-like 4,"cytosolic carboxypeptidase 6"	CCP6,"FLJ14442"	No	Yes	ALFRED:LO003054M,"Ensembl:ENSG00000186094","GeneCard:AGBL4","GO:GO:0004182","GO:GO:0006508","HGNC:25892","ModBase:Q5VU57","NCBI Gene:84871","RefSeq DNA:NT_032977","RefSeq Protein:NP_116174","RefSeq RNA:NM_032785","UniProtKB:Q5VU57"	No	chr1	48998527	50489626	48520157	50024011
PA162375816	60509	26147	ENSG00000084693	ATP/GTP binding protein like 5	AGBL5	ATP/GTP binding protein-like 5,"cytosolic carboxypeptidase 5"	CCP5,"FLJ21839"	No	No	ALFRED:LO056328Y,"Ensembl:ENSG00000084693","GeneCard:AGBL5","GO:GO:0004181","GO:GO:0005634","GO:GO:0005737","GO:GO:0006508","GO:GO:0008270","HGNC:26147","HumanCyc Gene:HS01477","ModBase:Q8NDL9","NCBI Gene:60509","RefSeq DNA:NT_022184","RefSeq Protein:NP_001030584","RefSeq Protein:NP_068603","RefSeq RNA:NM_001035507","RefSeq RNA:NM_021831","UniProtKB:B7WPG9","UniProtKB:Q8NDL9"	No	chr2	27274291	27293490	27051423	27070622
PA24617	177	320	ENSG00000204305,"ENSG00000206320","ENSG00000229058","ENSG00000234729","ENSG00000237405"	advanced glycosylation end-product specific receptor	AGER	advanced glycosylation end product-specific receptor,"receptor for advanced glycation end-products"	RAGE,"SCARJ1"	No	No	Comparative Toxicogenomics Database:177,"Ensembl:ENSG00000204305","Ensembl:ENSG00000206320","Ensembl:ENSG00000229058","Ensembl:ENSG00000234729","Ensembl:ENSG00000237405","GenAtlas:AGER","GeneCard:AGER","GO:GO:0004872","GO:GO:0004888","GO:GO:0005886","GO:GO:0005887","GO:GO:0006954","GO:GO:0007166","HGNC:320","ModBase:Q15109","MutDB:AGER","NCBI Gene:177","OMIM:600214","RefSeq DNA:NT_007592","RefSeq…	No	chr6	32148745	32152099	32180968	32185247
PA29449	3267	5175	ENSG00000173744	ArfGAP with FG repeats 1	AGFG1		HRB,"RAB","RIP"	No	No	ALFRED:LO022076R,"Comparative Toxicogenomics Database:3267","Ensembl:ENSG00000173744","GenAtlas:HRB","GeneCard:AGFG1","GeneCard:HRB","GO:GO:0003677","GO:GO:0003723","GO:GO:0005515","GO:GO:0005634","GO:GO:0005643","GO:GO:0006397","GO:GO:0006406","GO:GO:0006810","GO:GO:0007275","GO:GO:0007283","GO:GO:0008060","GO:GO:0008270","GO:GO:0030154","GO:GO:0031410","GO:GO:0032312","GO:GO:0043087","GO:GO:004…	No	chr2	228336853	228425938	227472169	227561222
PA29451	3268	5177	ENSG00000106351	ArfGAP with FG repeats 2	AGFG2		HRBL,"RABR"	No	No	ALFRED:LO077639G,"Comparative Toxicogenomics Database:3268","Ensembl:ENSG00000106351","GenAtlas:HRBL","GeneCard:AGFG2","GeneCard:HRBL","GO:GO:0000004","GO:GO:0003674","GO:GO:0005554","GO:GO:0005575","GO:GO:0008060","GO:GO:0008150","GO:GO:0008270","GO:GO:0008372","GO:GO:0032312","GO:GO:0043087","GO:GO:0046872","HGNC:5177","MutDB:HRBL","NCBI Gene:3268","OMIM:604019","RefSeq DNA:NT_007933","RefSeq D…	No	chr7	100136834	100165843	100539211	100568220
PA134951291	55109	24684	ENSG00000164252	angiogenic factor with G-patch and FHA domains 1	AGGF1	angiogenic factor with G patch and FHA domains 1	FLJ10283,"GPATC7","GPATCH7","HSU84971","VG5Q"	No	No	ALFRED:LO016434S,"Comparative Toxicogenomics Database:55109","Ensembl:ENSG00000164252","GeneCard:AGGF1","GO:GO:0000155","GO:GO:0000160","GO:GO:0001525","GO:GO:0001570","GO:GO:0001938","GO:GO:0003676","GO:GO:0005515","GO:GO:0005576","GO:GO:0005622","GO:GO:0005737","GO:GO:0006396","GO:GO:0007155","GO:GO:0043499","GO:GO:0045766","GO:GO:0048471","HGNC:24684","HumanCyc Gene:HS09046","ModBase:Q8N302","…	No	chr5	76326210	76361059	77030385	77065234
PA162375851	55750	21869	ENSG00000006530	acylglycerol kinase	AGK		FLJ10842,"MULK"	No	No	ALFRED:LO049780C,"Ensembl:ENSG00000006530","GeneCard:AGK","GO:GO:0000166","GO:GO:0001729","GO:GO:0004143","GO:GO:0005524","GO:GO:0005739","GO:GO:0007205","GO:GO:0016020","GO:GO:0016740","GO:GO:0031966","GO:GO:0046834","GO:GO:0047620","HGNC:21869","HumanCyc Gene:HS00180","ModBase:Q53H12","NCBI Gene:55750","OMIM:610345","RefSeq DNA:NT_007914","RefSeq DNA:NT_079596","RefSeq Protein:NP_060708","RefSe…	No	chr7	141251078	141354209	141551278	141655244
PA24618	178	321	ENSG00000162688	amylo-alpha-1, 6-glucosidase, 4-alpha-glucanotransferase	AGL	glycogen debranching enzyme,"glycogen storage disease type III"		No	No	ALFRED:LO011561O,"Comparative Toxicogenomics Database:178","Ensembl:ENSG00000162688","GenAtlas:AGL","GeneCard:AGL","GO:GO:0004134","GO:GO:0004135","GO:GO:0005975","GO:GO:0005978","GO:GO:0016740","GO:GO:0016757","GO:GO:0016798","GO:GO:0043033","GO:GO:0043169","HGNC:321","HumanCyc Gene:HS08717","ModBase:P35573","MutDB:AGL","NCBI Gene:178","OMIM:232400","OMIM:610860","RefSeq DNA:NG_012865","RefSeq D…	No	chr1	100315633	100389579	99850077	99924023
PA24619	79814	18407	ENSG00000116771	agmatinase	AGMAT	agmatine ureohydrolase (agmatinase)	FLJ23384	No	No	ALFRED:LO063152R,"Comparative Toxicogenomics Database:79814","Ensembl:ENSG00000116771","GenAtlas:AGMAT","GeneCard:AGMAT","GO:GO:0004053","GO:GO:0005739","GO:GO:0006527","GO:GO:0008295","GO:GO:0008783","GO:GO:0009446","GO:GO:0016787","GO:GO:0030145","GO:GO:0046872","HGNC:18407","HumanCyc Gene:HS04051","ModBase:Q9BSE5","MutDB:AGMAT","NCBI Gene:79814","RefSeq DNA:NT_004610","RefSeq Protein:NP_079034…	No	chr1	15898194	15911605	15571699	15585110
PA162406334	392636	33784	ENSG00000187546	alkylglycerol monooxygenase	AGMO		FLJ16237,"TMEM195"	No	No	ALFRED:LO009759E,"ALFRED:LO023226P","Ensembl:ENSG00000187546","GeneCard:TMEM195","GO:GO:0005506","GO:GO:0005783","GO:GO:0006633","GO:GO:0016020","GO:GO:0016021","GO:GO:0016491","GO:GO:0055114","HGNC:33784","ModBase:Q6ZNB7","NCBI Gene:392636","RefSeq DNA:NT_007819","RefSeq DNA:NT_079592","RefSeq Protein:NP_001004320","RefSeq RNA:NM_001004320","UniProtKB:Q6ZNB7"	No	chr7	15239943	15601640	15117223	15562015
PA24620	179	323		agammaglobulinemia, X-linked 2 (with growth hormone deficiency)	AGMX2			No	No	Comparative Toxicogenomics Database:179,"GenAtlas:AGMX2","GeneCard:AGMX2","HGNC:323","MutDB:AGMX2","NCBI Gene:179","OMIM:300310"	No	chrX
PA27693	26523	3262	ENSG00000092847	argonaute RISC component 1	AGO1	argonaute 1,"argonaute 1, RISC catalytic component","argonaute RISC catalytic component 1"	EIF2C1,"hAGO1"	No	Yes	ALFRED:LO257079E,"Comparative Toxicogenomics Database:26523","Ensembl:ENSG00000092847","GenAtlas:EIF2C1","GeneCard:EIF2C1","GO:GO:0003743","GO:GO:0005515","GO:GO:0005850","GO:GO:0006412","GO:GO:0006446","HGNC:3262","HumanCyc Gene:HS01780","ModBase:Q9UL18","MutDB:EIF2C1","NCBI Gene:26523","OMIM:606228","RefSeq DNA:NT_032977","RefSeq Protein:NP_036331","RefSeq RNA:NM_012199","UCSC Genome Browser:NM…	No	chr1	36335412	36395211	35869808	35929610
PA27694	27161	3263	ENSG00000123908	argonaute RISC catalytic component 2	AGO2	argonaute 2,"argonaute 2, RISC catalytic component","argonaute RISC catalytic component 2"	CASC7,"EIF2C2","LINC00980","Q10","hAGO2"	No	No	ALFRED:LO017175V,"Comparative Toxicogenomics Database:27161","Ensembl:ENSG00000123908","GenAtlas:EIF2C2","GeneCard:EIF2C2","GO:GO:0003743","GO:GO:0005515","GO:GO:0006412","GO:GO:0008372","HGNC:3263","HumanCyc Gene:HS04699","ModBase:Q9UKV8","MutDB:EIF2C2","NCBI Gene:27161","OMIM:606229","RefSeq DNA:NT_008046","RefSeq Protein:NP_001158095","RefSeq Protein:NP_036286","RefSeq RNA:NM_001164623","RefSe…	No	chr8	141541264	141645646	140520158	140642406
PA38329	192669	18421	ENSG00000126070	argonaute RISC catalytic component 3	AGO3	argonaute 3,"argonaute 3, RISC catalytic component","argonaute RISC catalytic component 3"	EIF2C3,"FLJ12765","hAGO3"	No	No	ALFRED:LO061820R,"Comparative Toxicogenomics Database:192669","Ensembl:ENSG00000126070","GenAtlas:EIF2C3","GeneCard:EIF2C3","GO:GO:0003743","GO:GO:0006412","HGNC:18421","ModBase:Q9H9G7","MutDB:EIF2C3","NCBI Gene:192669","OMIM:607355","RefSeq DNA:NT_032977","RefSeq Protein:NP_079128","RefSeq Protein:NP_803171","RefSeq RNA:NM_024852","RefSeq RNA:NM_177422","UCSC Genome Browser:NM_024852","UniProtKB…	No	chr1	36396364	36522360	35925198	36072037
PA38330	192670	18424	ENSG00000134698	argonaute RISC component 4	AGO4	argonaute 4,"argonaute 4, RISC catalytic component","argonaute RISC catalytic component 4"	EIF2C4,"FLJ20033","KIAA1567","hAGO4"	No	No	ALFRED:LO080767C,"Ensembl:ENSG00000134698","GenAtlas:EIF2C4","GeneCard:EIF2C4","GO:GO:0003743","GO:GO:0006412","HGNC:18424","ModBase:Q9HCK5","MutDB:EIF2C4","NCBI Gene:192670","OMIM:607356","RefSeq DNA:NT_032977","RefSeq Protein:NP_060099","RefSeq RNA:NM_017629","UCSC Genome Browser:NM_017629","UniProtKB:A7MD27","UniProtKB:Q9HCK5","UniProtKB:Q9NXV9"	No	chr1	36273231	36323491	35807630	35857890
PA24621	10554	324	ENSG00000204310,"ENSG00000206324","ENSG00000226467","ENSG00000227642","ENSG00000228892","ENSG00000235758","ENSG00000236873"	1-acylglycerol-3-phosphate O-acyltransferase 1	AGPAT1	lysophosphatidic acid acyltransferase, alpha	LPAAT-alpha	No	No	ALFRED:LO177173A,"Comparative Toxicogenomics Database:10554","Ensembl:ENSG00000204310","Ensembl:ENSG00000206324","Ensembl:ENSG00000226467","Ensembl:ENSG00000227642","Ensembl:ENSG00000228892","Ensembl:ENSG00000235758","Ensembl:ENSG00000236873","GenAtlas:AGPAT1","GeneCard:AGPAT1","GO:GO:0003841","GO:GO:0005783","GO:GO:0006654","GO:GO:0008152","GO:GO:0008415","GO:GO:0008654","GO:GO:0016020","GO:GO:0…	No	chr6	32135983	32145888	32168206	32178111
PA24622	10555	325	ENSG00000169692	1-acylglycerol-3-phosphate O-acyltransferase 2	AGPAT2	lysophosphatidic acid acyltransferase, beta,"lysophosphatidic acid acyltransferase-beta"	BSCL,"LPAAT-beta"	No	No	ALFRED:LO023312L,"Comparative Toxicogenomics Database:10555","Ensembl:ENSG00000169692","GenAtlas:AGPAT2","GeneCard:AGPAT2","GO:GO:0003841","GO:GO:0005783","GO:GO:0006654","GO:GO:0008152","GO:GO:0008415","GO:GO:0008654","GO:GO:0016020","GO:GO:0016021","GO:GO:0016740","HGNC:325","HumanCyc Gene:HS09990","ModBase:O15120","MutDB:AGPAT2","NCBI Gene:10555","OMIM:603100","OMIM:608594","RefSeq DNA:NG_0080…	No	chr9	139567595	139581911	136673143	136687459
PA24623	56894	326	ENSG00000160216	1-acylglycerol-3-phosphate O-acyltransferase 3	AGPAT3		LPAAT-gamma,"LPAAT3"	No	No	ALFRED:LO011775V,"Ensembl:ENSG00000160216","GenAtlas:AGPAT3","GeneCard:AGPAT3","GO:GO:0003841","GO:GO:0008152","GO:GO:0008372","GO:GO:0008415","GO:GO:0008654","GO:GO:0016020","GO:GO:0016021","GO:GO:0016740","HGNC:326","HumanCyc Gene:HS08470","ModBase:Q9NRZ7","MutDB:AGPAT3","NCBI Gene:56894","RefSeq DNA:NT_011515","RefSeq Protein:NP_001032642","RefSeq Protein:NP_064517","RefSeq RNA:NM_001037553","…	No	chr21	45285116	45407475	43865160	43987594
PA134961047	56895	20885	ENSG00000026652	1-acylglycerol-3-phosphate O-acyltransferase 4	AGPAT4	lysophosphatidic acid acyltransferase, delta	LPAAT-delta,"dJ473J16.2"	No	No	ALFRED:LO005004J,"Comparative Toxicogenomics Database:56895","Ensembl:ENSG00000026652","GeneCard:AGPAT4","GO:GO:0003841","GO:GO:0008152","GO:GO:0008372","GO:GO:0008415","GO:GO:0008654","GO:GO:0016020","GO:GO:0016021","GO:GO:0016740","HGNC:20885","HumanCyc Gene:HS00452","ModBase:Q9NRZ5","NCBI Gene:56895","RefSeq DNA:NT_025741","RefSeq Protein:NP_064518","RefSeq RNA:NM_020133","UniProtKB:Q9NRZ5"	No	chr6	161551057	161695107	161129980	161274108
PA165618159	79992	20988	ENSG00000203877	AGPAT4 intronic transcript 1 (non-protein coding)	AGPAT4-IT1		FLJ23112	No	No	Ensembl:ENSG00000203877,"GeneCard:NCRNA00241","HGNC:20988","NCBI Gene:79992","OMIM:609891","RefSeq DNA:NT_007422","RefSeq DNA:NT_025741","RefSeq Protein:BAB15545","RefSeq Protein:CAB66643","RefSeq Protein:EAW47584","RefSeq Protein:Q9H0P7","RefSeq RNA:NR_024277","RefSeq RNA:XR_017853","RefSeq RNA:XR_017956","RefSeq RNA:XR_040210"	No	chr6	161581146	161583014	161160114	161161982
PA134952751	55326	20886	ENSG00000155189	1-acylglycerol-3-phosphate O-acyltransferase 5	AGPAT5	lysophosphatidic acid acyltransferase, epsilon	FLJ11210,"LPAAT-e","LPAAT-epsilon"	No	No	ALFRED:LO017882A,"Ensembl:ENSG00000155189","GeneCard:AGPAT5","GO:GO:0003841","GO:GO:0008152","GO:GO:0008372","GO:GO:0008415","GO:GO:0008654","GO:GO:0016020","GO:GO:0016021","GO:GO:0016740","HGNC:20886","HumanCyc Gene:HS08034","ModBase:Q9NUQ2","NCBI Gene:55326","RefSeq DNA:NT_023736","RefSeq Protein:NP_060831","RefSeq RNA:NM_018361","UniProtKB:Q9NUQ2"	No	chr8	6565878	6619024	6708357	6761503
PA24624	8540	327	ENSG00000018510	alkylglycerone phosphate synthase	AGPS		ADAP-S,"ADAS","ADHAPS","ADPS","ALDHPSY"	No	No	ALFRED:LO009225S,"Comparative Toxicogenomics Database:8540","Ensembl:ENSG00000018510","GenAtlas:AGPS","GeneCard:AGPS","GO:GO:0005777","GO:GO:0006118","GO:GO:0006629","GO:GO:0008609","GO:GO:0008610","GO:GO:0016740","HGNC:327","HumanCyc Gene:HS00389","ModBase:O00116","MutDB:AGPS","NCBI Gene:8540","OMIM:600121","OMIM:603051","RefSeq DNA:NG_008968","RefSeq DNA:NT_005403","RefSeq Protein:NP_003650","R…	No	chr2	178257471	178408564	177392743	177543836
PA24625	10551	328	ENSG00000106541	anterior gradient 2, protein disulphide isomerase family member	AGR2	anterior gradient 2,"anterior gradient 2 homolog (Xenopus laevis)","protein disulfide isomerase family A, member 17"	AG2,"HAG-2","PDIA17","XAG-2"	No	No	ALFRED:LO024601N,"Comparative Toxicogenomics Database:10551","Ensembl:ENSG00000106541","GenAtlas:AGR2","GeneCard:AGR2","HGNC:328","HumanCyc Gene:HS02921","ModBase:O95994","MutDB:AGR2","NCBI Gene:10551","OMIM:606358","RefSeq DNA:NT_007819","RefSeq DNA:NT_079592","RefSeq Protein:NP_006399","RefSeq RNA:NM_006408","UCSC Genome Browser:NM_006408","UniProtKB:O95994","UniProtKB:Q4JM46"	No	chr7	16831437	16844738	16791811	16805114
PA162375917	155465	24167	ENSG00000173467	anterior gradient 3, protein disulphide isomerase family member	AGR3	anterior gradient 3,"anterior gradient 3 homolog (Xenopus laevis)","breast cancer membrane protein 11","protein disulfide isomerase family A, member 18"	BCMP11,"HAG3","PDIA18","hAG-3"	No	No	ALFRED:LO024126P,"Ensembl:ENSG00000173467","GeneCard:AGR3","GO:GO:0005576","HGNC:24167","ModBase:Q8TD06","NCBI Gene:155465","OMIM:609482","RefSeq DNA:NT_007819","RefSeq DNA:NT_079592","RefSeq Protein:NP_789783","RefSeq RNA:NM_176813","UniProtKB:Q8TD06"	No	chr7	16899030	16921613	16854711	16881989
PA24626	375790	329	ENSG00000188157	agrin	AGRN	agrin proteoglycan	AGRIN	No	No	Comparative Toxicogenomics Database:375790,"Ensembl:ENSG00000188157","GenAtlas:AGRN","GeneCard:AGRIN","GeneCard:AGRN","GO:GO:0005200","GO:GO:0005554","GO:GO:0005576","GO:GO:0005578","GO:GO:0005605","GO:GO:0007009","GO:GO:0007165","GO:GO:0007213","GO:GO:0007268","GO:GO:0007528","GO:GO:0008582","GO:GO:0009986","GO:GO:0030548","GO:GO:0043113","GO:GO:0043236","GO:GO:0045162","GO:GO:0045213","GO:GO:00…	No	chr1	955503	991499	1020102	1056119
PA24627	181	330	ENSG00000159723	agouti related neuropeptide	AGRP	agouti related protein homolog (mouse)	ART,"ASIP2","Agrt"	No	No	Comparative Toxicogenomics Database:181,"Ensembl:ENSG00000159723","GenAtlas:AGRP","GeneCard:AGRP","GO:GO:0005102","GO:GO:0005184","GO:GO:0005576","GO:GO:0007218","GO:GO:0007631","GO:GO:0009755","HGNC:330","HumanCyc Gene:HS08418","ModBase:O00253","MutDB:AGRP","NCBI Gene:181","OMIM:601665","OMIM:602311","RefSeq DNA:NG_011501","RefSeq DNA:NT_010498","RefSeq Protein:NP_001129","RefSeq Protein:NP_0155…	No	chr16	67516474	67517716	67482571	67483813
PA42	183	333	ENSG00000135744	angiotensinogen	AGT	alpha-1 antiproteinase, antitrypsin,"angiotensinogen (serpin peptidase inhibitor, clade A, member 8)"	SERPINA8	No	Yes	ALFRED:LO000236L,"Comparative Toxicogenomics Database:183","Ensembl:ENSG00000135744","GenAtlas:AGT","GeneCard:AGT","GO:GO:0004867","GO:GO:0005179","GO:GO:0005576","GO:GO:0005625","GO:GO:0007166","GO:GO:0007267","GO:GO:0007565","GO:GO:0008217","GO:GO:0042310","HGNC:333","HumanCyc Gene:HS06056","ModBase:P01019","MutDB:AGT","NCBI Gene:183","OMIM:106150","OMIM:145500","OMIM:267430","RefSeq DNA:NG_008…	No	chr1	230838269	230850336	230702523	230714590
PA24630	23287	17258	ENSG00000135049	ATP/GTP binding protein 1	AGTPBP1	carboxypeptidase-tubulin,"cytosolic carboxypeptidase 1","soluble carboxypeptidase","tubulinyl-Tyr carboxypeptidase","tyrosine carboxypeptidase"	CCP1,"KIAA1035","Nna1"	No	No	ALFRED:LO040719V,"Comparative Toxicogenomics Database:23287","Ensembl:ENSG00000135049","GenAtlas:AGTPBP1","GeneCard:AGTPBP1","GO:GO:0004182","GO:GO:0005488","GO:GO:0006508","HGNC:17258","HumanCyc Gene:HS05944","ModBase:Q9UPW5","MutDB:AGTPBP1","NCBI Gene:23287","OMIM:606830","RefSeq DNA:NT_008470","RefSeq Protein:NP_056054","RefSeq RNA:NM_015239","UCSC Genome Browser:NM_015239","UniProtKB:Q9UPW5"	No	chr9	88161454	88356944	85543799	85742029
PA43	185	336	ENSG00000144891	angiotensin II receptor type 1	AGTR1	angiotensin II receptor, type 1	AG2S,"AGTR1A","AGTR1B","AT1","AT1B","AT2R1","AT2R1A","AT2R1B","HAT1R"	No	Yes	ALFRED:LO000207J,"Comparative Toxicogenomics Database:185","Ensembl:ENSG00000144891","GenAtlas:AGTR1","GeneCard:AGTR1","GO:GO:0001584","GO:GO:0004872","GO:GO:0004945","GO:GO:0004947","GO:GO:0005886","GO:GO:0005887","GO:GO:0007165","GO:GO:0007200","GO:GO:0007204","GO:GO:0007589","GO:GO:0008015","GO:GO:0016494","HGNC:336","HumanCyc Gene:HS07216","IUPHAR Receptor:34","ModBase:P30556","MutDB:AGTR1","…	No	chr3	148415658	148460790	148697871	148743003
PA44	186	338	ENSG00000180772	angiotensin II receptor type 2	AGTR2	angiotensin II receptor, type 2	AT2,"MRX88"	No	No	ALFRED:LO257081X,"Comparative Toxicogenomics Database:186","Ensembl:ENSG00000180772","GenAtlas:AGTR2","GeneCard:AGTR2","GO:GO:0001584","GO:GO:0004860","GO:GO:0004872","GO:GO:0004945","GO:GO:0004947","GO:GO:0005887","GO:GO:0006915","GO:GO:0007186","GO:GO:0007610","GO:GO:0008217","GO:GO:0016020","HGNC:338","HumanCyc Gene:HS11527","IUPHAR Receptor:35","ModBase:P50052","MutDB:AGTR2","NCBI Gene:186","…	No	chrX	115301958	115306225	116170705	116174972
PA38363	57085	13539	ENSG00000177674	angiotensin II receptor associated protein	AGTRAP	angiotensin II receptor-associated protein	ATRAP	No	No	ALFRED:LO061986E,"Comparative Toxicogenomics Database:57085","Ensembl:ENSG00000177674","GenAtlas:AGTRAP","GeneCard:AGTRAP","GO:GO:0005783","GO:GO:0016020","GO:GO:0016021","HGNC:13539","HumanCyc Gene:HS16898","MutDB:AGTRAP","NCBI Gene:57085","OMIM:608729","RefSeq DNA:NT_021937","RefSeq Protein:NP_001035284","RefSeq Protein:NP_001035285","RefSeq Protein:NP_001035286","RefSeq Protein:NP_001035287","…	No	chr1	11796142	11810828	11736085	11750771
PA24633	189	341	ENSG00000172482	alanine--glyoxylate and serine--pyruvate aminotransferase	AGXT	L-alanine: glyoxylate aminotransferase 1,"alanine-glyoxylate aminotransferase","glycolicaciduria","oxalosis I","primary hyperoxaluria type 1","serine:pyruvate aminotransferase"	AGT,"AGT1","AGXT1","PH1","SPAT","SPT"	No	Yes	ALFRED:LO022490R,"Comparative Toxicogenomics Database:189","Ensembl:ENSG00000172482","GenAtlas:AGXT","GeneCard:AGXT","GO:GO:0004760","GO:GO:0005739","GO:GO:0005777","GO:GO:0008152","GO:GO:0008453","GO:GO:0008483","GO:GO:0016740","HGNC:341","HumanCyc Gene:HS10525","ModBase:P21549","MutDB:AGXT","NCBI Gene:189","OMIM:259900","OMIM:604285","RefSeq DNA:NG_008005","RefSeq DNA:NT_005416","RefSeq Protein…	No	chr2	241808162	241818536	240868745	240879119
PA24634	64902	14412	ENSG00000113492	alanine--glyoxylate aminotransferase 2	AGXT2	beta-ALAAT II,"beta-alanine-pyruvate aminotransferase"	AGT2	No	No	ALFRED:LO011138O,"Comparative Toxicogenomics Database:64902","Ensembl:ENSG00000113492","GenAtlas:AGXT2","GeneCard:AGXT2","GO:GO:0005739","GO:GO:0008453","GO:GO:0016740","GO:GO:0030170","GO:GO:0047305","HGNC:14412","HumanCyc Gene:HS03685","ModBase:Q9BYV1","MutDB:AGXT2","NCBI Gene:64902","OMIM:612471","RefSeq DNA:NT_006576","RefSeq Protein:NP_114106","RefSeq RNA:NM_031900","UCSC Genome Browser:NM_0…	No	chr5	34998206	35048293	34998101	35048188
PA142672631	25909	24618	ENSG00000153207	AT-hook containing transcription factor 1	AHCTF1	AT hook containing transcription factor 1,"ELYS transcription factor like protein TMBS62"	ELYS	No	No	ALFRED:LO027071R,"Comparative Toxicogenomics Database:25909","Ensembl:ENSG00000153207","GeneCard:AHCTF1","HGNC:24618","HumanCyc Gene:HS07890","NCBI Gene:25909","OMIM:610853","RefSeq DNA:NT_167186","RefSeq Protein:NP_056261","RefSeq RNA:NM_015446","UniProtKB:Q8WYP5"	No	chr1	247002400	247094726	246839098	246931978
PA142672632	285116	24620	ENSG00000153207	AT hook containing transcription factor 1 pseudogene 1	AHCTF1P1		ELYS-like	No	No	Ensembl:ENSG00000153207,"HGNC:24620","NCBI Gene:285116","RefSeq DNA:NG_002622","RefSeq DNA:NT_005403","RefSeq Protein:BAB71468","RefSeq Protein:Q96M44"	No	chr2	162355578	162364413	161499067	161507902
PA24636	191	343	ENSG00000101444	adenosylhomocysteinase	AHCY		SAHH	No	No	ALFRED:LO008098Z,"ALFRED:LO079962H","Comparative Toxicogenomics Database:191","Ensembl:ENSG00000101444","GenAtlas:AHCY","GeneCard:AHCY","GO:GO:0004013","GO:GO:0005737","GO:GO:0006730","GO:GO:0016787","HGNC:343","HumanCyc Gene:HS02273","ModBase:P23526","MutDB:AHCY","NCBI Gene:191","OMIM:180960","RefSeq DNA:NG_012630","RefSeq DNA:NT_011362","RefSeq Protein:NP_000678","RefSeq Protein:NP_001155238","…	No	chr20	32868071	32899608	34235012	34311976
PA24637	10768	344	ENSG00000168710	adenosylhomocysteinase like 1	AHCYL1	adenosylhomocysteinase-like 1,"inositol 1,4,5-trisphosphate receptor-binding protein","protein phosphatase 1, regulatory subunit 78"	IRBIT,"PPP1R78","XPVKONA"	No	No	ALFRED:LO080502P,"Comparative Toxicogenomics Database:10768","Ensembl:ENSG00000168710","GenAtlas:AHCYL1","GeneCard:AHCYL1","GO:GO:0004013","GO:GO:0006730","GO:GO:0016787","HGNC:344","HumanCyc Gene:HS09809","ModBase:O43865","MutDB:AHCYL1","NCBI Gene:10768","OMIM:607826","RefSeq DNA:NT_032977","RefSeq Protein:NP_001229602","RefSeq Protein:NP_001229603","RefSeq Protein:NP_001229604","RefSeq Protein:…	No	chr1	110527387	110566364	109984741	110023742
PA162376046	23382	22204	ENSG00000158467	adenosylhomocysteinase like 2	AHCYL2	adenosylhomocysteinase-like 2	IRBIT2,"KIAA0828","long-IRBIT"	No	No	ALFRED:LO001120E,"ALFRED:LO013234N","Ensembl:ENSG00000158467","GeneCard:AHCYL2","GO:GO:0003824","GO:GO:0004013","GO:GO:0005488","GO:GO:0006730","GO:GO:0008152","GO:GO:0016787","HGNC:22204","HumanCyc Gene:HS08293","ModBase:Q96HN2","NCBI Gene:23382","RefSeq DNA:NT_007933","RefSeq DNA:NT_079596","RefSeq Protein:NP_001124192","RefSeq Protein:NP_001124194","RefSeq Protein:NP_001124195","RefSeq Protein…	No	chr7	128864855	129070052	129225014	129430211
PA142672633	27245	25230	ENSG00000126705	AT-hook DNA binding motif containing 1	AHDC1	AT hook, DNA binding motif, containing 1	DJ159A19.3,"RP1-159A19.1"	No	No	ALFRED:LO011116K,"Ensembl:ENSG00000126705","GeneCard:AHDC1","HGNC:25230","HumanCyc Gene:HS13212","ModBase:Q5TGY3","NCBI Gene:27245","RefSeq DNA:NT_004610","RefSeq Protein:NP_001025053","RefSeq RNA:NM_001029882","UniProtKB:Q5TGY3"	No	chr1	27860756	27930463	27534245	27604178
PA134874587	54806	21575	ENSG00000135541	Abelson helper integration site 1	AHI1	Jouberin	FLJ20069,"JBTS3","ORF1"	No	No	ALFRED:LO037625X,"Comparative Toxicogenomics Database:54806","Ensembl:ENSG00000135541","GeneCard:AHI1","HGNC:21575","HumanCyc Gene:HS13586","ModBase:Q8N157","NCBI Gene:54806","OMIM:608629","OMIM:608894","RefSeq DNA:NG_008643","RefSeq DNA:NT_025741","RefSeq Protein:NP_001128302","RefSeq Protein:NP_001128303","RefSeq Protein:NP_001128304","RefSeq Protein:NP_060121","RefSeq RNA:NM_001134830","RefSeq…	No	chr6	135604670	135818903	135283972	135497775
PA24640	79026	347	ENSG00000124942	AHNAK nucleoprotein	AHNAK	desmoyokin	MGC5395	No	No	ALFRED:LO047070S,"Comparative Toxicogenomics Database:79026","Ensembl:ENSG00000124942","GenAtlas:AHNAK","GeneCard:AHNAK","GO:GO:0005634","GO:GO:0007399","HGNC:347","ModBase:Q09666","MutDB:AHNAK","NCBI Gene:79026","OMIM:103390","RefSeq DNA:NT_167190","RefSeq Protein:NP_001611","RefSeq Protein:NP_076965","RefSeq RNA:NM_001620","RefSeq RNA:NM_024060","UniProtKB:A1A586","UniProtKB:Q09666","UniProtKB:…	No	chr11	62201014	62314332	62433542	62546860
PA162376085	113146	20125	ENSG00000185567	AHNAK nucleoprotein 2	AHNAK2		C14orf78	No	No	ALFRED:LO019439A,"Ensembl:ENSG00000185567","GeneCard:AHNAK2","GO:GO:0005515","GO:GO:0005634","GO:GO:0005737","GO:GO:0031424","HGNC:20125","ModBase:Q8N3G4","NCBI Gene:113146","OMIM:608570","RefSeq DNA:NT_026437","RefSeq Protein:NP_612429","RefSeq RNA:NM_138420","UniProtKB:Q8IVF2"	No	chr14	105403590	105444694	104937253	104978357
PA24641	196	348	ENSG00000106546	aryl hydrocarbon receptor	AHR		bHLHe76	Yes	Yes	ALFRED:LO000300D,"Comparative Toxicogenomics Database:196","Ensembl:ENSG00000106546","GenAtlas:AHR","GeneCard:AHR","GO:GO:0003700","GO:GO:0004879","GO:GO:0005515","GO:GO:0005634","GO:GO:0006355","GO:GO:0006366","GO:GO:0006915","GO:GO:0006950","GO:GO:0007049","GO:GO:0007165","GO:GO:0009410","HGNC:348","HumanCyc Gene:HS02922","ModBase:P35869","MutDB:AHR","NCBI Gene:196","OMIM:600253","RefSeq DNA:NT…	No	chr7	17338276	17385775	17298652	17346151
PA24639	57491	346	ENSG00000063438	aryl-hydrocarbon receptor repressor	AHRR		AHH,"AHHR","KIAA1234","bHLHe77"	No	No	ALFRED:LO016027Q,"Comparative Toxicogenomics Database:57491","Ensembl:ENSG00000063438","GeneCard:AHRR","GO:GO:0004872","GO:GO:0005634","GO:GO:0007165","GO:GO:0030528","GO:GO:0045449","HGNC:346","MutDB:AHRR","NCBI Gene:57491","OMIM:606517","RefSeq DNA:NT_006576","RefSeq Protein:NP_001229341","RefSeq Protein:NP_065782","RefSeq RNA:NM_001242412","RefSeq RNA:NM_020731","UniProtKB:A9YTQ3"	No	chr5	304291	438406	304176	438291
PA25515	10598	1189	ENSG00000100591	activator of HSP90 ATPase activity 1	AHSA1	AHA1, activator of heat shock 90kDa protein ATPase homolog 1 (yeast)	Aha1,"C14orf3","hAha1","p38"	No	No	ALFRED:LO020208M,"Comparative Toxicogenomics Database:10598","Ensembl:ENSG00000100591","GeneCard:AHSA1","GO:GO:0001671","GO:GO:0005737","GO:GO:0005783","GO:GO:0006457","GO:GO:0006950","GO:GO:0030189","GO:GO:0051082","GO:GO:0051087","HGNC:1189","HumanCyc Gene:HS12418","ModBase:O95433","MutDB:AHSA1","NCBI Gene:10598","OMIM:608466","RefSeq DNA:NT_026437","RefSeq Protein:NP_036243","RefSeq RNA:NM_012…	No	chr14	77924373	77935815	77457877	77469472
PA134913389	130872	20437	ENSG00000173209	AHA1, activator of heat shock 90kDa protein ATPase homolog 2 (yeast)	AHSA2		DKFZp564C236,"Hch1"	No	No	ALFRED:LO276997O,"Comparative Toxicogenomics Database:130872","Ensembl:ENSG00000173209","GeneCard:AHSA2","HGNC:20437","HumanCyc Gene:HS10630","NCBI Gene:130872","RefSeq DNA:NT_022184","RefSeq Protein:NP_689605","RefSeq RNA:NM_152392","UniProtKB:Q719I0"	No	chr2	61404553	61415240	61177418	61191210
PA24642	197	349	ENSG00000145192	alpha 2-HS glycoprotein	AHSG	alpha-2-HS-glycoprotein,"fetuin A"	A2HS,"FETUA","HSGA"	No	No	ALFRED:LO000369S,"Comparative Toxicogenomics Database:197","Ensembl:ENSG00000145192","GenAtlas:AHSG","GeneCard:AHSG","GO:GO:0001501","GO:GO:0004869","GO:GO:0005576","GO:GO:0005615","GO:GO:0006907","GO:GO:0006953","GO:GO:0019210","GO:GO:0030502","GO:GO:0046627","GO:GO:0050727","GO:GO:0050766","HGNC:349","HumanCyc Gene:HS07231","ModBase:P02765","MutDB:AHSG","NCBI Gene:197","OMIM:138680","RefSeq DNA…	No	chr3	186330850	186339107	186612928	186621318
PA27842	51327	18075	ENSG00000169877	alpha hemoglobin stabilizing protein	AHSP	alpha hemoglobin stabilising protein	EDRF,"ERAF"	No	No	ALFRED:LO297866M,"Comparative Toxicogenomics Database:51327","Ensembl:ENSG00000169877","GenAtlas:ERAF","GeneCard:AHSP","GeneCard:ERAF","GO:GO:0005833","GO:GO:0006457","GO:GO:0020027","GO:GO:0030097","GO:GO:0030492","GO:GO:0051082","HGNC:18075","HumanCyc Gene:HS10024","ModBase:Q9NZD4","MutDB:ERAF","NCBI Gene:51327","OMIM:605821","RefSeq DNA:NT_010393","RefSeq Protein:AAF64279","RefSeq Protein:AAH3…	No	chr16	31539203	31540125	31527852	31528804
PA24643	192	350		Aicardi syndrome	AIC			No	No	Comparative Toxicogenomics Database:192,"GenAtlas:AIC","GeneCard:AIC","HGNC:350","MutDB:AIC","NCBI Gene:192","OMIM:304050"	No	chrX
PA24644	57379	13203	ENSG00000111732	activation induced cytidine deaminase	AICDA	activation-induced cytidine deaminase	AID,"ARP2","CDA2","HIGM2"	No	No	ALFRED:LO052781X,"Comparative Toxicogenomics Database:57379","Ensembl:ENSG00000111732","GenAtlas:AICDA","GeneCard:AICDA","GO:GO:0004126","GO:GO:0006397","GO:GO:0008270","GO:GO:0008372","GO:GO:0016787","GO:GO:0030183","GO:GO:0046872","HGNC:13203","HumanCyc Gene:HS03459","ModBase:Q9GZX7","MutDB:AICDA","NCBI Gene:57379","OMIM:605257","OMIM:605258","RefSeq DNA:NG_011588","RefSeq DNA:NT_009714","RefSe…	No	chr12	8754762	8765463	8602166	8612970
PA162376104	64853	25761	ENSG00000186063	axin interactor, dorsalization associated	AIDA	axin interaction partner and dorsalization antagonist	C1orf80,"FLJ12806"	No	Yes	Ensembl:ENSG00000186063,"GeneCard:AIDA","GO:GO:0005515","GO:GO:0005575","GO:GO:0007275","GO:GO:0009953","GO:GO:0043496","GO:GO:0046329","HGNC:25761","ModBase:Q96BJ3","NCBI Gene:64853","OMIM:612375","RefSeq DNA:NT_167186","RefSeq Protein:NP_073742","RefSeq RNA:NM_022831","UniProtKB:Q96BJ3"	No	chr1	222841355	222886602	222668013	222712522
PA24646	199	352	ENSG00000204472,"ENSG00000206428","ENSG00000234836","ENSG00000235588","ENSG00000235985","ENSG00000237727"	allograft inflammatory factor 1	AIF1	interferon gamma responsive transcript,"ionized calcium-binding adapter molecule 1"	AIF-1,"Em:AF129756.17","IBA1","IRT-1"	No	No	Comparative Toxicogenomics Database:199,"Ensembl:ENSG00000204472","Ensembl:ENSG00000206428","Ensembl:ENSG00000234836","Ensembl:ENSG00000235588","Ensembl:ENSG00000235985","Ensembl:ENSG00000237727","GenAtlas:AIF1","GeneCard:AIF1","GO:GO:0000004","GO:GO:0005509","GO:GO:0005554","GO:GO:0005634","GO:GO:0006950","GO:GO:0006954","GO:GO:0007050","GO:GO:0008285","GO:GO:0008372","HGNC:352","ModBase:P55008"…	No	chr6	31582969	31584798	31615209	31617025
PA164715250	83543	28904	ENSG00000126878	allograft inflammatory factor 1 like	AIF1L	allograft inflammatory factor 1-like	C9orf58,"FLJ12783","IBA2"	No	No	ALFRED:LO187494H,"Ensembl:ENSG00000126878","GeneCard:AIF1L","GO:GO:0005509","GO:GO:0005925","GO:GO:0015629","HGNC:28904","HumanCyc Gene:HS05057","NCBI Gene:83543","RefSeq DNA:NT_035014","RefSeq Protein:NP_001002260","RefSeq Protein:NP_001172024","RefSeq Protein:NP_001172025","RefSeq Protein:NP_113614","RefSeq RNA:NM_001002260","RefSeq RNA:NM_001185095","RefSeq RNA:NM_001185096","RefSeq RNA:NM_031…	No	chr9	133971863	133998539	131096476	131123152
PA162376129	9131	8768	ENSG00000156709	apoptosis inducing factor mitochondria associated 1	AIFM1	apoptosis-inducing factor, mitochondrion-associated, 1	AIF,"CMTX4","NAMSD","PDCD8"	No	No	ALFRED:LO094579I,"Ensembl:ENSG00000156709","GeneCard:AIFM1","GO:GO:0003677","GO:GO:0005515","GO:GO:0005625","GO:GO:0005634","GO:GO:0005737","GO:GO:0005739","GO:GO:0005758","GO:GO:0005792","GO:GO:0006309","GO:GO:0006915","GO:GO:0008630","GO:GO:0009055","GO:GO:0016491","GO:GO:0030263","GO:GO:0045454","GO:GO:0050660","GO:GO:0055114","HGNC:8768","HumanCyc Gene:HS08148","ModBase:O95831","NCBI Gene:913…	No	chrX	129263337	129299861	130129362	130165887
PA162376150	84883	21411	ENSG00000042286	apoptosis inducing factor mitochondria associated 2	AIFM2	apoptosis inducing factor, mitochondria associated 2,"apoptosis-inducing factor, mitochondrion-associated, 2"	AMID,"FLJ14497","PRG3"	No	No	ALFRED:LO043168W,"Ensembl:ENSG00000042286","GeneCard:AIFM2","GO:GO:0003677","GO:GO:0004174","GO:GO:0005737","GO:GO:0005739","GO:GO:0005741","GO:GO:0005829","GO:GO:0006915","GO:GO:0006917","GO:GO:0008637","GO:GO:0016020","GO:GO:0016021","GO:GO:0016491","GO:GO:0030261","GO:GO:0050660","GO:GO:0055114","HGNC:21411","HumanCyc Gene:HS00557","ModBase:Q9BRQ8","NCBI Gene:84883","OMIM:605159","RefSeq DNA:N…	No	chr10	71872023	71892832	70112267	70132934
PA162376173	150209	26398	ENSG00000183773	apoptosis inducing factor mitochondria associated 3	AIFM3	apoptosis inducing factor, mitochondria associated 3,"apoptosis-inducing factor, mitochondrion-associated, 3"	AIFL,"FLJ30473"	No	No	ALFRED:LO161064S,"Ensembl:ENSG00000183773","GeneCard:AIFM3","GO:GO:0005506","GO:GO:0005634","GO:GO:0005737","GO:GO:0005739","GO:GO:0005743","GO:GO:0005783","GO:GO:0005829","GO:GO:0005886","GO:GO:0006810","GO:GO:0006915","GO:GO:0006917","GO:GO:0008635","GO:GO:0008656","GO:GO:0009055","GO:GO:0016491","GO:GO:0022900","GO:GO:0045454","GO:GO:0046872","GO:GO:0050660","GO:GO:0051537","GO:GO:0051882","HG…	No	chr22	21319418	21335649	20965130	20981360
PA134991331	51390	21607	ENSG00000146416	androgen induced 1	AIG1	androgen-induced 1	AIG-1,"FLJ10485","dJ95L4.1"	No	No	ALFRED:LO028292X,"Comparative Toxicogenomics Database:51390","Ensembl:ENSG00000146416","GeneCard:AIG1","GO:GO:0016020","GO:GO:0016021","HGNC:21607","HumanCyc Gene:HS14154","NCBI Gene:51390","OMIM:608514","RefSeq DNA:NT_025741","RefSeq Protein:NP_057192","RefSeq RNA:NM_016108","UniProtKB:Q9NVV5"	No	chr6	143381979	143661441	143059363	143343594
PA24648	201	355		amelogenesis imperfecta 3, hypomaturation or hypoplastic type	AIH3			No	No	Comparative Toxicogenomics Database:201,"GenAtlas:AIH3","GeneCard:AIH3","HGNC:355","MutDB:AIH3","NCBI Gene:201","OMIM:301201"	No	chrX
PA24651	9447	357	ENSG00000163568	absent in melanoma 2	AIM2		PYHIN4	No	No	ALFRED:LO168935G,"Ensembl:ENSG00000163568","GenAtlas:AIM2","GeneCard:AIM2","GO:GO:0006955","HGNC:357","HumanCyc Gene:HS08883","ModBase:O14862","MutDB:AIM2","NCBI Gene:9447","OMIM:604578","RefSeq DNA:NT_004487","RefSeq Protein:NP_004824","RefSeq RNA:NM_004833","UCSC Genome Browser:NM_004833","UniProtKB:O14862"	No	chr1	159028790	159046685	159059226	159132351
PA35578	9255	10648	ENSG00000164022	aminoacyl tRNA synthetase complex interacting multifunctional protein 1	AIMP1	ARS-interacting multifunctional protein 1,"EMAP II","aminoacyl tRNA synthetase complex-interacting multifunctional protein 1"	EMAP-2,"EMAPII","SCYE1","p43"	No	No	ALFRED:LO146636A,"Comparative Toxicogenomics Database:9255","Ensembl:ENSG00000164022","GenAtlas:SCYE1","GeneCard:AIMP1","GeneCard:SCYE1","GO:GO:0000049","GO:GO:0005125","GO:GO:0005615","GO:GO:0006412","GO:GO:0006418","GO:GO:0006935","GO:GO:0006954","GO:GO:0007165","GO:GO:0007267","HGNC:10648","HumanCyc Gene:HS08981","ModBase:Q12904","MutDB:SCYE1","NCBI Gene:9255","OMIM:603605","RefSeq DNA:NT_0163…	No	chr4	107236767	107270382	106315610	106349225
PA38160	170547	16543		aminoacyl tRNA synthetase complex-interacting multifunctional protein 1 pseudogene 1	AIMP1P1		bA400P21.1	No	No	GenAtlas:SCYE1P,"GeneCard:AIMP1P1","HGNC:16543","MutDB:SCYE1P","NCBI Gene:170547","RefSeq DNA:NG_001053","RefSeq DNA:NT_011387"	No	chr20	14107977	14109059	14127331	14128413
PA165617609	7965	20609	ENSG00000106305	aminoacyl tRNA synthetase complex interacting multifunctional protein 2	AIMP2	aminoacyl tRNA synthetase complex-interacting multifunctional protein 2	JTV-1,"JTV1","PRO0992","p38"	No	No	ALFRED:LO163814X,"Ensembl:ENSG00000106305","GeneCard:AIMP2","HGNC:20609","HumanCyc Gene:HS02885","NCBI Gene:7965","OMIM:600859","RefSeq DNA:NT_007819","RefSeq DNA:NT_079592","RefSeq Protein:NP_006294","RefSeq RNA:NM_006303","UniProtKB:Q13155"	No	chr7	6048882	6063465	6009241	6023834
PA24652	9049	358	ENSG00000110711	aryl hydrocarbon receptor interacting protein	AIP		ARA9,"FKBP16","XAP2"	No	No	ALFRED:LO060436T,"Comparative Toxicogenomics Database:9049","Ensembl:ENSG00000110711","GenAtlas:AIP","GeneCard:AIP","GO:GO:0003713","GO:GO:0004871","GO:GO:0005488","GO:GO:0005737","GO:GO:0006457","GO:GO:0008134","HGNC:358","HumanCyc Gene:HS03330","ModBase:O00170","MutDB:AIP","NCBI Gene:9049","OMIM:102200","OMIM:219090","OMIM:600634","OMIM:605555","RefSeq DNA:NG_008969","RefSeq DNA:NT_167190","Ref…	No	chr11	67250505	67258579	67483029	67491108
PA24653	23746	359	ENSG00000129221	aryl hydrocarbon receptor interacting protein like 1	AIPL1	aryl hydrocarbon receptor interacting protein-like 1	LCA4	No	No	ALFRED:LO066201P,"Comparative Toxicogenomics Database:23746","Ensembl:ENSG00000129221","GenAtlas:AIPL1","GeneCard:AIPL1","GO:GO:0001918","GO:GO:0004872","GO:GO:0005488","GO:GO:0005634","GO:GO:0005737","GO:GO:0006457","GO:GO:0007601","GO:GO:0018343","GO:GO:0050896","GO:GO:0051082","HGNC:359","HumanCyc Gene:HS05257","ModBase:Q9NZN9","MutDB:AIPL1","NCBI Gene:23746","OMIM:604392","OMIM:604393","RefSe…	No	chr17	6327057	6338576	6423737	6435199
PA24654	326	360	ENSG00000160224	autoimmune regulator	AIRE	autoimmune polyendocrinopathy candidiasis ectodermal dystrophy	APECED,"APS1","PGA1"	No	No	ALFRED:LO014720O,"Comparative Toxicogenomics Database:326","Ensembl:ENSG00000160224","GenAtlas:AIRE","GeneCard:AIRE","GO:GO:0003700","GO:GO:0005515","GO:GO:0005634","GO:GO:0005737","GO:GO:0006350","GO:GO:0006355","GO:GO:0006959","GO:GO:0008270","GO:GO:0045182","GO:GO:0046872","HGNC:360","HumanCyc Gene:HS08474","ModBase:O43918","MutDB:AIRE","NCBI Gene:326","OMIM:240300","OMIM:607358","RefSeq DNA:N…	No	chr21	45705721	45718102	44285838	44298219
PA164715269	100271873	34515		antisense of IGF2R non-protein coding RNA	AIRN	IGF2R antisense RNA 1 (non-protein coding),"non-protein coding RNA 88"	AIR,"IGF2R-AS1","IGF2RAS","NCRNA00088"	No	No	GeneCard:AIRN,"HGNC:34515","NCBI Gene:100271873","OMIM:604893"	No	chr6	160424323	160428696	160003291	160007664
PA134981368	373071	16304		autoimmune susceptibility 1	AIS1			No	No	Comparative Toxicogenomics Database:373071,"GeneCard:AIS1","HGNC:16304","NCBI Gene:373071","OMIM:607836"	No	chr1
PA134959191	378426	23054		autoimmune susceptibility 2	AIS2			No	No	Comparative Toxicogenomics Database:378426,"GeneCard:AIS2","HGNC:23054","NCBI Gene:378426","OMIM:608391"	No	chr7
PA134964024	378427	23083		autoimmune susceptibility 3 (vitiligo specific)	AIS3			No	No	Comparative Toxicogenomics Database:378427,"GeneCard:AIS3","HGNC:23083","NCBI Gene:378427","OMIM:608392"	No	chr8
PA142672629	55966	30801	ENSG00000196581	adherens junctions associated protein 1	AJAP1	transmembrane protein SHREW1	MOT8,"SHREW-1","SHREW1"	No	No	ALFRED:LO040069T,"Comparative Toxicogenomics Database:55966","Ensembl:ENSG00000196581","GeneCard:AJAP1","HGNC:30801","ModBase:Q9UKB5","NCBI Gene:55966","OMIM:610972","RefSeq DNA:NT_021937","RefSeq Protein:NP_001035943","RefSeq Protein:NP_061324","RefSeq RNA:NM_001042478","RefSeq RNA:NM_018836","UniProtKB:Q9UKB5"	No	chr1	4715105	4843851	4654775	4792518
PA165585544	389813	37284	ENSG00000232434	apical junction component 1 homolog	AJM1	chromosome 9 open reading frame 172	C9orf172,"ajm-1"	No	No	Ensembl:ENSG00000232434,"GeneCard:C9orf172","HGNC:37284","NCBI Gene:389813","RefSeq DNA:NT_024000","RefSeq Protein:NP_001073951","RefSeq RNA:NM_001080482","UniProtKB:C9J069"	No	chr9	139735733	139741884	136844415	136847345
PA134978308	84962	20250	ENSG00000129474	ajuba LIM protein	AJUBA		JUB,"MGC15563"	No	No	ALFRED:LO345308X,"Comparative Toxicogenomics Database:84962","Ensembl:ENSG00000129474","GeneCard:JUB","GO:GO:0008270","HGNC:20250","HumanCyc Gene:HS05284","ModBase:Q96IF1","NCBI Gene:84962","OMIM:609066","RefSeq DNA:NT_026437","RefSeq Protein:NP_116265","RefSeq Protein:NP_932352","RefSeq RNA:NM_032876","RefSeq RNA:NM_198086","UniProtKB:A6NNL6","UniProtKB:Q96IF1"	No	chr14	23440386	23451851	22971174	22982642
PA24655	203	361	ENSG00000106992	adenylate kinase 1	AK1			No	No	ALFRED:LO000351J,"Comparative Toxicogenomics Database:203","Ensembl:ENSG00000106992","GenAtlas:AK1","GeneCard:AK1","GO:GO:0000166","GO:GO:0004017","GO:GO:0005524","GO:GO:0005737","GO:GO:0005829","GO:GO:0006139","GO:GO:0016301","GO:GO:0016740","GO:GO:0046034","HGNC:361","HumanCyc Gene:HS02965","ModBase:P00568","MutDB:AK1","NCBI Gene:203","OMIM:103000","OMIM:612631","RefSeq DNA:NG_011792","RefSeq D…	No	chr9	130628759	130640022	127866480	127886749
PA24656	204	362	ENSG00000004455	adenylate kinase 2	AK2			No	No	ALFRED:LO047837D,"Comparative Toxicogenomics Database:204","Ensembl:ENSG00000004455","GenAtlas:AK2","GeneCard:AK2","GO:GO:0000166","GO:GO:0004017","GO:GO:0005524","GO:GO:0005739","GO:GO:0006139","GO:GO:0016301","GO:GO:0016740","GO:GO:0019206","HGNC:362","HumanCyc Gene:HS00102","ModBase:Q8TCY3","MutDB:AK2","NCBI Gene:204","OMIM:103020","OMIM:267500","RefSeq DNA:NG_016269","RefSeq DNA:NT_032977","R…	No	chr1	33473541	33502512	33007940	33036911
PA162376174	339736	33542		adenylate kinase 2 pseudogene 2	AK2P2			No	No	GeneCard:AK2P2,"HGNC:33542","NCBI Gene:339736","RefSeq DNA:NG_009660","RefSeq DNA:NT_022184"	No	chr2	32048479	32048899	31823410	31823830
PA164741184	50808	17376	ENSG00000147853	adenylate kinase 3	AK3		AK3L1,"AK6","AKL3L1"	No	No	ALFRED:LO071578C,"Ensembl:ENSG00000147853","GeneCard:AK3","HGNC:17376","HumanCyc Gene:HS07472","ModBase:Q9UIJ7","NCBI Gene:50808","OMIM:609290","RefSeq DNA:NT_008413","RefSeq Protein:NP_001186781","RefSeq Protein:NP_001186782","RefSeq Protein:NP_001186783","RefSeq Protein:NP_001186784","RefSeq Protein:NP_001186785","RefSeq Protein:NP_057366","RefSeq RNA:NM_001199852","RefSeq RNA:NM_001199853","Re…	No	chr9	4709556	4742043	4709556	4742043
PA142672630	100419074	31099		adenylate kinase 3 pseudogene 2	AK3P2		HsT26053	No	No	GeneCard:AK3P2,"HGNC:31099","NCBI Gene:100419074"	No	chr8	144138480	144139233	143057063	143057816
PA165750325	205	363	ENSG00000162433	adenylate kinase 4	AK4		AK3,"AK3L1"	No	Yes	Comparative Toxicogenomics Database:205,"Ensembl:ENSG00000162433","GeneCard:AK4","GO:GO:0000166","GO:GO:0004017","GO:GO:0005524","GO:GO:0005525","GO:GO:0005739","GO:GO:0006139","GO:GO:0016301","GO:GO:0016740","HGNC:363","HumanCyc Gene:HS08676","HumanCyc Gene:HS10823","HumanCyc Gene:HS11141","HumanCyc Gene:HS11597","NCBI Gene:205","OMIM:103030","RefSeq DNA:NT_032977","RefSeq Protein:AAH16180","Ref…	No	chr1	65613232	65697828	65147342	65232145
PA24658	206	364		adenylate kinase 4 pseudogene 1	AK4P1			No	No	GenAtlas:AK3P1,"GeneCard:AK4P1","HGNC:364","MutDB:AK3P1","NCBI Gene:206","RefSeq DNA:NG_001070","RefSeq DNA:NT_010799"	No	chr17	29672332	29674519	31345314	31347501
PA134952004	645619	21596		adenylate kinase 4 pseudogene 3	AK4P3		AK3L2P	No	No	ALFRED:LO242101K,"GeneCard:AK4P3","HGNC:21596","NCBI Gene:645619","RefSeq DNA:NG_007564","RefSeq DNA:NT_009714"	No	chr12	31767377	31769508	31614443	31616574
PA24659	26289	365	ENSG00000154027	adenylate kinase 5	AK5			No	No	ALFRED:LO017879G,"Ensembl:ENSG00000154027","GenAtlas:AK5","GeneCard:AK5","GO:GO:0000166","GO:GO:0004017","GO:GO:0005524","GO:GO:0005737","GO:GO:0005829","GO:GO:0006139","GO:GO:0006172","GO:GO:0006173","GO:GO:0009220","GO:GO:0016301","GO:GO:0016740","GO:GO:0019206","GO:GO:0046034","HGNC:365","HumanCyc Gene:HS07943","ModBase:Q9Y6K8","MutDB:AK5","NCBI Gene:26289","OMIM:608009","RefSeq DNA:NT_032977"…	No	chr1	77747662	78025654	77281908	77559969
PA166123663	102157402	49151		adenylate kinase 6	AK6	coilin interacting nuclear ATPase protein	CINAP	No	No	HGNC:49151,"NCBI Gene:102157402"	No
PA134963502	122481	20091	ENSG00000140057	adenylate kinase 7	AK7		FLJ32864	No	No	ALFRED:LO040813Q,"Comparative Toxicogenomics Database:122481","Ensembl:ENSG00000140057","GeneCard:AK7","GO:GO:0000166","GO:GO:0004017","GO:GO:0005524","GO:GO:0016301","GO:GO:0016740","HGNC:20091","HumanCyc Gene:HS13813","ModBase:Q96M32","NCBI Gene:122481","RefSeq DNA:NT_026437","RefSeq Protein:NP_689540","RefSeq RNA:NM_152327","UniProtKB:Q96M32"	No	chr14	96858448	96955764	96392111	96489427
PA134971772	158067	26526	ENSG00000165695	adenylate kinase 8	AK8		C9orf98,"FLJ32704"	No	No	ALFRED:LO003647U,"ALFRED:LO031299Y","Ensembl:ENSG00000165695","GeneCard:C9orf98","HGNC:26526","HumanCyc Gene:HS09272","ModBase:Q96MA6","NCBI Gene:158067","RefSeq DNA:NT_035014","RefSeq Protein:NP_689785","RefSeq RNA:NM_152572","UniProtKB:Q96MA6"	No	chr9	135600958	135754198	132725574	132878811
PA164715271	221264	33814	ENSG00000155085	adenylate kinase 9	AK9		AKD1,"AKD2","C6orf199","C6orf224","FLJ25791","FLJ42177","MGC26954","dJ70A9.1"	No	No	ALFRED:LO003196T,"Ensembl:ENSG00000155085","GeneCard:AKD1","GO:GO:0000166","GO:GO:0005524","GO:GO:0006139","GO:GO:0016301","GO:GO:0016740","GO:GO:0019205","HGNC:33814","HumanCyc Gene:HS08026","NCBI Gene:221264","RefSeq DNA:NG_007977","RefSeq DNA:NT_025741","RefSeq Protein:AAH22031","RefSeq Protein:AAH87860","RefSeq Protein:AAI01715","RefSeq Protein:AAI11949","RefSeq Protein:AAI43534","RefSeq Prot…	No	chr6	109814059	110012415	109492855	109691253
PA166048983	642597	28285		A-kinase anchor inhibitor 1	AKAIN1	chromosome 18 open reading frame 42	C18orf42	No	No	HGNC:28285,"NCBI Gene:642597"	No	chr18	5143672	5197507	5143673	5199997
PA24661	8165	367	ENSG00000121057	A-kinase anchoring protein 1	AKAP1	A kinase (PRKA) anchor protein 1,"dual specificity A-kinase-anchoring protein 1","protein kinase anchoring protein 1","protein phosphatase 1, regulatory subunit 43","tudor domain containing 17"	AKAP121,"AKAP149","AKAP84","D-AKAP1","PPP1R43","PRKA1","S-AKAP84","SAKAP84","TDRD17"	No	No	ALFRED:LO003608R,"Comparative Toxicogenomics Database:8165","Ensembl:ENSG00000121057","GenAtlas:AKAP1","GeneCard:AKAP1","GO:GO:0003723","GO:GO:0005739","GO:GO:0016020","GO:GO:0016021","GO:GO:0019867","HGNC:367","HumanCyc Gene:HS04464","ModBase:Q92667","MutDB:AKAP1","NCBI Gene:8165","OMIM:602449","RefSeq DNA:NT_010783","RefSeq Protein:NP_001229831","RefSeq Protein:NP_001229832","RefSeq Protein:NP_…	No	chr17	55162553	55198710	57085192	57121349
PA24662	11216	368	ENSG00000108599	A-kinase anchoring protein 10	AKAP10	A kinase (PRKA) anchor protein 10,"dual-specificity A-kinase anchoring protein 2","mitochondrial A kinase PPKA anchor protein 10","protein kinase A anchoring protein 10"	D-AKAP2,"MGC9414","PRKA10"	No	No	ALFRED:LO066195B,"Comparative Toxicogenomics Database:11216","Ensembl:ENSG00000108599","GenAtlas:AKAP10","GeneCard:AKAP10","GO:GO:0004871","GO:GO:0005515","GO:GO:0005739","GO:GO:0007165","GO:GO:0008104","HGNC:368","HumanCyc Gene:HS03132","ModBase:O43572","MutDB:AKAP10","NCBI Gene:11216","OMIM:115080","OMIM:152430","OMIM:604694","RefSeq DNA:NG_011493","RefSeq DNA:NT_010718","RefSeq Protein:NP_0091…	No	chr17	19807765	19881169	19904452	19977856
PA24663	11215	369	ENSG00000023516	A-kinase anchoring protein 11	AKAP11	A kinase (PRKA) anchor protein 11,"A-kinase anchoring protein, 220kDa","AKAP 220","protein kinase A anchoring protein 11","protein phosphatase 1, regulatory subunit 44"	AKAP220,"DKFZp781I12161","FLJ11304","KIAA0629","PPP1R44","PRKA11"	No	No	ALFRED:LO118187A,"Comparative Toxicogenomics Database:11215","Ensembl:ENSG00000023516","GenAtlas:AKAP11","GeneCard:AKAP11","GO:GO:0007243","GO:GO:0008157","GO:GO:0051018","HGNC:369","HumanCyc Gene:HS00426","ModBase:Q9UKA4","MutDB:AKAP11","NCBI Gene:11215","OMIM:604696","RefSeq DNA:NT_024524","RefSeq Protein:NP_057332","RefSeq RNA:NM_016248","UCSC Genome Browser:NM_016248","UniProtKB:Q9UKA4"	No	chr13	42846261	42897403	42271470	42323267
PA24664	9590	370	ENSG00000131016	A-kinase anchoring protein 12	AKAP12	A kinase (PRKA) anchor protein 12,"Src-Suppressed C Kinase Substrate","gravin"	AKAP250,"SSeCKS"	No	No	ALFRED:LO020513L,"Comparative Toxicogenomics Database:9590","Ensembl:ENSG00000131016","GenAtlas:AKAP12","GeneCard:AKAP12","GO:GO:0005515","GO:GO:0005737","GO:GO:0006605","GO:GO:0007165","GO:GO:0007186","GO:GO:0051018","HGNC:370","HumanCyc Gene:HS05470","MutDB:AKAP12","NCBI Gene:9590","OMIM:604698","RefSeq DNA:NT_025741","RefSeq Protein:NP_005091","RefSeq Protein:NP_653080","RefSeq RNA:NM_005100",…	No	chr6	151561134	151679694	151239815	151358559
PA24665	11214	371	ENSG00000170776	A-kinase anchoring protein 13	AKAP13	A kinase (PRKA) anchor protein 13	AKAP-Lbc,"ARHGEF13","BRX","HA-3","Ht31","LBC","PROTO-LB","c-lbc"	No	No	ALFRED:LO007245S,"Comparative Toxicogenomics Database:11214","Ensembl:ENSG00000170776","GenAtlas:AKAP13","GeneCard:AKAP13","GO:GO:0000004","GO:GO:0004691","GO:GO:0004871","GO:GO:0004872","GO:GO:0005089","GO:GO:0005622","GO:GO:0005624","GO:GO:0008372","GO:GO:0016301","GO:GO:0035023","HGNC:371","HumanCyc Gene:HS10177","ModBase:Q9Y5T6","MutDB:AKAP13","NCBI Gene:11214","OMIM:604686","RefSeq DNA:NT_01…	No	chr15	85923818	86292589	85380616	85749358
PA134914893	158798	24061	ENSG00000186471	A-kinase anchoring protein 14	AKAP14	A kinase (PRKA) anchor protein 14	AKAP28	No	No	ALFRED:LO174089D,"Ensembl:ENSG00000186471","GeneCard:AKAP14","HGNC:24061","ModBase:Q86UN6","NCBI Gene:158798","OMIM:300462","RefSeq DNA:NG_013218","RefSeq DNA:NT_011786","RefSeq Protein:NP_001008534","RefSeq Protein:NP_001008535","RefSeq Protein:NP_848928","RefSeq RNA:NM_001008534","RefSeq RNA:NM_001008535","RefSeq RNA:NM_178813","UniProtKB:A6NNR6","UniProtKB:Q86UN6"	No	chrX	119029936	119054679	119895973	119920716
PA162402969	8227	18783	ENSG00000197976	A-kinase anchoring protein 17A	AKAP17A	A kinase (PRKA) anchor protein 17A	721P,"CCDC133","CXYorf3","DXYS155E","MGC39904","SFRS17A","XE7","XE7Y"	No	No	Ensembl:ENSG00000197976,"GeneCard:AKAP17A","GO:GO:0003723","GO:GO:0005515","GO:GO:0005575","GO:GO:0005634","GO:GO:0005681","GO:GO:0006355","GO:GO:0006397","GO:GO:0007165","GO:GO:0008380","GO:GO:0016607","GO:GO:0042113","HGNC:18783","HumanCyc Gene:HS11009","ModBase:Q02040","NCBI Gene:8227","OMIM:312095","OMIM:465000","RefSeq DNA:NG_021470","RefSeq DNA:NT_167196","RefSeq DNA:NT_167204","RefSeq Prot…	No	chrX	1710486	1721413	1591593	1602520
PA24666	11217	372	ENSG00000157654,"ENSG00000241978"	A-kinase anchoring protein 2	AKAP2	A kinase (PRKA) anchor protein 2,"protein kinase A2"	AKAP-KL,"DKFZp564L0716","KIAA0920","MISP2","PRKA2"	No	No	ALFRED:LO023949B,"Comparative Toxicogenomics Database:11217","Ensembl:ENSG00000157654","Ensembl:ENSG00000241978","GenAtlas:AKAP2","GeneCard:AKAP2","GO:GO:0016301","GO:GO:0019899","HGNC:372","MutDB:AKAP2","NCBI Gene:11217","OMIM:604582","RefSeq DNA:NT_008470","RefSeq Protein:NP_001004065","RefSeq Protein:NP_001130034","RefSeq Protein:NP_001185585","RefSeq RNA:NM_001004065","RefSeq RNA:NM_001136562…	No	chr9	112810878	112934792	110048598	110172512
PA24667	10566	373	ENSG00000111254	A-kinase anchoring protein 3	AKAP3	A kinase (PRKA) anchor protein 3,"Fibrous Sheath Protein of 95 kDa","cancer/testis antigen 82"	AKAP110,"CT82","FSP95","SOB1"	No	No	ALFRED:LO038661Y,"Ensembl:ENSG00000111254","GenAtlas:AKAP3","GeneCard:AKAP3","GO:GO:0006928","GO:GO:0007340","GO:GO:0051018","HGNC:373","HumanCyc Gene:HS03390","MutDB:AKAP3","NCBI Gene:10566","OMIM:604689","RefSeq DNA:NT_009759","RefSeq Protein:NP_006413","RefSeq RNA:NM_006422","UCSC Genome Browser:NM_006422","UniProtKB:O75969"	No	chr12	4723837	4758213	4615508	4649047
PA24668	8852	374	ENSG00000147081	A-kinase anchoring protein 4	AKAP4	A kinase (PRKA) anchor protein 4,"A-kinase anchor protein 82 kDa","cancer/testis antigen 99","protein kinase A anchoring protein 4","testis-specific gene HI"	AKAP82,"CT99","Fsc1","HI","hAKAP82","p82"	No	No	ALFRED:LO101860Q,"Ensembl:ENSG00000147081","GenAtlas:AKAP4","GeneCard:AKAP4","GO:GO:0005856","GO:GO:0005952","GO:GO:0006928","GO:GO:0007165","GO:GO:0007338","GO:GO:0016301","GO:GO:0030317","GO:GO:0051018","HGNC:374","HumanCyc Gene:HS07388","ModBase:Q5JQC9","MutDB:AKAP4","NCBI Gene:8852","OMIM:300185","RefSeq DNA:NG_012552","RefSeq DNA:NT_086939","RefSeq Protein:NP_003877","RefSeq Protein:NP_64745…	No	chrX	49955411	49965664	50190768	50201013
PA24669	9495	375	ENSG00000179841	A-kinase anchoring protein 5	AKAP5	A kinase (PRKA) anchor protein 5	AKAP75,"AKAP79"	No	No	ALFRED:LO184951C,"Ensembl:ENSG00000179841","GenAtlas:AKAP5","GeneCard:AKAP5","GO:GO:0005516","GO:GO:0005886","GO:GO:0006605","GO:GO:0007165","GO:GO:0007268","GO:GO:0051018","HGNC:375","HumanCyc Gene:HS11419","MutDB:AKAP5","NCBI Gene:9495","OMIM:604688","RefSeq DNA:NT_026437","RefSeq Protein:NP_004848","RefSeq RNA:NM_004857","UCSC Genome Browser:NM_004857","UniProtKB:A2RRB8","UniProtKB:P24588","Un…	No	chr14	64932217	64941221	64465499	64474503
PA24670	9472	376	ENSG00000151320	A-kinase anchoring protein 6	AKAP6	A kinase (PRKA) anchor protein 6,"protein kinase A anchoring protein 6"	ADAP6,"AKAP100","KIAA0311","PRKA6","mAKAP"	No	No	ALFRED:LO003018M,"Comparative Toxicogenomics Database:9472","Ensembl:ENSG00000151320","GenAtlas:AKAP6","GeneCard:AKAP6","GO:GO:0005635","GO:GO:0006605","GO:GO:0016529","GO:GO:0051018","HGNC:376","HumanCyc Gene:HS07723","ModBase:Q13023","MutDB:AKAP6","NCBI Gene:9472","OMIM:604691","RefSeq DNA:NT_026437","RefSeq Protein:NP_004265","RefSeq RNA:NM_004274","UCSC Genome Browser:NM_004274","UniProtKB:B2…	No	chr14	32798479	33302268	32329273	32833999
PA24671	9465	377	ENSG00000118507	A-kinase anchoring protein 7	AKAP7	A kinase (PRKA) anchor protein 7	AKAP15,"AKAP18"	No	No	ALFRED:LO016759C,"Ensembl:ENSG00000118507","GenAtlas:AKAP7","GeneCard:AKAP7","GO:GO:0000004","GO:GO:0005829","GO:GO:0005886","GO:GO:0006811","GO:GO:0007242","GO:GO:0008104","GO:GO:0016324","GO:GO:0016328","GO:GO:0051018","HGNC:377","HumanCyc Gene:HS04226","ModBase:Q9P0M2","MutDB:AKAP7","NCBI Gene:9465","OMIM:604693","RefSeq DNA:NT_025741","RefSeq Protein:NP_004833","RefSeq Protein:NP_057461","Ref…	No	chr6	131456826	131604675	131125698	131283535
PA24672	10270	378	ENSG00000105127	A-kinase anchoring protein 8	AKAP8	A kinase (PRKA) anchor protein 8,"A-kinase anchor protein, 95kDa"	AKAP95,"DKFZp586B1222"	No	No	ALFRED:LO027535W,"Comparative Toxicogenomics Database:10270","Ensembl:ENSG00000105127","GenAtlas:AKAP8","GeneCard:AKAP8","GO:GO:0003677","GO:GO:0005351","GO:GO:0005622","GO:GO:0005634","GO:GO:0006810","GO:GO:0007067","GO:GO:0007165","GO:GO:0008270","GO:GO:0016020","GO:GO:0046872","GO:GO:0051018","HGNC:378","HumanCyc Gene:HS02676","ModBase:O43823","MutDB:AKAP8","NCBI Gene:10270","OMIM:604692","Ref…	No	chr19	15464332	15490638	15353521	15379815
PA134867364	26993	29857	ENSG00000011243	A-kinase anchoring protein 8 like	AKAP8L	A kinase (PRKA) anchor protein 8-like,"neighbor of A kinase anchoring protein 95"	HAP95,"NAKAP95"	No	No	ALFRED:LO010520I,"Comparative Toxicogenomics Database:26993","Ensembl:ENSG00000011243","GeneCard:AKAP8L","GO:GO:0000004","GO:GO:0003677","GO:GO:0005622","GO:GO:0005634","GO:GO:0005694","GO:GO:0008270","GO:GO:0017151","GO:GO:0046872","HGNC:29857","HumanCyc Gene:HS00308","NCBI Gene:26993","OMIM:609475","RefSeq DNA:NT_011295","RefSeq Protein:NP_055186","RefSeq RNA:NM_014371","UniProtKB:Q9ULX6"	No	chr19	15490859	15529916	15380048	15419121
PA24673	10142	379	ENSG00000127914	A-kinase anchoring protein 9	AKAP9	A kinase (PRKA) anchor protein (yotiao) 9,"A kinase (PRKA) anchor protein 9","A-kinase anchor protein, 350kDa","A-kinase anchoring protein 450","AKAP120-like protein","AKAP9-BRAF fusion protein","centrosome- and golgi-localized protein","centrosome- and golgi-localized protein kinase N-associated protein","kinase N-associated protein","protein kinase A anchoring protein 9","protein phosphatase 1,…	AKAP350,"AKAP450","CG-NAP","HYPERION","KIAA0803","LQT11","MU-RMS-40.16A","PPP1R45","PRKA9","YOTIAO","yotiao"	No	No	ALFRED:LO025357W,"Comparative Toxicogenomics Database:10142","Ensembl:ENSG00000127914","GenAtlas:AKAP9","GeneCard:AKAP9","GO:GO:0005102","GO:GO:0005813","GO:GO:0005856","GO:GO:0006810","GO:GO:0007165","GO:GO:0007268","HGNC:379","HumanCyc Gene:HS05134","ModBase:Q9UQH3","MutDB:AKAP9","NCBI Gene:10142","OMIM:604001","OMIM:611820","RefSeq DNA:NG_011623","RefSeq DNA:NT_007933","RefSeq DNA:NT_079595","…	No	chr7	91570181	91739987	91940867	92110673
PA25484	56672	1170	ENSG00000166452	A-kinase interacting protein 1	AKIP1	A kinase (PRKA) interacting protein 1	BCA3,"C11orf17"	No	No	Ensembl:ENSG00000166452,"GenAtlas:C11orf17","GeneCard:C11orf17","GO:GO:0005515","GO:GO:0005634","HGNC:1170","HumanCyc Gene:HS15448","MutDB:C11orf17","NCBI Gene:56672","OMIM:609191","RefSeq DNA:NT_009237","RefSeq Protein:NP_001193574","RefSeq Protein:NP_001193575","RefSeq Protein:NP_001193576","RefSeq Protein:NP_001193577","RefSeq Protein:NP_065693","RefSeq Protein:NP_878904","RefSeq RNA:NM_001206…	No	chr11	8932701	8941626	8911117	8920079
PA162376180	79647	25744	ENSG00000174574	akirin 1	AKIRIN1		C1orf108,"FLJ12666"	No	No	ALFRED:LO046642W,"Ensembl:ENSG00000174574","GeneCard:AKIRIN1","GO:GO:0005634","HGNC:25744","HumanCyc Gene:HS16367","ModBase:Q9H9L7","NCBI Gene:79647","RefSeq DNA:NT_032977","RefSeq Protein:NP_001129747","RefSeq Protein:NP_078871","RefSeq RNA:NM_001136275","RefSeq RNA:NM_024595","UniProtKB:B4DZU6","UniProtKB:Q9H9L7"	No	chr1	39456916	39471737	38991244	39006065
PA162376195	55122	21407	ENSG00000135334	akirin 2	AKIRIN2		C6orf166,"FLJ10342","dJ486L4.2"	No	No	ALFRED:LO185666G,"Ensembl:ENSG00000135334","GeneCard:AKIRIN2","GO:GO:0005515","GO:GO:0005634","GO:GO:0006350","GO:GO:0006355","GO:GO:0007275","GO:GO:0017053","GO:GO:0045087","HGNC:21407","HumanCyc Gene:HS13576","ModBase:Q53H80","NCBI Gene:55122","RefSeq DNA:NT_007299","RefSeq Protein:NP_060534","RefSeq RNA:NM_018064","UniProtKB:Q53H80","UniProtKB:Q9NW35"	No	chr6	88384578	88411985	87674860	87702267
PA134908332	80709	24108	ENSG00000106948	AT-hook transcription factor	AKNA		KIAA1968	No	No	ALFRED:LO028543W,"Ensembl:ENSG00000106948","GeneCard:AKNA","HGNC:24108","HumanCyc Gene:HS12646","ModBase:Q64FY2","NCBI Gene:80709","OMIM:605729","RefSeq DNA:NT_008470","RefSeq Protein:NP_110394","RefSeq RNA:NM_030767","UniProtKB:Q64FY1","UniProtKB:Q7Z591"	No	chr9	117096429	117160783	114334149	114398498
PA165750356	254268	28398	ENSG00000162641	AKNA domain containing 1	AKNAD1		C1orf62,"MGC26989"	No	No	ALFRED:LO031806S,"Ensembl:ENSG00000162641","GeneCard:AKNAD1","HGNC:28398","HumanCyc Gene:HS14947","NCBI Gene:254268","RefSeq DNA:NT_019273","RefSeq DNA:NT_032977","RefSeq Protein:AAH30647","RefSeq Protein:AAI50643","RefSeq Protein:ABM82553","RefSeq Protein:ABM85744","RefSeq Protein:BAC04565","RefSeq Protein:BAG36510","RefSeq Protein:BAG57199","RefSeq Protein:CAI14354","RefSeq Protein:CAI14356","R…	No	chr1	109358520	109400864	108815898	108858242
PA24674	10327	380	ENSG00000117448	aldo-keto reductase family 1 member A1	AKR1A1	aldehyde reductase,"aldo-keto reductase family 1, member A1 (aldehyde reductase)","dihydrodiol dehydrogenase 3"	ALR,"DD3"	No	No	ALFRED:LO177796L,"Comparative Toxicogenomics Database:10327","Ensembl:ENSG00000117448","GenAtlas:AKR1A1","GeneCard:AKR1A1","GO:GO:0004032","GO:GO:0005515","GO:GO:0006006","GO:GO:0006081","GO:GO:0008106","GO:GO:0009055","GO:GO:0016491","HGNC:380","HumanCyc Gene:HS04133","ModBase:P14550","MutDB:AKR1A1","NCBI Gene:10327","OMIM:103830","RefSeq DNA:NT_032977","RefSeq Protein:NP_001189342","RefSeq Prot…	No	chr1	46016455	46035723	45550779	45570051
PA24675	231	381	ENSG00000085662	aldo-keto reductase family 1 member B	AKR1B1	aldo-keto reductase family 1, member B1 (aldose reductase),"aldose reductase"	ALDR1,"AR"	No	No	ALFRED:LO024130K,"Comparative Toxicogenomics Database:231","Ensembl:ENSG00000085662","GenAtlas:AKR1B1","GeneCard:AKR1B1","GO:GO:0004032","GO:GO:0005615","GO:GO:0005975","GO:GO:0009055","GO:GO:0016491","HGNC:381","HumanCyc Gene:HS01502","ModBase:P15121","MutDB:AKR1B1","NCBI Gene:231","OMIM:103880","RefSeq DNA:NT_007933","RefSeq DNA:NT_079596","RefSeq Protein:NP_001619","RefSeq RNA:NM_001628","UCSC…	No	chr7	134127107	134143888	134442352	134459136
PA24676	57016	382	ENSG00000198074	aldo-keto reductase family 1 member B10	AKR1B10	aldo-keto reductase family 1, member B10 (aldose reductase),"aldo-keto reductase family 1, member B11 (aldose reductase-like)","aldose reductase-like 1","aldose reductase-like peptide","aldose reductase-related protein","small intestine reductase"	AKR1B11,"AKR1B12","ALDRLn","ARL-1","ARL1","HIS","HSI"	No	No	ALFRED:LO148979M,"Comparative Toxicogenomics Database:57016","Ensembl:ENSG00000198074","GenAtlas:AKR1B10","GeneCard:AKR1B10","GO:GO:0004033","GO:GO:0006081","GO:GO:0007586","GO:GO:0008202","GO:GO:0008372","GO:GO:0016491","HGNC:382","HumanCyc Gene:HS02925","ModBase:O60218","MutDB:AKR1B10","NCBI Gene:57016","OMIM:604707","RefSeq DNA:NT_007933","RefSeq DNA:NT_079596","RefSeq Protein:NP_064695","RefS…	No	chr7	134212344	134226166	134527592	134541414
PA165617622	441282	37281	ENSG00000227471	aldo-keto reductase family 1 member B15	AKR1B15	aldo-keto reductase family 1, member B15		No	No	ALFRED:LO030703N,"Ensembl:ENSG00000227471","GeneCard:AKR1B15","HGNC:37281","NCBI Gene:441282","RefSeq DNA:NT_007933","RefSeq DNA:NT_079596","RefSeq Protein:NP_001074007","RefSeq RNA:NM_001080538","UniProtKB:C9JRZ8"	No	chr7	134233849	134264615	134549097	134579841
PA134907500	390482			aldo-keto reductase family 1, member B1 pseudogene	AKR1B1P			No	No	NCBI Gene:390482	No	chr14	59601840	59603169	59135122	59136451
PA24717	236	425		aldo-keto reductase family 1, member B1 pseudogene 2	AKR1B1P2			No	No	GenAtlas:ALDRP,"GeneCard:AKR1B1P2","HGNC:425","MutDB:ALDRP","NCBI Gene:236","RefSeq DNA:NG_001071","RefSeq DNA:NT_022459"	No	chr3	74185078	74186739	74135927	74137588
PA24677	1645	384	ENSG00000187134	aldo-keto reductase family 1 member C1	AKR1C1	aldo-keto reductase family 1, member C1,"dihydrodiol dehydrogenase 1; 20-alpha (3-alpha)-hydroxysteroid dehydrogenase"	DD1,"DDH","DDH1","HAKRC","MBAB"	No	No	ALFRED:LO209118V,"Comparative Toxicogenomics Database:1645","Ensembl:ENSG00000187134","GenAtlas:AKR1C1","GeneCard:AKR1C1","GO:GO:0004033","GO:GO:0005829","GO:GO:0006118","GO:GO:0006805","GO:GO:0007586","GO:GO:0008206","GO:GO:0015721","GO:GO:0016491","GO:GO:0030299","GO:GO:0031406","GO:GO:0042632","GO:GO:0047006","GO:GO:0047042","GO:GO:0047115","GO:GO:0051260","HGNC:384","HumanCyc Gene:HS10741","M…	No	chr10	5005454	5020158	4963262	4979967
PA24678	1646	385	ENSG00000151632	aldo-keto reductase family 1 member C2	AKR1C2	aldo-keto reductase family 1, member C2,"dihydrodiol dehydrogenase 2; bile acid binding protein; 3-alpha hydroxysteroid dehydrogenase, type III"	BABP,"DD","DD2","DDH2","HAKRD","MCDR2","TDD"	No	No	ALFRED:LO169113V,"Comparative Toxicogenomics Database:1646","Ensembl:ENSG00000151632","GenAtlas:AKR1C2","GeneCard:AKR1C2","GO:GO:0006629","GO:GO:0006693","GO:GO:0007586","GO:GO:0008202","GO:GO:0016491","GO:GO:0031406","GO:GO:0047026","GO:GO:0047115","HGNC:385","HumanCyc Gene:HS07754","ModBase:P52895","MutDB:AKR1C2","NCBI Gene:1646","OMIM:600450","RefSeq DNA:NT_008705","RefSeq Protein:NP_001128713…	No	chr10	5029967	5060225	4987775	5018033
PA24679	8644	386	ENSG00000196139	aldo-keto reductase family 1 member C3	AKR1C3	3-alpha hydroxysteroid dehydrogenase, type II,"aldo-keto reductase family 1, member C3","dihydrodiol dehydrogenase X","prostaglandin F synthase"	DDX,"HAKRB","HSD17B5","KIAA0119","PGFS"	No	Yes	ALFRED:LO009522S,"Comparative Toxicogenomics Database:8644","Ensembl:ENSG00000196139","GenAtlas:AKR1C3","GeneCard:AKR1C3","GO:GO:0004033","GO:GO:0004303","GO:GO:0006118","GO:GO:0006693","GO:GO:0016491","GO:GO:0047017","GO:GO:0047026","GO:GO:0047115","HGNC:386","HumanCyc Gene:HS03054","ModBase:Q9UKL9","MutDB:AKR1C3","NCBI Gene:8644","OMIM:603966","RefSeq DNA:NT_008705","RefSeq Protein:NP_003730","…	No	chr10	5090958	5149878	5048766	5107686
PA24680	1109	387	ENSG00000198610	aldo-keto reductase family 1 member C4	AKR1C4	aldo-keto reductase family 1, member C4,"chlordecone reductase; 3-alpha hydroxysteroid dehydrogenase, type I; dihydrodiol dehydrogenase 4"	3-alpha-HSD,"C11","CDR","CHDR","DD4","HAKRA","MGC22581"	No	Yes	ALFRED:LO047430S,"Comparative Toxicogenomics Database:1109","Ensembl:ENSG00000198610","GenAtlas:AKR1C4","GeneCard:AKR1C4","GO:GO:0004033","GO:GO:0005737","GO:GO:0008209","GO:GO:0009055","GO:GO:0015125","GO:GO:0015721","GO:GO:0047042","GO:GO:0047743","HGNC:387","HumanCyc Gene:HS10739","ModBase:P17516","MutDB:AKR1C4","NCBI Gene:1109","OMIM:600451","RefSeq DNA:NT_008705","RefSeq Protein:NP_001809","…	No	chr10	5238798	5260910	5196835	5218947
PA134869740	340811	23469		aldo-keto reductase family 1, member C-like 1	AKR1CL1			No	No	ALFRED:LO061473V,"GeneCard:AKR1CL1","GO:GO:0016491","HGNC:23469","ModBase:Q5T2L2","NCBI Gene:340811","RefSeq DNA:NT_008705","RefSeq Protein:NP_001007537","RefSeq RNA:NM_001007536","RefSeq RNA:NR_027916"	No	chr10	5196655	5227150	5154460	5185187
PA24681	6718	388	ENSG00000122787	aldo-keto reductase family 1 member D1	AKR1D1	aldo-keto reductase family 1, member D1,"delta 4-3-ketosteroid-5-beta-reductase"	SRD5B1	No	No	ALFRED:LO025049U,"Comparative Toxicogenomics Database:6718","Ensembl:ENSG00000122787","GenAtlas:AKR1D1","GeneCard:AKR1D1","GO:GO:0005496","GO:GO:0005829","GO:GO:0006118","GO:GO:0006629","GO:GO:0006699","GO:GO:0006707","GO:GO:0007586","GO:GO:0008207","GO:GO:0008209","GO:GO:0016491","GO:GO:0030573","GO:GO:0047787","HGNC:388","HumanCyc Gene:HS04603","ModBase:P51857","MutDB:AKR1D1","NCBI Gene:6718","…	No	chr7	137761178	137803050	138076432	138118304
PA36115	80701	11288		aldo-keto reductase family 1, member D1 pseudogene 1	AKR1D1P1			No	No	GenAtlas:AKR1D1P,"GeneCard:AKR1D1P1","HGNC:11288","MutDB:AKR1D1P","NCBI Gene:80701","RefSeq DNA:NG_002683","RefSeq DNA:NG_007384","RefSeq DNA:NT_004487"	No	chr1	167488787	167505324	167519550	167536087
PA165548224	83592	23437	ENSG00000165568	aldo-keto reductase family 1 member E2	AKR1E2	aldo-keto reductase family 1, member E2	AKR1CL2,"AKRDC1","MGC10612"	No	No	ALFRED:LO041604P,"Ensembl:ENSG00000165568","GeneCard:AKR1E2","GO:GO:0016491","HGNC:23437","HumanCyc Gene:HS15341","ModBase:Q96JD6","NCBI Gene:83592","RefSeq DNA:NT_008705","RefSeq DNA:NT_077567","RefSeq Protein:AAH02862","RefSeq Protein:AAK58523","RefSeq Protein:BAC54565","RefSeq Protein:BAC54566","RefSeq Protein:BAC54567","RefSeq Protein:BAC54568","RefSeq Protein:BAH13638","RefSeq Protein:EAW864…	No	chr10	4868369	4890254	4824554	4908421
PA24682	8574	389	ENSG00000053371	aldo-keto reductase family 7 member A2	AKR7A2	aflatoxin aldehyde reductase,"aldo-keto reductase family 7, member A2 (aflatoxin aldehyde reductase)"	AFAR	No	Yes	ALFRED:LO088906F,"Comparative Toxicogenomics Database:8574","Ensembl:ENSG00000053371","GenAtlas:AKR7A2","GeneCard:AKR7A2","GO:GO:0004032","GO:GO:0005975","GO:GO:0006081","GO:GO:0009055","HGNC:389","HumanCyc Gene:HS00656","ModBase:O43488","MutDB:AKR7A2","NCBI Gene:8574","OMIM:603418","RefSeq DNA:NT_004610","RefSeq Protein:NP_003680","RefSeq RNA:NM_003689","UCSC Genome Browser:NM_003689","UniProtKB…	No	chr1	19629202	19638640	19302708	19312146
PA24683	22977	390	ENSG00000162482	aldo-keto reductase family 7 member A3	AKR7A3	aflatoxin aldehyde reductase,"aldo-keto reductase family 7, member A3 (aflatoxin aldehyde reductase)"		No	Yes	Comparative Toxicogenomics Database:22977,"Ensembl:ENSG00000162482","GenAtlas:AKR7A3","GeneCard:AKR7A3","GO:GO:0004033","GO:GO:0005829","GO:GO:0006081","GO:GO:0009055","HGNC:390","HumanCyc Gene:HS08682","ModBase:O95154","MutDB:AKR7A3","NCBI Gene:22977","OMIM:608477","RefSeq DNA:NT_004610","RefSeq Protein:NP_036199","RefSeq RNA:NM_012067","UCSC Genome Browser:NM_012067","UniProtKB:O95154"	No	chr1	19609057	19615280	19274309	19289362
PA164715300	246181	24056		aldo-keto reductase family 7 like (gene/pseudogene)	AKR7L	aldo-keto reductase family 7-like,"aldo-keto reductase family 7-like (gene/pseudogene)"	AFAR3	No	No	ALFRED:LO303364T,"GeneCard:AKR7L","GO:GO:0008430","GO:GO:0016491","GO:GO:0055114","HGNC:24056","NCBI Gene:246181","OMIM:608478","RefSeq DNA:NT_004610","RefSeq Protein:NP_001138761","RefSeq Protein:NP_957704","RefSeq RNA:NM_001145289","RefSeq RNA:NM_201252","RefSeq RNA:XR_132482","UniProtKB:Q8NHP1"	No	chr1	19592476	19600568	19265982	19274074
PA24684	207	391	ENSG00000142208	AKT serine/threonine kinase 1	AKT1	protein kinase B,"v-akt murine thymoma viral oncogene homolog 1"	AKT,"PKB","PRKBA","RAC"	No	Yes	ALFRED:LO194300R,"Comparative Toxicogenomics Database:207","Ensembl:ENSG00000142208","GenAtlas:AKT1","GeneCard:AKT1","GO:GO:0000166","GO:GO:0004672","GO:GO:0004702","GO:GO:0005351","GO:GO:0005524","GO:GO:0005634","GO:GO:0005737","GO:GO:0005975","GO:GO:0005978","GO:GO:0006006","GO:GO:0006445","GO:GO:0006468","GO:GO:0006809","GO:GO:0006810","GO:GO:0006915","GO:GO:0006916","GO:GO:0007165","GO:GO:000…	No	chr14	105235686	105262080	104769349	104795743
PA134943587	84335	28426	ENSG00000204673	AKT1 substrate 1	AKT1S1	AKT1 substrate 1 (proline-rich),"proline-rich Akt substrate, 40 kDa"	Lobe,"MGC2865","PRAS40"	No	No	ALFRED:LO242896F,"Comparative Toxicogenomics Database:84335","Ensembl:ENSG00000204673","GeneCard:AKT1S1","HGNC:28426","ModBase:Q96B36","NCBI Gene:84335","OMIM:610221","RefSeq DNA:NT_011109","RefSeq Protein:NP_001092102","RefSeq Protein:NP_001092103","RefSeq Protein:NP_115751","RefSeq RNA:NM_001098632","RefSeq RNA:NM_001098633","RefSeq RNA:NM_032375","UniProtKB:Q96B36"	No	chr19	50372290	50381613	49869033	49878356
PA24685	208	392	ENSG00000105221	AKT serine/threonine kinase 2	AKT2	v-akt murine thymoma viral oncogene homolog 2		No	Yes	ALFRED:LO217713V,"Comparative Toxicogenomics Database:208","Ensembl:ENSG00000105221","GenAtlas:AKT2","GeneCard:AKT2","GO:GO:0000166","GO:GO:0004674","GO:GO:0005515","GO:GO:0005524","GO:GO:0006468","GO:GO:0016740","HGNC:392","HumanCyc Gene:HS02694","ModBase:P31751","MutDB:AKT2","NCBI Gene:208","OMIM:125853","OMIM:164731","RefSeq DNA:NG_012038","RefSeq DNA:NT_011109","RefSeq Protein:NP_001617","Ref…	No	chr19	40736224	40791443	40230317	40285531
PA24686	10000	393	ENSG00000117020	AKT serine/threonine kinase 3	AKT3	protein kinase B, gamma,"v-akt murine thymoma viral oncogene homolog 3","v-akt murine thymoma viral oncogene homolog 3 (protein kinase B, gamma)"	PKBG,"PRKBG","RAC-gamma"	No	No	ALFRED:LO020585U,"Ensembl:ENSG00000117020","GenAtlas:AKT3","GeneCard:AKT3","GO:GO:0000166","GO:GO:0004674","GO:GO:0005515","GO:GO:0005524","GO:GO:0006468","GO:GO:0007165","GO:GO:0016740","HGNC:393","HumanCyc Gene:HS04086","ModBase:Q9Y243","MutDB:AKT3","NCBI Gene:10000","OMIM:611223","RefSeq DNA:NT_167186","RefSeq Protein:NP_001193658","RefSeq Protein:NP_005456","RefSeq Protein:NP_859029","RefSeq …	No	chr1	243651535	244014381	243488233	243851079
PA162376210	64400	16710	ENSG00000166971	AKT interacting protein	AKTIP		FLJ13258,"FTS"	No	No	ALFRED:LO055754A,"Ensembl:ENSG00000166971","GeneCard:AKTIP","GO:GO:0001934","GO:GO:0005515","GO:GO:0005886","GO:GO:0019787","GO:GO:0032092","GO:GO:0043687","GO:GO:0051246","HGNC:16710","HumanCyc Gene:HS09492","ModBase:Q9H8T0","NCBI Gene:64400","OMIM:608483","RefSeq DNA:NT_010498","RefSeq Protein:NP_001012398","RefSeq Protein:NP_071921","RefSeq RNA:NM_001012398","RefSeq RNA:NM_022476","UniProtKB:Q…	No	chr16	53525192	53538323	53491028	53504411
PA24687	210	395	ENSG00000148218	aminolevulinate dehydratase	ALAD	porphobilinogen synthase	ALADH,"PBGS"	No	No	ALFRED:LO000452L,"Comparative Toxicogenomics Database:210","Ensembl:ENSG00000148218","GenAtlas:ALAD","GeneCard:ALAD","GO:GO:0004655","GO:GO:0006783","GO:GO:0008270","GO:GO:0016829","GO:GO:0046872","HGNC:395","HumanCyc Gene:HS07501","ModBase:P13716","MutDB:ALAD","NCBI Gene:210","OMIM:125270","OMIM:612740","RefSeq DNA:NG_008716","RefSeq DNA:NT_008470","RefSeq Protein:NP_000022","RefSeq RNA:NM_00003…	No	chr9	116148592	116163618	113386312	113401338
PA24688	211	396	ENSG00000023330	5'-aminolevulinate synthase 1	ALAS1	aminolevulinate, delta-, synthase 1	ALAS,"ALAS3"	No	No	ALFRED:LO216905X,"Comparative Toxicogenomics Database:211","Ensembl:ENSG00000023330","GenAtlas:ALAS1","GeneCard:ALAS1","GO:GO:0003870","GO:GO:0005739","GO:GO:0006783","GO:GO:0008415","GO:GO:0009058","GO:GO:0016769","HGNC:396","HumanCyc Gene:HS00424","ModBase:P13196","MutDB:ALAS1","NCBI Gene:211","OMIM:125290","RefSeq DNA:NT_022517","RefSeq Protein:NP_000679","RefSeq Protein:NP_954635","RefSeq RNA…	No	chr3	52232099	52248343	52198083	52214327
PA24689	212	397	ENSG00000158578	5'-aminolevulinate synthase 2	ALAS2	aminolevulinate, delta-, synthase 2,"sideroblastic/hypochromic anemia"	ASB	No	No	ALFRED:LO126234S,"Comparative Toxicogenomics Database:212","Ensembl:ENSG00000158578","GenAtlas:ALAS2","GeneCard:ALAS2","GO:GO:0003870","GO:GO:0005739","GO:GO:0005783","GO:GO:0006783","GO:GO:0008415","GO:GO:0009058","GO:GO:0016020","GO:GO:0016021","GO:GO:0016769","HGNC:397","HumanCyc Gene:HS08311","ModBase:P22557","MutDB:ALAS2","NCBI Gene:212","OMIM:300751","OMIM:300752","OMIM:301300","RefSeq DNA:…	No	chrX	55035488	55057497	55009055	55031064
PA24690	213	399	ENSG00000163631	albumin	ALB			No	No	ALFRED:LO000274N,"Comparative Toxicogenomics Database:213","Ensembl:ENSG00000163631","GenAtlas:ALB","GeneCard:ALB","GO:GO:0003677","GO:GO:0005386","GO:GO:0005504","GO:GO:0005507","GO:GO:0005515","GO:GO:0005576","GO:GO:0005615","GO:GO:0006810","GO:GO:0008144","GO:GO:0009267","GO:GO:0015643","GO:GO:0016209","GO:GO:0019825","GO:GO:0019836","GO:GO:0030104","GO:GO:0030170","GO:GO:0043066","GO:GO:00430…	No	chr4	74269972	74287129	73404255	73421412
PA24691	214	400	ENSG00000170017	activated leukocyte cell adhesion molecule	ALCAM		CD166,"MEMD"	No	No	ALFRED:LO021602L,"Comparative Toxicogenomics Database:214","Ensembl:ENSG00000170017","GenAtlas:ALCAM","GeneCard:ALCAM","GO:GO:0005102","GO:GO:0005624","GO:GO:0005887","GO:GO:0007155","GO:GO:0007165","GO:GO:0016020","GO:GO:0019735","HGNC:400","HumanCyc Gene:HS10056","ModBase:Q13740","MutDB:ALCAM","NCBI Gene:214","OMIM:601662","RefSeq DNA:NT_005612","RefSeq Protein:NP_001618","RefSeq RNA:NM_001627"…	No	chr3	105085557	105295757	105366713	105576913
PA134903503	126133	28114	ENSG00000161618	aldehyde dehydrogenase 16 family member A1	ALDH16A1	aldehyde dehydrogenase 16 family, member A1	MGC10204	No	No	ALFRED:LO016261Q,"Ensembl:ENSG00000161618","GeneCard:ALDH16A1","GO:GO:0008152","GO:GO:0016491","HGNC:28114","HumanCyc Gene:HS14868","ModBase:Q8IZ83","NCBI Gene:126133","OMIM:613358","RefSeq DNA:NG_012747","RefSeq DNA:NT_011109","RefSeq Protein:NP_001138868","RefSeq Protein:NP_699160","RefSeq RNA:NM_001145396","RefSeq RNA:NM_153329","UniProtKB:B4DLQ1","UniProtKB:Q8IZ83"	No	chr19	49956473	49974305	49453216	49471050
PA34065	5832	9722	ENSG00000059573	aldehyde dehydrogenase 18 family member A1	ALDH18A1	aldehyde dehydrogenase 18 family, member A1	GSAS,"P5CS","PYCS","SPG9"	No	No	ALFRED:LO034916X,"Comparative Toxicogenomics Database:5832","Ensembl:ENSG00000059573","GenAtlas:ALDH18A1","GeneCard:ALDH18A1","GO:GO:0003942","GO:GO:0004349","GO:GO:0004350","GO:GO:0005737","GO:GO:0005739","GO:GO:0006561","GO:GO:0008652","GO:GO:0016020","GO:GO:0016301","GO:GO:0016491","GO:GO:0016740","HGNC:9722","HumanCyc Gene:HS00730","ModBase:P54886","MutDB:ALDH18A1","NCBI Gene:5832","OMIM:1382…	No	chr10	97365686	97416759	95605929	95656810
PA24692	216	402	ENSG00000165092	aldehyde dehydrogenase 1 family member A1	ALDH1A1	aldehyde dehydrogenase 1 family, member A1,"retinaldehyde dehydrogenase 1"	ALDH1,"PUMB1","RALDH1"	Yes	Yes	ALFRED:LO004070L,"Comparative Toxicogenomics Database:216","Ensembl:ENSG00000165092","GenAtlas:ALDH1A1","GeneCard:ALDH1A1","GO:GO:0001758","GO:GO:0004029","GO:GO:0005099","GO:GO:0005497","GO:GO:0005737","GO:GO:0006081","GO:GO:0008152","GO:GO:0016491","HGNC:402","HumanCyc Gene:HS09183","ModBase:P00352","MutDB:ALDH1A1","NCBI Gene:216","OMIM:100640","RefSeq DNA:NG_012249","RefSeq DNA:NT_008470","Ref…	No	chr9	75515578	75653633	72900662	72953317
PA24693	8854	15472	ENSG00000128918	aldehyde dehydrogenase 1 family member A2	ALDH1A2	aldehyde dehydrogenase 1 family, member A2,"retinaldehyde dehydrogenase 2"	RALDH2	No	Yes	ALFRED:LO053744X,"Comparative Toxicogenomics Database:8854","Ensembl:ENSG00000128918","GenAtlas:ALDH1A2","GeneCard:ALDH1A2","GO:GO:0001758","GO:GO:0004028","GO:GO:0006776","GO:GO:0008152","GO:GO:0009055","GO:GO:0016491","HGNC:15472","HumanCyc Gene:HS05232","ModBase:O94788","MutDB:ALDH1A2","NCBI Gene:8854","OMIM:603687","RefSeq DNA:NG_012259","RefSeq DNA:NT_010194","RefSeq Protein:NP_001193826","R…	No	chr15	58245622	58358121	57953424	58065923
PA24694	220	409	ENSG00000184254	aldehyde dehydrogenase 1 family member A3	ALDH1A3	aldehyde dehydrogenase 1 family, member A3,"retinaldehyde dehydrogenase 3"	ALDH6,"RALDH3"	No	No	ALFRED:LO218491Z,"Comparative Toxicogenomics Database:220","Ensembl:ENSG00000184254","GenAtlas:ALDH1A3","GeneCard:ALDH1A3","GO:GO:0004028","GO:GO:0004030","GO:GO:0006066","GO:GO:0006629","GO:GO:0008152","GO:GO:0016491","HGNC:409","HumanCyc Gene:HS00013","ModBase:P47895","MutDB:ALDH1A3","NCBI Gene:220","OMIM:600463","RefSeq DNA:NG_012254","RefSeq DNA:NT_010274","RefSeq Protein:NP_000684","RefSeq R…	No	chr15	101419897	101456831	100879692	100916626
PA24695	219	407	ENSG00000137124	aldehyde dehydrogenase 1 family member B1	ALDH1B1	aldehyde dehydrogenase 1 family, member B1	ALDH5,"ALDHX"	No	Yes	ALFRED:LO050623Q,"Comparative Toxicogenomics Database:219","Ensembl:ENSG00000137124","GenAtlas:ALDH1B1","GeneCard:ALDH1B1","GO:GO:0004028","GO:GO:0004029","GO:GO:0005739","GO:GO:0005975","GO:GO:0008152","GO:GO:0008531","GO:GO:0009231","GO:GO:0016491","HGNC:407","HumanCyc Gene:HS06276","ModBase:P30837","MutDB:ALDH1B1","NCBI Gene:219","OMIM:100670","RefSeq DNA:NG_012253","RefSeq DNA:NT_008413","Ref…	No	chr9	38392661	38398662	38392664	38398665
PA28393	10840	3978	ENSG00000144908	aldehyde dehydrogenase 1 family member L1	ALDH1L1	aldehyde dehydrogenase 1 family, member L1,"cytosolic 10-formyltetrahydrofolate dehydrogenase"	10-fTHF,"FDH","FTHFD"	No	Yes	ALFRED:LO048891E,"Comparative Toxicogenomics Database:10840","Ensembl:ENSG00000144908","GenAtlas:ALDH1L1","GeneCard:ALDH1L1","GO:GO:0005737","GO:GO:0006730","GO:GO:0009058","GO:GO:0009258","GO:GO:0016155","GO:GO:0016491","GO:GO:0016742","GO:GO:0048037","HGNC:3978","HumanCyc Gene:HS07217","ModBase:O75891","MutDB:ALDH1L1","NCBI Gene:10840","OMIM:600249","RefSeq DNA:NG_012260","RefSeq DNA:NT_005612"…	No	chr3	125822404	125900029	126103561	126181526
PA134928545	160428	26777	ENSG00000136010	aldehyde dehydrogenase 1 family member L2	ALDH1L2	aldehyde dehydrogenase 1 family, member L2,"mitochondrial 10-formyltetrahydrofolate dehydrogenase"	FLJ38508,"mtFDH"	No	No	ALFRED:LO028968H,"Comparative Toxicogenomics Database:160428","Ensembl:ENSG00000136010","GeneCard:ALDH1L2","GO:GO:0009058","GO:GO:0016155","GO:GO:0016491","GO:GO:0016742","GO:GO:0048037","HGNC:26777","NCBI Gene:160428","RefSeq DNA:NG_012748","RefSeq DNA:NT_029419","RefSeq Protein:NP_001029345","RefSeq RNA:NM_001034173","RefSeq RNA:NR_027752","UniProtKB:B4DTU7","UniProtKB:Q3SY69"	No	chr12	105413562	105478341	105019784	105084609
PA24696	217	404	ENSG00000111275	aldehyde dehydrogenase 2 family member	ALDH2	aldehyde dehydrogenase 2 family (mitochondrial)		No	Yes	ALFRED:LO000418N,"Comparative Toxicogenomics Database:217","Ensembl:ENSG00000111275","GenAtlas:ALDH2","GeneCard:ALDH2","GO:GO:0004029","GO:GO:0004030","GO:GO:0005739","GO:GO:0005975","GO:GO:0006066","GO:GO:0008152","GO:GO:0009055","HGNC:404","HumanCyc Gene:HS03395","ModBase:P05091","MutDB:ALDH2","NCBI Gene:217","OMIM:100650","OMIM:610251","RefSeq DNA:NG_012250","RefSeq DNA:NT_009775","RefSeq Prot…	No	chr12	112204691	112247789	111766887	111809985
PA24697	218	405	ENSG00000108602	aldehyde dehydrogenase 3 family member A1	ALDH3A1	aldehyde dehydrogenase 3 family, member A1,"aldehyde dehydrogenase, dimeric NADP-preferring"	ALDH3	No	Yes	ALFRED:LO027919C,"Comparative Toxicogenomics Database:218","Ensembl:ENSG00000108602","GenAtlas:ALDH3A1","GeneCard:ALDH3A1","GO:GO:0004029","GO:GO:0004030","GO:GO:0005829","GO:GO:0006081","GO:GO:0006118","GO:GO:0008106","GO:GO:0008152","GO:GO:0016491","HGNC:405","HumanCyc Gene:HS03133","ModBase:P30838","MutDB:ALDH3A1","NCBI Gene:218","OMIM:100660","RefSeq DNA:NG_012251","RefSeq DNA:NT_010718","Ref…	No	chr17	19641297	19651746	19737984	19748433
PA24698	224	403	ENSG00000072210	aldehyde dehydrogenase 3 family member A2	ALDH3A2	aldehyde dehydrogenase 3 family, member A2,"fatty aldehyde dehydrogenase"	ALDH10,"FALDH","SLS"	No	No	ALFRED:LO177215X,"Comparative Toxicogenomics Database:224","Ensembl:ENSG00000072210","GenAtlas:ALDH3A2","GeneCard:ALDH3A2","GO:GO:0004028","GO:GO:0004029","GO:GO:0004030","GO:GO:0005783","GO:GO:0005792","GO:GO:0006081","GO:GO:0006629","GO:GO:0007417","GO:GO:0007422","GO:GO:0008152","GO:GO:0008544","GO:GO:0016020","GO:GO:0016021","GO:GO:0016491","HGNC:403","HumanCyc Gene:HS01061","ModBase:P51648",…	No	chr17	19552064	19580908	19648136	19677596
PA24699	221	410		aldehyde dehydrogenase 3 family member B1	ALDH3B1	aldehyde dehydrogenase 3 family, member B1,"aldehyde dehydrogenase 3B1","aldehyde dehydrogenase 7"	ALDH7	No	No	ALFRED:LO089309D,"Comparative Toxicogenomics Database:221","GenAtlas:ALDH3B1","GeneCard:ALDH3B1","GO:GO:0004028","GO:GO:0004030","GO:GO:0006066","GO:GO:0006081","GO:GO:0006629","GO:GO:0008152","GO:GO:0016491","HGNC:410","HumanCyc Gene:HS00182","ModBase:P43353","MutDB:ALDH3B1","NCBI Gene:221","OMIM:600466","RefSeq DNA:NG_012282","RefSeq DNA:NT_167190","RefSeq Protein:NP_000685","RefSeq Protein:NP_…	No	chr11	67776048	67796743	68008547	68029282
PA24700	222	411	ENSG00000132746	aldehyde dehydrogenase 3 family member B2	ALDH3B2	acetaldehyde dehydrogenase 8,"aldehyde dehydrogenase 3 family, member B2","aldehyde dehydrogenase 8"	ALDH8	No	No	ALFRED:LO132524R,"Comparative Toxicogenomics Database:222","Ensembl:ENSG00000132746","GenAtlas:ALDH3B2","GeneCard:ALDH3B2","GO:GO:0004028","GO:GO:0004030","GO:GO:0006066","GO:GO:0006081","GO:GO:0006629","GO:GO:0008152","GO:GO:0016491","HGNC:411","HumanCyc Gene:HS05686","MutDB:ALDH3B2","NCBI Gene:222","OMIM:601917","RefSeq DNA:NG_012255","RefSeq DNA:NT_167190","RefSeq Protein:NP_000686","RefSeq Pr…	No	chr11	67429633	67448685	67662162	67681214
PA24701	8659	406	ENSG00000159423	aldehyde dehydrogenase 4 family member A1	ALDH4A1	Delta-1-pyrroline-5-carboxylate dehydrogenase,"L-glutamate gamma-semialdehyde dehydrogenase","aldehyde dehydrogenase 4 family, member A1"	ALDH4,"P5CDh"	No	No	ALFRED:LO248347C,"Comparative Toxicogenomics Database:8659","Ensembl:ENSG00000159423","GenAtlas:ALDH4A1","GeneCard:ALDH4A1","GO:GO:0003842","GO:GO:0004029","GO:GO:0005739","GO:GO:0005759","GO:GO:0006561","GO:GO:0006562","GO:GO:0008152","GO:GO:0009055","GO:GO:0016491","HGNC:406","HumanCyc Gene:HS00056","ModBase:P30038","MutDB:ALDH4A1","NCBI Gene:8659","OMIM:239510","OMIM:606811","RefSeq DNA:NG_012…	No	chr1	19197924	19229293	18871430	18902799
PA24702	7915	408	ENSG00000112294	aldehyde dehydrogenase 5 family member A1	ALDH5A1	aldehyde dehydrogenase 5 family, member A1,"succinate-semialdehyde dehydrogenase"	SSADH,"SSDH"	No	Yes	ALFRED:LO037702T,"Comparative Toxicogenomics Database:7915","Ensembl:ENSG00000112294","GenAtlas:ALDH5A1","GeneCard:ALDH5A1","GO:GO:0004777","GO:GO:0005739","GO:GO:0006118","GO:GO:0007417","GO:GO:0008152","GO:GO:0009448","GO:GO:0009450","GO:GO:0016491","GO:GO:0042417","HGNC:408","HumanCyc Gene:HS03550","ModBase:P51649","MutDB:ALDH5A1","NCBI Gene:7915","OMIM:271980","OMIM:610045","RefSeq DNA:NG_008…	No	chr6	24495197	24537435	24494969	24537207
PA24703	4329	7179	ENSG00000119711	aldehyde dehydrogenase 6 family member A1	ALDH6A1	aldehyde dehydrogenase 6 family, member A1,"malonate-semialdehyde dehydrogenase (acetylating)"	MMSDH	No	No	ALFRED:LO177213V,"Comparative Toxicogenomics Database:4329","Ensembl:ENSG00000119711","GenAtlas:ALDH6A1","GeneCard:ALDH6A1","GO:GO:0000062","GO:GO:0004491","GO:GO:0005739","GO:GO:0006220","GO:GO:0006573","GO:GO:0008152","GO:GO:0016491","GO:GO:0018478","GO:GO:0019859","HGNC:7179","HumanCyc Gene:HS04328","ModBase:Q02252","MutDB:ALDH6A1","NCBI Gene:4329","OMIM:603178","RefSeq DNA:NG_012257","RefSeq …	No	chr14	74524365	74551196	74057662	74084493
PA24704	501	877	ENSG00000164904	aldehyde dehydrogenase 7 family member A1	ALDH7A1	26g turgor protein homolog,"P6c dehydrogenase","aldehyde dehydrogenase 7 family, member A1","alpha-AASA dehydrogenase","alpha-aminoadipic semialdehyde dehydrogenase","antiquitin 1","delta1-piperideine-6-carboxylate dehydrogenease"	ATQ1,"EPD","PDE"	No	No	ALFRED:LO027035R,"Comparative Toxicogenomics Database:501","Ensembl:ENSG00000164904","GenAtlas:ALDH7A1","GeneCard:ALDH7A1","GO:GO:0004029","GO:GO:0006081","GO:GO:0007605","GO:GO:0008152","GO:GO:0008372","GO:GO:0016491","HGNC:877","HumanCyc Gene:HS09157","ModBase:P49419","MutDB:ALDH7A1","NCBI Gene:501","OMIM:107323","OMIM:266100","RefSeq DNA:NG_008600","RefSeq DNA:NT_034772","RefSeq Protein:NP_001…	No	chr5	125877533	125931104	126541841	126595390
PA25174	541	878		aldehyde dehydrogenase 7 family, member A1 pseudogene 1	ALDH7A1P1			No	No	ALFRED:LO092906A,"GenAtlas:ALDH7A1P1","GeneCard:ALDH7A1P1","HGNC:878","MutDB:ALDH7A1P1","NCBI Gene:541","RefSeq DNA:NG_001082","RefSeq DNA:NT_006713"	No	chr5	76586009	76587819	77290184	77291997
PA25175	542	879		aldehyde dehydrogenase 7 family, member A1 pseudogene 2	ALDH7A1P2			No	No	GenAtlas:ATQL2,"GeneCard:ALDH7A1P2","HGNC:879","MutDB:ATQL2","NCBI Gene:542","RefSeq DNA:NT_005403"	No	chr2	173758491	173759111	172893763	172894383
PA25176	543	880		aldehyde dehydrogenase 7 family, member A1 pseudogene 3	ALDH7A1P3			No	No	ALFRED:LO130199X,"GenAtlas:ATQL3","GeneCard:ALDH7A1P3","HGNC:880","MutDB:ATQL3","NCBI Gene:543","RefSeq DNA:NG_001083","RefSeq DNA:NT_007914","RefSeq DNA:NT_079596"	No	chr7	150238720	150239243	150541564	150542126
PA25177	544	881		aldehyde dehydrogenase 7 family, member A1 pseudogene 4	ALDH7A1P4			No	No	GenAtlas:ATQL4,"GeneCard:ALDH7A1P4","HGNC:881","MutDB:ATQL4","NCBI Gene:544","RefSeq DNA:NG_001084","RefSeq DNA:NT_030059"	No	chr10	64500750	64501154	62740990	62741394
PA24705	64577	15471	ENSG00000118514	aldehyde dehydrogenase 8 family member A1	ALDH8A1	aldehyde dehydrogenase 8 family, member A1	ALDH12	No	No	ALFRED:LO004465T,"Comparative Toxicogenomics Database:64577","Ensembl:ENSG00000118514","GenAtlas:ALDH8A1","GeneCard:ALDH8A1","GO:GO:0008152","GO:GO:0016491","HGNC:15471","HumanCyc Gene:HS04229","ModBase:Q9H2A2","MutDB:ALDH8A1","NCBI Gene:64577","OMIM:606467","RefSeq DNA:NG_012261","RefSeq DNA:NT_025741","RefSeq Protein:NP_001180409","RefSeq Protein:NP_072090","RefSeq Protein:NP_739577","RefSeq RN…	No	chr6	135238528	135271260	134917390	134950122
PA24706	223	412	ENSG00000143149	aldehyde dehydrogenase 9 family member A1	ALDH9A1	aldehyde dehydrogenase 9 family, member A1	ALDH4,"ALDH7","ALDH9","E3"	No	No	ALFRED:LO062421P,"Comparative Toxicogenomics Database:223","Ensembl:ENSG00000143149","GenAtlas:ALDH9A1","GeneCard:ALDH9A1","GO:GO:0004029","GO:GO:0005737","GO:GO:0006081","GO:GO:0006118","GO:GO:0008152","GO:GO:0016491","GO:GO:0019145","GO:GO:0042136","GO:GO:0042445","GO:GO:0047105","HGNC:412","HumanCyc Gene:HS06992","ModBase:P49189","MutDB:ALDH9A1","NCBI Gene:223","OMIM:602733","RefSeq DNA:NG_012…	No	chr1	165631449	165667900	165662212	165698663
PA24707	226	414	ENSG00000149925	aldolase, fructose-bisphosphate A	ALDOA	aldolase A, fructose-bisphosphate		No	No	ALFRED:LO065558D,"Comparative Toxicogenomics Database:226","Ensembl:ENSG00000149925","GenAtlas:ALDOA","GeneCard:ALDOA","GO:GO:0004332","GO:GO:0006000","GO:GO:0006096","GO:GO:0006941","GO:GO:0008152","GO:GO:0016829","HGNC:414","HumanCyc Gene:HS07647","ModBase:P04075","MutDB:ALDOA","NCBI Gene:226","OMIM:103850","OMIM:611881","RefSeq DNA:NG_008010","RefSeq DNA:NT_010393","RefSeq Protein:NP_000025","…	No	chr16	30064411	30081741	30053090	30070420
PA24708	391538	415		aldolase A, fructose-bisphosphate pseudogene 1	ALDOAP1			No	No	GenAtlas:ALDOAP1,"GeneCard:ALDOAP1","HGNC:415","MutDB:ALDOAP1","NCBI Gene:391538","RefSeq DNA:NG_004867","RefSeq DNA:NT_022517"	No	chr3	52227061	52229007	52193045	52194991
PA24709	228	416		aldolase A, fructose-bisphosphate pseudogene 2	ALDOAP2			No	No	ALFRED:LO041532P,"GenAtlas:ALDOAP2","GeneCard:ALDOAP2","HGNC:416","MutDB:ALDOAP2","NCBI Gene:228","RefSeq DNA:NG_005637","RefSeq DNA:NT_030059"	No	chr10	127355249	127356625	125666680	125668056
PA24710	229	417	ENSG00000136872	aldolase, fructose-bisphosphate B	ALDOB	aldolase B, fructose-bisphosphate		No	No	ALFRED:LO031291Q,"Comparative Toxicogenomics Database:229","Ensembl:ENSG00000136872","GenAtlas:ALDOB","GeneCard:ALDOB","GO:GO:0004332","GO:GO:0005737","GO:GO:0006000","GO:GO:0006096","GO:GO:0008152","GO:GO:0016829","HGNC:417","HumanCyc Gene:HS06234","ModBase:P05062","MutDB:ALDOB","NCBI Gene:229","OMIM:229600","OMIM:612724","RefSeq DNA:NG_012387","RefSeq DNA:NT_008470","RefSeq Protein:NP_000026","…	No	chr9	104182842	104198062	101420560	101435780
PA24711	230	418	ENSG00000109107	aldolase, fructose-bisphosphate C	ALDOC	aldolase C, fructose-bisphosphate		No	No	Comparative Toxicogenomics Database:230,"Ensembl:ENSG00000109107","GenAtlas:ALDOC","GeneCard:ALDOC","GO:GO:0004332","GO:GO:0006000","GO:GO:0006096","GO:GO:0008152","GO:GO:0016829","HGNC:418","HumanCyc Gene:HS03200","ModBase:P09972","MutDB:ALDOC","NCBI Gene:230","OMIM:103870","RefSeq DNA:NT_010799","RefSeq Protein:NP_005156","RefSeq RNA:NM_005165","UCSC Genome Browser:NM_005165","UniProtKB:P09972"	No	chr17	26900133	26904282	28573115	28576963
PA24712	401982			aldehyde reductase (aldose reductase)-like 1	ALDRL1			No	No	GenAtlas:ALDRL1,"GeneCard:ALDRL1","MutDB:ALDRL1","NCBI Gene:401982"	No	chr1	224762103	224763290	224574401	224575588
PA24713	233			aldehyde reductase (aldose reductase)-like 2	ALDRL2			No	No	GenAtlas:ALDRL2,"GeneCard:ALDRL2","MutDB:ALDRL2","NCBI Gene:233"	No	chr9
PA24714	729347			aldehyde reductase (aldose reductase)-like 3	ALDRL3			No	No	GenAtlas:ALDRL3,"GeneCard:ALDRL3","MutDB:ALDRL3","NCBI Gene:729347"	No	chr11	16504909	16506256	16483362	16484709
PA24715	390402			aldehyde reductase (aldose reductase)-like 4	ALDRL4			No	No	GenAtlas:ALDRL4,"GeneCard:ALDRL4","MutDB:ALDRL4","NCBI Gene:390402"	No	chr13	46261327	46262645	45687183	45688510
PA134979319	56052	18294	ENSG00000033011	ALG1 chitobiosyldiphosphodolichol beta-mannosyltransferase	ALG1	ALG1, chitobiosyldiphosphodolichol beta-mannosyltransferase	CDG1K,"HMAT1","HMT-1","Mat-1"	No	No	ALFRED:LO242115P,"Comparative Toxicogenomics Database:56052","Ensembl:ENSG00000033011","GeneCard:ALG1","GO:GO:0004578","GO:GO:0005783","GO:GO:0009058","GO:GO:0016020","GO:GO:0016021","GO:GO:0016757","HGNC:18294","HumanCyc Gene:HS00487","ModBase:Q9BT22","NCBI Gene:56052","OMIM:605907","OMIM:608540","RefSeq DNA:NG_009202","RefSeq DNA:NT_010393","RefSeq Protein:NP_061982","RefSeq RNA:NM_019109","Uni…	No	chr16	5121810	5137380	5071809	5087379
PA134732019	84920	23162	ENSG00000139133	ALG10 alpha-1,2-glucosyltransferase	ALG10	ALG10, alpha-1,2-glucosyltransferase,"derepression of ITR1 expression 2 homolog (S. cerevisiae)","dolichyl-P-Glc:Glc(2)Man(9)GlcNAc(2)-PP-dolichol alpha-1,2- glucosyltransferase"	ALG10A,"DIE2","FLJ14751"	No	Yes	ALFRED:LO044174U,"Comparative Toxicogenomics Database:84920","Ensembl:ENSG00000139133","GeneCard:ALG10","GO:GO:0005783","GO:GO:0016020","GO:GO:0016021","GO:GO:0016757","HGNC:23162","HumanCyc Gene:HS13757","ModBase:Q5BKT4","NCBI Gene:84920","OMIM:152427","OMIM:603313","RefSeq DNA:NG_016389","RefSeq DNA:NT_009714","RefSeq Protein:NP_116223","RefSeq RNA:NM_032834","UniProtKB:Q5BKT4"	No	chr12	34175216	34181237	34022281	34028302
PA134936082	144245	31088	ENSG00000175548	ALG10 alpha-1,2-glucosyltransferase B	ALG10B	ALG10B, alpha-1,2-glucosyltransferase,"dolichyl-P-Glc:Glc(2)Man(9)GlcNAc(2)-PP-dolichol alpha-1,2- glucosyltransferase","potassium channel regulator 1"	KCR1	No	No	ALFRED:LO163122P,"Ensembl:ENSG00000175548","GeneCard:ALG10B","GO:GO:0016020","GO:GO:0016021","GO:GO:0016757","HGNC:31088","ModBase:Q5I7T1","NCBI Gene:144245","RefSeq DNA:NT_029419","RefSeq Protein:NP_001013642","RefSeq RNA:NM_001013620","UniProtKB:Q5I7T1"	No	chr12	38710557	38723528	38316679	38329726
PA144596518	440138	32456	ENSG00000214320,"ENSG00000253710"	ALG11 alpha-1,2-mannosyltransferase	ALG11	ALG11, alpha-1,2-mannosyltransferase,"GDP-Man:Man(3)GlcNAc(2)-PP-dolichol alpha-1,2-mannosyltransferase"	CDG1P,"KIAA0266"	No	No	ALFRED:LO217896H,"Ensembl:ENSG00000214320","Ensembl:ENSG00000253710","GeneCard:ALG11","GO:GO:0009058","HGNC:32456","ModBase:Q2TAA5","NCBI Gene:440138","RefSeq DNA:NT_024524","RefSeq Protein:NP_001004127","RefSeq RNA:NM_001004127","RefSeq RNA:NR_036571"	No	chr13	52586523	52603784	52012387	52029648
PA134987771	79087	19358	ENSG00000182858	ALG12 alpha-1,6-mannosyltransferase	ALG12	ALG12, alpha-1,6-mannosyltransferase,"dol-P-Man dependent alpha-1,6-mannosyltransferase","dolichyl-P-Man:Man(7)GlcNAc(2)-PP-dolichol alpha-1,6-mannosyltransferase"	CDG1G,"ECM39"	No	No	ALFRED:LO067952D,"Comparative Toxicogenomics Database:79087","Ensembl:ENSG00000182858","GeneCard:ALG12","GO:GO:0005783","GO:GO:0016020","GO:GO:0016021","GO:GO:0016757","HGNC:19358","ModBase:Q9BV10","NCBI Gene:79087","OMIM:607143","OMIM:607144","RefSeq DNA:NG_008927","RefSeq DNA:NT_011520","RefSeq Protein:NP_077010","RefSeq RNA:NM_024105","UniProtKB:Q9BV10"	No	chr22	50296852	50312106	49860163	49918469
PA162376235	79868	30881	ENSG00000101901	ALG13 UDP-N-acetylglucosaminyltransferase subunit	ALG13	ALG13, UDP-N-acetylglucosaminyltransferase subunit,"N-acetylglucosaminyldiphosphodolichol N-acetylglucosaminyltransferase","tudor domain containing 13"	CDG1S,"CXorf45","FLJ23018","GLT28D1","MDS031","TDRD13","YGL047W"	No	No	ALFRED:LO212958B,"Ensembl:ENSG00000101901","GeneCard:ALG13","GO:GO:0004577","GO:GO:0005783","GO:GO:0005975","GO:GO:0016758","GO:GO:0030246","GO:GO:0030259","HGNC:30881","HumanCyc Gene:HS12469","ModBase:Q9NP73","NCBI Gene:79868","OMIM:300776","RefSeq DNA:NG_016238","RefSeq DNA:NT_011651","RefSeq Protein:NP_001034299","RefSeq Protein:NP_001093392","RefSeq Protein:NP_001161857","RefSeq Protein:NP_06…	No	chrX	110924346	111003877	111680741	111764164
PA142672628	199857	28287	ENSG00000172339	ALG14 UDP-N-acetylglucosaminyltransferase subunit	ALG14	ALG14, UDP-N-acetylglucosaminyltransferase subunit	MGC19780	No	No	ALFRED:LO029253V,"Comparative Toxicogenomics Database:199857","Ensembl:ENSG00000172339","GeneCard:ALG14","HGNC:28287","HumanCyc Gene:HS16073","ModBase:Q96F25","NCBI Gene:199857","OMIM:612866","RefSeq DNA:NT_032977","RefSeq Protein:NP_659425","RefSeq RNA:NM_144988","UniProtKB:Q96F25"	No	chr1	95448279	95538512	94981565	95072974
PA165696816	200810	33721	ENSG00000189366	ALG1 chitobiosyldiphosphodolichol beta-mannosyltransferase like	ALG1L	ALG1, chitobiosyldiphosphodolichol beta-mannosyltransferase like,"ALG1, chitobiosyldiphosphodolichol beta-mannosyltransferase-like","asparagine-linked glycosylation 1-like 1"	ALG1L1	No	No	ALFRED:LO311216O,"Ensembl:ENSG00000189366","GeneCard:ALG1L","HGNC:33721","NCBI Gene:200810","RefSeq DNA:NT_005612","RefSeq DNA:NT_079592","RefSeq Protein:NP_001015050","RefSeq Protein:NP_001182152","RefSeq RNA:NM_001015050","RefSeq RNA:NM_001195223","UniProtKB:Q6GMV1"	No	chr3	125647459	125709383	125929272	125993832
PA165696819	644974	37258	ENSG00000225547	ALG1 chitobiosyldiphosphodolichol beta-mannosyltransferase like 2	ALG1L2	ALG1, chitobiosyldiphosphodolichol beta-mannosyltransferase like 2,"ALG1, chitobiosyldiphosphodolichol beta-mannosyltransferase-like 2"		No	No	ALFRED:LO311514P,"Ensembl:ENSG00000225547","GeneCard:ALG1L2","HGNC:37258","NCBI Gene:644974","RefSeq DNA:NT_005612","RefSeq Protein:NP_001129624","RefSeq RNA:NM_001136152","UniProtKB:C9J202"	No	chr3	129800674	129817233	130081831	130098390
PA134956849	85365	23159	ENSG00000119523	ALG2 alpha-1,3/1,6-mannosyltransferase	ALG2	ALG2, alpha-1,3/1,6-mannosyltransferase	CDG1I,"CDGIi","FLJ14511","NET38","hALPG2"	No	No	Comparative Toxicogenomics Database:85365,"Ensembl:ENSG00000119523","GeneCard:ALG2","GO:GO:0009058","GO:GO:0016020","GO:GO:0016021","GO:GO:0016757","HGNC:23159","HumanCyc Gene:HS04304","ModBase:Q9H553","NCBI Gene:85365","OMIM:607905","OMIM:607906","RefSeq DNA:NG_008928","RefSeq DNA:NT_008470","RefSeq Protein:NP_149078","RefSeq RNA:NM_033087","RefSeq RNA:NR_024532","UniProtKB:Q9H553"	No	chr9	101978707	101984246	99216425	99221964
PA134897460	10195	23056	ENSG00000214160	ALG3 alpha-1,3- mannosyltransferase	ALG3	ALG3, alpha-1,3- mannosyltransferase,"carbohydrate deficient glycoprotein syndrome type IV","dol-P-Man dependent alpha-1,3- mannosyltransferase","dol-P-Man:Man(5)GlcNAc(2)-PP-Dol alpha-1,3-mannosyltransferase"	CDGS4,"D16Ertd36e","NOT56L","Not56"	No	No	ALFRED:LO184980E,"Comparative Toxicogenomics Database:10195","Ensembl:ENSG00000214160","GeneCard:ALG3","GO:GO:0000030","GO:GO:0005783","GO:GO:0006486","GO:GO:0016020","GO:GO:0016021","GO:GO:0016757","GO:GO:0030176","HGNC:23056","HumanCyc Gene:HS10885","ModBase:Q92685","NCBI Gene:10195","OMIM:601110","OMIM:608750","RefSeq DNA:NG_008924","RefSeq DNA:NT_005612","RefSeq Protein:NP_001006942","RefSeq …	No	chr3	183960117	183967313	184242329	184249525
PA134977026	29880	20266	ENSG00000120697	ALG5 dolichyl-phosphate beta-glucosyltransferase	ALG5	ALG5, dolichyl-phosphate beta-glucosyltransferase	bA421P11.2	No	No	ALFRED:LO057346Z,"Ensembl:ENSG00000120697","GeneCard:ALG5","GO:GO:0004576","GO:GO:0004581","GO:GO:0005783","GO:GO:0006486","GO:GO:0016020","GO:GO:0016021","GO:GO:0016757","HGNC:20266","HumanCyc Gene:HS04424","ModBase:Q9Y673","NCBI Gene:29880","OMIM:604565","RefSeq DNA:NT_024524","RefSeq Protein:NP_001135836","RefSeq Protein:NP_037470","RefSeq RNA:NM_001142364","RefSeq RNA:NM_013338","UniProtKB:B4…	No	chr13	37523907	37573504	36949770	36999367
PA134925619	29929	23157	ENSG00000088035	ALG6 alpha-1,3-glucosyltransferase	ALG6	ALG6, alpha-1,3-glucosyltransferase,"dolichyl-P-Glc:Man(9)GlcNAc(2)-PP-dolichol alpha- 1->3-glucosyltransferase"		No	No	ALFRED:LO031654T,"Comparative Toxicogenomics Database:29929","Ensembl:ENSG00000088035","GeneCard:ALG6","GO:GO:0004576","GO:GO:0005783","GO:GO:0006487","GO:GO:0016020","GO:GO:0016021","GO:GO:0016757","GO:GO:0046527","HGNC:23157","HumanCyc Gene:HS01588","NCBI Gene:29929","OMIM:603147","OMIM:604566","RefSeq DNA:NG_008925","RefSeq DNA:NT_032977","RefSeq Protein:NP_037471","RefSeq RNA:NM_013339","UniP…	No	chr1	63833261	63904233	63367590	63438562
PA134942124	79053	23161	ENSG00000159063	ALG8 alpha-1,3-glucosyltransferase	ALG8	ALG8, alpha-1,3-glucosyltransferase,"dolichyl-P-Glc:Glc(1)Man(9)GlcNAc(2)-PP-dolichol alpha- 1->3-glucosyltransferase"	MGC2840	No	No	ALFRED:LO047173W,"Comparative Toxicogenomics Database:79053","Ensembl:ENSG00000159063","GeneCard:ALG8","GO:GO:0005783","GO:GO:0006487","GO:GO:0006810","GO:GO:0016020","GO:GO:0016021","GO:GO:0016757","HGNC:23161","HumanCyc Gene:HS08352","ModBase:Q9BVK2","NCBI Gene:79053","OMIM:608103","OMIM:608104","RefSeq DNA:NG_008926","RefSeq DNA:NT_167190","RefSeq Protein:NP_001007028","RefSeq Protein:NP_07698…	No	chr11	77811988	77850699	78100942	78139660
PA134887582	79796	15672	ENSG00000086848	ALG9 alpha-1,2-mannosyltransferase	ALG9	ALG9, alpha-1,2-mannosyltransferase,"dol-P-Man dependent alpha-1,2-mannosyltransferase","dolichyl-P-Man:Man(6)GlcNAc(2)-PP-dolichol alpha-1,2-mannosyltransferase","dolichyl-P-Man:Man(8)GlcNAc(2)-PP-dolichol alpha-1,2-mannosyltransferase"	DIBD1	No	No	ALFRED:LO033383U,"Comparative Toxicogenomics Database:79796","Ensembl:ENSG00000086848","GeneCard:ALG9","GO:GO:0005783","GO:GO:0016020","GO:GO:0016021","GO:GO:0016757","HGNC:15672","HumanCyc Gene:HS12291","ModBase:Q9H6U8","NCBI Gene:79796","OMIM:606941","OMIM:608776","RefSeq DNA:NG_009210","RefSeq DNA:NT_033899","RefSeq Protein:NP_001071158","RefSeq Protein:NP_001071159","RefSeq Protein:NP_0010711…	No	chr11	111652919	111742305	111776096	111871581
PA24719	238	427	ENSG00000171094	ALK receptor tyrosine kinase	ALK	anaplastic lymphoma receptor tyrosine kinase	CD246	Yes	Yes	ALFRED:LO004757X,"Comparative Toxicogenomics Database:238","Ensembl:ENSG00000171094","GenAtlas:ALK","GeneCard:ALK","GO:GO:0000166","GO:GO:0004714","GO:GO:0004716","GO:GO:0004872","GO:GO:0005524","GO:GO:0005887","GO:GO:0006468","GO:GO:0006487","GO:GO:0007169","GO:GO:0007399","GO:GO:0007420","GO:GO:0016020","GO:GO:0016740","HGNC:427","HumanCyc Gene:HS10239","MutDB:ALK","NCBI Gene:238","OMIM:105590"…	No	chr2	29415640	30144477	29192774	29921611
PA162386433	389658	33775	ENSG00000196711	ALK and LTK ligand 1	ALKAL1	augmentor-beta,"family with sequence similarity 150, member A"	AUGB,"FAM150A","UNQ9433"	No	No	ALFRED:LO033755X,"Ensembl:ENSG00000196711","GeneCard:FAM150A","GO:GO:0005576","HGNC:33775","NCBI Gene:389658","RefSeq DNA:NT_008183","RefSeq Protein:NP_997296","RefSeq RNA:NM_207413","UniProtKB:Q6UXT8"	No	chr8	53446597	53478021	52534037	52565461
PA162386448	285016	27683	ENSG00000189292	ALK and LTK ligand 2	ALKAL2	augmentor-alpha,"family with sequence similarity 150, member B"	AUGA,"FAM150B"	No	No	ALFRED:LO275314W,"Ensembl:ENSG00000189292","GeneCard:FAM150B","GO:GO:0005576","HGNC:27683","NCBI Gene:285016","RefSeq DNA:NT_022221","RefSeq Protein:NP_001002919","RefSeq RNA:NM_001002919","UniProtKB:Q6UX46"	No	chr2	279561	289002	279558	288873
PA134906996	8846	17911	ENSG00000100601	alkB homolog 1, histone H2A dioxygenase	ALKBH1	alkB, alkylation repair homolog 1 (E. coli)	ABH,"ALKBH","alkB","hABH"	No	No	ALFRED:LO064932Y,"Ensembl:ENSG00000100601","GeneCard:ALKBH1","GO:GO:0006307","HGNC:17911","HumanCyc Gene:HS02120","ModBase:Q13686","NCBI Gene:8846","OMIM:605345","RefSeq DNA:NT_026437","RefSeq Protein:NP_006011","RefSeq RNA:NM_006020","UniProtKB:Q13686","UniProtKB:Q5XKL0"	No	chr14	78138749	78174365	77672404	77708038
PA143485292	121642	32487	ENSG00000189046	alkB homolog 2, alpha-ketoglutarate dependent dioxygenase	ALKBH2	alkB, alkylation repair homolog 2 (E. coli)	ABH2,"MGC90512"	No	No	ALFRED:LO037832X,"Comparative Toxicogenomics Database:121642","Ensembl:ENSG00000189046","GeneCard:ALKBH2","GO:GO:0003684","HGNC:32487","ModBase:Q6NS38","NCBI Gene:121642","OMIM:610602","RefSeq DNA:NT_009775","RefSeq Protein:NP_001001655","RefSeq Protein:NP_001138846","RefSeq Protein:NP_001138847","RefSeq Protein:NP_001192108","RefSeq Protein:NP_001192109","RefSeq RNA:NM_001001655","RefSeq RNA:NM_…	No	chr12	109525993	109531436	109088188	109093631
PA143485293	221120	30141	ENSG00000166199	alkB homolog 3, alpha-ketoglutaratedependent dioxygenase	ALKBH3	alkB, alkylation repair homolog 3 (E. coli)	DEPC-1	No	No	ALFRED:LO040049R,"Ensembl:ENSG00000166199","GeneCard:ALKBH3","GO:GO:0003684","HGNC:30141","HumanCyc Gene:HS15415","ModBase:Q96Q83","NCBI Gene:221120","OMIM:610603","RefSeq DNA:NT_009237","RefSeq Protein:NP_631917","RefSeq RNA:NM_139178","UniProtKB:Q96Q83"	No	chr11	43902357	43941825	43880807	43920275
PA143485294	54784	21900	ENSG00000160993	alkB homolog 4, lysine demethylase	ALKBH4	alkB, alkylation repair homolog 4 (E. coli)	FLJ20013	No	No	Comparative Toxicogenomics Database:54784,"Ensembl:ENSG00000160993","GeneCard:ALKBH4","HGNC:21900","HumanCyc Gene:HS14842","ModBase:Q9NXW9","NCBI Gene:54784","OMIM:613302","RefSeq DNA:NT_007933","RefSeq DNA:NT_079596","RefSeq Protein:NP_060091","RefSeq RNA:NM_017621","UniProtKB:Q9NXW9"	No	chr7	102096667	102105321	102456220	102464874
PA142671230	54890	25996	ENSG00000091542	alkB homolog 5, RNA demethylase	ALKBH5	AlkB family member 5, RNA demethylase,"alkB, alkylation repair homolog 5 (E. coli)"	FLJ20308,"OFOXD1"	No	No	ALFRED:LO103630N,"Comparative Toxicogenomics Database:54890","Ensembl:ENSG00000091542","GeneCard:ALKBH5","GO:GO:0016020","GO:GO:0016021","HGNC:25996","HumanCyc Gene:HS12338","ModBase:Q6P6C2","NCBI Gene:54890","OMIM:613303","RefSeq DNA:NT_010718","RefSeq Protein:NP_060228","RefSeq RNA:NM_017758","UniProtKB:Q6P6C2"	No	chr17	18086867	18113268	18183553	18209954
PA143485295	84964	28243	ENSG00000239382	alkB homolog 6	ALKBH6	alkB, alkylation repair homolog 6 (E. coli)	MGC15677	No	No	ALFRED:LO177283C,"Comparative Toxicogenomics Database:84964","Ensembl:ENSG00000239382","GeneCard:ALKBH6","HGNC:28243","NCBI Gene:84964","OMIM:613304","RefSeq DNA:NT_011109","RefSeq Protein:NP_116267","RefSeq Protein:NP_942567","RefSeq RNA:NM_032878","RefSeq RNA:NM_198867","UniProtKB:Q3KRA9"	No	chr19	36500022	36505145	36009116	36014243
PA134905040	84266	21306	ENSG00000125652	alkB homolog 7	ALKBH7	alkB, alkylation repair homolog 7 (E. coli)	MGC10974,"SPATA11"	No	No	ALFRED:LO332619Y,"Comparative Toxicogenomics Database:84266","Ensembl:ENSG00000125652","GeneCard:ALKBH7","HGNC:21306","HumanCyc Gene:HS13172","ModBase:Q9BT30","NCBI Gene:84266","OMIM:613305","RefSeq DNA:NT_011255","RefSeq Protein:NP_115682","RefSeq RNA:NM_032306","UniProtKB:Q9BT30"	No	chr19	6372444	6375261	6372433	6375250
PA143485296	91801	25189	ENSG00000137760	alkB homolog 8, tRNA methyltransferase	ALKBH8	alkB, alkylation repair homolog 8 (E. coli),"tRNA methyltransferase 9 related"	MGC10235,"TRM9","TRMT9A"	No	No	ALFRED:LO046742X,"Ensembl:ENSG00000137760","GeneCard:ALKBH8","HGNC:25189","HumanCyc Gene:HS06390","ModBase:Q96BT7","NCBI Gene:91801","OMIM:613306","RefSeq DNA:NT_033899","RefSeq Protein:NP_620130","RefSeq RNA:NM_138775","UniProtKB:Q96BT7"	No	chr11	107373453	107436468	107502726	107565740
PA24720	55821	17377	ENSG00000151360	allantoicase	ALLC		ALC	No	No	ALFRED:LO022904R,"Ensembl:ENSG00000151360","GenAtlas:ALLC","GeneCard:ALLC","GO:GO:0004037","GO:GO:0016787","HGNC:17377","HumanCyc Gene:HS14364","ModBase:Q8N6M5","MutDB:ALLC","NCBI Gene:55821","OMIM:612396","RefSeq DNA:NT_022139","RefSeq Protein:NP_060906","RefSeq RNA:NM_018436","UCSC Genome Browser:NM_018436","UniProtKB:B4DY77","UniProtKB:Q8N6M5"	No	chr2	3705786	3750261	3645368	3702671
PA24721	7840	428	ENSG00000116127	ALMS1 centrosome and basal body associated protein	ALMS1	ALMS1, centrosome and basal body associated protein,"Alstrom syndrome 1"	KIAA0328	No	No	ALFRED:LO022256R,"Comparative Toxicogenomics Database:7840","Ensembl:ENSG00000116127","GenAtlas:ALMS1","GeneCard:ALMS1","GO:GO:0000004","GO:GO:0005554","GO:GO:0005813","GO:GO:0007601","GO:GO:0007605","GO:GO:0050896","HGNC:428","HumanCyc Gene:HS12858","MutDB:ALMS1","NCBI Gene:7840","OMIM:203800","OMIM:606844","RefSeq DNA:NG_011690","RefSeq DNA:NT_022184","RefSeq Protein:NP_055935","RefSeq RNA:NM_0…	No	chr2	73612886	73837047	73385758	73609919
PA45	239	429	ENSG00000108839	arachidonate 12-lipoxygenase, 12S type	ALOX12	Arachidonate 12-lipoxygenase, 12S-type,"arachidonate 12-lipoxygenase","platelet 12-LOX"	12S-LOX	No	Yes	ALFRED:LO061929B,"Comparative Toxicogenomics Database:239","Ensembl:ENSG00000108839","GenAtlas:ALOX12","GeneCard:ALOX12","GO:GO:0004052","GO:GO:0005506","GO:GO:0005829","GO:GO:0006118","GO:GO:0006800","GO:GO:0006916","GO:GO:0006928","GO:GO:0008284","GO:GO:0016165","GO:GO:0016491","GO:GO:0019369","GO:GO:0019370","GO:GO:0019395","GO:GO:0019870","GO:GO:0030307","GO:GO:0042383","GO:GO:0042391","GO:GO…	No	chr17	6899384	6914055	6993791	7010736
PA24722	242	430	ENSG00000179477	arachidonate 12-lipoxygenase, 12R type	ALOX12B		12R-LOX	No	No	ALFRED:LO096019Z,"Comparative Toxicogenomics Database:242","Ensembl:ENSG00000179477","GenAtlas:ALOX12B","GeneCard:ALOX12B","GO:GO:0004052","GO:GO:0005506","GO:GO:0006118","GO:GO:0006629","GO:GO:0008544","GO:GO:0016165","GO:GO:0016491","GO:GO:0019370","GO:GO:0046872","HGNC:430","HumanCyc Gene:HS11390","ModBase:O75342","MutDB:ALOX12B","NCBI Gene:242","OMIM:242100","OMIM:603741","RefSeq DNA:NG_00709…	No	chr17	7975954	7991021	8072636	8087703
PA24723	243	431		arachidonate 12-lipoxygenase pseudogene 1	ALOX12P1			No	No	ALFRED:LO065891D,"GenAtlas:ALOX12P1","GeneCard:ALOX12P1","HGNC:431","MutDB:ALOX12P1","NCBI Gene:243","RefSeq DNA:NG_000844","RefSeq DNA:NT_010799"	No	chr17	28856691	28869451	30529673	30542433
PA24724	245	432		arachidonate 12-lipoxygenase pseudogene 2	ALOX12P2			No	No	ALFRED:LO186320U,"GenAtlas:ALOX12P2","GeneCard:ALOX12P2","HGNC:432","MutDB:ALOX12P2","NCBI Gene:245","RefSeq DNA:NT_010718","RefSeq RNA:NR_002710"	No	chr17	6756895	6803668	6853576	6900349
PA48	246	433	ENSG00000161905	arachidonate 15-lipoxygenase	ALOX15		15-LOX-1	No	Yes	ALFRED:LO082724X,"Comparative Toxicogenomics Database:246","Ensembl:ENSG00000161905","GenAtlas:ALOX15","GeneCard:ALOX15","GO:GO:0005506","GO:GO:0005886","GO:GO:0006118","GO:GO:0006629","GO:GO:0006954","GO:GO:0016165","GO:GO:0016491","GO:GO:0019370","GO:GO:0046872","GO:GO:0050473","HGNC:433","HumanCyc Gene:HS08621","ModBase:P16050","MutDB:ALOX15","NCBI Gene:246","OMIM:152392","RefSeq DNA:NT_010718…	No	chr17	4534214	4545583	4630919	4641665
PA24725	247	434	ENSG00000179593	arachidonate 15-lipoxygenase type B	ALOX15B	arachidonate 15-lipoxygenase, type B	15-LOX-2	No	No	ALFRED:LO073850X,"Comparative Toxicogenomics Database:247","Ensembl:ENSG00000179593","GenAtlas:ALOX15B","GeneCard:ALOX15B","GO:GO:0005506","GO:GO:0005622","GO:GO:0006118","GO:GO:0006629","GO:GO:0006631","GO:GO:0006917","GO:GO:0008285","GO:GO:0016165","GO:GO:0016491","GO:GO:0019370","GO:GO:0030336","GO:GO:0030850","GO:GO:0030856","GO:GO:0045786","GO:GO:0045926","GO:GO:0046872","GO:GO:0050473","HGN…	No	chr17	7942343	7952452	8039040	8049134
PA24726	100652883	13742		arachidonate 15-lipoxygenase pseudogene 1	ALOX15P1			No	No	ALFRED:LO009748C,"GenAtlas:ALOX15P","GeneCard:ALOX15P","HGNC:13742","MutDB:ALOX15P","NCBI Gene:100652883","RefSeq DNA:NG_009476","RefSeq DNA:NT_010718"	No	chr17	6561038	6564701	6657719	6661382
PA46	240	435	ENSG00000012779	arachidonate 5-lipoxygenase	ALOX5		5-LOX	Yes	Yes	ALFRED:LO037847D,"Comparative Toxicogenomics Database:240","Ensembl:ENSG00000012779","GenAtlas:ALOX5","GeneCard:ALOX5","GO:GO:0004051","GO:GO:0005506","GO:GO:0005509","GO:GO:0005515","GO:GO:0006118","GO:GO:0006954","GO:GO:0016165","GO:GO:0016491","GO:GO:0019370","HGNC:435","HumanCyc Gene:HS00336","ModBase:P09917","MutDB:ALOX5","NCBI Gene:240","OMIM:152390","OMIM:600807","RefSeq DNA:NG_011437","Re…	No	chr10	45869624	45941569	45374166	45446121
PA47	241	436	ENSG00000132965	arachidonate 5-lipoxygenase activating protein	ALOX5AP	MK-886-binding protein,"arachidonate 5-lipoxygenase-activating protein","five-lipoxygenase activating protein"	FLAP	No	Yes	ALFRED:LO057335X,"Comparative Toxicogenomics Database:241","Ensembl:ENSG00000132965","GenAtlas:ALOX5AP","GeneCard:ALOX5AP","GO:GO:0005488","GO:GO:0005624","GO:GO:0006954","GO:GO:0008047","GO:GO:0016020","GO:GO:0016021","GO:GO:0019370","HGNC:436","HumanCyc Gene:HS05714","ModBase:P20292","MutDB:ALOX5AP","NCBI Gene:241","OMIM:601367","OMIM:603700","RefSeq DNA:NG_011963","RefSeq DNA:NT_024524","RefSe…	No	chr13	31287615	31338565	30713478	30764428
PA24727	59344	13743	ENSG00000179148	arachidonate lipoxygenase 3	ALOXE3	Epidermal lipoxygenase-3	E-LOX,"eLOX3"	No	No	ALFRED:LO143072R,"Comparative Toxicogenomics Database:59344","Ensembl:ENSG00000179148","GenAtlas:ALOXE3","GeneCard:ALOXE3","GO:GO:0005506","GO:GO:0006118","GO:GO:0016165","GO:GO:0016491","GO:GO:0019370","GO:GO:0046872","HGNC:13743","HumanCyc Gene:HS11356","ModBase:Q9BYJ1","MutDB:ALOXE3","NCBI Gene:59344","OMIM:242100","OMIM:607206","RefSeq DNA:NG_015807","RefSeq DNA:NT_010718","RefSeq Protein:NP_…	No	chr17	7999218	8022365	8095900	8118916
PA24731	251	441	ENSG00000163286	alkaline phosphatase, germ cell	ALPG	alkaline phosphatase, placental-like 2,"germ cell alkaline phosphatase"	ALPPL2,"GCAP"	No	No	ALFRED:LO200315L,"Comparative Toxicogenomics Database:251","Ensembl:ENSG00000163286","GenAtlas:ALPPL2","GeneCard:ALPPL2","GO:GO:0000287","GO:GO:0004035","GO:GO:0008152","GO:GO:0008270","GO:GO:0016020","GO:GO:0016310","GO:GO:0016787","GO:GO:0048503","HGNC:441","HumanCyc Gene:HS08820","ModBase:P10696","MutDB:ALPPL2","NCBI Gene:251","OMIM:171810","RefSeq DNA:NT_005403","RefSeq Protein:NP_112603","Re…	No	chr2	233271552	233275424	232406842	232410714
PA24728	248	437	ENSG00000163295	alkaline phosphatase, intestinal	ALPI	intestinal alkaline phosphatase	IAP	No	No	ALFRED:LO067579I,"Comparative Toxicogenomics Database:248","Ensembl:ENSG00000163295","GenAtlas:ALPI","GeneCard:ALPI","GO:GO:0000287","GO:GO:0004035","GO:GO:0008152","GO:GO:0008270","GO:GO:0016020","GO:GO:0016021","GO:GO:0016310","GO:GO:0016787","GO:GO:0048503","HGNC:437","HumanCyc Gene:HS08822","ModBase:P09923","MutDB:ALPI","NCBI Gene:248","OMIM:171740","RefSeq DNA:NT_005403","RefSeq Protein:NP_0…	No	chr2	233320833	233325455	232456112	232460745
PA134891785	80216	20917	ENSG00000073331	alpha kinase 1	ALPK1	alpha-kinase 1,"lymphocyte alpha-kinase"	FLJ22670,"KIAA1527","Lak"	No	No	ALFRED:LO026252R,"Ensembl:ENSG00000073331","GeneCard:ALPK1","HGNC:20917","HumanCyc Gene:HS01102","ModBase:Q96QP1","NCBI Gene:80216","OMIM:607347","RefSeq DNA:NT_016354","RefSeq Protein:NP_001095876","RefSeq Protein:NP_079420","RefSeq RNA:NM_001102406","RefSeq RNA:NM_025144","UniProtKB:Q96QP1"	No	chr4	113218480	113363774	112286420	112442618
PA134916108	115701	20565	ENSG00000198796	alpha kinase 2	ALPK2	alpha-kinase 2,"heart alpha-kinase"	HAK	No	No	ALFRED:LO020874V,"Ensembl:ENSG00000198796","GeneCard:ALPK2","HGNC:20565","ModBase:Q86TB3","NCBI Gene:115701","RefSeq DNA:NT_025028","RefSeq Protein:NP_443179","RefSeq RNA:NM_052947","UniProtKB:Q86TB3"	No	chr18	56148479	56296189	58481247	58629192
PA134921552	57538	17574	ENSG00000136383	alpha kinase 3	ALPK3	alpha-kinase 3,"muscle alpha-kinase","myocyte induction differentiation originator"	KIAA1330,"MAK","Midori"	No	No	ALFRED:LO064976G,"Ensembl:ENSG00000136383","GeneCard:ALPK3","HGNC:17574","HumanCyc Gene:HS06156","ModBase:Q96L96","NCBI Gene:57538","RefSeq DNA:NT_010274","RefSeq Protein:NP_065829","RefSeq RNA:NM_020778","UniProtKB:Q96L96"	No	chr15	85359911	85416713	84816631	84873482
PA24729	249	438	ENSG00000162551	alkaline phosphatase, biomineralization associated	ALPL	alkaline phosphatase, liver/bone/kidney,"tissue non-specific alkaline phosphatase"	HOPS,"TNALP","TNAP","TNSALP"	No	No	ALFRED:LO003024J,"Comparative Toxicogenomics Database:249","Ensembl:ENSG00000162551","GenAtlas:ALPL","GeneCard:ALPL","GO:GO:0000287","GO:GO:0001503","GO:GO:0004035","GO:GO:0008152","GO:GO:0008270","GO:GO:0016020","GO:GO:0016021","GO:GO:0016787","GO:GO:0048503","HGNC:438","HumanCyc Gene:HS08691","ModBase:Q6NZI8","MutDB:ALPL","NCBI Gene:249","OMIM:146300","OMIM:171760","OMIM:241500","OMIM:241510","…	No	chr1	21835475	21904905	21508982	21578412
PA24730	250	439	ENSG00000163283	alkaline phosphatase, placental	ALPP	Regan isozyme,"placental alkaline phosphatase"	PALP,"PLAP"	No	No	ALFRED:LO201992X,"Comparative Toxicogenomics Database:250","Ensembl:ENSG00000163283","GenAtlas:ALPP","GeneCard:ALPP","GO:GO:0000287","GO:GO:0004035","GO:GO:0008152","GO:GO:0008270","GO:GO:0016020","GO:GO:0016021","GO:GO:0016787","GO:GO:0048503","HGNC:439","HumanCyc Gene:HS08818","MutDB:ALPP","NCBI Gene:250","OMIM:171800","RefSeq DNA:NG_012189","RefSeq DNA:NT_005403","RefSeq Protein:NP_001623","Re…	No	chr2	233243348	233247599	232378534	232382889
PA38373	260330	14016		alkaline phosphatase, pseudogene	ALPPP			No	No	GenAtlas:ALPPP,"GeneCard:ALPPP","HGNC:14016","MutDB:ALPPP","NCBI Gene:260330"	No	chr2
PA24732	57679	443	ENSG00000003393,"ENSG00000248657"	alsin Rho guanine nucleotide exchange factor ALS2	ALS2	ALS2, alsin Rho guanine nucleotide exchange factor,"alsin","amyotrophic lateral sclerosis 2 (juvenile)"	ALS2CR6	No	No	ALFRED:LO010445O,"Comparative Toxicogenomics Database:57679","Ensembl:ENSG00000003393","Ensembl:ENSG00000248657","GenAtlas:ALS2","GeneCard:ALS2","GO:GO:0005087","GO:GO:0005089","GO:GO:0005622","GO:GO:0005769","GO:GO:0005829","GO:GO:0007032","GO:GO:0017112","GO:GO:0035023","GO:GO:0042598","HGNC:443","HumanCyc Gene:HS11992","ModBase:Q96Q42","MutDB:ALS2","NCBI Gene:57679","OMIM:205100","OMIM:606352"…	No	chr2	202564986	202645895	201700263	201781172
PA134949717	259173	20605	ENSG00000178038	ALS2 C-terminal like	ALS2CL		DKFZp686I0110,"FLJ36525","RN49018"	No	No	ALFRED:LO028712U,"Ensembl:ENSG00000178038","GeneCard:ALS2CL","GO:GO:0005089","GO:GO:0005622","GO:GO:0035023","HGNC:20605","ModBase:Q60I27","NCBI Gene:259173","OMIM:612402","RefSeq DNA:NT_022517","RefSeq Protein:NP_001177636","RefSeq Protein:NP_667340","RefSeq Protein:NP_877576","RefSeq RNA:NM_001190707","RefSeq RNA:NM_147129","RefSeq RNA:NM_182775","RefSeq RNA:NR_033815","UniProtKB:Q60I27","UniPr…	No	chr3	46710485	46735194	46668995	46693713
PA24750	253	444		amyotrophic lateral sclerosis 3 (autosomal dominant)	ALS3			No	No	Comparative Toxicogenomics Database:253,"GenAtlas:ALS3","GeneCard:ALS3","HGNC:444","MutDB:ALS3","NCBI Gene:253","OMIM:606640"	No	chr18
PA24752	255	446		amyotrophic lateral sclerosis 5	ALS5			No	No	Comparative Toxicogenomics Database:255,"GenAtlas:ALS5","GeneCard:ALS5","HGNC:446","MutDB:ALS5","NCBI Gene:255","OMIM:602099"	No	chr15
PA162376294	8092	1494	ENSG00000180318	ALX homeobox 1	ALX1		CART1	No	No	ALFRED:LO055831W,"Ensembl:ENSG00000180318","GeneCard:ALX1","GO:GO:0000122","GO:GO:0001502","GO:GO:0001843","GO:GO:0003700","GO:GO:0003714","GO:GO:0005515","GO:GO:0005634","GO:GO:0005667","GO:GO:0005730","GO:GO:0005794","GO:GO:0006355","GO:GO:0007275","GO:GO:0007420","GO:GO:0009952","GO:GO:0014031","GO:GO:0030326","GO:GO:0043565","GO:GO:0045944","GO:GO:0046982","GO:GO:0048704","GO:GO:0060021","HGN…	No	chr12	85673713	85695562	85280258	85301784
PA24754	257	449	ENSG00000156150	ALX homeobox 3	ALX3		FND	No	No	ALFRED:LO025726W,"Ensembl:ENSG00000156150","GenAtlas:ALX3","GeneCard:ALX3","GO:GO:0003700","GO:GO:0005634","GO:GO:0006355","GO:GO:0007275","GO:GO:0043565","HGNC:449","HumanCyc Gene:HS08102","ModBase:O95076","MutDB:ALX3","NCBI Gene:257","OMIM:136760","OMIM:606014","RefSeq DNA:NG_012039","RefSeq DNA:NT_032977","RefSeq Protein:NP_006483","RefSeq RNA:NM_006492","UCSC Genome Browser:NM_006492","UniPro…	No	chr1	110602997	110613322	110060375	110070700
PA24755	60529	450	ENSG00000052850	ALX homeobox 4	ALX4		FPP,"KIAA1788","PFM","PFM2"	No	No	ALFRED:LO040051K,"Comparative Toxicogenomics Database:60529","Ensembl:ENSG00000052850","GenAtlas:ALX4","GeneCard:ALX4","GO:GO:0001501","GO:GO:0003700","GO:GO:0005634","GO:GO:0006355","GO:GO:0007275","GO:GO:0043565","HGNC:450","HumanCyc Gene:HS00651","ModBase:Q9H161","MutDB:ALX4","NCBI Gene:60529","OMIM:168500","OMIM:605420","OMIM:609597","OMIM:613451","RefSeq DNA:NG_015809","RefSeq DNA:NT_009237"…	No	chr11	44282278	44331735	44260728	44310166
PA134925107	10189	19071	ENSG00000183684	Aly/REF export factor	ALYREF		ALY,"ALY/REF","BEF","REF","THOC4"	No	No	Ensembl:ENSG00000183684,"GeneCard:THOC4","GO:GO:0000166","GO:GO:0000398","GO:GO:0003723","GO:GO:0005634","GO:GO:0005681","GO:GO:0006406","GO:GO:0006457","GO:GO:0006810","GO:GO:0051082","HGNC:19071","ModBase:Q86V81","NCBI Gene:10189","OMIM:604171","RefSeq DNA:NT_010663","RefSeq Protein:NP_005773","RefSeq RNA:NM_005782","UniProtKB:Q86V81"	No	chr17	79845711	79849464	81887835	81891622
PA24757	23600	451	ENSG00000242110	alpha-methylacyl-CoA racemase	AMACR		P504S,"RACE"	No	No	ALFRED:LO014811P,"Comparative Toxicogenomics Database:23600","Ensembl:ENSG00000242110","GenAtlas:AMACR","GeneCard:AMACR","GO:GO:0005739","GO:GO:0005777","GO:GO:0008111","GO:GO:0008152","GO:GO:0016829","GO:GO:0016853","HGNC:451","HumanCyc Gene:HS01416","ModBase:Q9UHK6","MutDB:AMACR","NCBI Gene:23600","OMIM:214950","OMIM:604489","RefSeq DNA:NG_016211","RefSeq DNA:NT_006576","RefSeq Protein:NP_00116…	No	chr5	33987091	34008220	33986986	34008115
PA24758	258	452	ENSG00000178522	ameloblastin	AMBN	ameloblastin (enamel matrix protein),"enamel matrix protein"		No	No	ALFRED:LO237595F,"Ensembl:ENSG00000178522","GenAtlas:AMBN","GeneCard:AMBN","GO:GO:0005578","GO:GO:0030282","GO:GO:0030345","GO:GO:0042475","HGNC:452","HumanCyc Gene:HS11292","ModBase:Q9NP70","MutDB:AMBN","NCBI Gene:258","OMIM:601259","RefSeq DNA:NT_022778","RefSeq Protein:NP_057603","RefSeq RNA:NM_016519","UCSC Genome Browser:NM_016519","UniProtKB:Q546D7","UniProtKB:Q9NP70"	No	chr4	71457975	71473005	70592258	70607288
PA24759	259	453	ENSG00000106927	alpha-1-microglobulin/bikunin precursor	AMBP	bikunin,"complex-forming glycoprotein heterogeneous in charge","growth-inhibiting protein 19","inter-alpha-trypsin inhibitor light chain","protein HC","trypstatin","uristatin","uronic-acid-rich protein"	EDC1,"HCP","HI30","IATIL","ITI","ITIL","ITILC","UTI"	No	No	ALFRED:LO042868C,"Comparative Toxicogenomics Database:259","Ensembl:ENSG00000106927","GenAtlas:AMBP","GeneCard:AMBP","GO:GO:0005215","GO:GO:0005576","GO:GO:0005886","GO:GO:0006810","GO:GO:0007155","GO:GO:0007565","GO:GO:0018298","GO:GO:0019855","GO:GO:0019862","GO:GO:0020037","GO:GO:0030236","GO:GO:0030304","GO:GO:0030568","GO:GO:0042167","GO:GO:0042803","GO:GO:0046329","GO:GO:0046904","GO:GO:005…	No	chr9	116822407	116840752	114060127	114078472
PA162376307	55626	25990	ENSG00000110497	autophagy and beclin 1 regulator 1	AMBRA1	DDB1 and CUL4 associated factor 3,"WD repeat domain 94","autophagy/beclin-1 regulator 1"	DCAF3,"FLJ20294","KIAA1736","WDR94"	No	No	ALFRED:LO052644V,"Ensembl:ENSG00000110497","GeneCard:AMBRA1","GO:GO:0005737","GO:GO:0006914","GO:GO:0007275","GO:GO:0007399","GO:GO:0030154","GO:GO:0031410","HGNC:25990","HumanCyc Gene:HS03317","NCBI Gene:55626","OMIM:611359","RefSeq DNA:NT_009237","RefSeq Protein:NP_060219","RefSeq RNA:NM_017749","UniProtKB:Q9C0C7"	No	chr11	46417962	46615619	46396412	46594069
PA24762	261	456		arthrogryposis multiplex congenita, neurogenic	AMCN		AMC,"AMC1","AMCN1"	No	No	Comparative Toxicogenomics Database:261,"GenAtlas:AMCN","GeneCard:AMCN","HGNC:456","MutDB:AMCN","NCBI Gene:261","OMIM:208100"	No	chr5
PA24763	262	457	ENSG00000123505	adenosylmethionine decarboxylase 1	AMD1		SAMDC	No	No	ALFRED:LO318567E,"Comparative Toxicogenomics Database:262","Ensembl:ENSG00000123505","GenAtlas:AMD1","GeneCard:AMD1","GO:GO:0004014","GO:GO:0006597","GO:GO:0008295","GO:GO:0008372","GO:GO:0016829","HGNC:457","HumanCyc Gene:HS04667","ModBase:P17707","MutDB:AMD1","NCBI Gene:262","OMIM:180980","RefSeq DNA:NT_025741","RefSeq Protein:NP_001028231","RefSeq Protein:NP_001625","RefSeq RNA:NM_001033059","…	No	chr6	111135823	111216916	110814621	110895713
PA143485297	144193	28577	ENSG00000139344	amidohydrolase domain containing 1	AMDHD1		MGC35366	No	No	ALFRED:LO024978E,"Comparative Toxicogenomics Database:144193","Ensembl:ENSG00000139344","GeneCard:AMDHD1","HGNC:28577","HumanCyc Gene:HS06611","ModBase:Q96NU7","NCBI Gene:144193","RefSeq DNA:NT_029419","RefSeq Protein:NP_689648","RefSeq RNA:NM_152435","UniProtKB:B3KVC5","UniProtKB:Q96NU7"	No	chr12	96337071	96362370	95943293	95968592
PA143485298	51005	24262	ENSG00000162066	amidohydrolase domain containing 2	AMDHD2	N-acetylglucosamine-6-phosphate deacetylase	CGI-14	No	No	Comparative Toxicogenomics Database:51005,"Ensembl:ENSG00000162066","GeneCard:AMDHD2","GO:GO:0006044","GO:GO:0008448","HGNC:24262","HumanCyc Gene:HS08639","NCBI Gene:51005","RefSeq DNA:NT_010393","RefSeq Protein:NP_001139287","RefSeq Protein:NP_057028","RefSeq RNA:NM_001145815","RefSeq RNA:NM_015944","UniProtKB:Q9Y303"	No	chr16	2570363	2580955	2520351	2531414
PA24765	263	460		adenosylmethionine decarboxylase pseudogene 1	AMDP1		AMDPX,"AMDPY"	No	No	GenAtlas:AMDP1,"GeneCard:AMDP1","HGNC:460","MutDB:AMDP1","NCBI Gene:263","RefSeq DNA:NG_001073","RefSeq DNA:NT_167198","RefSeq DNA:NT_167206"	No	chrX	155057756	155059324	155828096	155829827
PA24766	265	461	ENSG00000125363	amelogenin X-linked	AMELX	amelogenesis imperfecta 1,"amelogenin, X-linked"	AIH1,"AMG"	No	No	ALFRED:LO218588G,"Comparative Toxicogenomics Database:265","Ensembl:ENSG00000125363","GenAtlas:AMELX","GeneCard:AMELX","GO:GO:0005578","GO:GO:0007275","GO:GO:0030282","GO:GO:0030345","GO:GO:0042476","HGNC:461","HumanCyc Gene:HS04876","ModBase:Q99217","MutDB:AMELX","NCBI Gene:265","OMIM:300391","OMIM:301200","RefSeq DNA:NG_012040","RefSeq DNA:NT_167197","RefSeq Protein:NP_001133","RefSeq Protein:N…	No	chrX	11311533	11318881	11293413	11300761
PA24767	266	462	ENSG00000099721	amelogenin Y-linked	AMELY	amelogenin, Y-linked	AMGL	No	No	Ensembl:ENSG00000099721,"GenAtlas:AMELY","GeneCard:AMELY","GO:GO:0001503","GO:GO:0005578","GO:GO:0007275","HGNC:462","HumanCyc Gene:HS01903","MutDB:AMELY","NCBI Gene:266","OMIM:410000","RefSeq DNA:NG_008011","RefSeq DNA:NT_011896","RefSeq Protein:NP_001134","RefSeq RNA:NM_001143","UCSC Genome Browser:NM_001143","UniProtKB:Q99218"	No	chrY	6733959	6742068	6865918	6874056
PA145148904	139285	26837	ENSG00000184675	APC membrane recruitment protein 1	AMER1	Wilms Tumor on the X,"adenomatous polyposis coli membrane recruitment 1"	FAM123B,"FLJ39827","RP11-403E24.2","WTX"	No	No	Ensembl:ENSG00000184675,"GeneCard:FAM123B","HGNC:26837","ModBase:Q5JTC6","NCBI Gene:139285","OMIM:300373","OMIM:300647","RefSeq DNA:NG_021345","RefSeq DNA:NT_011669","RefSeq Protein:NP_689637","RefSeq RNA:NM_152424","UniProtKB:Q5JTC6"	No	chrX	63404997	63425624	64185117	64205744
PA145148898	219287	26360	ENSG00000165566	APC membrane recruitment protein 2	AMER2		FAM123A,"FLJ25477"	No	No	ALFRED:LO217411Q,"Ensembl:ENSG00000165566","GeneCard:FAM123A","HGNC:26360","HumanCyc Gene:HS15340","NCBI Gene:219287","RefSeq DNA:NT_024524","RefSeq Protein:NP_689917","RefSeq Protein:NP_954589","RefSeq RNA:NM_152704","RefSeq RNA:NM_199138","UniProtKB:Q8N7J2"	No	chr13	25735817	25746426	25161679	25172456
PA162385791	205147	26771	ENSG00000178171	APC membrane recruitment protein 3	AMER3		FAM123C,"FLJ38377"	No	No	ALFRED:LO061998H,"Ensembl:ENSG00000178171","GeneCard:FAM123C","HGNC:26771","HumanCyc Gene:HS17007","NCBI Gene:205147","RefSeq DNA:NT_022135","RefSeq Protein:NP_001098663","RefSeq Protein:NP_001098664","RefSeq Protein:NP_001098665","RefSeq Protein:NP_689911","RefSeq RNA:NM_001105193","RefSeq RNA:NM_001105194","RefSeq RNA:NM_001105195","RefSeq RNA:NM_152698","UniProtKB:Q8N944"	No	chr2	131513077	131525707	130754475	130768134
PA24768	267	463	ENSG00000159461	autocrine motility factor receptor	AMFR	autocrine motility factor receptor, E3 ubiquitin protein ligase	RNF45,"gp78"	No	No	ALFRED:LO090443U,"Ensembl:ENSG00000159461","GenAtlas:AMFR","GeneCard:AMFR","GO:GO:0004842","GO:GO:0004872","GO:GO:0005515","GO:GO:0005783","GO:GO:0006512","GO:GO:0006928","GO:GO:0007165","GO:GO:0008270","GO:GO:0016020","GO:GO:0016021","GO:GO:0016874","GO:GO:0030176","GO:GO:0030433","GO:GO:0046872","HGNC:463","HumanCyc Gene:HS08406","ModBase:Q9UKV5","MutDB:AMFR","NCBI Gene:267","OMIM:603243","RefS…	No	chr16	56395364	56459450	56361452	56425538
PA24769	268	464	ENSG00000104899	anti-Mullerian hormone	AMH		MIS	No	No	Comparative Toxicogenomics Database:268,"Ensembl:ENSG00000104899","GenAtlas:AMH","GeneCard:AMH","GO:GO:0001880","GO:GO:0005179","GO:GO:0005576","GO:GO:0005615","GO:GO:0007267","GO:GO:0007506","GO:GO:0007530","GO:GO:0007548","GO:GO:0008083","HGNC:464","HumanCyc Gene:HS02649","MutDB:AMH","NCBI Gene:268","OMIM:261550","OMIM:600957","RefSeq DNA:NG_012190","RefSeq DNA:NT_011255","RefSeq Protein:NP_000…	No	chr19	2249113	2252072	2249114	2252073
PA24770	269	465	ENSG00000135409	anti-Mullerian hormone receptor type 2	AMHR2	Muellerian inhibiting substance type II receptor,"anti-Mullerian hormone receptor, type II"	MISR2,"MISRII"	No	Yes	ALFRED:LO058423W,"Comparative Toxicogenomics Database:269","Ensembl:ENSG00000135409","GenAtlas:AMHR2","GeneCard:AMHR2","GO:GO:0000166","GO:GO:0000287","GO:GO:0001880","GO:GO:0004672","GO:GO:0004674","GO:GO:0004872","GO:GO:0005071","GO:GO:0005524","GO:GO:0006468","GO:GO:0007165","GO:GO:0007530","GO:GO:0007548","GO:GO:0016020","GO:GO:0016021","GO:GO:0016740","GO:GO:0030145","GO:GO:0042562","HGNC:46…	No	chr12	53817594	53825439	53423855	53431672
PA142672625	57463	20824	ENSG00000181754	adhesion molecule with Ig like domain 1	AMIGO1	adhesion molecule with Ig-like domain 1,"amphoterin-induced gene and open reading frame"	AMIGO,"KIAA1163"	No	No	ALFRED:LO017488C,"Comparative Toxicogenomics Database:57463","Ensembl:ENSG00000181754","GeneCard:AMIGO1","GO:GO:0005515","GO:GO:0005887","GO:GO:0007155","GO:GO:0007156","GO:GO:0007157","GO:GO:0007399","GO:GO:0007413","GO:GO:0016020","GO:GO:0030154","GO:GO:0042552","GO:GO:0050772","HGNC:20824","ModBase:Q86WK6","NCBI Gene:57463","RefSeq DNA:NT_032977","RefSeq Protein:NP_065754","RefSeq RNA:NM_02070…	No	chr1	110049446	110052336	109504178	109509742
PA142672626	347902	24073	ENSG00000139211	adhesion molecule with Ig like domain 2	AMIGO2	adhesion molecule with Ig-like domain 2,"amphoterin-induced gene and open reading frame 2"	ALI1,"DEGA"	No	No	ALFRED:LO334970A,"Comparative Toxicogenomics Database:347902","Ensembl:ENSG00000139211","GeneCard:AMIGO2","GO:GO:0005515","GO:GO:0005887","GO:GO:0007155","GO:GO:0007156","GO:GO:0007157","GO:GO:0016020","GO:GO:0043069","HGNC:24073","ModBase:Q86SJ2","NCBI Gene:347902","RefSeq DNA:NT_029419","RefSeq Protein:NP_001137140","RefSeq Protein:NP_862830","RefSeq RNA:NM_001143668","RefSeq RNA:NM_181847","Un…	No	chr12	47469490	47473734	47075707	47080826
PA142672627	386724	24075	ENSG00000176020	adhesion molecule with Ig like domain 3	AMIGO3	adhesion molecule with Ig-like domain 3,"amphoterin-induced gene and open reading frame 3"		No	No	Comparative Toxicogenomics Database:386724,"Ensembl:ENSG00000176020","GeneCard:AMIGO3","GO:GO:0005515","GO:GO:0007155","GO:GO:0007157","GO:GO:0016020","GO:GO:0016021","HGNC:24075","ModBase:Q86WK7","NCBI Gene:386724","RefSeq DNA:NT_022517","RefSeq Protein:NP_942015","RefSeq RNA:NM_198722","UniProtKB:Q86WK7"	No	chr3	49754267	49757238	49716834	49719805
PA24771	9163	466		acute myeloid leukemia chromosome region 2	AMLCR2			No	No	Comparative Toxicogenomics Database:9163,"GenAtlas:AMLCR2","GeneCard:AMLCR2","HGNC:466","MutDB:AMLCR2","NCBI Gene:9163","OMIM:601626","OMIM:602439"	No	chr16
PA24772	9949	467	ENSG00000101935	Alport syndrome, mental retardation, midface hypoplasia and elliptocytosis chromosomal region gene 1	AMMECR1			No	No	ALFRED:LO081628Z,"Comparative Toxicogenomics Database:9949","Ensembl:ENSG00000101935","GenAtlas:AMMECR1","GeneCard:AMMECR1","GO:GO:0000004","GO:GO:0005554","GO:GO:0008372","HGNC:467","HumanCyc Gene:HS02320","ModBase:Q9Y4X0","MutDB:AMMECR1","NCBI Gene:9949","OMIM:300194","OMIM:300195","RefSeq DNA:NG_016469","RefSeq DNA:NT_011651","RefSeq Protein:NP_001020751","RefSeq Protein:NP_001165160","RefSeq …	No	chrX	109437414	109683461	110194186	110440233
PA162376350	83607	28658	ENSG00000144233	AMMECR1 like	AMMECR1L	AMMECR1-like	MGC4268	No	No	ALFRED:LO114711P,"Ensembl:ENSG00000144233","GeneCard:AMMECR1L","HGNC:28658","ModBase:Q6DCA0","NCBI Gene:83607","RefSeq DNA:NT_022135","RefSeq Protein:NP_001186069","RefSeq Protein:NP_113633","RefSeq RNA:NM_001199140","RefSeq RNA:NM_031445","UniProtKB:Q6DCA0"	No	chr2	128619204	128643635	127861630	127886408
PA134962814	81693	14604	ENSG00000166126	amnion associated transmembrane protein	AMN		amnionless	No	No	ALFRED:LO074988K,"Comparative Toxicogenomics Database:81693","Ensembl:ENSG00000166126","GeneCard:AMN","GO:GO:0007275","GO:GO:0016020","GO:GO:0016021","HGNC:14604","HumanCyc Gene:HS15405","NCBI Gene:81693","OMIM:261100","OMIM:605799","RefSeq DNA:NG_008276","RefSeq DNA:NT_026437","RefSeq Protein:NP_112205","RefSeq RNA:NM_030943","UniProtKB:Q9BXJ7"	No	chr14	103388993	103397179	102922430	102930842
PA162376371	196394	27281	ENSG00000151743	antagonist of mitotic exit network 1 homolog	AMN1	antagonist of mitotic exit network 1 homolog (S. cerevisiae)		No	No	ALFRED:LO038145V,"Ensembl:ENSG00000151743","GeneCard:AMN1","HGNC:27281","NCBI Gene:196394","RefSeq DNA:NT_009714","RefSeq Protein:NP_001106873","RefSeq RNA:NM_001113402","RefSeq RNA:NR_004854","UniProtKB:Q8IY45"	No	chr12	31824071	31882108	31671137	31729178
PA24773	154796	17810	ENSG00000126016	angiomotin	AMOT		KIAA1071	No	No	ALFRED:LO024490T,"Comparative Toxicogenomics Database:154796","Ensembl:ENSG00000126016","GenAtlas:AMOT","GeneCard:AMOT","GO:GO:0005884","GO:GO:0030027","GO:GO:0030036","GO:GO:0031410","GO:GO:0043532","GO:GO:0043536","GO:GO:0045766","HGNC:17810","HumanCyc Gene:HS13195","MutDB:AMOT","NCBI Gene:154796","OMIM:300410","RefSeq DNA:NG_012628","RefSeq DNA:NT_011651","RefSeq Protein:NP_001106962","RefSeq …	No	chrX	112018105	112084136	112774877	112840946
PA24774	154810	17811	ENSG00000166025	angiomotin like 1	AMOTL1	junction-enriched and associated protein	JEAP	No	No	ALFRED:LO005657X,"Ensembl:ENSG00000166025","GenAtlas:AMOTL1","GeneCard:AMOTL1","GO:GO:0005923","GO:GO:0042802","HGNC:17811","HumanCyc Gene:HS15396","ModBase:Q8IY63","MutDB:AMOTL1","NCBI Gene:154810","RefSeq DNA:NT_167190","RefSeq Protein:NP_570899","RefSeq RNA:NM_130847","UCSC Genome Browser:NM_130847","UniProtKB:Q8IY63"	No	chr11	94439602	94609918	94706418	94876753
PA24775	51421	17812	ENSG00000114019	angiomotin like 2	AMOTL2	Leman coiled-coil protein,"angiomotin-like protein 2"	LCCP	No	No	ALFRED:LO040500J,"Comparative Toxicogenomics Database:51421","Ensembl:ENSG00000114019","GenAtlas:AMOTL2","GeneCard:AMOTL2","HGNC:17812","HumanCyc Gene:HS12808","MutDB:AMOTL2","NCBI Gene:51421","RefSeq DNA:NT_005612","RefSeq Protein:NP_057285","RefSeq RNA:NM_016201","UCSC Genome Browser:NM_016201","UniProtKB:Q9Y2J4"	No	chr3	134074187	134094321	134355345	134375417
PA24776	270	468	ENSG00000116748	adenosine monophosphate deaminase 1	AMPD1	AMPD isoform M,"skeletal muscle AMPD"	MAD,"MADA"	No	Yes	ALFRED:LO079503Y,"Comparative Toxicogenomics Database:270","Ensembl:ENSG00000116748","GenAtlas:AMPD1","GeneCard:AMPD1","GO:GO:0003876","GO:GO:0009117","GO:GO:0009168","GO:GO:0016787","HGNC:468","HumanCyc Gene:HS04046","ModBase:P23109","MutDB:AMPD1","NCBI Gene:270","OMIM:102770","RefSeq DNA:NG_008012","RefSeq DNA:NT_032977","RefSeq Protein:NP_000027","RefSeq Protein:NP_001166097","RefSeq RNA:NM_00…	No	chr1	115215719	115238239	114673098	114695618
PA24777	271	469	ENSG00000116337	adenosine monophosphate deaminase 2	AMPD2	AMPD isoform L	SPG63	No	No	ALFRED:LO186245A,"Comparative Toxicogenomics Database:271","Ensembl:ENSG00000116337","GenAtlas:AMPD2","GeneCard:AMPD2","GO:GO:0003876","GO:GO:0006163","GO:GO:0008372","GO:GO:0009168","GO:GO:0016787","HGNC:469","HumanCyc Gene:HS04008","ModBase:Q9UDX8","MutDB:AMPD2","NCBI Gene:271","OMIM:102771","RefSeq DNA:NT_032977","RefSeq Protein:NP_004028","RefSeq Protein:NP_631895","RefSeq Protein:NP_981949",…	No	chr1	110162435	110174677	109619813	109632055
PA24778	272	470	ENSG00000133805	adenosine monophosphate deaminase 3	AMPD3	erythrocyte-specific AMP deaminase		No	No	ALFRED:LO013444Q,"Comparative Toxicogenomics Database:272","Ensembl:ENSG00000133805","GenAtlas:AMPD3","GeneCard:AMPD3","GO:GO:0003876","GO:GO:0006196","GO:GO:0009117","GO:GO:0009168","GO:GO:0016787","HGNC:470","HumanCyc Gene:HS05789","ModBase:Q01432","MutDB:AMPD3","NCBI Gene:272","OMIM:102772","OMIM:612874","RefSeq DNA:NG_012041","RefSeq DNA:NT_009237","RefSeq Protein:NP_000471","RefSeq Protein:N…	No	chr11	10471846	10529126	10450321	10507579
PA24779	273	471	ENSG00000078053	amphiphysin	AMPH			No	Yes	ALFRED:LO020058P,"Comparative Toxicogenomics Database:273","Ensembl:ENSG00000078053","GenAtlas:AMPH","GeneCard:AMPH","GO:GO:0005515","GO:GO:0005737","GO:GO:0006897","GO:GO:0007268","GO:GO:0008021","GO:GO:0015629","HGNC:471","HumanCyc Gene:HS01267","ModBase:P49418","MutDB:AMPH","NCBI Gene:273","OMIM:600418","RefSeq DNA:NT_007819","RefSeq DNA:NT_079592","RefSeq Protein:NP_001626","RefSeq Protein:NP…	No	chr7	38423297	38671167	38383694	38631567
PA24780	275	473	ENSG00000145020	aminomethyltransferase	AMT	glycine cleavage system protein T	GCST,"NKH"	No	No	Comparative Toxicogenomics Database:275,"Ensembl:ENSG00000145020","GenAtlas:AMT","GeneCard:AMT","GO:GO:0004047","GO:GO:0005737","GO:GO:0005739","GO:GO:0005960","GO:GO:0006546","GO:GO:0008483","GO:GO:0016740","HGNC:473","HumanCyc Gene:HS07223","ModBase:P48728","MutDB:AMT","NCBI Gene:275","OMIM:238310","OMIM:605899","RefSeq DNA:NG_015986","RefSeq DNA:NT_022517","RefSeq Protein:NP_000472","RefSeq Pr…	No	chr3	49454211	49460111	49416778	49422678
PA162376390	401138	33188	ENSG00000187689	amelotin	AMTN		RSTI689,"UNQ689"	No	No	ALFRED:LO222002I,"Ensembl:ENSG00000187689","GeneCard:AMTN","GO:GO:0001503","GO:GO:0005515","GO:GO:0005576","GO:GO:0005578","GO:GO:0005605","GO:GO:0005911","GO:GO:0007155","GO:GO:0042475","HGNC:33188","ModBase:Q6UX39","NCBI Gene:401138","OMIM:610912","RefSeq DNA:NT_022778","RefSeq Protein:NP_997722","RefSeq RNA:NM_212557","UniProtKB:Q6UX39"	No	chr4	71384298	71398460	70518572	70532743
PA24781	276	474	ENSG00000174876,"ENSG00000187733","ENSG00000237763"	amylase alpha 1A (salivary)	AMY1A	amylase, alpha 1A (salivary)	AMY1	No	No	Comparative Toxicogenomics Database:276,"Ensembl:ENSG00000174876","Ensembl:ENSG00000187733","Ensembl:ENSG00000237763","GenAtlas:AMY1A","GeneCard:AMY1A","GO:GO:0003824","GO:GO:0004556","GO:GO:0005509","GO:GO:0005515","GO:GO:0005615","GO:GO:0005975","GO:GO:0007586","GO:GO:0016798","GO:GO:0031404","GO:GO:0043169","HGNC:474","HumanCyc Gene:HS10839","HumanCyc Gene:HS10840","MutDB:AMY1A","NCBI Gene:276…	No	chr1	104193695	104207174	103655519	103664551
PA24782	277	475	ENSG00000174876,"ENSG00000187733","ENSG00000237763"	amylase alpha 1B (salivary)	AMY1B	amylase, alpha 1B (salivary)	AMY1	No	No	Ensembl:ENSG00000174876,"Ensembl:ENSG00000187733","Ensembl:ENSG00000237763","GenAtlas:AMY1B","GeneCard:AMY1B","HGNC:475","MutDB:AMY1B","NCBI Gene:277","OMIM:104701","RefSeq DNA:NG_004750","RefSeq DNA:NT_032977","RefSeq Protein:NP_001008219","RefSeq RNA:NM_001008218"	No	chr1	104230039	104243519	103687415	103696452
PA24783	278	476	ENSG00000174876,"ENSG00000187733","ENSG00000237763"	amylase alpha 1C (salivary)	AMY1C	amylase, alpha 1C (salivary)	AMY1	No	No	Ensembl:ENSG00000174876,"Ensembl:ENSG00000187733","Ensembl:ENSG00000237763","GenAtlas:AMY1C","GeneCard:AMY1C","HGNC:476","MutDB:AMY1C","NCBI Gene:278","OMIM:104702","RefSeq DNA:NG_004750","RefSeq DNA:NT_032977","RefSeq Protein:NP_001008220","RefSeq RNA:NM_001008219","UniProtKB:P04745"	No	chr1	104287833	104301312	103745430	103758692
PA24784	279	477	ENSG00000243480	amylase alpha 2A (pancreatic)	AMY2A	amylase, alpha 2A (pancreatic)	AMY2	No	No	Comparative Toxicogenomics Database:279,"Ensembl:ENSG00000243480","GenAtlas:AMY2A","GeneCard:AMY2A","GO:GO:0003824","GO:GO:0004556","GO:GO:0005509","GO:GO:0005615","GO:GO:0005975","GO:GO:0016798","GO:GO:0031404","GO:GO:0043169","HGNC:477","HumanCyc Gene:HS10841","ModBase:P04746","MutDB:AMY2A","NCBI Gene:279","OMIM:104650","RefSeq DNA:NG_004750","RefSeq DNA:NT_032977","RefSeq Protein:NP_000690","R…	No	chr1	104159999	104168400	103617332	103625780
PA24785	280	478	ENSG00000240038	amylase alpha 2B (pancreatic)	AMY2B	amylase, alpha 2B (pancreatic)	AMY2	No	No	ALFRED:LO071812T,"Comparative Toxicogenomics Database:280","Ensembl:ENSG00000240038","GenAtlas:AMY2B","GeneCard:AMY2B","GO:GO:0004556","GO:GO:0005509","GO:GO:0005615","GO:GO:0005975","GO:GO:0007586","GO:GO:0016798","GO:GO:0031404","HGNC:478","HumanCyc Gene:HS00645","ModBase:P19961","MutDB:AMY2B","NCBI Gene:280","OMIM:104660","RefSeq DNA:NG_004750","RefSeq DNA:NT_032977","RefSeq Protein:NP_066188"…	No	chr1	104095894	104122156	103554644	103579534
PA24786	281	479		amylase, alpha pseudogene 1	AMYP1			No	No	GenAtlas:AMYP1,"GeneCard:AMYP1","HGNC:479","MutDB:AMYP1","NCBI Gene:281","RefSeq DNA:NG_004750","RefSeq DNA:NT_032977"	No	chr1	104256342	104262511	103713720	103719905
PA162376413	155185	22231	ENSG00000174945	archaelysin family metallopeptidase 1	AMZ1	archaemetzincin-1	KIAA1950	No	No	ALFRED:LO023867A,"Ensembl:ENSG00000174945","GeneCard:AMZ1","GO:GO:0006508","GO:GO:0008233","GO:GO:0008237","GO:GO:0008270","GO:GO:0046872","HGNC:22231","ModBase:Q400G9","NCBI Gene:155185","RefSeq DNA:NT_007819","RefSeq DNA:NT_079592","RefSeq Protein:NP_597720","RefSeq RNA:NM_133463","UniProtKB:A4D202","UniProtKB:Q400G9"	No	chr7	2719163	2755069	2679522	2767486
PA162376414	51321	28041	ENSG00000196704	archaelysin family metallopeptidase 2	AMZ2	archaemetzincin-2		No	No	ALFRED:LO066215U,"Ensembl:ENSG00000196704","GeneCard:AMZ2","GO:GO:0006508","GO:GO:0008233","GO:GO:0008237","GO:GO:0008270","GO:GO:0046872","HGNC:28041","NCBI Gene:51321","RefSeq DNA:NT_010783","RefSeq Protein:NP_001028741","RefSeq Protein:NP_001028742","RefSeq Protein:NP_001028743","RefSeq Protein:NP_001028744","RefSeq Protein:NP_001028746","RefSeq Protein:NP_057711","RefSeq RNA:NM_001033569","Re…	No	chr17	66202127	66253305	68205486	68257164
PA134907013	64682	19988	ENSG00000153107	anaphase promoting complex subunit 1	ANAPC1		APC1,"MCPR","TSG24"	No	No	ALFRED:LO007787D,"Comparative Toxicogenomics Database:64682","Ensembl:ENSG00000153107","GeneCard:ANAPC1","GO:GO:0000074","GO:GO:0006512","GO:GO:0007049","GO:GO:0007067","GO:GO:0051301","HGNC:19988","HumanCyc Gene:HS14456","ModBase:Q9H1A4","NCBI Gene:64682","OMIM:608473","RefSeq DNA:NT_022135","RefSeq Protein:NP_073153","RefSeq RNA:NM_022662","UniProtKB:Q9H1A4"	No	chr2	112525214	112641765	111766147	111884196
PA134938672	10393	24077	ENSG00000164162	anaphase promoting complex subunit 10	ANAPC10		APC10,"DKFZP564L0562","DOC1"	No	No	Comparative Toxicogenomics Database:10393,"Ensembl:ENSG00000164162","GeneCard:ANAPC10","GO:GO:0000074","GO:GO:0000086","GO:GO:0000090","GO:GO:0004842","GO:GO:0005515","GO:GO:0005680","GO:GO:0006511","GO:GO:0007049","GO:GO:0030071","GO:GO:0051301","HGNC:24077","HumanCyc Gene:HS09028","ModBase:Q9UM13","NCBI Gene:10393","RefSeq DNA:NT_016354","RefSeq Protein:NP_055700","RefSeq RNA:NM_014885","UniPro…	No	chr4	145915727	146019693	144967117	145098541
PA24787	51529	14452	ENSG00000141552	anaphase promoting complex subunit 11	ANAPC11		APC11,"Apc11p","HSPC214","MGC882"	No	No	Comparative Toxicogenomics Database:51529,"Ensembl:ENSG00000141552","GenAtlas:ANAPC11","GeneCard:ANAPC11","GO:GO:0004842","GO:GO:0005515","GO:GO:0005634","GO:GO:0005680","GO:GO:0007049","GO:GO:0007067","GO:GO:0008270","GO:GO:0016567","GO:GO:0046872","GO:GO:0051301","HGNC:14452","HumanCyc Gene:HS13891","ModBase:Q9NYG5","MutDB:ANAPC11","NCBI Gene:51529","RefSeq DNA:NT_010663","RefSeq Protein:NP_001…	No	chr17	79849599	79858363	81890790	81900533
PA134949652	25847	24540	ENSG00000129055	anaphase promoting complex subunit 13	ANAPC13		APC13,"DKFZP566D193","SWM1"	No	No	ALFRED:LO342335U,"Comparative Toxicogenomics Database:25847","Ensembl:ENSG00000129055","GeneCard:ANAPC13","HGNC:24540","NCBI Gene:25847","RefSeq DNA:NT_005612","RefSeq Protein:NP_001229303","RefSeq Protein:NP_001229304","RefSeq Protein:NP_056206","RefSeq RNA:NM_001242374","RefSeq RNA:NM_001242375","RefSeq RNA:NM_015391","RefSeq RNA:NR_024400","RefSeq RNA:NR_024401","UniProtKB:A8K3Z6","UniProtKB:Q…	No	chr3	134196546	134204865	134477704	134486023
PA143485346	25906	24531	ENSG00000110200	anaphase promoting complex subunit 15	ANAPC15		APC15,"C11orf51","DKFZP564M082","HSPC020"	No	No	ALFRED:LO218390X,"Ensembl:ENSG00000110200","GeneCard:C11orf51","HGNC:24531","HumanCyc Gene:HS12717","ModBase:P60006","NCBI Gene:25906","RefSeq DNA:NT_167190","RefSeq Protein:NP_054761","RefSeq RNA:NM_014042","UniProtKB:P60006"	No	chr11	71820633	71823822	72106254	72112793
PA165548225	119504	26976	ENSG00000166295	anaphase promoting complex subunit 16	ANAPC16	centromere protein 27	APC16,"C10orf104","CENP-27","FLJ33728","bA570G20.3"	No	No	ALFRED:LO043184U,"Ensembl:ENSG00000166295","GeneCard:ANAPC16","HGNC:26976","HumanCyc Gene:HS15425","NCBI Gene:119504","OMIM:613427","RefSeq DNA:NT_008583","RefSeq DNA:NT_030059","RefSeq Protein:AAH09530","RefSeq Protein:ACD68153","RefSeq Protein:CAI15909","RefSeq Protein:EAW54448","RefSeq Protein:EAW54449","RefSeq Protein:EAW54450","RefSeq Protein:EAW54451","RefSeq Protein:NP_001229475","RefSeq P…	No	chr10	73975758	73995618	72216000	72235860
PA134884359	29882	19989	ENSG00000176248	anaphase promoting complex subunit 2	ANAPC2		APC2,"KIAA1406"	No	No	ALFRED:LO222404O,"Comparative Toxicogenomics Database:29882","Ensembl:ENSG00000176248","GeneCard:ANAPC2","GO:GO:0000079","GO:GO:0000080","GO:GO:0004842","GO:GO:0006511","GO:GO:0007049","GO:GO:0007067","GO:GO:0008054","GO:GO:0051301","HGNC:19989","HumanCyc Gene:HS11025","ModBase:Q9UJX6","NCBI Gene:29882","OMIM:606946","RefSeq DNA:NT_024000","RefSeq Protein:NP_037498","RefSeq RNA:NM_013366","UniPro…	No	chr9	140069236	140083057	137174784	137188605
PA134894250	29945	19990	ENSG00000053900	anaphase promoting complex subunit 4	ANAPC4		APC4	No	No	ALFRED:LO014423O,"Comparative Toxicogenomics Database:29945","Ensembl:ENSG00000053900","GeneCard:ANAPC4","GO:GO:0000074","GO:GO:0000086","GO:GO:0000090","GO:GO:0004842","GO:GO:0005680","GO:GO:0006511","GO:GO:0007049","GO:GO:0051301","HGNC:19990","HumanCyc Gene:HS00661","ModBase:Q9UJX5","NCBI Gene:29945","OMIM:606947","RefSeq DNA:NT_006316","RefSeq Protein:NP_037499","RefSeq RNA:NM_013367","UniPro…	No	chr4	25378848	25420120	25377226	25418498
PA24788	51433	15713	ENSG00000089053	anaphase promoting complex subunit 5	ANAPC5		APC5	No	No	ALFRED:LO027174V,"Comparative Toxicogenomics Database:51433","Ensembl:ENSG00000089053","GenAtlas:ANAPC5","GeneCard:ANAPC5","GO:GO:0000074","GO:GO:0000086","GO:GO:0000090","GO:GO:0004842","GO:GO:0005488","GO:GO:0005680","GO:GO:0006511","GO:GO:0007049","GO:GO:0051301","HGNC:15713","HumanCyc Gene:HS01628","ModBase:Q9UJX4","MutDB:ANAPC5","NCBI Gene:51433","OMIM:606948","RefSeq DNA:NT_009775","RefSeq …	No	chr12	121746048	121792012	121308245	121354209
PA134901290	51434	17380	ENSG00000196510	anaphase promoting complex subunit 7	ANAPC7		APC7	No	No	Comparative Toxicogenomics Database:51434,"Ensembl:ENSG00000196510","GeneCard:ANAPC7","GO:GO:0000074","GO:GO:0005488","GO:GO:0005680","GO:GO:0006512","GO:GO:0007049","GO:GO:0007067","GO:GO:0051301","HGNC:17380","ModBase:Q9UJX3","NCBI Gene:51434","OMIM:606949","RefSeq DNA:NT_009775","RefSeq Protein:NP_001131136","RefSeq Protein:NP_057322","RefSeq RNA:NM_001137664","RefSeq RNA:NM_016238","UniProtKB…	No	chr12	110810705	110841535	110372900	110403730
PA24789	282	482		Angelman syndrome chromosome region	ANCR			No	No	Comparative Toxicogenomics Database:282,"GenAtlas:ANCR","GeneCard:ANCR","HGNC:482","MutDB:ANCR","NCBI Gene:282","OMIM:105830"	No	chr15
PA24790	283	483	ENSG00000214274	angiogenin	ANG	angiogenin, ribonuclease, RNase A family, 5,"ribonuclease A family member 5"	RAA1,"RNASE5"	No	No	Comparative Toxicogenomics Database:283,"Ensembl:ENSG00000214274","GenAtlas:ANG","GeneCard:ANG","GO:GO:0001525","GO:GO:0001541","GO:GO:0001666","GO:GO:0001890","GO:GO:0001938","GO:GO:0003677","GO:GO:0003779","GO:GO:0004519","GO:GO:0004522","GO:GO:0004540","GO:GO:0005102","GO:GO:0005507","GO:GO:0005605","GO:GO:0005615","GO:GO:0005634","GO:GO:0005730","GO:GO:0006651","GO:GO:0007046","GO:GO:0007154"…	No	chr14	21152336	21162345	20684177	20694186
PA134982299	23357	19961	ENSG00000013523	angel homolog 1	ANGEL1	angel homolog 1 (Drosophila)	Ccr4e,"KIAA0759"	No	No	ALFRED:LO004951T,"Ensembl:ENSG00000013523","GeneCard:ANGEL1","HGNC:19961","HumanCyc Gene:HS12050","ModBase:Q9UNK9","NCBI Gene:23357","RefSeq DNA:NT_026437","RefSeq Protein:NP_056120","RefSeq RNA:NM_015305","UniProtKB:Q9UNK9"	No	chr14	77248076	77292606	76786473	76812947
PA142672620	90806	30534	ENSG00000174606	angel homolog 2	ANGEL2	angel homolog 2 (Drosophila)	Ccr4d,"FLJ12793","KIAA0759L"	No	No	ALFRED:LO062633U,"Comparative Toxicogenomics Database:90806","Ensembl:ENSG00000174606","GeneCard:ANGEL2","HGNC:30534","HumanCyc Gene:HS16372","ModBase:Q5VTE6","NCBI Gene:90806","RefSeq DNA:NT_167186","RefSeq Protein:NP_653168","RefSeq RNA:NM_144567","UniProtKB:Q5VTE6","UniProtKB:Q96AL9"	No	chr1	213165524	213189168	212992182	213015875
PA24791	284	484	ENSG00000154188	angiopoietin 1	ANGPT1		Ang1,"KIAA0003"	No	Yes	ALFRED:LO006836X,"Comparative Toxicogenomics Database:284","Ensembl:ENSG00000154188","GenAtlas:ANGPT1","GeneCard:ANGPT1","GO:GO:0001525","GO:GO:0005102","GO:GO:0007165","GO:GO:0030154","HGNC:484","HumanCyc Gene:HS07958","ModBase:Q15389","MutDB:ANGPT1","NCBI Gene:284","OMIM:601667","RefSeq DNA:NT_008046","RefSeq Protein:NP_001137","RefSeq Protein:NP_001186788","RefSeq RNA:NM_001146","RefSeq RNA:NM…	No	chr8	108261710	108510254	107249482	107498055
PA24792	285	485	ENSG00000091879	angiopoietin 2	ANGPT2		Ang2	No	Yes	ALFRED:LO017378A,"Comparative Toxicogenomics Database:285","Ensembl:ENSG00000091879","GenAtlas:ANGPT2","GeneCard:ANGPT2","GO:GO:0001525","GO:GO:0005102","GO:GO:0005615","GO:GO:0007165","GO:GO:0030154","HGNC:485","HumanCyc Gene:HS01748","ModBase:O15123","MutDB:ANGPT2","NCBI Gene:285","OMIM:601922","RefSeq DNA:NT_023736","RefSeq Protein:NP_001112359","RefSeq Protein:NP_001112360","RefSeq Protein:NP…	No	chr8	6357172	6420784	6499651	6563420
PA24793	51378	487	ENSG00000101280	angiopoietin 4	ANGPT4			No	No	ALFRED:LO020202G,"Ensembl:ENSG00000101280","GenAtlas:ANGPT4","GeneCard:ANGPT4","GO:GO:0000004","GO:GO:0030297","HGNC:487","HumanCyc Gene:HS02231","ModBase:Q9Y264","MutDB:ANGPT4","NCBI Gene:51378","OMIM:603705","RefSeq DNA:NT_011387","RefSeq Protein:NP_057069","RefSeq RNA:NM_015985","UCSC Genome Browser:NM_015985","UniProtKB:Q9Y264"	No	chr20	852763	896977	869899	916367
[truncated: 26,073 more rows]
