# Supplementary material for: Path4Drug: Data Science Workflow for Identification of Tissue-Specific Biological Pathways Modulated by Toxic Drugs
Source: Front Pharmacol. 2021 Oct 14;12:708296. doi: 10.3389/fphar.2021.708296 (PMC8551608; doi:10.3389/fphar.2021.708296)
Supplement: Supplementary file 1 [file DataSheet1.ZIP › 708296_supplementary_material_UPDATED/workflow_files/P1-03-TTD_crossmatching.txt]

D00AEQ	TTDDRUID	D00AEQ
D00AEQ	DRUGNAME	Hydroxyprogesterone
D00AEQ	D_FOMULA	C27H40O4
D00AEQ	PUBCHCID	169870
D00AEQ	PUBCHSID	10348; 80880; 855528; 7848012; 10257140; 12209772; 15007174; 24895697; 46243005; 49834232; 53788881; 56424128; 57351759; 75144784; 81093219; 87571349; 90473603; 93576739; 103770831; 103823738; 113466682; 117622268; 124576771; 124799532; 124886752; 127764370; 131321883; 131549786; 134976956; 137124474; 143449668; 144207051; 144212650; 160843844; 162092117; 163270260; 164788675; 170465210; 17452997…
D00AEQ	SUPDRATC	G03DA03
D00AEV	TTDDRUID	D00AEV
D00AEV	DRUGNAME	Oxothiazolidine carboxylate
D00ALE	TTDDRUID	D00ALE
D00ALE	DRUGNAME	H1N1 pandemic influenza vaccine
D00AMQ	TTDDRUID	D00AMQ
D00AMQ	DRUGNAME	Ethanol
D00AMQ	CASNUMBE	CAS 64-17-5
D00AMQ	D_FOMULA	C2H6O
D00AMQ	PUBCHCID	702
D00AMQ	PUBCHSID	2694; 3752; 122577; 588484; 601786; 825155; 827842; 841053; 3137603; 7344411; 7847136; 7887325; 7887328; 7889563; 7889631; 7979196; 8145680; 8150751; 10531509; 14709184; 15170309; 17389892; 24439064; 24845303; 24845391; 24845392; 24845393; 24845394; 24845395; 24845396; 24845397; 24845398; 24845399; 24845400; 24845401; 24845402; 24845403; 24845404; 24845405; 24845406; 24845407; 24845408; 24851272;…
D00AMQ	CHEBI_ID	ChEBI:16236
D00AMQ	SUPDRATC	D08AX08; V03AB16; V03AZ01
D00AMQ	SUPDRCAS	cas=000051412
D00AOJ	TTDDRUID	D00AOJ
D00AOJ	DRUGNAME	Docosanol
D00AOJ	CASNUMBE	CAS 30303-65-2
D00AOJ	D_FOMULA	C22H46O
D00AOJ	PUBCHCID	12620
D00AOJ	PUBCHSID	74102; 588002; 616715; 3137145; 4438509; 7850367; 8147876; 8159457; 10532037; 12014691; 14801707; 17397968;24850264; 24867521; 29215292; 29215293; 29280827; 39906031; 46508049; 48417683; 49834540; 49964430; 50064663; 51072445; 57327731; 57392285; 77913665; 85084045; 87567551; 92297716; 92308152; 92717789;103770436; 104253273; 104329499; 117427434; 117620019; 118308991; 121400730; 124757395; 12489…
D00AOJ	CHEBI_ID	ChEBI:31000
D00AOJ	SUPDRATC	D06BB11
D00AOJ	SUPDRCAS	cas=000661198
D00ASJ	TTDDRUID	D00ASJ
D00ASJ	DRUGNAME	Typherix
D00AWT	TTDDRUID	D00AWT
D00AWT	DRUGNAME	Propericiazine
D00AWT	CASNUMBE	CAS 2622-26-6
D00AWT	D_FOMULA	C21H23N3OS
D00AWT	PUBCHCID	4747
D00AWT	PUBCHSID	7703132; 7848548; 7980281; 8150082; 8152913; 10516133; 11336049; 11361288; 11364508; 11367070; 11369632; 11371656; 11373958; 11377794; 11462260; 11485343; 11489420; 11490564; 11492025; 11495428; 14803709; 26612557; 26680430; 26748871; 26748872; 29223833; 46505085; 47291188; 47810806; 48259291; 50006266; 50107474; 56464150; 57322425; 79997266; 85789600; 92124822; 99301962; 103555929; 103846500; 10…
D00AWT	CHEBI_ID	ChEBI:31981
D00AWT	SUPDRATC	N05AC01
D00AWT	SUPDRCAS	cas=002622266
D00AXJ	TTDDRUID	D00AXJ
D00AXJ	DRUGNAME	Miconazole
D00AXJ	CASNUMBE	CAS 22916-47-8
D00AXJ	D_FOMULA	C18H14Cl4N2O
D00AXJ	PUBCHCID	4189
D00AXJ	PUBCHSID	443253; 602748; 853814; 5025447; 7847482; 7979986; 8152620; 10321394; 10514422; 11112680; 11335331; 11360570; 11363859; 11366421; 11368983; 11371633; 11373720; 11377145; 11405748; 11405775; 11461542; 11466095; 11467215; 11484712; 11485910; 11488864; 11490323; 11491876; 11494779; 14806704; 25710691; 29223294; 46506017; 47365044; 47588856; 47736333; 47810615; 47885276; 48034973; 48259081; 48259082;…
D00AXJ	CHEBI_ID	ChEBI:6923
D00AXJ	SUPDRATC	A01AB09; A07AC01; D01AC02; G01AF04; J02AB01; S02AA13
D00AXJ	SUPDRCAS	cas=022916478
D00BCG	TTDDRUID	D00BCG
D00BCG	DRUGNAME	Goserelin
D00BCG	CASNUMBE	CAS 65807-02-5
D00BCG	D_FOMULA	C59H84N18O14
D00BCG	PUBCHCID	5311128
D00BCG	PUBCHSID	7979432; 12012688; 14841899; 39340846; 46507336; 47206287; 50769325; 53787041; 92308752; 93815084; 99031212; 114155337; 131285775; 135006900; 137240554; 152134072; 162224781; 162263907; 170474033; 176484181; 178100715; 179150873; 179150874; 187072141; 210274923; 210280559; 223860389; 226399792; 248160083; 251915680; 251917030; 252358945
D00BCG	SUPDRATC	L02AE03
D00BCG	SUPDRCAS	cas=065807025
D00BCP	TTDDRUID	D00BCP
D00BCP	DRUGNAME	Chlorpropamide
D00BCP	CASNUMBE	CAS 94-20-2
D00BCP	D_FOMULA	C10H13ClN2O3S
D00BCP	PUBCHCID	2727
D00BCP	PUBCHSID	98709; 228495; 493093; 855559; 4332428; 7847337; 7978927; 8149254; 8151765; 10321644; 10538465; 11110918; 11110919;11335688; 11360927; 11363038; 11364687; 11365600; 11367249; 11368162; 11369811; 11371333; 11372852; 11373947; 11375411; 11376324; 11377974; 11461899; 11466351; 11467471; 11483754; 11485982; 11487905;11490163; 11492099; 11493958; 15141440; 17389965; 17404792; 24277701; 26611658; 26679…
D00BCP	SUPDRATC	A10BB02
D00BCP	SUPDRCAS	cas=000094202
D00BDC	TTDDRUID	D00BDC
D00BDC	DRUGNAME	Morniflumate
D00BDC	D_FOMULA	C19H20F3N3O3
D00BDC	PUBCHCID	72106
D00BLL	TTDDRUID	D00BLL
D00BLL	DRUGNAME	Fesoterodine fumarate
D00BLL	CASNUMBE	CAS 286930-03-8
D00BLL	D_FOMULA	C26H37NO3
D00BLL	PUBCHCID	6918558
D00BLL	PUBCHSID	14781939; 17194959; 43529928; 51091564; 57371974; 74911026; 99443256; 114788164; 126633314; 126665680; 126666536; 127713256; 135215466; 137147467; 142600549; 151981129; 160682498; 160967872; 164841556; 174006830; 175268192; 176485080; 187051776; 210276627; 223666877; 224399961; 226492628; 241054700; 242587777; 252448583; 252552193
D00BLL	SUPDRATC	G04BD11
D00BZJ	TTDDRUID	D00BZJ
D00BZJ	DRUGNAME	Trumenba
D00CEE	TTDDRUID	D00CEE
D00CEE	DRUGNAME	Tetraxim
D00CSQ	TTDDRUID	D00CSQ
D00CSQ	DRUGNAME	Triclosan
D00CSQ	CASNUMBE	CAS 3380-34-5
D00CSQ	D_FOMULA	C12H7Cl3O2
D00CSQ	PUBCHCID	5564
D00CSQ	PUBCHSID	14214; 584337; 638158; 827598; 830483; 830851; 836967; 5664285; 7890716; 8153420; 10322303; 11109466; 12016155; 14720377; 14922470; 24698180; 24874395; 24886448; 26754498; 26759661; 29215355; 29224604; 47193732; 47207884; 48426058; 49674565; 49832484; 49903859; 49968902; 50109854; 53789200; 53800864; 56313852; 56314344; 57244094; 57260157; 57260158; 57322843; 57389809; 57652433; 79532964; 8517271…
D00CSQ	SUPDRATC	D08AE04; D09AA06
D00CSQ	SUPDRCAS	cas=003380345
D00CTS	TTDDRUID	D00CTS
D00CTS	DRUGNAME	Lubiprostone
D00CTS	CASNUMBE	CAS 136790-76-6
D00CTS	D_FOMULA	C20H32F2O5
D00CTS	PUBCHCID	157920
D00CTS	PUBCHSID	586296; 10253236; 12015646; 14780722; 16257021; 46233438; 47206600; 50070161; 50070896; 53790069; 57348450; 75522769; 92718754; 99373600; 103771117; 104253301; 113438630; 124757421; 125164225; 126621359; 126649070; 126665948; 135113621; 139161358; 144206539; 152036058; 162037698; 162182118; 164761650; 171063061; 174528817; 174548946; 175268736; 178101059; 179150331; 196111945; 223658452; 22457523…
D00CTS	SUPDRATC	A06AX03
D00DCY	TTDDRUID	D00DCY
D00DCY	DRUGNAME	OraTest
D00DEF	TTDDRUID	D00DEF
D00DEF	DRUGNAME	Lisdexamfetamine
D00DEF	CASNUMBE	CAS 608137-32-2
D00DEF	D_FOMULA	C15H25N3O
D00DEF	PUBCHCID	11597698
D00DEF	PUBCHSID	16843305; 23710324; 42764532; 46505358; 50070913; 78572726; 96024820; 126651840; 135195272; 136939966; 137001224; 137228331; 140917534; 160964587; 175265708; 178103788; 179150769; 224607397; 226522546; 244397481
D00DEF	SUPDRATC	N06BA12
D00DKK	TTDDRUID	D00DKK
D00DKK	DRUGNAME	Isotretinoin
D00DKK	CASNUMBE	CAS 4759-48-2
D00DKK	D_FOMULA	C20H28O2
D00DKK	PUBCHCID	5282379
D00DKK	PUBCHSID	9270; 821174; 3719647; 7847414; 7979663; 8617030; 10321605; 12013352; 14751738; 17405637; 24278676; 24702084; 26612253; 26747659; 26747660; 26747661; 26753641; 26753642; 26753643; 26753644; 39315833; 46508729; 47193696; 47217015; 47217016; 47440502; 47515558; 47515559; 47515560; 47589204; 47736730; 47885626; 48035372; 48416136; 49698407; 50044403; 50106981; 50106982; 53778187; 53788737; 56312436;…
D00DKK	CHEBI_ID	ChEBI:6067
D00DKK	SUPDRATC	D10AD04; D10BA01
D00DKK	SUPDRCAS	cas=004759482
D00DPJ	TTDDRUID	D00DPJ
D00DPJ	DRUGNAME	Amezinium
D00DPJ	D_FOMULA	C12H15N3O5S
D00DPJ	PUBCHCID	56973695
D00DZN	TTDDRUID	D00DZN
D00DZN	DRUGNAME	Beclamide
D00DZN	D_FOMULA	C10H12ClNO
D00DZN	PUBCHCID	10391
D00EEL	TTDDRUID	D00EEL
D00EEL	DRUGNAME	Gaboxadol
D00EEL	CASNUMBE	CAS 64603-91-4
D00EEL	D_FOMULA	C6H8N2O2
D00EEL	PUBCHCID	3448
D00EEL	PUBCHSID	586282; 5651498; 5694188; 7980780; 8152193; 11111836; 11111837; 11113715; 11335386; 11360625; 11364378; 11366940; 11369502; 11371576; 11373822; 11377664; 11461597; 11467000; 11468120; 11485296; 11486650; 11489406; 11490544; 11491987; 11495298; 12015406; 14747760; 15194598; 26751902; 29222582; 47206216; 47211771; 47365059; 47515197; 47588874; 47885286; 47959606; 47959607; 48110332; 48184876; 48259…
D00EIB	TTDDRUID	D00EIB
D00EIB	DRUGNAME	Ha-1a
D00ENY	TTDDRUID	D00ENY
D00ENY	DRUGNAME	L-Glutamic Acid
D00ENY	CASNUMBE	CAS 56-86-0
D00ENY	D_FOMULA	C5H9NO4
D00ENY	PUBCHCID	33032
D00ENY	PUBCHSID	3327; 627126; 820094; 820617; 822192; 822517; 822724; 822932; 823119; 825074; 826975; 828108; 841758; 854467; 854468; 854502; 7847075; 7887923; 7979423; 8023666; 8026291; 8026293; 8143737; 8172949; 10527679; 11110117; 11110137; 11113412; 11528393; 11538992; 14710662; 14716143; 14719817; 14719819; 15297417; 16918839; 17404216; 17422134; 17422293; 24846358; 24872908; 24895052; 24895223; 24895340; 2…
D00ENY	CHEBI_ID	ChEBI:16015
D00ENY	SUPDRATC	B03BB01
D00ENY	SUPDRCAS	cas=000059303
D00ETS	TTDDRUID	D00ETS
D00ETS	DRUGNAME	Hexobarbital
D00ETS	CASNUMBE	CAS 56-29-1
D00ETS	D_FOMULA	C12H16N2O3
D00ETS	PUBCHCID	3608
D00ETS	PUBCHSID	13888; 114792; 4911070; 7848134; 8147019; 8152276; 10527424; 15415683; 24895418; 26754503; 29215369; 29222734; 46508777; 47194291; 47959959; 48416081; 49873997; 57309846; 57321894; 57654225; 79698506; 92714691; 103165870; 104304001; 104903183; 117838626; 118856010; 124813353; 124892192; 125309499; 125488787; 126623945; 129440427; 134337977; 134972602; 135194968; 135300355; 137101291; 139408774; 1…
D00ETS	CHEBI_ID	ChEBI:5706
D00ETS	SUPDRATC	N01AF02; N05CA16
D00ETS	SUPDRCAS	cas=000056291
D00FGO	TTDDRUID	D00FGO
D00FGO	DRUGNAME	Melphalan
D00FGO	CASNUMBE	CAS 148-82-3
D00FGO	D_FOMULA	C13H18Cl2N2O2
D00FGO	PUBCHCID	460612
D00FGO	PUBCHSID	9332; 611396; 7847435; 7979898; 8149411; 10303302; 10321915; 11335828; 11361067; 11363291; 11365853; 11368415; 11371727; 11374423; 11376577; 11462039; 11484023; 11487890; 11490500; 11492697; 11494211; 14874007; 14898602; 17389837; 24278538; 26611805; 26680129; 26752787; 46509130; 47588994; 47662283; 47736480; 47959741; 48413968; 48416205; 48423637; 48425272; 49831062; 49855032; 49865835; 50105436…
D00FGO	SUPDRATC	L01AA03
D00FGO	SUPDRCAS	cas=000148823
D00FGR	TTDDRUID	D00FGR
D00FGR	DRUGNAME	Miltefosine
D00FGR	CASNUMBE	CAS 58066-85-6
D00FGR	D_FOMULA	C21H46NO4P
D00FGR	PUBCHCID	3599
D00FGR	PUBCHSID	226520; 484338; 4562729; 8137426; 8152270; 12014266; 14781695; 17396669; 26612907; 26680623; 26749044; 26749045; 26759174;29222725; 49747674; 49748182; 49966181; 50107510; 53788176; 53800667; 57321887; 75270305; 91010630; 92124640; 92308871; 93620194; 103186893; 103942430; 104303974; 118846353; 124633439; 124633952; 124637845; 125334625; 126592939; 126645243; 126664051; 131319651; 134339527; 1343…
D00FGR	SUPDRATC	L01XX09
D00FGR	SUPDRCAS	cas=058066856
D00FGV	TTDDRUID	D00FGV
D00FGV	DRUGNAME	Carbinoxamine
D00FGV	CASNUMBE	CAS 486-16-8
D00FGV	D_FOMULA	C16H19ClN2O
D00FGV	PUBCHCID	2564
D00FGV	PUBCHSID	9088; 615221; 5051969; 7978860; 8151694; 10523882; 10527104; 11335994; 11361233; 11362934; 11365496; 11368058; 11371253; 11373867; 11376220; 11462205; 11466829; 11467949; 11484729; 11486318; 11488943; 11490143; 11492079; 11493914; 16888880; 29217899; 29221724; 46506787; 47515357; 47736528; 47885455; 48110489; 48110490; 48110491; 48185036; 48259277; 48415697; 49698846; 50032039; 50111737; 50111738…
D00FGV	SUPDRATC	R06AA08
D00FGV	SUPDRCAS	cas=000486168
D00FIX	TTDDRUID	D00FIX
D00FIX	DRUGNAME	Agalsidase beta
D00FIX	CASNUMBE	CAS 104138-64-9
D00FIX	SUPDRATC	A16AB04
D00FSV	TTDDRUID	D00FSV
D00FSV	DRUGNAME	Phytonadione
D00FSV	CASNUMBE	CAS 84-80-0
D00FSV	D_FOMULA	C31H48O2
D00FSV	PUBCHCID	5280585
D00FSV	PUBCHSID	6166; 8144345; 8616331; 39289667; 50780651; 57357799; 71831409; 85297383; 104233847; 113853564; 126689215; 135050255; 137058021; 164840343; 172121522; 172121568; 178101969; 179316127; 198985788; 223674478; 225144743; 227138694; 250159545; 251964720; 252166268
D00FSV	CHEBI_ID	ChEBI:18067
D00FSV	SUPDRATC	B02BA01
D00FSV	SUPDRCAS	cas=000084800
D00GBG	TTDDRUID	D00GBG
D00GBG	DRUGNAME	Resp syncytial virus ig
D00GNI	TTDDRUID	D00GNI
D00GNI	DRUGNAME	REGN-727
D00GNJ	TTDDRUID	D00GNJ
D00GNJ	DRUGNAME	Linaclotide
D00GNJ	CASNUMBE	CAS 851199-59-2
D00GNJ	D_FOMULA	C59H79N15O21S6
D00GNJ	PUBCHCID	16158208
D00GNJ	PUBCHSID	17491264; 28748208; 40691235; 96026035; 135264508; 141198379; 160645770; 162224779; 163679254; 175427136; 238116083; 242651865; 247301501; 252218581
D00GNJ	SUPDRATC	A06AX04
D00GOS	TTDDRUID	D00GOS
D00GOS	DRUGNAME	Clocortolone
D00GOS	CASNUMBE	CAS 34097-16-0
D00GOS	D_FOMULA	C22H28ClFO4
D00GOS	PUBCHCID	5311052
D00GOS	PUBCHSID	7978966; 11056236; 15500479; 39340781; 46505290; 50434105; 51092015; 62620069; 96079730; 114155151; 144239553; 162197454; 162258993; 175268526; 180371843; 226396940
D00GOS	SUPDRATC	D07AB21
D00GOS	SUPDRCAS	cas=004828277
D00GOV	TTDDRUID	D00GOV
D00GOV	DRUGNAME	Nivolumab
D00HCQ	TTDDRUID	D00HCQ
D00HCQ	DRUGNAME	Capecitabine
D00HCQ	CASNUMBE	CAS 154361-50-9
D00HCQ	D_FOMULA	C15H22FN3O6
D00HCQ	PUBCHCID	60953
D00HCQ	PUBCHSID	583040; 7848286; 7978485; 8187136; 12014895; 14828191; 14925873; 29214852; 43118267; 46508686; 49960125; 53790473; 57314195; 71821403; 74459733; 99436918; 103724218; 104322032; 117506114; 117673331; 118048469; 119526524; 124757042; 125163846; 126653765; 126671131; 127925204; 134338046; 134358377; 135017419; 135693779; 135723537; 136368008; 136375551; 136949108; 137005622; 140014282; 143493385; 14…
D00HCQ	CHEBI_ID	ChEBI:31348
D00HCQ	SUPDRATC	L01BC06
D00HCQ	SUPDRCAS	cas=154361509
D00HDU	TTDDRUID	D00HDU
D00HDU	DRUGNAME	Moexipril
D00HDU	CASNUMBE	CAS 103775-10-6
D00HDU	D_FOMULA	C27H34N2O7
D00HDU	PUBCHCID	91270
D00HDU	PUBCHSID	9906; 7980014; 10224695; 14884255; 14933223; 44422239; 46508441; 48416289; 50077632; 51009191; 85789110; 93166165; 96024913; 103339306; 103831006; 103984203; 104404350; 117576966; 126683035; 129432080; 134222210; 134337877; 135049415; 135153605; 137003828; 141323944; 143493279; 151982736; 152164600; 152238590; 160964036; 162178212; 164786738; 172914179; 175266162; 178103185; 179149500; 184545955;…
D00HDU	SUPDRATC	C09AA13
D00HDU	SUPDRCAS	cas=103775106
D00HEN	TTDDRUID	D00HEN
D00HEN	DRUGNAME	Rotavirus vaccine, , Lanzhou Institute of Biological Products
D00HGB	TTDDRUID	D00HGB
D00HGB	DRUGNAME	Niflumic Acid
D00HGB	CASNUMBE	CAS 4394-00-7
D00HGB	D_FOMULA	C13H9F3N2O2
D00HGB	PUBCHCID	4488
D00HGB	PUBCHSID	586287; 832913; 855922; 3154432; 7403766; 7889362; 7980125; 8149792; 8152765; 10321830; 10522919; 10589648; 11111518; 11111519; 11119995; 11120483; 11120971; 11121458; 11121938; 11147078; 11335452; 11360691; 11362527; 11364247; 11365089; 11366809; 11367651; 11369371; 11370325; 11370326; 11372668; 11373252; 11373644; 11375813; 11377533; 11461663; 11466283; 11467403; 11484664; 11486025; 11488610; 1…
D00HGB	SUPDRATC	M01AX02; M02AA17
D00HGB	SUPDRCAS	cas=004394007
D00HHS	TTDDRUID	D00HHS
D00HHS	DRUGNAME	Pseudoephedrine
D00HHS	CASNUMBE	CAS 90-82-4
D00HHS	D_FOMULA	C10H15NO
D00HHS	PUBCHCID	7028
D00HHS	PUBCHSID	5721; 605289; 7980426; 8154627; 11111142; 11335626; 11360865; 11363772; 11366334; 11368896; 11372860; 11374901; 11377058; 11407347; 11461837; 11485101; 11489119; 11491586; 11492976; 11494692; 15120370; 24857282; 24883628; 29225939; 46508190; 47589216; 47736742; 47885640; 48334767; 48416496; 50026888; 50122789; 56464196; 57391157; 79710053; 85788938; 92718094; 93166975; 93623258; 96025135; 1035902…
D00HHS	CHEBI_ID	ChEBI:51209
D00HHS	SUPDRATC	R01BA02
D00HHS	SUPDRCAS	cas=000090824
D00HNB	TTDDRUID	D00HNB
D00HNB	DRUGNAME	Clodronate
D00HNB	CASNUMBE	CAS 10596-23-3
D00HNB	D_FOMULA	CH4Cl2O6P2
D00HNB	PUBCHCID	25419
D00HNB	PUBCHSID	626348; 8168534; 14774172; 29292386; 46508646; 47205854; 47276677; 47500570; 50007542; 56311820; 56459390; 57309969; 77226302; 85315811; 92308950; 103173333; 104090614; 104294639; 126411762; 127387376; 134337855; 134991121; 137006322; 141972100; 160964064; 163693515; 163852869; 164788386; 172858501; 175267351; 176484229; 177748383; 179117026; 184546035; 186024310; 225059298; 226408859; 252347510
D00HNB	SUPDRATC	M05BA02
D00HNB	SUPDRCAS	cas=010596233
D00HPD	TTDDRUID	D00HPD
D00HPD	DRUGNAME	Moxetumomab pasudotox
D00HPD	CASNUMBE	CAS 1020748-57-5
D00HPD	PUBCHSID	135350821
D00HPK	TTDDRUID	D00HPK
D00HPK	DRUGNAME	Naftifine
D00HPK	CASNUMBE	CAS 65472-88-0
D00HPK	D_FOMULA	C21H21N
D00HPK	PUBCHCID	47641
D00HPK	PUBCHSID	10271; 603411; 7980063; 8180321; 14942609; 34712608; 47646744; 47720796; 48094744; 48169595; 49699388; 50065026; 50124043; 50962514; 85788086; 96024933; 103188450; 103840051; 104057027; 104353418; 117392353; 124766151; 126533983; 126629054; 126657705; 126685418; 134338038; 135029113; 137006423; 142192259; 144106432; 175266913; 177749226; 179150867; 179225939; 184546230; 196106120; 223440381; 2236…
D00HPK	SUPDRATC	D01AE22
D00HPK	SUPDRCAS	cas=065472880
D00HWO	TTDDRUID	D00HWO
D00HWO	DRUGNAME	Cyclacillin
D00HWO	CASNUMBE	CAS 3485-14-1
D00HWO	D_FOMULA	C15H23N3O4S
D00HWO	PUBCHCID	19003
D00HWO	PUBCHSID	396250; 583155; 602914; 7848397; 8139302; 8164183; 11112536; 11446317; 11467148; 11468268; 11486856; 15075673; 29286625; 46508073; 47291276; 47365368; 47440419; 48259416; 48415821; 49699306; 49956857; 50123946; 57269579; 57330251; 74457515; 85788579; 92126086; 103770339; 103914475; 104346698; 124766183; 128055795; 134224408; 134338404; 134985468; 136357160; 137012596; 137178974; 144204085; 160964…
D00HWO	CHEBI_ID	ChEBI:31444
D00HZV	TTDDRUID	D00HZV
D00HZV	DRUGNAME	Trimipramine
D00HZV	CASNUMBE	CAS 739-71-9
D00HZV	D_FOMULA	C20H26N2
D00HZV	PUBCHCID	5584
D00HZV	PUBCHSID	4752050; 7847460; 7980837; 8153438; 10534352; 11335268; 11360507; 11364316; 11366878; 11369440; 11372300; 11374257; 11377602; 11461479; 11466834; 11467954; 11485056; 11486328; 11489346; 11490966; 11492574; 11495236; 14751475; 29214834; 29224622; 46507121; 47216629; 47365025; 47515163; 47588839; 47810599; 47959573; 48034950; 48259062; 48334324; 48416674; 49698932; 49761600; 49961515; 49961516; 499…
D00HZV	CHEBI_ID	ChEBI:9738
D00HZV	SUPDRATC	N06AA06
D00HZV	SUPDRCAS	cas=000739719
D00IAH	TTDDRUID	D00IAH
D00IAH	DRUGNAME	Hemiacidrin
D00IBN	TTDDRUID	D00IBN
D00IBN	DRUGNAME	Piroxicam
D00IBN	CASNUMBE	CAS 36322-90-4
D00IBN	D_FOMULA	C15H13N3O4S
D00IBN	PUBCHCID	54676228
D00IBN	PUBCHSID	4761; 511550; 627224; 856007; 859011; 3248708; 5005569; 7847195; 7980333; 8149487; 10321546; 10520247; 10591135; 11111641; 11111642; 11113322; 11120243; 11120731; 11121219; 11121700; 11122180; 11335544; 11360783; 11362784; 11364009; 11365346; 11366571; 11367908; 11369133; 11370819; 11370820; 11371780; 11373509; 11374454; 11376070; 11377295; 11427267; 11461755; 11466239; 11467359; 11485029; 114858…
D00IBN	CHEBI_ID	ChEBI:8249
D00IBN	SUPDRATC	M01AC01; M02AA07; S01BC06
D00IBN	SUPDRCAS	cas=036322904
D00IDP	TTDDRUID	D00IDP
D00IDP	DRUGNAME	Emdogain
D00IDP	CASNUMBE	CAS 197394-04-0
D00IUG	TTDDRUID	D00IUG
D00IUG	DRUGNAME	Levobunolol
D00IUG	CASNUMBE	CAS 47141-42-4
D00IUG	D_FOMULA	C17H25NO3
D00IUG	PUBCHCID	39468
D00IUG	PUBCHSID	10116; 7979771; 8147013; 8176045; 11112712; 11112713; 11466875; 11467995; 11486490; 14800093; 34705356; 46507518; 47216948; 47440435; 47810938; 47810939; 49698660; 50064797; 50100511; 57312300; 75377008; 85787332; 96024805; 104331810; 117598030; 123099352; 128233843; 134223509; 134337615; 135002286; 135650031; 137004994; 141191903; 160964543; 162172878; 163418962; 163851154; 164789572; 172860923;…
D00IUG	CHEBI_ID	ChEBI:6438
D00IUG	SUPDRATC	S01ED03
D00IUG	SUPDRCAS	cas=047141424
D00JAU	TTDDRUID	D00JAU
D00JAU	DRUGNAME	Irbesartan
D00JAU	CASNUMBE	CAS 138402-11-6
D00JAU	D_FOMULA	C25H28N6O
D00JAU	PUBCHCID	3749
D00JAU	PUBCHSID	9672; 5243560; 7847589; 8152372; 11364645; 11367207; 11369769; 11372006; 11374741; 11377931; 11485625; 11489491; 11490809; 11492936; 11495565; 11528645; 12014641; 14758693; 14905264; 26612692; 26680708; 26719813; 26748950; 26748951; 29222869; 46386566; 46506575; 46530573; 47365300; 48035232; 48416128; 49681744; 49830881; 50107493; 53787775; 56312044; 56313979; 57321974; 77118987; 81092816; 851744…
D00JAU	CHEBI_ID	ChEBI:5959
D00JAU	SUPDRATC	C09CA04
D00JAU	SUPDRCAS	cas=138402116
D00JRA	TTDDRUID	D00JRA
D00JRA	DRUGNAME	Asenapine
D00JRA	CASNUMBE	CAS 65576-45-6
D00JRA	D_FOMULA	C17H16ClNO
D00JRA	PUBCHCID	163091
D00JRA	PUBCHSID	10255109; 14848952; 46237632; 47510131; 47805605; 79842828; 85093880; 99299533; 103603974; 104179044; 113451024; 126659506; 126685375; 135119080; 135650779; 136368088; 137272164; 140825715; 144115631; 152057475; 152343981; 160646093; 164835962; 175269541; 176484918; 223677959; 224309689; 226973261; 245261846; 251971432; 252447779
D00JRA	SUPDRATC	J04AD02
D00JRA	SUPDRCAS	cas=000910861
D00JVR	TTDDRUID	D00JVR
D00JVR	DRUGNAME	Azelastine
D00JVR	CASNUMBE	CAS 58581-89-8
D00JVR	D_FOMULA	C22H24ClN3O
D00JVR	PUBCHCID	2267
D00JVR	PUBCHSID	9970; 4503340; 7978748; 8151525; 11373087; 11484393; 11488465; 11491799; 14829436; 29221440; 46507582; 47953967; 48415598; 50010207; 50122563; 50854757; 51091808; 57321230; 81040982; 85209838; 85788529; 87245030; 87350406; 103188977; 104300096; 124893571; 125353726; 126686074; 128573214; 131344384; 134337644; 135027355; 137175390; 139157643; 152034299; 160964310; 162173200; 162876873; 163414086; …
D00JVR	SUPDRATC	R01AC03; R06AX19; S01GX07
D00JVR	SUPDRCAS	cas=058581898
D00JVX	TTDDRUID	D00JVX
D00JVX	DRUGNAME	Ibalizumab
D00JVX	CASNUMBE	CAS 680188-33-4
D00KFB	TTDDRUID	D00KFB
D00KFB	DRUGNAME	Dextromethorphan Polistirex
D00KHM	TTDDRUID	D00KHM
D00KHM	DRUGNAME	Pimozide
D00KHM	CASNUMBE	CAS 2062-78-4
D00KHM	D_FOMULA	C28H29F2N3O
D00KHM	PUBCHCID	16362
D00KHM	PUBCHSID	9769; 563187; 855710; 6706026; 7847626; 7980325; 8137196; 8149730; 8162258; 10321421; 11111615; 11112507; 11113804; 11335561;11360800; 11363339; 11365901; 11368463; 11372540; 11373859; 11376625; 11447004; 11461772; 11466336; 11467456; 11484947; 11486231; 11488842; 11491266; 11492235; 11494259; 12013418; 14882544; 17405504;24277923; 26612186; 26680826; 26747138; 26747139; 26751488; 26751978; 26751…
D00KHM	CHEBI_ID	ChEBI:8212
D00KHM	SUPDRATC	N05AG02
D00KHM	SUPDRCAS	cas=002062784
D00KRE	TTDDRUID	D00KRE
D00KRE	DRUGNAME	Olsalazine
D00KRE	D_FOMULA	C14H10N2O6
D00KRE	PUBCHCID	6816262
D00KRT	TTDDRUID	D00KRT
D00KRT	DRUGNAME	Indocyanine green
D00KRT	CASNUMBE	CAS 3599-32-4
D00KRT	D_FOMULA	C43H47N2NaO6S2
D00KRT	PUBCHCID	19190
D00KRT	PUBCHSID	967; 29286792; 78748657; 85086938; 104347187; 125348881; 178101545; 184547634
D00KVO	TTDDRUID	D00KVO
D00KVO	DRUGNAME	Albendazole
D00KVO	CASNUMBE	CAS 54965-21-8
D00KVO	D_FOMULA	C12H15N3O2S
D00KVO	PUBCHCID	2082
D00KVO	PUBCHSID	4909; 129996; 603014; 855809; 3154181; 5010055; 5590332; 6318023; 7847202; 7978654; 8144956; 8150054; 8151416; 10321635;10589336; 11112790; 11242363; 11335879; 11361118; 11364426; 11366988; 11369550; 11373940; 11377712; 11462090; 11466275; 11467395; 11485989; 11492016; 11495346; 11521860; 11528637; 12014008; 14823901;16704067; 24890894; 25623359; 25751296; 26612535; 26679872; 26746999; 26747000; …
D00KVO	CHEBI_ID	ChEBI:16664
D00KVO	SUPDRATC	P02CA03
D00KVO	SUPDRCAS	cas=054965218
D00LFB	TTDDRUID	D00LFB
D00LFB	DRUGNAME	Ritodrine
D00LFB	CASNUMBE	CAS 26652-09-5
D00LFB	D_FOMULA	C17H21NO3
D00LFB	PUBCHCID	33572
D00LFB	PUBCHSID	9448; 7849418; 10782682; 11466377; 11467497; 11486074; 14922364; 34675370; 46505273; 47365457; 47515589; 47736756; 47885654; 49698446; 49880716; 50124284; 57311534; 77543448; 85788060; 103207155; 104316379; 117557196; 134223139; 134338212; 134997132; 135841429; 137001406; 139650986; 160964208; 163358501; 164038406; 178103867; 179150198; 184546165; 198973441; 223440870; 225144308; 226420705
D00LFB	SUPDRATC	G02CA01
D00LFB	SUPDRCAS	cas=026652095
D00MDP	TTDDRUID	D00MDP
D00MDP	DRUGNAME	Prinomastat
D00MDP	CASNUMBE	CAS 58-38-8
D00MDP	D_FOMULA	C18H21N3O5S2
D00MDP	PUBCHCID	466151
D00MDP	PUBCHSID	619094; 10305311; 12015024; 14880453; 17397885; 53788205; 57405576; 77476173; 103275014; 103982334; 104829176; 109743057; 126681328; 129809307; 134338720; 134352161; 135146422; 137098395; 137237691; 137292079; 140111930; 162809293; 163590524; 178103119; 198937222; 223662941; 226488012; 251962948
D00MDP	CHEBI_ID	ChEBI:8435
D00MDP	SUPDRATC	N05AB04
D00MDP	SUPDRCAS	cas=000058388
D00MIN	TTDDRUID	D00MIN
D00MIN	DRUGNAME	Propylthiouracil
D00MIN	CASNUMBE	CAS 51-52-5
D00MIN	D_FOMULA	C7H10N2OS
D00MIN	PUBCHCID	657298
D00MIN	PUBCHSID	9772; 72466; 113849; 630519; 855783; 3133458; 5371778; 6405436; 7847628; 7980419; 8147858; 8149507; 9268267; 10321756; 10524876; 11112111; 11335443; 11360682; 11363770; 11366332; 11368894; 11372721; 11374142; 11377056; 11461654; 11466522; 11467642; 11485099; 11486044; 11489118; 11491546; 11492307; 11494690; 14772576; 17389748; 22389304; 24870375; 24898446; 25183806; 26611899; 26679369; 26747269; …
D00MIN	CHEBI_ID	ChEBI:8502
D00MIN	SUPDRATC	H03BA02
D00MIN	SUPDRCAS	cas=000051525
D00MYQ	TTDDRUID	D00MYQ
D00MYQ	DRUGNAME	Protriptyline
D00MYQ	CASNUMBE	CAS 438-60-8
D00MYQ	D_FOMULA	C19H21N
D00MYQ	PUBCHCID	4976
D00MYQ	PUBCHSID	9612; 794681; 4903494; 7849630; 7980423; 8153064; 10522905; 11111679; 11111680; 11466958; 11468078; 11486755; 15221639; 29214865; 29224052; 46505128; 47291296; 47365392; 47589161; 47736675; 47736676; 47959952; 48035323; 48416494; 49699033; 49961823; 50100330; 50104299; 57322553; 78122381; 85177328; 85209617; 85787376; 90341254; 92714631; 93167175; 96025133; 103189728; 104061736; 104307929; 124750…
D00MYQ	CHEBI_ID	ChEBI:8597
D00MYQ	SUPDRATC	N06AA11
D00MYQ	SUPDRCAS	cas=000438608
D00MYT	TTDDRUID	D00MYT
D00MYT	DRUGNAME	Thiopental
D00MYT	CASNUMBE	CAS 76-75-5
D00MYT	D_FOMULA	C11H18N2O2S
D00MYT	PUBCHCID	3000715
D00MYT	PUBCHSID	9724; 607917; 4785343; 6467449; 7980775; 10036288; 10535341; 11336168; 11361407; 11364686; 11367248; 11369810; 11372900; 11374149; 11377973; 11462379; 11485951; 11489814; 11491596; 11492390; 11495600; 14847511; 24899925; 24899928; 29215503; 34666697; 46504621; 47662379; 48259334; 48259335; 48416612; 49874351; 50521000; 57410125; 57654650; 81065587; 85307774; 85787415; 92714660; 103165674; 1039540…
D00MYT	SUPDRATC	N01AF03; N05CA19
D00MYT	SUPDRCAS	cas=000076755
D00NAX	TTDDRUID	D00NAX
D00NAX	DRUGNAME	Promazine
D00NAX	CASNUMBE	CAS 58-40-2
D00NAX	D_FOMULA	C17H20N2S
D00NAX	PUBCHCID	4926
D00NAX	PUBCHSID	9583; 90371; 647046; 5236626; 7980397; 8153033; 10525853; 10528271; 11111651; 11111652; 11335594; 11360833; 11363760; 11366322; 11368884; 11372094; 11374833; 11377046; 11461805; 11466721; 11467841; 11484533; 11486502; 11488655; 11490833; 11492962; 11494680; 14848900; 29224004; 46504504; 47216716; 47216717; 47291075; 47365121; 47440189; 47515258; 47588936; 47959671; 47959672; 48416476; 49698885; 5…
D00NAX	CHEBI_ID	ChEBI:8459
D00NAX	SUPDRATC	N05AA03
D00NAX	SUPDRCAS	cas=000058402
D00NJJ	TTDDRUID	D00NJJ
D00NJJ	DRUGNAME	Mezlocillin
D00NJJ	CASNUMBE	CAS 51481-65-3
D00NJJ	D_FOMULA	C21H25N5O8S2
D00NJJ	PUBCHCID	656511
D00NJJ	PUBCHSID	9430; 7979982; 9268054; 14812305; 46506692; 47206748; 48416275; 50112724; 57304812; 78885179; 103684353; 113527669; 124766347; 129827565; 131316906; 134223968; 134338425; 137003441; 144206027; 160964287; 162172976; 162177476; 163136009; 163414461; 163849319; 175442319; 179150528; 184544890; 196392849; 198944248; 206246064; 223398264; 223672045; 226420598; 249867216; 251891692; 251916660; 25191790…
D00NJJ	CHEBI_ID	ChEBI:6919
D00NJJ	SUPDRATC	J01CA10
D00NJJ	SUPDRCAS	cas=051481653
D00NJL	TTDDRUID	D00NJL
D00NJL	DRUGNAME	Clofoctol
D00NJL	CASNUMBE	CAS 37693-01-9
D00NJL	D_FOMULA	C21H26Cl2O
D00NJL	PUBCHCID	2799
D00NKB	TTDDRUID	D00NKB
D00NKB	DRUGNAME	Triamterene
D00NKB	CASNUMBE	CAS 396-01-0
D00NKB	D_FOMULA	C12H11N7
D00NKB	PUBCHCID	5546
D00NKB	PUBCHSID	118408; 602599; 855896; 933823; 5660597; 7847452; 8036221; 8149565; 8153414; 10321477; 11111878; 11111879; 11335608;11360847; 11363402; 11365964; 11368526; 11372243; 11373970; 11376688; 11452214; 11461819; 11466062; 11467182; 11484612; 11485784; 11488754; 11491187; 11492181; 11494322; 14774401; 17389703; 17405750;24277877; 26611958; 26679801; 26747035; 26751552; 29224587; 46507623; 47291080; 4758…
D00NKB	SUPDRATC	C03DB02
D00NKB	SUPDRCAS	cas=000396010
D00NNC	TTDDRUID	D00NNC
D00NNC	DRUGNAME	Etidronic acid
D00NNC	CASNUMBE	CAS 7414-83-7
D00NNC	D_FOMULA	C2H8O7P2
D00NNC	PUBCHCID	3305
D00NNC	PUBCHSID	9938; 132168; 626344; 5268197; 7849432; 8152103; 11466891; 11468011; 11486562; 14797598; 24878684; 24895766; 29215269; 29222442; 46507694; 47365358; 47515472; 47959932; 48110605; 48415987; 48417898; 50007630; 50587317; 53789362; 57321717; 57651468; 57654267; 81093251; 85175936; 87570971; 93576729; 93576926; 98461899; 103228758; 104009084; 104303122; 111978152; 117823194; 124892103; 124892104; 125…
D00NNC	SUPDRATC	M05BA01
D00NPP	TTDDRUID	D00NPP
D00NPP	DRUGNAME	Zanamivir
D00NPP	CASNUMBE	CAS 139110-80-8
D00NPP	D_FOMULA	C12H20N4O7
D00NPP	PUBCHCID	60855
D00NPP	PUBCHSID	10295; 626318; 7847966; 7891225; 7980905; 8034575; 12014758; 14716772; 14801980; 14851079; 26709110; 26717829; 43118193; 46386819; 46391390; 46394328; 46508581; 48416708; 49738104; 53801134; 55161598; 57314153; 79665754; 81058936; 93166507; 104234237; 104321823; 118043618; 123109441; 126666923; 127446835; 134338003; 137003633; 138943627; 139483079; 144071866; 144203211; 144205743; 151980432; 1521…
D00NPP	CHEBI_ID	ChEBI:50663
D00NPP	SUPDRATC	J05AH01
D00NPP	SUPDRCAS	cas=139110808
D00NPT	TTDDRUID	D00NPT
D00NPT	DRUGNAME	Minodronate
D00NPT	D_FOMULA	C9H12N2O7P2
D00NPT	PUBCHCID	130956
D00NPT	PUBCHSID	7843852; 10242764; 12014461; 14874799; 29196193; 29196330; 29309444; 48426327; 53837734; 56374449; 57343615; 75971565; 87457604; 93309669; 99375738; 103314069; 104374011; 124894544; 125823092; 126651847; 126666053; 129496050; 131302852; 135268217; 135649663; 137084388; 141698785; 144206806; 151995601; 160650211; 160655146; 162205070; 162222716; 163416705; 164777754; 164779842; 164779843; 17157888…
D00NTR	TTDDRUID	D00NTR
D00NTR	DRUGNAME	Histoplasmin
D00NVX	TTDDRUID	D00NVX
D00NVX	DRUGNAME	Forasartan
D00NVX	CASNUMBE	CAS 145216-43-9
D00NVX	D_FOMULA	C23H28N8
D00NVX	PUBCHCID	132706
D00NVX	PUBCHSID	14904609; 29310785; 46505698; 47206189; 50980184; 53996581; 57344240; 85215022; 103292992; 103979563; 104378053; 129825420; 134338493; 134349991; 135088172; 137068753; 142305074; 160964636; 178103478; 179323208; 184547206; 198958407; 226805335
D00OAY	TTDDRUID	D00OAY
D00OAY	DRUGNAME	Lenampicillin hci
D00OAY	D_FOMULA	C21H26ClN3O7S
D00OAY	PUBCHCID	56840894
D00OGX	TTDDRUID	D00OGX
D00OGX	DRUGNAME	Anapsos
D00OTT	TTDDRUID	D00OTT
D00OTT	DRUGNAME	ISIS 1570
D00OVU	TTDDRUID	D00OVU
D00OVU	DRUGNAME	Suvorexant
D00OVU	D_FOMULA	C23H23ClN6O2
D00OVU	PUBCHCID	24965990
D00OVU	PUBCHSID	56264110; 57493879; 99431637; 103755866; 104153062; 134348113; 135267387; 135650615; 136946578; 138669889; 141618580; 152258025; 152258268; 160647104; 163312227; 164044652; 171061162; 175266695; 176245483; 184816450; 198993974; 215784570; 223377940; 223447420; 223620167; 223704064; 225372552; 227781057; 248624194; 249822123; 250214353; 251963163; 252062692; 252211821; 252215820; 252442778; 252473…
D00PBX	TTDDRUID	D00PBX
D00PBX	DRUGNAME	GDC-0199
D00PBX	D_FOMULA	C45H50ClN7O7S
D00PBX	PUBCHCID	49846579
D00PBX	PUBCHSID	104174762; 121138507; 163620947; 163643283; 163686269; 164194131; 172821369; 174006982; 184826868; 184826869; 194147759; 198955872; 198994028; 223704851; 225848221; 226835897; 242587479; 244605658; 251910672; 251970551; 252126157; 252151319; 252160763; 252166530; 252214644; 252269026; 252446873; 252450873; 252552037; 252810258; 252819663
D00PEH	TTDDRUID	D00PEH
D00PEH	DRUGNAME	Eltrombopag
D00PEH	CASNUMBE	CAS 443130-00-5
D00PEH	D_FOMULA	C25H22N4O4
D00PEH	PUBCHCID	9846180
D00PEH	PUBCHSID	14808156; 29195841; 34806226; 44944248; 57373520; 76939526; 85853055; 93581192; 99006117; 123051088; 124772070; 126667018; 126731321; 135196778; 136367954; 136376451; 137206169; 137617354; 143498067; 144115937; 152059665; 152236438; 152344172; 162037592; 162201758; 162262104; 174476496; 175266113; 175427059; 176485025; 180371853; 188899541; 210275214; 210280853; 223671302; 226526630; 226566011; 2…
D00PJY	TTDDRUID	D00PJY
D00PJY	DRUGNAME	Prosorba
D00PJY	CASNUMBE	CAS 308063-97-0
D00PLV	TTDDRUID	D00PLV
D00PLV	DRUGNAME	Nitroprusside
D00PLV	CASNUMBE	CAS 15078-28-1
D00PLV	D_FOMULA	C5FeN6O
D00PLV	PUBCHCID	11953891
D00PLV	PUBCHSID	6884759; 31299326; 36451248; 50070581; 51025331; 227230029
D00PLV	CHEBI_ID	ChEBI:7596
D00PLV	SUPDRATC	C02DD01
D00PLV	SUPDRCAS	cas=015078281
D00PRI	TTDDRUID	D00PRI
D00PRI	DRUGNAME	Edetate calcium disodium
D00PRI	D_FOMULA	C10H16CaN2Na2O9+2
D00PRI	PUBCHCID	73169089
D00PRY	TTDDRUID	D00PRY
D00PRY	DRUGNAME	Ezogabine extended release
D00QEP	TTDDRUID	D00QEP
D00QEP	DRUGNAME	Inotuzumab ozogamicin
D00QEP	CASNUMBE	CAS 635715-01-4
D00QET	TTDDRUID	D00QET
D00QET	DRUGNAME	Montelukast
D00QET	CASNUMBE	CAS 158966-92-8
D00QET	D_FOMULA	C35H36ClNO3S
D00QET	PUBCHCID	5281040
D00QET	PUBCHSID	9685; 8616482; 14886895; 14886896; 39289972; 46505585; 48416293; 50064526; 53786760; 56352853; 57357981; 75937172; 92308743; 93166552; 96024917; 103207442; 103948950; 113854447; 124899385; 126681707; 127278617; 127278618; 127278619; 127278620; 127278621; 127278622; 127278623; 127278624; 127278625; 127278626; 127278627; 127278628; 127278629; 127278630; 127278631; 127278632; 127278633; 127278634; 1…
D00QET	CHEBI_ID	ChEBI:50730
D00QET	SUPDRATC	R03DC03
D00QET	SUPDRCAS	cas=158966928
D00RCI	TTDDRUID	D00RCI
D00RCI	DRUGNAME	Teduglutide
D00RCI	CASNUMBE	CAS 197922-42-2
D00RCI	D_FOMULA	C164H252N44O55S
D00RCI	PUBCHCID	16139605
D00RCI	PUBCHSID	15146221; 28734884; 40672959; 85197627; 135252598; 135260926; 160962974
D00RCI	CHEBI_ID	ChEBI:72305
D00RCI	SUPDRATC	A16AX08
D00RJJ	TTDDRUID	D00RJJ
D00RJJ	DRUGNAME	Ganirelix
D00RJJ	CASNUMBE	CAS 123246-29-7
D00RJJ	D_FOMULA	C80H113ClN18O13
D00RJJ	PUBCHCID	16130966
D00RJJ	PUBCHSID	40664653; 50065766; 57379986; 126682487; 134221776; 134338594; 135079072; 137267482; 178100713; 223656718; 227008940
D00RJJ	SUPDRATC	H01CC01
D00RJJ	SUPDRCAS	cas=124904934
D00RJN	TTDDRUID	D00RJN
D00RJN	DRUGNAME	House dust mite allergen
D00SBN	TTDDRUID	D00SBN
D00SBN	DRUGNAME	Perhexiline
D00SBN	CASNUMBE	CAS 6621-47-2
D00SBN	D_FOMULA	C19H35N
D00SBN	PUBCHCID	4746
D00SBN	PUBCHSID	7703131; 8152912; 10532068; 11335717; 11360956; 11362767; 11365329; 11367891; 11372717; 11373824; 11376053; 11461928; 11466314; 11467434; 11485094; 11486147; 11489355; 11491394; 11491988; 11493827; 11533619; 14848632; 29223832; 46504471; 47588963; 47588964; 47662249; 47810720; 47810721; 47810722; 47885377; 48184966; 48416398; 49698937; 50065034; 53788212; 57288805; 78120409; 96025027; 103274161; …
D00SBN	CHEBI_ID	ChEBI:35553
D00SBN	SUPDRATC	C08EX02
D00SBN	SUPDRCAS	cas=006621472
D00SEB	TTDDRUID	D00SEB
D00SEB	DRUGNAME	Enalapril
D00SEB	CASNUMBE	CAS 75847-73-3
D00SEB	D_FOMULA	C20H28N2O5
D00SEB	PUBCHCID	5388962
D00SEB	PUBCHSID	9191; 7979157; 11112847; 11335583; 11360822; 11364201; 11366763; 11369325; 11372634; 11373494; 11377487; 11461794; 11485085; 11489271; 11491293; 11491823; 11495121; 14779899; 14877707; 17185069; 29214998; 39404326; 46507920; 47365119; 47588933; 47588934; 47810682; 48110391; 48184936; 48415941; 49698433; 50073899; 50103938; 50103939; 53787340; 57362754; 75931775; 89736144; 92309084; 93166909; 9602…
D00SEB	SUPDRATC	C09AA02
D00SEB	SUPDRCAS	cas=075847733
D00SGD	TTDDRUID	D00SGD
D00SGD	DRUGNAME	Pentacel
D00SHQ	TTDDRUID	D00SHQ
D00SHQ	DRUGNAME	Bromperidol
D00SHQ	D_FOMULA	C21H23BrFNO2
D00SHQ	PUBCHCID	2448
D00SJE	TTDDRUID	D00SJE
D00SJE	DRUGNAME	Secobarbital
D00SJE	CASNUMBE	CAS 76-73-3
D00SJE	D_FOMULA	C12H18N2O3
D00SJE	PUBCHCID	5193
D00SJE	PUBCHSID	4505086; 6492744; 7847496; 7980445; 8153189; 10535334; 11533864; 15196371; 24899481; 24899579; 29224251; 46508708; 49873712; 49873713; 57322645; 57654604; 57654614; 75816069; 81065615; 103165830; 104308529; 117425384; 124954080; 125310254; 125662946; 126634473; 128420595; 134971831; 134996021; 137101289; 138744653; 142971002; 144239027; 162224594; 179226084; 180372431; 223365950; 224779910; 22645…
D00SJE	CHEBI_ID	ChEBI:9073
D00SJE	SUPDRATC	N05CA06
D00SJE	SUPDRCAS	cas=000076733
D00SLY	TTDDRUID	D00SLY
D00SLY	DRUGNAME	Umeclidinium
D00SLY	D_FOMULA	C29H34NO2+
D00SLY	PUBCHCID	11519070
D00SLY	PUBCHSID	78645667; 104114420; 135268598; 135626898; 137574739; 160687806; 178103926; 198977602; 223444256; 228187522; 245802352; 247480304
D00STJ	TTDDRUID	D00STJ
D00STJ	DRUGNAME	Enocitabine
D00STJ	CASNUMBE	CAS 55726-47-1
D00STJ	D_FOMULA	C31H55N3O6
D00STJ	PUBCHCID	71734
D00STJ	PUBCHSID	7848696; 8194795; 12013406; 43128017; 49964418; 50112768; 57318334; 74930503; 99031202; 103832899; 104351175; 117570009; 119526103; 129208285; 134223252; 135029380; 138369653; 144206066; 160682049; 162262060; 163693532; 163853010; 164814480; 179150628; 198970357; 226399250; 241097341; 249865860; 251888969; 252071042; 252358918; 252451485
D00STL	TTDDRUID	D00STL
D00STL	DRUGNAME	Nilotinib
D00STL	CASNUMBE	CAS 641571-10-0
D00STL	D_FOMULA	C8H17N3O2
D00STL	PUBCHCID	11957582
D00STL	PUBCHSID	36454846; 48169359; 50111110; 78899098; 90341366; 103358751; 103939234; 124749899; 178101915
D00STL	SUPDRATC	L01XE08
D00SVU	TTDDRUID	D00SVU
D00SVU	DRUGNAME	Y-25130
D00SVU	CASNUMBE	CAS 123039-99-6
D00SVU	D_FOMULA	C17H20ClN3O3
D00SVU	PUBCHCID	2264
D00SVU	PUBCHSID	4503337; 8151522; 14900802; 26751695; 29221437; 47437793; 48407470; 49830627; 50064274; 50064275; 51091806; 57321227; 77940238; 85787806; 103848318; 104300087; 117466756; 119525144; 124886910; 124886911; 126669656; 129635800; 135157445; 135649974; 136933682; 137249308; 137267099; 142183976; 144204457; 152103821; 160824111; 162180413; 163092086; 170466158; 179149724; 179565728; 184545075; 18455777…
D00TCM	TTDDRUID	D00TCM
D00TCM	DRUGNAME	Yellow fever vaccine
D00TGR	TTDDRUID	D00TGR
D00TGR	DRUGNAME	Citric acid, magnesium oxide, sodium picosulfate
D00TGR	CASNUMBE	CAS 77-92-9
D00TGR	D_FOMULA	C18H13NNa2O8S2
D00TGR	PUBCHCID	68654
D00TGR	PUBCHSID	585136; 8192250; 14810109; 43125192; 50006101; 57316986;75609776; 104342700; 117374714; 124976358; 126671820; 135027201; 137118936; 144206577; 164178032; 164232631; 188889269; 198975000; 210279710; 210282033; 223441830; 223652695; 224488080; 226681202; 252356710; 252543057
D00TGR	CHEBI_ID	ChEBI:30769
D00TGR	SUPDRATC	A02AA02; A06AD02; A12CC10
D00TLN	TTDDRUID	D00TLN
D00TLN	DRUGNAME	Cyproheptadine
D00TLN	CASNUMBE	CAS 129-03-3
D00TLN	D_FOMULA	C21H21N
D00TLN	PUBCHCID	2913
D00TLN	PUBCHSID	9151; 597387; 3206368; 4509244; 7979013; 8151866; 10506298; 11110964; 11110965; 11113362; 11466131; 11467251; 11485761; 14751189; 26751603; 29222066; 46508613; 47216945; 47440433; 47440434; 47515490; 47589155; 47736665; 48110626; 48110627; 48185155; 48259431; 48415832; 49698345; 50015917; 50100203; 50104260; 51092057; 78634349; 85209714; 85279540; 85787813; 85788782; 90341656; 92309316; 92729717;…
D00TLN	SUPDRATC	R06AX02
D00TLN	SUPDRCAS	cas=000129033
D00TLP	TTDDRUID	D00TLP
D00TLP	DRUGNAME	Simeprevir
D00TLP	D_FOMULA	C38H47N5O7S2
D00TLP	PUBCHCID	24873435
D00TLP	PUBCHSID	50128567; 57162026; 87551010; 89449495; 103036128; 103587944; 125086606; 172919732; 178103939; 184811997; 198993775;227100350; 252166971; 252216313; 252237489; 252480943
D00TRV	TTDDRUID	D00TRV
D00TRV	DRUGNAME	Besifloxacin
D00TRV	CASNUMBE	CAS 141388-76-3
D00TRV	D_FOMULA	C19H21ClFN3O3
D00TRV	PUBCHCID	10178705
D00TRV	PUBCHSID	15174158; 22574230; 40268281; 75022188; 109693082; 124960920; 126616793; 126666799; 131270818; 135260940; 138035720; 164043533; 175265578; 175427091; 223392224; 223658983; 227014124; 245552661; 252431687; 252562110
D00TRV	SUPDRATC	S01AE08
D00UJF	TTDDRUID	D00UJF
D00UJF	DRUGNAME	Dextran
D00UJF	D_FOMULA	C18H32O16
D00UJF	PUBCHCID	5460037
D00UOR	TTDDRUID	D00UOR
D00UOR	DRUGNAME	Desirudin
D00UOR	D_FOMULA	C287H440N80O110S6
D00UOR	PUBCHCID	16129703
D00UOR	PUBCHSID	32964116; 50064254; 57379915; 87225393; 135030341
D00UOR	SUPDRATC	B01AE01
D00USF	TTDDRUID	D00USF
D00USF	DRUGNAME	Trazodone
D00USF	CASNUMBE	CAS 19794-93-5
D00USF	D_FOMULA	C19H22ClN5O
D00USF	PUBCHCID	5533
D00USF	PUBCHSID	9365; 5659231; 7980825; 8153406; 11111900; 11111901; 11335371; 11360610; 11364318; 11366880; 11369442; 11372639; 11374249; 11377604; 11461582; 11466320; 11467440; 11484603; 11486179; 11488670; 11491375; 11492570; 11495238; 14828880; 24263015; 29224575; 46506648; 47216661; 47440129; 47515189; 47662138; 47736344; 47959598; 48184872; 48259097; 48259098; 49698420; 50057656; 50100361; 50104290; 563948…
D00USF	CHEBI_ID	ChEBI:9654
D00USF	SUPDRATC	N06AX05
D00USF	SUPDRCAS	cas=019794935
D00USS	TTDDRUID	D00USS
D00USS	DRUGNAME	Cholera vaccine
D00UTD	TTDDRUID	D00UTD
D00UTD	DRUGNAME	Nedaplatin
D00UTD	CASNUMBE	CAS 95734-82-0
D00UTD	D_FOMULA	C2H8N2O3Pt
D00UTD	PUBCHCID	24200453
D00UVA	TTDDRUID	D00UVA
D00UVA	DRUGNAME	Carfilzomib
D00UVA	CASNUMBE	CAS 868540-17-4
D00UVA	D_FOMULA	C40H57N5O7
D00UVA	PUBCHCID	11556711
D00UVA	PUBCHSID	16658822; 16812122; 23677375; 42698607; 79448448; 92309411; 96025563; 103652542; 104120353; 124360326; 124955654; 126666807; 135195928; 137232018; 139716850; 144206630; 152159713; 160644888; 162012022; 162220763; 163423918; 163620703; 163686020; 164041848; 170466878; 172918803; 174006371; 174531085; 175266683; 175427135; 178103992; 186014508; 189158922; 198993058; 223377621; 223683622; 223704692;…
D00UVA	CHEBI_ID	ChEBI:65347
D00UVA	SUPDRATC	L01XX45
D00UXT	TTDDRUID	D00UXT
D00UXT	DRUGNAME	Acetrizoate Sodium
D00UXT	D_FOMULA	C9H5I3NNaO3
D00UXT	PUBCHCID	23665874
D00UYE	TTDDRUID	D00UYE
D00UYE	DRUGNAME	Meperidine
D00UYE	CASNUMBE	CAS 57-42-1
D00UYE	D_FOMULA	C15H21NO2
D00UYE	PUBCHCID	4058
D00UYE	PUBCHSID	9338; 841258; 4359668; 7978480; 8152545; 10527888; 11336158; 11361397; 11462369; 14823367; 24882043; 29223169; 46506899; 47736577; 48416212; 49986147; 50185474; 53789706; 57322120; 57651808; 85209612; 96025030; 103184537; 103936336; 104305308; 126407782; 129659418; 134337544; 134970866; 137003750; 140053016; 160963800; 175267872; 177513108; 178103795; 179148680; 184546706; 223440287; 224511988; 2…
D00UYE	SUPDRATC	N02AB02
D00UYE	SUPDRCAS	cas=000057421
D00VFE	TTDDRUID	D00VFE
D00VFE	DRUGNAME	Saralasin Acetate
D00VFE	CASNUMBE	CAS 39698-78-7
D00VFE	D_FOMULA	C44H71N13O13
D00VFE	PUBCHCID	11954381
D00VUL	TTDDRUID	D00VUL
D00VUL	DRUGNAME	Phenazopyridine
D00VUL	CASNUMBE	CAS 136-40-3
D00VUL	D_FOMULA	C11H11N5
D00VUL	PUBCHCID	4756
D00VUL	PUBCHSID	9633; 429038; 631294; 7348356; 10538554; 10986134; 11112296; 11335986; 11361225; 11363907; 11366469; 11369031; 11371787; 11374087; 11377193; 11462197; 11466780; 11467900; 11483789; 11486439; 11487833; 11490360; 11492289; 11494827; 14748951; 29223840; 46507962; 47211772; 47216813; 47216814; 47440304; 47515353; 47810793; 47959790; 48416404; 49698630; 50032107; 50100844; 57322430; 60914066; 80675658…
D00VZZ	TTDDRUID	D00VZZ
D00VZZ	DRUGNAME	ALLOPREGNANOLONE
D00VZZ	D_FOMULA	C21H34O2
D00VZZ	PUBCHCID	92786
D00VZZ	PUBCHSID	586301; 7978606; 10225577; 12208574; 14826064; 14923739; 24278659; 44423581; 47513077; 47586678; 49836635; 50019556;57335345; 74846894; 85300819; 85788331; 87550959; 92298224; 93167087; 95613568; 103489280; 104074460; 104408358; 124583834; 124892416; 126524062; 126688946; 127461832; 134350081; 135049778; 144205595; 144238831; 162089001; 178100930; 179236194; 184545674; 198958618; 198993875; 22367…
D00WAM	TTDDRUID	D00WAM
D00WAM	DRUGNAME	Hydroflumethiazide
D00WAM	CASNUMBE	CAS 135-09-1
D00WAM	D_FOMULA	C8H8F3N3O4S2
D00WAM	PUBCHCID	3647
D00WAM	PUBCHSID	9965; 98706; 220643; 855883; 3160605; 5137598; 7847720; 7849635; 8149379; 8152302;10321362; 11112295; 11335687; 11360926; 11363799; 11366361; 11368923; 11371460; 11373498; 11377085; 11461898; 11466041; 11467161; 11484875; 11485702; 11488826; 11490276; 11491825; 11494719; 12055780;15025410; 24895529; 26527679; 26611775; 26680262; 26747027; 26747028; 29222772; 46505220; 47365146; 47440208; 47440209…
D00WAM	SUPDRATC	C03AA02
D00WAM	SUPDRCAS	cas=000135091
D00WCX	TTDDRUID	D00WCX
D00WCX	DRUGNAME	Bezafibrate
D00WCX	CASNUMBE	CAS 41859-67-0
D00WCX	D_FOMULA	C19H20ClNO4
D00WCX	PUBCHCID	39042
D00WCX	PUBCHSID	855877; 3221863; 4720908; 7848429; 7978783; 8149814; 8175852; 10321679; 11112764; 11121379; 11121859; 11335267; 11360506; 11362448; 11364337; 11365010; 11366899; 11367572; 11369461; 11370167; 11370168; 11372718; 11373173; 11373808; 11375734; 11377623; 11461478; 11466406; 11467526; 11484560; 11486192; 11488738; 11491315; 11492140; 11495257; 12015374; 14926008; 24891983; 26612282; 26680411; 2674702…
D00WCX	CHEBI_ID	ChEBI:47612
D00WCX	SUPDRATC	C10AB02
D00WCX	SUPDRCAS	cas=041859670
D00WMK	TTDDRUID	D00WMK
D00WMK	DRUGNAME	Relvar/Breo
D00WMK	D_FOMULA	C51H62Cl2F3NO11S
D00WMK	PUBCHCID	71306415
D00WMK	PUBCHSID	162169468
D00WUF	TTDDRUID	D00WUF
D00WUF	DRUGNAME	Pregabalin
D00WUF	D_FOMULA	C8H17NO2
D00WUF	PUBCHCID	5486971
D00WUF	PUBCHSID	11694138; 12011767; 12014780; 15171006; 15219358; 17396883; 39472930; 46504934; 49831059; 49976228; 56365856; 57364178; 78321978; 92719096; 99431952; 103290097; 104050134; 104253343; 109692704; 113994486; 118046909; 118310941; 124772316; 126621090; 126659034; 126670344; 127479071; 131299586; 131403159; 134338500; 135081614; 135668336; 135684252; 136995650; 137006522; 142340821; 144205028; 1609635…
D00WVW	TTDDRUID	D00WVW
D00WVW	DRUGNAME	YM443
D00WVW	CASNUMBE	CAS 185106-16-5
D00WVW	D_FOMULA	C21H30N4O5S
D00WVW	PUBCHCID	5282338
D00WVW	PUBCHSID	7846941; 8617011; 15240378; 39315799; 57358620; 80913119; 96099914; 113856990; 127337692; 129323426; 135252372; 137248680; 144240151; 160692977; 162219968; 198979231; 223442498; 223662504; 227292955; 252434050
D00XHD	TTDDRUID	D00XHD
D00XHD	DRUGNAME	Balofloxacin
D00XHD	CASNUMBE	CAS 127294-70-6
D00XHD	D_FOMULA	C20H24FN3O4
D00XHD	PUBCHCID	65958
D00XHD	PUBCHSID	640635; 8190066; 14878477; 43122691; 49830687; 50042501; 50112785; 50306241; 57315857; 85175302; 91749075; 104239101; 104335126; 117509141; 118048368; 118844704; 125339678; 126669616; 128592861; 135025713; 135692398; 135916146; 136345660; 137006787; 138063962; 140684367; 144206082; 152039871; 160828706; 162255239; 162302327; 162783874; 163390268; 170465911; 172912878; 179149755; 184544937; 187072…
D00XPC	TTDDRUID	D00XPC
D00XPC	DRUGNAME	Halobetasol Propionate
D00XPC	CASNUMBE	CAS 66852-54-8
D00XPC	D_FOMULA	C25H31ClF2O5
D00XPC	PUBCHCID	48175
D00XPC	PUBCHSID	34713083; 46506187; 50019414; 50112705; 57313183; 75864759; 104354831; 126669495; 134338431; 160963941;162178728; 184545967; 223678288; 227839197; 242471678
D00XPC	SUPDRATC	D07AC21
D00XPC	SUPDRCAS	cas=066852548
D00XUN	TTDDRUID	D00XUN
D00XUN	DRUGNAME	Etidronate Disodium
D00XUN	D_FOMULA	C2H6Na2O7P2
D00XUN	PUBCHCID	23894
D00XWD	TTDDRUID	D00XWD
D00XWD	DRUGNAME	Tegaserod
D00XWD	CASNUMBE	CAS 189188-57-6
D00XWD	D_FOMULA	C16H23N5O
D00XWD	PUBCHCID	5362436
D00XWD	PUBCHSID	11364906; 11367468; 11370030; 11372869; 11374139; 11378200; 11484916; 11488916; 11491670; 11492545; 11495764; 14776170; 14776171; 26612950; 26749090; 26749091; 34746101; 39384500; 46523984; 47207714; 47662545; 47960011; 48110734; 50107521; 50107522; 53788768; 56464350; 57362102; 78780358; 92124752; 92712636; 93301629; 103276928; 104098381; 114150049; 116933602; 126625387; 126656585; 126667358; 13…
D00XWD	CHEBI_ID	ChEBI:51044
D00XWD	SUPDRATC	A06AX06
D00XWD	SUPDRCAS	cas=145158710
D00XZY	TTDDRUID	D00XZY
D00XZY	DRUGNAME	ORC-Vax
D00YLF	TTDDRUID	D00YLF
D00YLF	DRUGNAME	Serpacwa
D00YLW	TTDDRUID	D00YLW
D00YLW	DRUGNAME	Dolasetron
D00YLW	CASNUMBE	CAS 115956-12-2
D00YLW	D_FOMULA	C19H20N2O3
D00YLW	PUBCHCID	3033818
D00YLW	PUBCHSID	14752879; 14951072; 26688188; 32961384; 36077657; 50281384; 93166445; 111635088; 135027020; 136064078; 137005045; 176243013; 179116657; 179466495; 184633448; 194179162; 215784161; 223571622; 224121779; 225145402; 226426925; 226426926; 252077520; 252316461; 252478485
D00YLW	SUPDRATC	A04AA04
D00YLW	SUPDRCAS	cas=115956122
D00YVF	TTDDRUID	D00YVF
D00YVF	DRUGNAME	Exenatide
D00YVF	CASNUMBE	CAS 141758-74-9
D00YVF	D_FOMULA	C184H282N50O60S
D00YVF	PUBCHCID	16157882
D00YVF	PUBCHSID	103529204; 126665096; 126681942; 223659015
D00YVF	SUPDRATC	A10BX04
D00YWP	TTDDRUID	D00YWP
D00YWP	DRUGNAME	Nandrolone
D00YWP	CASNUMBE	CAS 434-22-0
D00YWP	D_FOMULA	C18H26O2
D00YWP	PUBCHCID	9904
D00YWP	PUBCHSID	9463; 7980080; 8157151; 12146096; 14718104; 14771089; 24870216; 24886700; 24897817; 29215354; 29228461; 46386764; 48416309; 49965900; 50531284; 53788175; 57325858; 57650818; 57652521; 83613872; 85148374; 85300761; 92308394; 92714065; 96024938; 103202464; 103980273; 104321851; 121363640; 124658841; 124813376; 124892176; 126524638; 126624424; 126655692; 126688604; 128733950; 134338180; 134974495; 1…
D00YWP	CHEBI_ID	ChEBI:7466
D00YWP	SUPDRATC	A14AB01; S01XA11
D00YWP	SUPDRCAS	cas=000434220
D00YZA	TTDDRUID	D00YZA
D00YZA	DRUGNAME	Thiotepa
D00YZA	D_FOMULA	C6H12N3PS
D00YZA	PUBCHCID	5453
D00YZA	PUBCHSID	9843; 72371; 649541; 3140674; 5647700; 7847649; 7980777; 8149979; 8153354; 11335992; 11361231; 11364583; 11367145; 11369707; 11372787; 11373954; 11377869; 11417492; 11462203; 11485170; 11489373; 11491409; 11492023; 11495503; 15322228; 24900346; 26612468; 26679451; 26748780; 26748781; 26748782; 26753739; 29224498; 46505958; 47736527; 48259276; 48334538; 48414528; 48416616; 48424268; 49854391; 5010…
D00YZD	TTDDRUID	D00YZD
D00YZD	DRUGNAME	Dolutegravir
D00YZD	D_FOMULA	C20H19F2N3O5
D00YZD	PUBCHCID	54726191
D00YZD	PUBCHSID	96100998; 123055423; 124361075; 124361082; 124361088; 135268073; 135273443; 135626786; 136340316; 136349541; 136367672; 136920429; 144115916; 152258477; 160647312; 160693271; 162011364; 162038052; 162202774; 163677014; 164043525; 164193963; 164347381; 170484068; 170484069; 170484070; 170503405;174007466; 174525979; 175427161; 178103937; 184812380; 189622844; 198935766; 198993556; 223382143; 22370…
D00YZD	SUPDRATC	J05AX12
D00ZCN	TTDDRUID	D00ZCN
D00ZCN	DRUGNAME	Caspofungin
D00ZCN	CASNUMBE	CAS 179463-17-3
D00ZCN	D_FOMULA	C52H88N10O15
D00ZCN	PUBCHCID	151068
D00ZCN	PUBCHSID	46227650; 50070534; 50071171; 57347253; 78725072; 104430092; 126662415; 179296043; 223660928
D00ZCN	SUPDRATC	J02AX04
D00ZCN	SUPDRCAS	cas=162808620
D00ZFP	TTDDRUID	D00ZFP
D00ZFP	DRUGNAME	Estrone
D00ZFP	CASNUMBE	CAS 53-16-7
D00ZFP	D_FOMULA	C18H22O2
D00ZFP	PUBCHCID	5870
D00ZFP	PUBCHSID	2687; 3751; 613807; 841396; 855919; 3133155; 7847135; 7979191; 8144215; 8153628; 11466942; 11468062;11486713; 14714953; 14750534; 14774967; 17405076; 24278427; 24715020; 24870303; 24894399; 26512283; 26751561; 26751562; 29224898; 46505916; 46517467; 47213246; 47275539; 47424227; 47646545; 47646546;47646547; 47720600; 47943749; 48094530; 48243347; 48318399; 48421873; 49684201; 49699003; 49965933; …
D00ZFP	CHEBI_ID	ChEBI:17263
D00ZFP	SUPDRATC	G03CA07; G03CC04
D00ZFP	SUPDRCAS	cas=000053167
D00ZOF	TTDDRUID	D00ZOF
D00ZOF	DRUGNAME	Sodium lactate
D00ZOF	D_FOMULA	C6H12Na2O6
D00ZOF	PUBCHCID	73416990
D00ZTD	TTDDRUID	D00ZTD
D00ZTD	DRUGNAME	OZ277
D00ZTD	D_FOMULA	C22H36N2O4
D00ZTD	PUBCHCID	10475633
D00ZTD	PUBCHSID	16282001; 16757560; 40603231; 46524827; 53844366; 74580881; 87554219; 103511428; 103573443; 135260933; 137232016; 137263122; 138501431; 138501435; 143336104; 162220291; 174006610; 198979011; 230467069; 235613963; 236570745; 237661429; 238940011; 242108717; 244410141; 248302522; 252553884
D01AHO	TTDDRUID	D01AHO
D01AHO	DRUGNAME	Abarelix
D01AHO	CASNUMBE	CAS 183552-38-7
D01AHO	D_FOMULA	C72H95ClN14O14
D01AHO	PUBCHCID	16131215
D01AHO	PUBCHSID	12015126; 14768525; 14915219; 17396902; 28730368; 37101944; 50065765; 57380039; 85529195; 103384216; 103998982; 126649079; 126666777; 134337422; 135120877; 135651965; 136088201; 137005565; 139913381; 144240107; 152344490; 164814994; 179150099; 184545122; 223662408; 226400427; 252217876; 252358942
D01AHO	SUPDRATC	L02BX01
D01AHO	SUPDRCAS	cas=183552387
D01AJY	TTDDRUID	D01AJY
D01AJY	DRUGNAME	Baclofen
D01AJY	CASNUMBE	CAS 1134-47-0
D01AJY	D_FOMULA	C10H12ClNO2
D01AJY	PUBCHCID	44602
D01AJY	PUBCHSID	3153571; 8178796; 11113710; 15121255; 15171983; 34709846; 50066102; 50705527; 90452213; 93625490; 103238751; 103941336; 104345301; 121277848; 123055284; 124490531; 124580859; 126581462; 126616647; 126685003; 126738367; 128418031; 134351756; 135249532; 135649977; 139309014; 143493644; 152032454; 152165673; 152238531; 152258754; 160647599; 160840514; 162009782; 162255234; 163099671; 163405182; 1662…
D01AJY	CHEBI_ID	ChEBI:2972
D01AJY	SUPDRATC	M03BX01
D01AJY	SUPDRCAS	cas=001134470
D01AQT	TTDDRUID	D01AQT
D01AQT	DRUGNAME	Terconazole
D01AQT	CASNUMBE	CAS 67915-31-5
D01AQT	D_FOMULA	C26H31Cl2N5O3
D01AQT	PUBCHCID	9936883
D01AQT	PUBCHSID	14910040; 24210835; 77156021; 178126957; 179296065
D01AQT	SUPDRATC	G01AG02
D01AQT	SUPDRCAS	cas=067915315
D01AXB	TTDDRUID	D01AXB
D01AXB	DRUGNAME	Duloxetine
D01AXB	CASNUMBE	CAS 136434-34-9
D01AXB	D_FOMULA	C18H19NOS
D01AXB	PUBCHCID	60835
D01AXB	PUBCHSID	8187086; 14849439; 14873633; 17425390; 26719725; 26757978; 43118173; 46386929; 46507937; 47285864; 47285865; 47731256; 47805543; 49681583; 50064210; 57314139; 79667093; 92308395; 92714465; 96024576; 103343183; 104026883; 104321767; 117535453; 124658786; 124893161; 126624113; 126633258; 126655387; 126670564; 129892280; 134224927; 134337787; 134338555; 135085912; 135650212; 135723690; 136350845; 13…
D01AXB	CHEBI_ID	ChEBI:31526
D01AXB	SUPDRATC	N06AX21
D01AYJ	TTDDRUID	D01AYJ
D01AYJ	DRUGNAME	Terbinafine
D01AYJ	CASNUMBE	CAS 91161-71-6
D01AYJ	D_FOMULA	C21H25N
D01AYJ	PUBCHCID	1549008
D01AYJ	PUBCHSID	10279; 606886; 3206272; 7849434; 7980758; 8653314; 14800096; 26754460; 29215261; 32248932; 46508519; 48416599; 49995731; 50593794; 53790235; 56313213; 57288850; 57409064; 85279511; 90452133; 92308716; 92711333; 93166983; 93625488; 103215995; 103929637; 104253338; 105999123; 110525170; 124757457; 124766229; 124899382; 125093510; 125164261; 125325631; 126571952; 126630967; 126657418; 126664777; 126…
D01AYJ	SUPDRATC	D01AE15; D01BA02
D01AYJ	SUPDRCAS	cas=091161716
D01AZG	TTDDRUID	D01AZG
D01AZG	DRUGNAME	Risperidone
D01AZG	CASNUMBE	CAS 106266-06-2
D01AZG	D_FOMULA	C23H27FN4O2
D01AZG	PUBCHCID	5073
D01AZG	PUBCHSID	631811; 7379882; 7847492; 7980523; 8153122; 11111724; 11111725; 11467057; 11468177; 11486814; 11528727; 12013967; 14904216; 17405630; 25819945; 26719830; 26753640; 29224142; 46386613; 46505850; 49658633; 49666400; 49681677; 49699257; 49830253; 50106974; 50106975; 50123965; 53778180; 53790689; 57322595; 80652519; 81092846; 85089206; 85170980; 85209258; 85231208; 85788353; 89736125; 92126063; 92303…
D01AZG	CHEBI_ID	ChEBI:8871
D01AZG	SUPDRATC	N05AX08
D01AZG	SUPDRCAS	cas=106266062
D01BQC	TTDDRUID	D01BQC
D01BQC	DRUGNAME	Cefonicid
D01BQC	CASNUMBE	CAS 61270-58-4
D01BQC	D_FOMULA	C18H18N6O8S3
D01BQC	PUBCHCID	43592
D01BQC	PUBCHSID	645557; 34708998; 50051002; 50471125; 104342735; 126685807; 134222305; 134338418; 135367571; 152049112; 160964625; 184544921; 223676111; 226847686
D01BQC	CHEBI_ID	ChEBI:3491
D01BQC	SUPDRATC	J01DC06
D01BQC	SUPDRCAS	cas=061270584
D01BQK	TTDDRUID	D01BQK
D01BQK	DRUGNAME	Carbamide peroxide
D01BQK	D_FOMULA	CH6N2O3
D01BQK	PUBCHCID	31294
D01BQK	PUBCHSID	86189; 3140004; 8172085; 15218694; 17397529; 24845644; 24857388; 24890129; 24900683; 34673447; 48423082; 49854878; 57311154; 57653671; 78645996; 91688469; 104310529; 125330872; 126687953; 131296745; 134975216; 137133879; 144212768; 152043506; 160785741; 162204470; 162220730; 163304704; 163802866; 163835466; 164824460; 174549765; 175268208; 196398469; 204356941; 223656801; 223745873; 242587039; 25…
D01BYB	TTDDRUID	D01BYB
D01BYB	DRUGNAME	Adenosine triphosphate
D01BYB	CASNUMBE	CAS 56-65-5
D01BYB	D_FOMULA	C10H12N5O13P3-4
D01BYB	PUBCHCID	5461108
D01BYB	PUBCHSID	2157; 8148096; 11688362; 24877532; 39443564; 49737792; 50247497; 53812597; 53812679; 53812681; 53812739; 53812902; 53812904; 56412694; 56436522; 60849405; 84970651; 85145927; 87557452; 87557505; 87557712; 104075349; 114001216; 131319136; 137251856; 164151282; 170481218; 170481265; 170481338; 170481406; 170481407; 170481627; 170481825; 170482177; 170482179; 170482197; 170482263; 170483168; 1704834…
D01BYB	CHEBI_ID	ChEBI:15422
D01CHI	TTDDRUID	D01CHI
D01CHI	DRUGNAME	VR315
D01CKY	TTDDRUID	D01CKY
D01CKY	DRUGNAME	Ecabet sodium
D01CKY	CASNUMBE	CAS 86408-72-2
D01CKY	D_FOMULA	C20H28O5S
D01CKY	PUBCHCID	65781
D01CKY	PUBCHSID	8189932; 14829358; 14902470; 43122531; 50064689; 50125874; 50660522; 57315733; 96024581; 99375902; 99443230; 104334637; 135024354; 137246274; 142971127; 144206316; 152056735; 160703371; 160967842; 163418695; 179150326; 196377676; 198948317; 223554751; 225380916; 226704803; 246011775
D01CRB	TTDDRUID	D01CRB
D01CRB	DRUGNAME	L-Tyrosine
D01CRB	CASNUMBE	CAS 60-18-4
D01CRB	D_FOMULA	C9H11NO3
D01CRB	PUBCHCID	6057
D01CRB	PUBCHSID	3382; 585619; 585656; 608132; 817482; 817486; 817487; 817488; 817489; 823160; 828554; 832231; 841729; 854649; 3134840; 7847090; 7887220; 7890924; 8026808; 8028352; 8028353; 8144790; 8153780; 10529154; 11528398; 14710671; 15147336; 15195185; 24697644; 24697646; 24889931; 24900164; 24900206; 24900543; 24901863; 25622129;26702499; 26711663; 26711664; 26711665; 26718889; 26719042; 29215265; 29215266;…
D01CRB	CHEBI_ID	ChEBI:17895
D01CYA	TTDDRUID	D01CYA
D01CYA	DRUGNAME	Bendamustine hydrochloride
D01CYA	D_FOMULA	C16H21Cl2N3O2
D01CYA	PUBCHCID	65628
D01CYA	PUBCHSID	590536; 6267839; 8189814; 14901248; 43122399; 49882625; 50064534; 50125886; 51091826; 53790479; 57315623; 77194776; 103590063; 104334244; 125093188; 126616720; 126646730; 126669991; 135021598; 135200933; 136946484; 137006822; 143108248; 144115692; 144206324; 163305696; 170465340; 174007431; 175267866; 176225504; 176484647; 176484951; 179322551; 187051781; 196111115; 198993387; 215780746; 22432124…
D01CZH	TTDDRUID	D01CZH
D01CZH	DRUGNAME	Chanllergen
D01DBQ	TTDDRUID	D01DBQ
D01DBQ	DRUGNAME	Teniposide
D01DBQ	CASNUMBE	CAS 29767-20-2
D01DBQ	D_FOMULA	C32H32O13S
D01DBQ	PUBCHCID	452548
D01DBQ	PUBCHSID	597750; 7980753; 10300907; 14912717; 49965048; 51063681; 53788607; 57405354; 99030090; 99246079; 103589230; 104253379; 104645164; 118046116; 119526326; 124757497; 125164301; 135692278; 136178636; 137001864; 139137932; 140852399; 152035492; 162037723; 162174797; 163620769; 163686094; 175267905; 176484801; 178103449; 179116911; 184811965; 187072639; 223384958; 226396002; 241050196; 251887699; 25222…
D01DBQ	SUPDRATC	L01CB02
D01DBQ	SUPDRCAS	cas=029767202
D01DGN	TTDDRUID	D01DGN
D01DGN	DRUGNAME	Ethiodized oil
D01DSP	TTDDRUID	D01DSP
D01DSP	DRUGNAME	Cephapirin
D01DSP	CASNUMBE	CAS 21593-23-7
D01DSP	D_FOMULA	C17H17N3O6S2
D01DSP	PUBCHCID	30699
D01DSP	PUBCHSID	9113; 602885; 8171717; 11335217; 11360456; 11362966; 11365528; 11368090; 11371285; 11373879; 11376252; 11461428; 11466879; 11467999; 11483822; 11486518; 11487919; 11490149; 11492085; 11493926; 15452100; 34672911; 46505227; 47440073; 47515148; 47588824; 47885243; 48184822; 48415744; 50050995; 51091940; 57310975; 74511317; 87323458; 103590583; 104133804; 104308908; 117600530; 124766406; 129405974; …
D01DSP	SUPDRATC	J01DB08
D01DSP	SUPDRCAS	cas=021593237
D01EHI	TTDDRUID	D01EHI
D01EHI	DRUGNAME	Live attenuated H1N1 pandemic influenza vaccine
D01EKQ	TTDDRUID	D01EKQ
D01EKQ	DRUGNAME	Ferrous Citrate, Fe-59
D01EKQ	D_FOMULA	C6H5FeO7-
D01EKQ	PUBCHCID	168030
D01FFA	TTDDRUID	D01FFA
D01FFA	DRUGNAME	(+-)-tetrahydropalmatine
D01FFA	D_FOMULA	C21H25NO4
D01FFA	PUBCHCID	72301
D01FFA	PUBCHSID	5820; 587430; 597981; 8143508; 8195125; 16014105; 43128490; 49962305; 49962308; 57318645; 57393724; 61102983; 78574733; 88529191; 92714665; 103579214; 104225308; 104352603; 104825528; 117533888; 119501427; 126584140; 126617304; 126623957; 126664264; 134223998; 135030734; 135076267; 136219742; 137237301; 152159556; 162187579; 163135573; 163371758; 163614479; 163614522; 164152952; 164233539; 172860…
D01FGR	TTDDRUID	D01FGR
D01FGR	DRUGNAME	Diphenhydramine
D01FGR	CASNUMBE	CAS 58-73-1
D01FGR	D_FOMULA	C17H21NO
D01FGR	PUBCHCID	3100
D01FGR	PUBCHSID	9174; 511392; 608048; 3154507; 5021578; 7847366; 7849634; 7885212; 7979103; 8151972; 10508422; 10528411; 10544720; 11111059; 11111060; 11335543; 11360782; 11363874; 11366436; 11368998; 11371539; 11374238; 11377160; 11407308; 11427137; 11461754; 11466093; 11467213; 11484697; 11485906; 11488777; 11490216; 11492335; 11494794; 14749996; 25768169; 26713829; 26751623; 29222243; 46505484; 47440177; 4758…
D01FGR	SUPDRATC	D04AA32; R06AA02
D01FGR	SUPDRCAS	cas=000058731
D01FJT	TTDDRUID	D01FJT
D01FJT	DRUGNAME	Bucillamine
D01FJT	D_FOMULA	C7H13NO3S2
D01FJT	PUBCHCID	2459
D01FJT	PUBCHSID	5597347; 8151641; 29221623; 49960088; 57321327; 80665489; 103832308; 104300650; 117543744; 124893784; 125355472; 126407363; 126656809; 126665575; 127346283; 137007060; 137644608; 139181443; 162277940; 162386674; 162785344; 184546074; 196106113; 216254369; 223677785; 226834857; 245241338; 252218238
D01FJT	SUPDRATC	M01CC02
D01FWE	TTDDRUID	D01FWE
D01FWE	DRUGNAME	Certiva
D01GBY	TTDDRUID	D01GBY
D01GBY	DRUGNAME	Desloratadine
D01GBY	CASNUMBE	CAS 100643-71-8
D01GBY	D_FOMULA	C19H19ClN2
D01GBY	PUBCHCID	124087
D01GBY	PUBCHSID	515991; 4480883; 10240975; 11528904; 12013632; 14742700; 14874264; 17397787; 25623633; 26719697; 26754458; 29215232;29215233; 29304216; 46386563; 46507996; 49830094; 50086379; 53790902; 57340751; 75986670; 85209723; 85483828; 87561219; 92307949; 92308612; 92309042; 92712182; 93619677; 103341726; 103966640; 104420034; 104829344; 117782347; 124659138; 125325449; 125336452; 126584136; 126630167; 126…
D01GBY	SUPDRATC	R06AX27
D01GBY	SUPDRCAS	cas=100643718
D01GPA	TTDDRUID	D01GPA
D01GPA	DRUGNAME	Gepon
D01GUS	TTDDRUID	D01GUS
D01GUS	DRUGNAME	Udenafil
D01GUS	CASNUMBE	CAS 268203-93-6
D01GUS	D_FOMULA	C25H36N6O4S
D01GUS	PUBCHCID	6918523
D01GUS	PUBCHSID	12015432; 15181651; 16896098; 17194940; 43529893; 50430522; 57371963; 99443240; 99452560; 104178316; 114788102; 134224591; 134338234; 134340602; 135271929; 135626747; 137082780; 137237692; 138091955; 138937364; 141714788; 152041640; 160687015; 160967855; 163108842; 164235286; 164766037; 176251591; 196411563; 210275732; 210281393; 223922924; 226492530; 246737278
D01GYK	TTDDRUID	D01GYK
D01GYK	DRUGNAME	Succimer
D01GYK	D_FOMULA	C4H6O4S2
D01GYK	PUBCHCID	2724354
D01GYT	TTDDRUID	D01GYT
D01GYT	DRUGNAME	Fosfomycin
D01GYT	CASNUMBE	CAS 23155-02-4
D01GYT	D_FOMULA	C3H7O4P
D01GYT	PUBCHCID	446987
D01GYT	PUBCHSID	8687; 606108; 7887444; 8013956; 8027671; 10299988; 14747737; 15297304; 36889264; 46506665; 47206194; 50126493; 50767051; 57404778; 92298260; 93166606; 96099807; 103707732; 103934869; 104637332; 116933583; 124349057; 124385179; 129815629; 134338052; 134994616; 137006369; 140608615; 142971088; 160658318; 160964170; 162008097; 162496683; 164187510; 164187514; 164187516; 164187519; 164187529; 1745515…
D01GYT	SUPDRATC	J01XX01
D01GYT	SUPDRCAS	cas=023155024
D01HKL	TTDDRUID	D01HKL
D01HKL	DRUGNAME	ABT-335
D01HKL	D_FOMULA	C22H28ClNO5
D01HKL	PUBCHCID	11350701
D01HKL	PUBCHSID	16442353; 23509679; 42429993; 79254918; 96025573; 99005481; 103771481; 135195926; 152258596; 160647431; 162258872; 163123169; 163416540; 163849504; 164838434; 175266985; 184816841; 204377619; 249860106; 250216899; 252077786; 252439909; 252476879
D01HKL	SUPDRATC	C10AB11
D01HNL	TTDDRUID	D01HNL
D01HNL	DRUGNAME	Allantoin
D01HNL	D_FOMULA	C4H6N4O3
D01HNL	PUBCHCID	204
D01HNL	PUBCHSID	4709; 73440; 605284; 841791; 3131857; 7348781; 7847189; 8137905; 8143386; 8149886; 8150504; 10321113; 10538907; 11335456; 11360695; 11363972; 11366534; 11369096; 11372150; 11374410; 11377258; 11446027; 11461667; 11466030; 11467150; 11483973; 11485660; 11488035; 11490692; 11492531; 11494892; 11537610; 14747998; 24438581; 24845863; 26612072; 26665884; 26679311; 26748398; 26748399; 29203829; 4729103…
D01HNL	CHEBI_ID	ChEBI:15676
D01HRJ	TTDDRUID	D01HRJ
D01HRJ	DRUGNAME	JEBIK V
D01HTL	TTDDRUID	D01HTL
D01HTL	DRUGNAME	Vinorelbine
D01HTL	CASNUMBE	CAS 71486-22-1
D01HTL	D_FOMULA	C45H54N4O8
D01HTL	PUBCHCID	5311497
D01HTL	PUBCHSID	7980885; 11056542; 12013497; 16335940; 39341162; 56311577; 56312628; 57288872; 57359504; 78753678; 85670095; 92309089; 96025363;99031250; 119526325; 124893200; 135049333; 136123131; 137001869; 152258373; 152344178; 160647210; 162011810; 162178830; 162224736; 163312394; 164831120; 175266041; 175608041; 176484268; 178103682; 179116945; 203356012; 226396694; 241376439; 252157261; 252359089
D01HTL	SUPDRATC	L01CA04
D01HTL	SUPDRCAS	cas=071486221
D01HVT	TTDDRUID	D01HVT
D01HVT	DRUGNAME	Ribociclib Succinate
D01HVT	CASNUMBE	CAS 1374639-75-4
D01HVT	D_FOMULA	C27H36N8O5
D01HVT	PUBCHCID	57334219
D01HVT	CHEBI_ID	ChEBI:3707266
D01ICU	TTDDRUID	D01ICU
D01ICU	DRUGNAME	Conjugated estrogens b
D01IEM	TTDDRUID	D01IEM
D01IEM	DRUGNAME	Pneumovax 23
D01IEM	D_FOMULA	C12H6Cl4OS
D01IEM	PUBCHCID	198155
D01IEM	PUBCHSID	10262695; 10520067; 26757256; 33517875; 49879501; 50771376; 57399057; 113466899; 125824746; 135175061; 241065103; 242461174; 249939674
D01IES	TTDDRUID	D01IES
D01IES	DRUGNAME	Rituxan rituxumab
D01ILJ	TTDDRUID	D01ILJ
D01ILJ	DRUGNAME	Celvapan
D01IRG	TTDDRUID	D01IRG
D01IRG	DRUGNAME	Bictegravir, emtricitabine and tenofovir alafenamide
D01IRG	D_FOMULA	C50H57F4N12O13PS
D01IRG	PUBCHCID	129626368
D01IWS	TTDDRUID	D01IWS
D01IWS	DRUGNAME	Inulin
D01IWS	CASNUMBE	CAS 9005-80-5
D01IWS	D_FOMULA	C228H382O191
D01IWS	PUBCHCID	18772499
D01IWS	PUBCHSID	31078180; 51075011; 126411583; 131329788; 137002118; 137243709; 162106175; 180372381
D01IWS	CHEBI_ID	ChEBI:15443
D01IXD	TTDDRUID	D01IXD
D01IXD	DRUGNAME	Finafloxacin
D01IXD	CASNUMBE	CAS 209342-40-5
D01IXD	D_FOMULA	C20H19FN4O4
D01IXD	PUBCHCID	11567473
D01JEU	TTDDRUID	D01JEU
D01JEU	DRUGNAME	Memantine
D01JEU	CASNUMBE	CAS 19982-08-2
D01JEU	D_FOMULA	C12H21N
D01JEU	PUBCHCID	4054
D01JEU	PUBCHSID	586325; 598200; 3221249; 6380039; 7737264; 8149719; 8152542; 11167042; 11335243; 11360482; 11363501; 11366063; 11368625; 11372025; 11374681; 11376787; 11461454; 11467006; 11468126; 11485192; 11486662; 11489224; 11490738; 11492836; 11494421; 15147301; 24310548; 26751885; 29223165; 46506702; 47290972; 47290973; 47440080; 47515155; 47662108; 47736297; 47736298; 48184834; 48259056; 48334316; 49698917…
D01JFT	TTDDRUID	D01JFT
D01JFT	DRUGNAME	Dipivefrin
D01JFT	CASNUMBE	CAS 52365-63-6
D01JFT	D_FOMULA	C19H29NO5
D01JFT	PUBCHCID	3105
D01JFT	PUBCHSID	9177; 5046070; 7849408; 7849627; 7979105; 8151976; 11466660; 11467780; 11486579; 14900877; 29222248; 46504716; 47730764; 47805070; 47953978; 48253458; 49699363; 50022390; 50124214; 57321612; 76534349; 85209619; 85787969; 99319096; 104302537; 108209497; 124974073; 126686842; 128790429; 134223686; 134337884; 135001947; 137125825; 142059953; 143311428; 160963795; 178103741; 179150547; 184547693; 221…
D01JFT	SUPDRATC	S01EA02
D01JFT	SUPDRCAS	cas=052365636
D01JGV	TTDDRUID	D01JGV
D01JGV	DRUGNAME	Ajmalicine
D01JGV	CASNUMBE	CAS 483-04-5
D01JGV	D_FOMULA	C21H24N2O3
D01JGV	PUBCHCID	251561
D01JGV	PUBCHSID	114926; 114938; 400025; 3498439; 5381153; 7977315; 8138368; 8138377; 9397932; 10523828; 10589097; 11445844; 11445867; 14900932; 30049750; 49908753; 51071925; 57400548; 58003974; 76413967; 81041172; 85209801; 88961357; 92221568; 93576886; 103828520; 104445554; 105277899; 117551855; 118490164; 118980383; 124659233;124813117; 125321929; 125351251; 126424550; 126448986; 126469248; 127996783; 13589481…
D01JIA	TTDDRUID	D01JIA
D01JIA	DRUGNAME	L-glutamine
D01JIA	CASNUMBE	CAS 56-85-9
D01JIA	D_FOMULA	C5H10N2O3
D01JIA	PUBCHCID	5961
D01JIA	PUBCHSID	3364; 584498; 828106; 836113; 841114; 3133338; 6436322; 7847083; 7887912; 8143908; 8153704; 10527678; 11341651; 11361834; 11363005; 11365567; 11368129; 11372411; 11375176; 11376291; 11485070; 11487236; 11489193; 11491231; 11493523; 11493945; 11537712; 14710661; 14719601; 15297396; 17405112; 24277983; 24872884; 24895088; 24895232; 24895254; 24895310; 24895342; 26612133; 26679268; 26747519; 2922498…
D01JMC	TTDDRUID	D01JMC
D01JMC	DRUGNAME	Lorcaserin
D01JMC	CASNUMBE	CAS 616202-92-7
D01JMC	D_FOMULA	C11H14ClN
D01JMC	PUBCHCID	11658860
D01JMC	PUBCHSID	16769280; 23759570; 50076564; 56405331; 80942818; 81044375; 92719328; 93309628; 103443775; 104047951; 124894047; 126620900; 126651854; 126665802; 132608831; 135261408; 135650530; 135723896; 135727785; 137001355; 140812879; 144206569; 160644926; 160827934; 163093396; 163391282; 163620732; 163686045; 164228304; 164761636; 170466882; 170524167; 172087023; 175268181; 184816814; 198993060; 204431113; …
D01JQJ	TTDDRUID	D01JQJ
D01JQJ	DRUGNAME	Iodinated glycerol
D01JQJ	D_FOMULA	C6H11IO3
D01JQJ	PUBCHCID	21852
D01JQJ	PUBCHSID	6766809; 8166091; 15268815; 29289218; 48413900; 48416111; 48423541; 49855527; 57331004; 80650169; 104354433; 121147436; 125676758; 128538726; 134986999; 137202252; 160698105; 162173131; 162757607; 179296098; 226409375; 249919134
D01JUF	TTDDRUID	D01JUF
D01JUF	DRUGNAME	Phentolamine
D01JUF	CASNUMBE	CAS 50-60-2
D01JUF	D_FOMULA	C17H19N3O
D01JUF	PUBCHCID	5775
D01JUF	PUBCHSID	840956; 860967; 3249474; 5136946; 7980295; 8153547; 11112200; 11335982; 11361221; 11362891; 11365453; 11368015; 11371816; 11374477; 11376177; 11462193; 11466258; 11467378; 11485936; 11490604; 11492714; 11493891; 14848762; 26751465; 26751466; 26751467; 29224810; 46506535; 47424187; 47573329; 47573330; 47720558; 47720559; 47720560; 48018848; 48094496; 48094497; 48169316; 48169317; 48416421; 4969839…
D01JUF	SUPDRATC	C04AB01; V03AB36
D01JUF	SUPDRCAS	cas=000050602
D01KHH	TTDDRUID	D01KHH
D01KHH	DRUGNAME	Cyclobenzaprine
D01KHH	CASNUMBE	CAS 303-53-7
D01KHH	D_FOMULA	C20H21N
D01KHH	PUBCHCID	2895
D01KHH	PUBCHSID	9148; 798360; 4253288; 7407325; 7849637; 8151851; 10320885; 10517820; 11110649; 11110650; 11335222; 11360461; 11364429; 11366991; 11369553; 11372671; 11373782; 11377715; 11446077; 11458991; 11460887; 11461433; 11466473; 11467593; 11485084; 11486165; 11489350; 11491381; 11491977; 11495349; 14872814; 26652854; 29222048; 46508313; 47290965; 47290966; 47290967; 47365012; 47365013; 47440075; 47515151;…
D01KHH	SUPDRATC	M03BX08
D01KHH	SUPDRCAS	cas=000303537
D01KKQ	TTDDRUID	D01KKQ
D01KKQ	DRUGNAME	Raltitrexed
D01KKQ	CASNUMBE	CAS 112887-68-0
D01KKQ	D_FOMULA	C21H22N4O6S
D01KKQ	PUBCHCID	135400182
D01KKQ	PUBCHSID	13546; 499545; 643863; 822152; 832006; 834766; 7848127; 7886856; 10233592; 11417383; 12014189; 14906899; 16528454; 16861576; 44434371; 46386823; 46392177; 46394312; 46394338; 46504880; 46518849; 49681782; 49972881; 50445232; 53788217; 57337824; 81092886; 87568168; 91615849; 92308617; 92717646; 96100342; 99436931; 103512884; 104372860; 118855342; 124659060; 124757069; 124939249; 125163873; 1265929…
D01KKQ	SUPDRATC	L01BA03
D01KKQ	SUPDRCAS	cas=112887680
D01KPV	TTDDRUID	D01KPV
D01KPV	DRUGNAME	Fexofenadine
D01KPV	CASNUMBE	CAS 83799-24-0
D01KPV	D_FOMULA	C32H39NO4
D01KPV	PUBCHCID	3348
D01KPV	PUBCHSID	9212; 5309243; 8152130; 11364860; 11367422; 11369984; 11372841; 11373946; 11378153; 11484933; 11488995; 11491736; 11492019; 11495728; 14835656; 17405051; 29222483; 46504676; 47953966; 48029199; 48029200; 49846688; 49878780; 50105687; 50105688; 53777594; 53787836; 57321745; 75782525; 85164717; 85209576; 85231056; 85789329; 90341422; 92304031; 93626300; 96024653; 103238871; 104303248; 117867878; 12…
D01KPV	CHEBI_ID	ChEBI:5050
D01KPV	SUPDRATC	R06AX26
D01KPV	SUPDRCAS	cas=083799240
D01KQA	TTDDRUID	D01KQA
D01KQA	DRUGNAME	Nalbuphine
D01KQA	CASNUMBE	CAS 20594-83-6
D01KQA	D_FOMULA	C21H27NO4
D01KQA	PUBCHCID	5311304
D01KQA	PUBCHSID	9460; 7980064; 11056425; 11466146; 11467266; 11485811; 14828107; 14828108; 39341002; 46507383; 47216707; 47291070; 48110387; 48259160; 48416304; 49698355; 50968490; 56464121; 57359427; 85787879; 92308840; 93166218; 96024934; 103234668; 104000882; 124893623; 126666056; 127291528; 127291529; 127291530; 127291531; 127291532; 127291533; 128691869; 134223042; 134337690; 134993850; 135650680; 137005112…
D01KQA	CHEBI_ID	ChEBI:7454
D01KQA	SUPDRATC	N02AF02
D01KQA	SUPDRCAS	cas=020594836
D01KTN	TTDDRUID	D01KTN
D01KTN	DRUGNAME	Cefcapene pivoxil
D01KTN	D_FOMULA	C23H30ClN5O8S2
D01KTN	PUBCHCID	6918126
D01KTN	PUBCHSID	12014400; 14887286; 16819001; 17194689; 43529520; 80378774; 114787475; 124766215; 135214605; 144206464; 144206810; 160871140; 162258031; 164210452; 198969297; 242587270
D01LUS	TTDDRUID	D01LUS
D01LUS	DRUGNAME	Mesoglycan
D01MDT	TTDDRUID	D01MDT
D01MDT	DRUGNAME	Tizanidine
D01MDT	CASNUMBE	CAS 51322-75-9
D01MDT	D_FOMULA	C9H8ClN5S
D01MDT	PUBCHCID	5487
D01MDT	PUBCHSID	9655; 4681749; 7980803; 8153374; 15196825; 26754628; 29216212; 29216213; 29224531; 46505373; 48416638; 49890410; 50110110; 50545834; 53787768; 57322804; 61153440; 85172342; 85209776; 90340638; 92308699; 93166738; 93626331; 96025295; 103293859; 104098410; 104178912; 104309371; 117843385; 125324787; 125351824; 126687034; 129683258; 131813309; 134337548; 135001434; 135610138; 137001374; 139157647; 1…
D01MDT	SUPDRATC	M03BX02
D01MDT	SUPDRCAS	cas=051322759
D01MGA	TTDDRUID	D01MGA
D01MGA	DRUGNAME	Alatrofloxacin mesylate
D01MGA	CASNUMBE	CAS 146961-77-5
D01MGA	D_FOMULA	C27H29F3N6O8S
D01MGA	PUBCHCID	5282517
D01MMB	TTDDRUID	D01MMB
D01MMB	DRUGNAME	Extrothyroxine
D01MML	TTDDRUID	D01MML
D01MML	DRUGNAME	MLN9708
D01MML	D_FOMULA	C14H19BCl2N2O4
D01MML	PUBCHCID	25183872
D01MML	PUBCHSID	57291607; 85029113; 104253504; 124757626; 124955652; 125164430; 135268985; 135626848; 136340279; 136348738; 136367593; 138100925; 144116241; 152134539; 162011779; 162037798; 162202726; 162773434; 163326535; 163347633; 163908014; 164193936; 164834143; 174007116; 174526063; 177748936; 184814067; 198939582; 203355961; 210274689; 210280323; 223389604; 229732516; 248181513; 249810660; 252110098; 25216…
D01MUR	TTDDRUID	D01MUR
D01MUR	DRUGNAME	Brinzolamide
D01MUR	CASNUMBE	CAS 138890-62-7
D01MUR	D_FOMULA	C12H21N3O5S3
D01MUR	PUBCHCID	68844
D01MUR	PUBCHSID	9962; 7847718; 7886394; 8192384; 11466393; 11467513; 11486146; 11528766; 12015162; 14780300; 14878101; 26718765; 29214990; 43125358; 46394376; 46507071; 46511455; 47871124; 47871125; 48020430; 48395296; 49699073; 56463043; 57317102; 74925916; 85788886; 87325228; 92125455; 92721410; 92729740; 93166197; 103914463; 104234232; 104343207; 109692908; 117630731; 118048468; 121363126; 124800916; 12662764…
D01MUR	CHEBI_ID	ChEBI:3176
D01MUR	SUPDRATC	S01EC04
D01MUR	SUPDRCAS	cas=138890627
D01NJI	TTDDRUID	D01NJI
D01NJI	DRUGNAME	Mepyramine maleate
D01NJI	CASNUMBE	CAS 59-33-6
D01NJI	D_FOMULA	C21H27N3O5
D01NJI	PUBCHCID	5284451
D01NJI	PUBCHSID	70057; 855902; 8149511; 10321599; 11039284; 17405449; 24277797; 26611903; 26680596; 26747601; 26747602; 39317787; 47207321; 48414401; 48424022; 49854469; 50106737; 50106738; 50106739; 53777996; 56422415; 74505398; 87220220; 91011388; 92124194; 92125164; 92304336; 92307601; 99301263; 103770989; 103914089; 113862915; 121264371; 121361486; 121362835; 124637085; 124800889; 124800890; 134338608; 13434…
D01NJI	SUPDRATC	D04AA02; R06AC01
D01NLB	TTDDRUID	D01NLB
D01NLB	DRUGNAME	Ziconotide
D01NLB	CASNUMBE	CAS 107452-89-1
D01NLB	D_FOMULA	C102H172N36O32S7
D01NLB	PUBCHCID	16135415
D01NLB	PUBCHSID	14817888; 28731828; 93815101; 135652369; 152134060; 160681706; 162226661; 163894034; 173333992; 187072158
D01NLB	SUPDRATC	N02BG08
D01NTO	TTDDRUID	D01NTO
D01NTO	DRUGNAME	Meningitis B
D01NTX	TTDDRUID	D01NTX
D01NTX	DRUGNAME	Mifamurtide
D01NTX	CASNUMBE	CAS 83461-56-7
D01NTX	D_FOMULA	C59H109N6O19P
D01NTX	PUBCHCID	23725094
D01NTX	PUBCHSID	137125246; 162222710; 249363682; 252166486
D01NTX	SUPDRATC	L03AX15
D01OGL	TTDDRUID	D01OGL
D01OGL	DRUGNAME	Technetium Tc-99m Red Blood Cell Kit
D01OIL	TTDDRUID	D01OIL
D01OIL	DRUGNAME	Gadobenate Dimeglumine
D01OIL	CASNUMBE	CAS 113662-23-0
D01OIL	D_FOMULA	C36H62GdN5O21
D01OIL	PUBCHCID	6918204
D01OIL	PUBCHSID	12014647; 46506805; 57371834; 75285303; 114787603; 160964086
D01OIL	SUPDRATC	V08CA08
D01OPV	TTDDRUID	D01OPV
D01OPV	DRUGNAME	Selenomethionine Se-75
D01OPV	D_FOMULA	C5H11NO2Se
D01OPV	PUBCHCID	66254
D01ORS	TTDDRUID	D01ORS
D01ORS	DRUGNAME	Moxidectin
D01ORS	CASNUMBE	CAS 113507-06-5
D01ORS	D_FOMULA	C37H53NO8
D01ORS	PUBCHCID	9832912
D01ORS	CHEBI_ID	CHEMBL2104415
D01OUE	TTDDRUID	D01OUE
D01OUE	DRUGNAME	Betazole
D01OUE	CASNUMBE	CAS 105-20-4
D01OUE	D_FOMULA	C5H9N3
D01OUE	PUBCHCID	7741
D01OUE	PUBCHSID	6945788; 10503079; 11112911; 11466071; 11467191; 11485822; 15066099; 17296723; 29226545; 46506808; 47943903; 47943904; 48169506; 48169507; 48415635; 49699357; 50064104; 50100538; 50759200; 57324449; 85209542; 88830371; 92741766; 103813928; 104315840; 117521710; 123083201; 125676860; 126604015; 128340252; 128340253; 131645124; 134338338; 134970986; 137006888; 137125827; 143503545; 145520280; 16096…
D01OUE	SUPDRATC	V04CG02
D01OUE	SUPDRCAS	cas=000105204
D01OWB	TTDDRUID	D01OWB
D01OWB	DRUGNAME	Immune globulin high dose
D01OXI	TTDDRUID	D01OXI
D01OXI	DRUGNAME	DTI-015
D01OXI	CASNUMBE	CAS 154-93-8
D01OXI	D_FOMULA	C5H9Cl2N3O2
D01OXI	PUBCHCID	2578
D01PAR	TTDDRUID	D01PAR
D01PAR	DRUGNAME	Vitamin
D01PJR	TTDDRUID	D01PJR
D01PJR	DRUGNAME	Tocainide
D01PJR	CASNUMBE	CAS 41708-72-9
D01PJR	D_FOMULA	C11H16N2O
D01PJR	PUBCHCID	38945
D01PJR	PUBCHSID	9351; 6596767; 7980808; 8175799; 11467055; 11468175; 11486810; 14797358; 26719896; 26755668; 34704899; 46386772; 46505385; 47207830; 47647789; 47945105; 48095800; 48170709; 49681729; 49699394; 50025969; 50111018; 50209485; 56313712; 56459344; 57312259; 85788915; 90341559; 92308356; 92714653; 92729958; 103990696; 104234273; 104330445; 117572998; 119526024; 124658847; 124800068; 125536952; 12662396…
D01PJR	SUPDRATC	C01BB03
D01PJR	SUPDRCAS	cas=041708729
D01PLN	TTDDRUID	D01PLN
D01PLN	DRUGNAME	Cefalotin
D01PLN	CASNUMBE	CAS 153-61-7
D01PLN	D_FOMULA	C16H16N2O6S2
D01PLN	PUBCHCID	6024
D01PLN	PUBCHSID	9963; 602881; 824703; 7886646; 7978894; 8153752; 11335272; 11360511; 11362964; 11365526; 11368088; 11371283; 11373877;11376250; 11461483; 11466747; 11467867; 11483898; 11486594; 11487937; 11490148; 11492084; 11493924; 14781066; 16794138; 29215241; 29225038; 46509079; 47193756; 47588840; 47662113; 47736307; 47810601;47885259; 48110301; 48334326; 48334327; 48415743; 50050997; 50716459; 51091939; 57…
D01PLN	CHEBI_ID	ChEBI:50895
D01PLN	SUPDRATC	J01DB03
D01PLN	SUPDRCAS	cas=000153617
D01PPQ	TTDDRUID	D01PPQ
D01PPQ	DRUGNAME	Podophyllum
D01PQM	TTDDRUID	D01PQM
D01PQM	DRUGNAME	Vaccinia immune globulin
D01PZD	TTDDRUID	D01PZD
D01PZD	DRUGNAME	Romiplostim
D01PZD	CASNUMBE	CAS 267639-76-9
D01PZD	D_FOMULA	C15H14N2O
D01PZD	PUBCHCID	5329098
D01PZD	PUBCHSID	525180; 8034458; 10318718; 11061325; 12015099; 14847387; 17405666; 24278606; 26759729; 26759733; 39301723; 47207480; 47348964; 47572946; 49674962; 49984916; 50076383; 50107014; 50107015; 50107016; 53778216; 53789746; 56312333; 56312335; 56312337; 56312516; 56312518; 56312520; 56320689; 56322916; 57361292; 74446362; 85789116; 90341564; 91722386; 92303403; 99302833; 103175684; 113911626; 121362026;…
D01PZD	SUPDRATC	B02BX04
D01QGX	TTDDRUID	D01QGX
D01QGX	DRUGNAME	Lurasidone hydrochloride
D01QGX	CASNUMBE	CAS 367514-87-2
D01QGX	D_FOMULA	C28H36N4O2S
D01QGX	PUBCHCID	213046
D01QGX	PUBCHSID	16247346; 30417284; 47362895; 51026536; 57399659; 103068778; 103080863; 104253152; 117591937; 123051051; 134224709; 134339501; 135187871; 135692869; 136351322; 137892911; 160645972; 162011722; 162517092; 175265796; 175427100; 187051764; 223668806; 224768364; 226972568; 249821695; 249866658; 252110201; 252215721; 252448605
D01QGX	SUPDRATC	N05AE05
D01QIN	TTDDRUID	D01QIN
D01QIN	DRUGNAME	Atorvastatin
D01QIN	CASNUMBE	CAS 134523-00-5
D01QIN	D_FOMULA	C33H35FN2O5
D01QIN	PUBCHCID	60823
D01QIN	PUBCHSID	9052; 822166; 7884979; 7978735; 8187078; 14910832; 26684326; 26697359; 29215408; 43118161; 49845979; 50037926; 51091801; 53787715; 56311281; 56311722; 56311943; 56311969; 56312802; 56313042; 56313334; 56313578; 56314463; 57314133; 75432172; 85856289; 92714388; 93166494; 103554720; 104178840; 104321734; 104829550;117367061; 124892211; 126525305; 126624171; 126658151; 126682126; 127315782; 12731578…
D01QIN	CHEBI_ID	ChEBI:39548
D01QIN	SUPDRATC	C10AA05
D01QIN	SUPDRCAS	cas=134523005
D01QLH	TTDDRUID	D01QLH
D01QLH	DRUGNAME	Amyl nitrite
D01QLH	D_FOMULA	C5H11NO2
D01QLH	PUBCHCID	10026
D01QLH	PUBCHSID	8157247; 10523453; 15194387; 29228570; 46507839; 48422858; 49855423; 50234008; 51075377; 57325917; 61548046; 87351903; 87562079;88826757; 104322178; 124759820; 125823538; 126584108; 126688727; 126728383; 127327779; 127327780; 127327781; 127670072; 131294400; 134224767; 134973651; 137009484; 142314899; 144210096; 151993050; 152171314; 160797929; 162096005; 162160866; 162264216; 162761000; 16380905…
D01QML	TTDDRUID	D01QML
D01QML	DRUGNAME	Carphenazine
D01QML	CASNUMBE	CAS 2622-30-2
D01QML	D_FOMULA	C24H31N3O2S
D01QML	PUBCHCID	18104
D01QML	PUBCHSID	6186238; 8163547; 10516134; 15476861; 29285787; 47365661; 48415705; 50064631; 50125832; 57329966; 75344560; 104344231; 108136262; 123099366; 126410102; 126671573; 129764290; 134338125; 135058719; 137125317; 160964373; 178103716; 179225584; 198934883; 223666362; 226492181; 241057779; 250106901
D01QML	CHEBI_ID	ChEBI:51235
D01QUS	TTDDRUID	D01QUS
D01QUS	DRUGNAME	Calcipotriol
D01QUS	CASNUMBE	CAS 112965-21-6
D01QUS	D_FOMULA	C27H40O3
D01QUS	PUBCHCID	5288783
D01QUS	PUBCHSID	7848188; 7888845; 7978843; 11041473; 12014175; 14715113; 14855474; 14855477; 26719860; 39321118; 46386727; 46507122; 49681738; 50112719; 53789506; 56352848; 57359242; 71824952; 74547909; 92308501; 92308864; 103770649; 113872806; 124658943; 127310141; 127310142; 127310143; 127310144; 127310145; 127310146; 127310147; 127310148; 127310149; 127310150; 127310151; 135028596; 135650047; 135698205; 13715…
D01QUS	CHEBI_ID	ChEBI:50749
D01QUS	SUPDRATC	D05AX02
D01QUS	SUPDRCAS	cas=112965216
D01RLG	TTDDRUID	D01RLG
D01RLG	DRUGNAME	RTU-007
D01RQV	TTDDRUID	D01RQV
D01RQV	DRUGNAME	Eculizumab
D01SAT	TTDDRUID	D01SAT
D01SAT	DRUGNAME	Bevantolol
D01SAT	CASNUMBE	CAS 59170-23-9
D01SAT	D_FOMULA	C20H27NO4
D01SAT	PUBCHCID	2372
D01SAT	PUBCHSID	421943; 4422032; 8151591; 14952538; 29221540; 46506014; 50023137; 50749008; 57321288; 85220220; 85431913; 96099850; 103292500; 104300401; 127079310; 128127039; 134338174; 135144541; 136948561; 137149322; 142059896; 160964610; 162173227; 163693492; 163853213; 168287480; 172861635; 179150476; 224982727; 226433399; 250218234; 251916825; 251918064; 252455906
D01SAT	SUPDRATC	C07AB06
D01SAT	SUPDRCAS	cas=059170239
D01SHZ	TTDDRUID	D01SHZ
D01SHZ	DRUGNAME	Rucaparib
D01SHZ	D_FOMULA	C19H18FN3O
D01SHZ	PUBCHCID	9931954
D01SHZ	PUBCHSID	16463842; 24207084; 76934109; 103769588; 103905261; 121278129; 128080164; 135626799; 137263927; 137276017; 142270192; 152037846; 162108736; 162829534; 164208495; 170474818; 172918029; 174006354; 177748908; 185992962; 194944026; 198980201; 210274713; 210280347; 223366069; 223471430; 223804825; 227116711; 249625884
D01STB	TTDDRUID	D01STB
D01STB	DRUGNAME	Ramipril
D01STB	CASNUMBE	CAS 87333-19-5
D01STB	D_FOMULA	C23H32N2O5
D01STB	PUBCHCID	5362129
D01STB	PUBCHSID	7847487; 7980483; 11364914; 11367476; 11370038; 11372946; 11374996; 11378208; 11491609; 11493083; 11495772; 11528643; 11533329; 12012944; 14904601; 14929182; 17184929; 24724586; 26612834; 26719894; 39384402; 46386770; 46506390; 47721705; 48244488; 48416510; 49664947; 49681721; 50122729; 53787042; 57362088; 76755897; 81093204; 85279379; 92308080; 92308314; 92309227; 92712074; 93166961; 103339774; …
D01STB	CHEBI_ID	ChEBI:8774
D01STB	SUPDRATC	C09AA05
D01STB	SUPDRCAS	cas=087333195
D01THX	TTDDRUID	D01THX
D01THX	DRUGNAME	Factor viii
D01THX	SUPDRATC	B02BD02
D01TMF	TTDDRUID	D01TMF
D01TMF	DRUGNAME	Latrodectus antivenin
D01TNW	TTDDRUID	D01TNW
D01TNW	DRUGNAME	Dapagliflozin
D01TNW	CASNUMBE	CAS 461432-26-8
D01TNW	D_FOMULA	C21H25ClO6
D01TNW	PUBCHCID	9887712
D01TNW	PUBCHSID	14855234; 15451267; 24173975; 45634651; 49688954; 57304407; 57373691; 76500746; 96025580; 103578280; 104253204; 109692963; 123051086; 124757330; 124772065; 125164134; 126667088; 126731318; 134338792; 134358357; 136348250; 136367545; 136367974; 137261282; 140046947; 143499356; 144115882; 152234916; 152258220; 160647056; 162011553; 162037657; 162172238; 164838825; 165245557; 170497930; 174529446; 1…
D01TNW	SUPDRATC	A10BX09
D01TQR	TTDDRUID	D01TQR
D01TQR	DRUGNAME	Nonoxynol-9
D01TQR	CASNUMBE	CAS 26027-38-3
D01TQR	D_FOMULA	C33H60O10
D01TQR	PUBCHCID	72385
D01TSI	TTDDRUID	D01TSI
D01TSI	DRUGNAME	Ergotamine
D01TSI	CASNUMBE	CAS 113-15-5
D01TSI	D_FOMULA	C33H35N5O5
D01TSI	PUBCHCID	8223
D01TSI	PUBCHSID	7979181; 8155758; 14911400; 22425481; 29226942; 46507632; 49854759; 57324862; 77627243; 81065515; 92308838; 96024602; 103936647;104234148; 104317260; 119501360; 121277981; 122465883; 125093281; 129668296; 134337463; 134973867; 135650239; 135668323; 137001378; 137167006; 139157560; 143093059; 152035924; 160964041; 161004879; 161004881; 170485470; 175265544; 176484204; 180057241; 226394191
D01TSI	CHEBI_ID	ChEBI:4826
D01TSI	SUPDRATC	G02AB02; N02CA02
D01TSI	SUPDRCAS	cas=000113155
D01TVQ	TTDDRUID	D01TVQ
D01TVQ	DRUGNAME	Ibritumomab
D01TVQ	CASNUMBE	CAS 174722-31-7
D01TVQ	D_FOMULA	C6382H9830N1672O1979S54
D01TVQ	SUPDRATC	V10XX02
D01UBX	TTDDRUID	D01UBX
D01UBX	DRUGNAME	Aclarubicin
D01UBX	CASNUMBE	CAS 57576-44-0
D01UBX	D_FOMULA	C42H53NO15
D01UBX	PUBCHCID	152688
D01UBX	PUBCHSID	46229071; 49994960; 50296684; 104434334; 135109304
D01UBX	SUPDRATC	L01DB04
D01UBX	SUPDRCAS	cas=057576440
D01UFN	TTDDRUID	D01UFN
D01UFN	DRUGNAME	Falecalcitrol
D01UFN	D_FOMULA	C27H38F6O3
D01UFN	PUBCHCID	5282190
D01UFN	PUBCHSID	7848725; 8616931; 12014211; 14715097; 14762971; 14885230; 39315677; 50045654; 50737920; 53788433; 57358562; 113856645; 126665072; 135027175; 135650250; 137116359; 139732774; 152258775; 160647626; 160682006; 162262992; 184812081; 198979409; 223682754; 223860399; 226395869; 240218173; 251916470; 251917818; 252225012; 252478834
D01UTL	TTDDRUID	D01UTL
D01UTL	DRUGNAME	Desipramine
D01UTL	CASNUMBE	CAS 50-47-5
D01UTL	D_FOMULA	C18H22N2
D01UTL	PUBCHCID	2995
D01UTL	PUBCHSID	9158; 647048; 3249345; 3727070; 5321893; 7737258; 7979043; 8151907; 10524411; 11111066; 11111067; 11335365; 11360604; 11363335; 11365897; 11368459; 11371457; 11374067; 11376621; 11461576; 11466371; 11467491; 11483778; 11486062; 11487907; 11490195; 11492129; 11494255; 14774838; 29214812; 29222144; 46504624; 47291013; 47291014; 47736341; 47736342; 47736343; 47959596; 48259094; 48259095; 48415856; 4…
D01UTL	CHEBI_ID	ChEBI:47781
D01UTL	SUPDRATC	N06AA01
D01UTL	SUPDRCAS	cas=000050475
D01UXC	TTDDRUID	D01UXC
D01UXC	DRUGNAME	Atenolol
D01UXC	CASNUMBE	CAS 29122-68-7
D01UXC	D_FOMULA	C14H22N2O3
D01UXC	PUBCHCID	2249
D01UXC	PUBCHSID	855957; 3206539; 5313665; 7847302; 7978734; 8149723; 8151519; 11335232; 11360471; 11364258; 11366820; 11369382; 11372514; 11373929; 11377544; 11461443; 11485218; 11489227; 11491263; 11492250; 11495178; 11528603; 12014149; 14799140; 17404684; 17436233; 24277748; 25623439; 26612180; 26679879; 26747108; 26747109; 26751696; 29221423; 46506915; 47193738; 47216616; 47216617; 47885249; 48184827; 4833431…
D01UXC	SUPDRATC	C07AB03
D01UXC	SUPDRCAS	cas=029122687
D01VEJ	TTDDRUID	D01VEJ
D01VEJ	DRUGNAME	Elapegademase
D01VEJ	CASNUMBE	CAS 1709806-75-6
D01VEJ	D_FOMULA	C10H20N2O5
D01VEJ	PUBCHCID	121488177
D01VJN	TTDDRUID	D01VJN
D01VJN	DRUGNAME	Olanzapine/fluoxetine combination
D01VJN	D_FOMULA	C34H39ClF3N5OS
D01VJN	PUBCHCID	24848071
D01VMO	TTDDRUID	D01VMO
D01VMO	DRUGNAME	Flutrimazole
D01VMO	CASNUMBE	CAS 119006-77-8
D01VMO	D_FOMULA	C22H16F2N2
D01VMO	PUBCHCID	3401
D01WJL	TTDDRUID	D01WJL
D01WJL	DRUGNAME	Aminosalicylic Acid
D01WJL	D_FOMULA	C7H7NO3
D01WJL	PUBCHCID	4649
D01WLC	TTDDRUID	D01WLC
D01WLC	DRUGNAME	Metolazone
D01WLC	CASNUMBE	CAS 17560-51-9
D01WLC	D_FOMULA	C16H16ClN3O3S
D01WLC	PUBCHCID	4170
D01WLC	PUBCHSID	4904668; 7847497; 7979975; 8150176; 8152610; 10321392; 11335450; 11360689; 11363350; 11365912; 11368474; 11374036; 11376636; 11461661; 11466140; 11467260; 11485578; 11485799; 11489557; 11492044; 11494270; 14926227; 24724532; 26613200; 26680432; 26747536; 26747537; 26753589; 26753590; 29223276; 46509058; 47365083; 47365084; 47588891; 47736365; 47736366; 47885305; 48259128; 49698717; 50041173; 5010…
D01WLC	SUPDRATC	C03BA08
D01WLC	SUPDRCAS	cas=017560519
D01WMJ	TTDDRUID	D01WMJ
D01WMJ	DRUGNAME	Copper
D01WMJ	D_FOMULA	Cu
D01WMJ	PUBCHCID	23978
D01WUA	TTDDRUID	D01WUA
D01WUA	DRUGNAME	Treprostinil
D01WUA	CASNUMBE	CAS 81846-19-7
D01WUA	D_FOMULA	C23H34O5
D01WUA	PUBCHCID	6918140
D01WUA	PUBCHSID	14854155; 14878554; 23950807; 43529534; 46504572; 47207871; 50304326; 56394875; 57371812; 114787499; 128887520; 134224636; 135014308; 136933659; 137249659; 143205120; 162205084; 163138465; 164234753; 170467450; 174548947; 175265596; 178102445; 179117156; 223938513; 230287018; 250136886; 252356445; 252457273; 252469194
D01WUA	CHEBI_ID	ChEBI:50861
D01WUA	SUPDRATC	B01AC21
D01XAJ	TTDDRUID	D01XAJ
D01XAJ	DRUGNAME	CSL-425
D01XBA	TTDDRUID	D01XBA
D01XBA	DRUGNAME	Raloxifene
D01XBA	D_FOMULA	C28H27NO4S
D01XBA	PUBCHCID	5035
D01XBA	PUBCHSID	9437; 831017; 5392969; 7890214; 7980482; 8153100; 11111733; 11111734; 11364773; 11367335; 11369897; 11372937; 11375497; 11378062; 11466890; 11468010; 11486560; 14834427; 24277274; 26705265; 29224106; 46506514; 46519463; 47213213; 47365304; 47662399; 47810849; 47810850; 48035235; 48185088; 48259344; 48416509; 49698670; 50065297; 50105675; 50139488; 50898374; 53788657; 56310724; 56312953; 56313701;…
D01XCL	TTDDRUID	D01XCL
D01XCL	DRUGNAME	Veratrum Viride Root
D01XDL	TTDDRUID	D01XDL
D01XDL	DRUGNAME	Idarubicin
D01XDL	CASNUMBE	CAS 58957-92-9
D01XDL	D_FOMULA	C26H27NO9
D01XDL	PUBCHCID	42890
D01XDL	PUBCHSID	794734; 7887077; 7979585; 8177897; 11378086; 14810780; 14908709; 17405162; 24278488; 26697284; 26704230; 26704281;34708383; 46506973; 47959947; 48416101; 49995025; 50106402; 50106403; 50106404; 53777706; 53788391; 57312753; 79820214; 85789484; 87325144; 90340569; 92303774; 92308741; 96024754; 103311042; 104340903; 117597729; 117695696; 121361286; 124749845; 124891657; 126626724; 126661729; 127301…
D01XDL	CHEBI_ID	ChEBI:42068
D01XDL	SUPDRATC	L01DB06
D01XDL	SUPDRCAS	cas=058957929
D01XLM	TTDDRUID	D01XLM
D01XLM	DRUGNAME	Piperazine
D01XLM	CASNUMBE	CAS 110-85-0
D01XLM	D_FOMULA	C4H10N2
D01XLM	PUBCHCID	4837
D01XLM	PUBCHSID	10174; 67380; 587321; 3134286; 5514467; 7847872; 8144317; 8149486; 8152972; 10503893; 11335213; 11360452; 11364007; 11366569; 11369131; 11377293; 11448501; 11448505; 11448541; 11448548; 11448550; 11448588; 11448590; 11448628; 11448668; 11448748; 11448779; 11448786; 11452303; 11452307; 11452335; 11452347; 11452377; 11452383; 11452387; 11452415; 11452425; 11452427; 11452455; 11452465; 11452467; 114…
D01XLM	CHEBI_ID	ChEBI:28568
D01XLM	SUPDRATC	P02CB01
D01XLM	SUPDRCAS	cas=000054911
D01XNB	TTDDRUID	D01XNB
D01XNB	DRUGNAME	Omeprazole
D01XNB	CASNUMBE	CAS 73590-58-6
D01XNB	D_FOMULA	C17H19N3O3S
D01XNB	PUBCHCID	4594
D01XNB	PUBCHSID	9532; 640212; 855576; 3281991; 4696242; 5212304; 7847521; 7980199; 8152819; 10321754; 11112840; 11398365;11466521; 11467641; 11486042; 11528599; 12013167; 14753960; 14875946; 22391484; 24897870; 26751452; 26751453; 26759296; 29223683; 46386973; 46487906; 46509065; 47365309; 47589088; 47589089; 48035237;48170542; 48414255; 48416351; 49681572; 49698521; 49834935; 50100529; 50103932; 53788700; 56313…
D01XNB	CHEBI_ID	ChEBI:7772
D01XNB	SUPDRATC	A02BC01
D01XNB	SUPDRCAS	cas=073590586
D01XOD	TTDDRUID	D01XOD
D01XOD	DRUGNAME	ALPIDEM
D01XOD	CASNUMBE	CAS 82626-01-5
D01XOD	D_FOMULA	C21H23Cl2N3O
D01XOD	PUBCHCID	54897
D01XRP	TTDDRUID	D01XRP
D01XRP	DRUGNAME	Simethicone
D01XRP	CASNUMBE	CAS 8050-81-5
D01XRP	D_FOMULA	C6H18O4Si3
D01XRP	PUBCHCID	6433516
D01XTN	TTDDRUID	D01XTN
D01XTN	DRUGNAME	Epaxal
D01XWG	TTDDRUID	D01XWG
D01XWG	DRUGNAME	Daunorubicin
D01XWG	CASNUMBE	CAS 20830-81-3
D01XWG	D_FOMULA	C27H29NO10
D01XWG	PUBCHCID	30323
D01XWG	PUBCHSID	5016; 596008; 866161; 7887073; 7979028; 8171488; 11114094; 14763056; 15481415; 24769892; 26697306; 26701813; 26704223; 26715132; 26718351; 26718779; 29215022; 34672588; 46508433; 47440436; 47736668; 48110630; 48415843; 49699346; 49855159; 50070917; 50104250; 53788227; 56465013; 57288764; 57310919; 74382025; 74462219; 85788867; 92307396; 92308820; 96024474; 103477782; 104066339; 104307942; 1173938…
D01XWG	CHEBI_ID	ChEBI:41977
D01XWG	SUPDRATC	L01DB02
D01XWG	SUPDRCAS	cas=020830813
D01XYJ	TTDDRUID	D01XYJ
D01XYJ	DRUGNAME	Zidovudine
D01XYJ	CASNUMBE	CAS 30516-87-1
D01XYJ	D_FOMULA	C10H13N5O4
D01XYJ	PUBCHCID	35370
D01XYJ	PUBCHSID	9419; 595886; 596433; 596437; 596594; 596595; 597291; 597292; 597293; 597457; 597458; 597459; 597460; 597461; 597462; 597463; 597555; 597641; 597664; 597665; 600904; 601536; 602048; 622272; 624122; 643735; 644084; 855980; 7846195; 7847479; 7980906; 8149829; 8173993; 11335699; 11360938; 11364242; 11366804; 11369366; 11372752; 11373842; 11377528; 11461910; 11484570; 11488743; 11491322; 11492147; 11…
D01XYJ	SUPDRATC	J05AF01
D01XYJ	SUPDRCAS	cas=030516871
D01YQH	TTDDRUID	D01YQH
D01YQH	DRUGNAME	GM-CSF
D01YVT	TTDDRUID	D01YVT
D01YVT	DRUGNAME	Colesevelam
D01YVT	D_FOMULA	C31H67Cl3N4O
D01YVT	PUBCHCID	160051
D01ZEC	TTDDRUID	D01ZEC
D01ZEC	DRUGNAME	Cefacetrile
D01ZEC	CASNUMBE	CAS 10206-21-0
D01ZEC	D_FOMULA	C13H13N3O6S
D01ZEC	PUBCHCID	91562
D01ZEC	PUBCHSID	10224877; 15397704; 44422496; 46504767; 48415739; 50064071; 51091937; 79784155; 104405106; 124766290; 126671535; 129173142; 134338417; 135048140; 137006373; 160964683; 163306687; 164837868; 179323751; 194141200; 198954909; 223653079; 226508743
D01ZEC	SUPDRATC	J01DB10
D01ZEC	SUPDRCAS	cas=010206210
D01ZII	TTDDRUID	D01ZII
D01ZII	DRUGNAME	Chlorpromazine
D01ZII	CASNUMBE	CAS 50-53-3
D01ZII	D_FOMULA	C17H19ClN2S
D01ZII	PUBCHCID	2726
D01ZII	PUBCHSID	9123; 441206; 602724; 841999; 4332427; 7847336; 7978926; 8149253; 8151764; 10524433; 10588932; 11110990; 11110991; 11120337; 11120825; 11121313; 11335799; 11361038; 11363036; 11364725; 11365598; 11367287; 11368160; 11369849; 11371331; 11372890; 11373945; 11375449; 11376322; 11378013; 11462010; 11466092; 11467212; 11484847; 11485904; 11488972; 11490162; 11492098; 11493956; 12014508; 14923746; 2439…
D01ZII	CHEBI_ID	ChEBI:3647
D01ZII	SUPDRATC	N05AA01
D01ZII	SUPDRCAS	cas=000050533
D01ZJK	TTDDRUID	D01ZJK
D01ZJK	DRUGNAME	Ardeparin
D01ZJK	CASNUMBE	CAS 9005-49-6
D01ZJK	D_FOMULA	C9H8O2
D01ZJK	PUBCHCID	8784
D01ZJK	PUBCHSID	6535120; 8156229; 10530334; 29227437; 51073550; 57325241; 80708216; 85084882; 85086575; 91105364; 104318751; 125340739; 125363823; 126676137; 127270292; 127270293; 127270294; 127270295; 127270296; 127270297; 127270298; 127270299; 127270300; 127270301; 127270302; 127270303; 127270304; 127270305; 127270306; 127270307; 127270308; 127270309; 127270310; 127270311; 127270312; 127270313; 127270314; 1272…
D01ZJK	CHEBI_ID	ChEBI:28304
D01ZJK	SUPDRATC	B01AB01; B01AB01; B01AB01; B01AB04; B01AB05; B01AB05; B01AB06; B01AB07; B01AB07; B01AB08; B01AB10; B01AB12; C05BA03; C05BA03; C05BA03; S01XA14
D01ZOG	TTDDRUID	D01ZOG
D01ZOG	DRUGNAME	Difluprednate
D01ZOG	CASNUMBE	CAS 23674-86-4
D01ZOG	D_FOMULA	C27H34F2O7
D01ZOG	PUBCHCID	443936
D01ZOG	PUBCHSID	583085; 856020; 7848329; 7979081; 10299429; 14811237; 16650119; 24894018; 36887084; 51530976; 56422387; 56423155; 57404556; 71840218; 91703898; 99443292; 103771485; 104630981; 124799718; 134995746; 137239501; 139999922; 144206181; 160967909; 162184652; 163835796; 164178105; 165235879; 175268498; 179150205; 187051777; 210275696; 210281355; 223441703; 226396555; 252359500
D01ZOG	SUPDRATC	D07AC19
D01ZRI	TTDDRUID	D01ZRI
D01ZRI	DRUGNAME	Axitinib
D01ZRI	CASNUMBE	CAS 319460-85-0
D01ZRI	D_FOMULA	C22H18N4OS
D01ZRI	PUBCHCID	6450551
D01ZRI	PUBCHSID	11972112; 14804960; 17397371; 26683791; 43041647; 51067393; 56374259; 56459367; 57370217; 71821495; 85246173;92718920; 99004612; 99431770; 114525306; 118844929; 123098392; 124756928; 124950168; 125163735; 126621224; 126647931; 126666999; 131465099; 134339005; 134964394; 135236613; 135697692; 135727420; 136368079; 136920276; 137006067; 137255399; 140075950; 144075334; 144115649; 144207146; 1520423…
D01ZRI	SUPDRATC	L01XE17
D01ZSO	TTDDRUID	D01ZSO
D01ZSO	DRUGNAME	Moclobemide
D01ZSO	CASNUMBE	CAS 71320-77-9
D01ZSO	D_FOMULA	C13H17ClN2O2
D01ZSO	PUBCHCID	4235
D01ZSO	PUBCHSID	846440; 4062293; 5184042; 8068729; 8152641; 10533635; 11193610; 12013032; 14750467; 17396732; 17441560; 26719626; 29223337; 46386631; 46504667; 46515904; 47365299; 47810845; 49876116; 50086440; 50105006; 50105007; 56311511; 57309677; 57322203; 57863431; 61117370; 76136224; 90340853; 92308246; 92711700; 103292864; 104171398;104305815; 107817388; 117456677; 118397494; 121361553; 121363082; 12465888…
D01ZSO	SUPDRATC	N06AG02
D01ZSO	SUPDRCAS	cas=071320779
D01ZYG	TTDDRUID	D01ZYG
D01ZYG	DRUGNAME	Alemtuzumab
D01ZYG	CASNUMBE	CAS 216503-57-0
D01ZYG	D_FOMULA	C6468H10066N1732O2005S40
D01ZYG	SUPDRATC	L01XC04
D02AEW	TTDDRUID	D02AEW
D02AEW	DRUGNAME	Xenon Xe-127
D02AEW	D_FOMULA	Xe
D02AEW	PUBCHCID	166973
D02AQY	TTDDRUID	D02AQY
D02AQY	DRUGNAME	Actarit
D02AQY	CASNUMBE	CAS 18699-02-0
D02AQY	D_FOMULA	C10H11NO3
D02AQY	PUBCHCID	2018
D02ARR	TTDDRUID	D02ARR
D02ARR	DRUGNAME	Dehydrocholic acid
D02ARR	D_FOMULA	C24H33NaO5
D02ARR	PUBCHCID	23675007
D02AUI	TTDDRUID	D02AUI
D02AUI	DRUGNAME	Technetium Tc-99m Mebrofenin Kit
D02AXG	TTDDRUID	D02AXG
D02AXG	DRUGNAME	Testosterone undecanoate
D02AXG	CASNUMBE	CAS 5949-44-0
D02AXG	D_FOMULA	C30H48O3
D02AXG	PUBCHCID	65157
D02AXG	PUBCHSID	8189552; 14906816; 14906817; 43121994; 47207745; 50049755; 50175053; 53786919; 57315356; 91616147; 104333040;119501543; 126667397; 129353752; 135023127; 137117249; 160698246; 163413446; 163849167; 164234097; 175268717; 184552224; 198993637; 223675394; 226513522; 241089167; 250001622; 251887422; 252088562; 252122171; 252159067; 252357073
D02AXG	SUPDRATC	G03BA03
D02BLO	TTDDRUID	D02BLO
D02BLO	DRUGNAME	Oxilan iohexol
D02BTZ	TTDDRUID	D02BTZ
D02BTZ	DRUGNAME	Twinrix
D02CFP	TTDDRUID	D02CFP
D02CFP	DRUGNAME	Citicoline
D02CFP	D_FOMULA	C14H26N4O11P2
D02CFP	PUBCHCID	13804
D02CII	TTDDRUID	D02CII
D02CII	DRUGNAME	Abaloparatide
D02CII	CASNUMBE	CAS 247062-33-5
D02CII	D_FOMULA	C174H300N56O49
D02CII	PUBCHCID	76943386
D02CJX	TTDDRUID	D02CJX
D02CJX	DRUGNAME	Desoxycorticosterone Acetate
D02CJX	D_FOMULA	C23H32O4
D02CJX	PUBCHCID	3001
D02CKO	TTDDRUID	D02CKO
D02CKO	DRUGNAME	Anoro
D02CKX	TTDDRUID	D02CKX
D02CKX	DRUGNAME	Carbimazole
D02CKX	CASNUMBE	CAS 22232-54-8
D02CKX	D_FOMULA	C7H10N2O2S
D02CKX	PUBCHCID	31072
D02CKX	PUBCHSID	9817; 5179931; 7978859; 8171927; 10321736; 10514044; 11112670; 11373014; 11466467; 11467587; 11484918; 11486133; 11489067; 11491783; 12016059; 15017436; 26612901; 26679438; 26749040; 26749041; 34673253; 46506359; 47499680; 47795165; 47943908; 48019049; 48094653; 48415696; 49698494; 49980624; 50122572; 50122573; 50284853; 51091925; 56313590; 57311057; 85174590; 85788865; 87351869; 87566113; 921246…
D02CKX	SUPDRATC	H03BB01
D02CKX	SUPDRCAS	cas=022232548
D02CNR	TTDDRUID	D02CNR
D02CNR	DRUGNAME	Anecortave acetate
D02CNR	D_FOMULA	C23H30O5
D02CNR	PUBCHCID	111332
D02CNR	PUBCHSID	79357; 85934; 7848796; 10235564; 12014801; 14780478; 14878296; 44439687; 51850810; 57338647; 71824988; 99375927; 104388316; 129851613; 135066913; 137241856; 139550435; 144206221; 152056999; 160682056; 162220207; 163235977; 164835846; 175426966; 179151144; 198990172; 224839527; 226471759; 249902629; 252414458
D02CNR	SUPDRATC	S01LA02
D02CTS	TTDDRUID	D02CTS
D02CTS	DRUGNAME	Ospemifene
D02CTS	CASNUMBE	CAS 128607-22-7
D02CTS	D_FOMULA	C24H23ClO2
D02CTS	PUBCHCID	3036505
D02CTS	PUBCHSID	10048556; 12015426; 14804521; 36104653; 53788245; 57353466; 77768422; 96025641; 111641440; 135106463; 137013915; 142415636; 160708695; 162169319; 175267362; 175426911; 178103921; 179149775; 198991711; 201248858; 224253139; 227208701; 249583801; 251916528; 251917875; 252215972; 252430798; 252472856
D02CTS	SUPDRATC	G03XC05
D02CYR	TTDDRUID	D02CYR
D02CYR	DRUGNAME	Chromic phosphate P 32
D02CYR	D_FOMULA	CrO4P
D02CYR	PUBCHCID	71383
D02CYR	PUBCHSID	8194592; 15219195; 17397618; 43127717; 57318171; 79959745; 104350330; 135029832; 135264060; 175267855
D02DES	TTDDRUID	D02DES
D02DES	DRUGNAME	Anakinra
D02DES	CASNUMBE	CAS 143090-92-0
D02DES	D_FOMULA	C759H1186N208O232S10
D02DES	PUBCHSID	17397091
D02DES	SUPDRATC	L04AC03
D02DGU	TTDDRUID	D02DGU
D02DGU	DRUGNAME	Tretinoin
D02DGU	CASNUMBE	CAS 302-79-4
D02DGU	D_FOMULA	C20H28O2
D02DGU	PUBCHCID	444795
D02DGU	PUBCHSID	4038; 416403; 596063; 830710; 838467; 841067; 855632; 3138737; 7847162; 7890244; 7980826; 8143163; 8149916; 10299585; 10321438; 11528311; 12014646; 14825303; 14849563; 17405617; 24278674; 24702082; 26612256; 26680099; 26703748; 26716947; 26746936; 26746937; 26759442; 29214999; 31294611; 36887697; 46392576; 46487923; 47216527; 47959456; 47959457; 48110185; 48110186; 48184725; 48184726; 48184727; 4…
D02DGU	CHEBI_ID	ChEBI:15367
D02DGU	SUPDRATC	D10AD01; L01XX14
D02DGU	SUPDRCAS	cas=000302794
D02DJS	TTDDRUID	D02DJS
D02DJS	DRUGNAME	Iodoxamate Meglumine
D02DJS	D_FOMULA	C40H60I6N4O20
D02DJS	PUBCHCID	40120
D02DKD	TTDDRUID	D02DKD
D02DKD	DRUGNAME	Benzquinamide
D02DKD	CASNUMBE	CAS 63-12-7
D02DKD	D_FOMULA	C22H32N2O5
D02DKD	PUBCHCID	2342
D02DKD	PUBCHSID	110313; 407632; 442161; 5424479; 7847309; 7978771; 8151568; 10531092; 14717652; 15328400; 29221511; 46506155; 48415617; 49890146; 50064999; 50434931; 57321265; 85209555; 103846007; 104300312; 117568438; 124963549; 126407342; 126666766; 127339712; 127339713; 127339714; 128323241; 134338001; 134971663; 135047583; 135653486; 137106340; 160964110; 170465138; 178103701; 179225533; 198957671; 223676996…
D02DKD	CHEBI_ID	ChEBI:27662
D02DMQ	TTDDRUID	D02DMQ
D02DMQ	DRUGNAME	Eletriptan
D02DMQ	CASNUMBE	CAS 143322-58-1
D02DMQ	D_FOMULA	C22H26N2O2S
D02DMQ	PUBCHCID	77993
D02DMQ	PUBCHSID	8199306; 12014973; 14829466; 14927226; 43133578; 46506380; 50070538; 50071173; 50125841; 50462554; 53790006; 56394955; 92720041;96024583; 103558413; 104368729; 109693042; 121264533; 126620364; 126652688; 126667007; 128979846; 134337338; 135035470; 135650227; 137002442; 142037588; 144206290; 151990438; 160963564; 163134331; 164814960; 170465317; 175265777; 175437670; 179149922; 196108133; 19899316…
D02DMQ	CHEBI_ID	ChEBI:50922
D02DMQ	SUPDRATC	N02CC06
D02DMQ	SUPDRCAS	cas=143322581
D02DNA	TTDDRUID	D02DNA
D02DNA	DRUGNAME	Cureskin
D02DPA	TTDDRUID	D02DPA
D02DPA	DRUGNAME	Cimetidine
D02DPA	CASNUMBE	CAS 51481-61-9
D02DPA	D_FOMULA	C10H16N6S
D02DPA	PUBCHCID	2756
D02DPA	PUBCHSID	9167; 460110; 615111; 4266417; 4493559; 6699439; 6897918; 7847361; 7978946; 8147032; 8149633; 10321166; 10524846; 11110948; 11113773; 11335341; 11360580; 11363389; 11365951; 11368513; 11372297; 11374462; 11376675; 11407328; 11461552; 11484620; 11488598; 11491204; 11492627; 11494309; 11533056; 12013445; 14774387; 15122273; 15196790; 17389962; 17404856; 22391437; 24277766; 24531048; 26612025; 26679…
D02DPA	CHEBI_ID	ChEBI:3699
D02DPA	SUPDRATC	A02BA01
D02DPA	SUPDRCAS	cas=051481619
D02DPU	TTDDRUID	D02DPU
D02DPU	DRUGNAME	Aniracetam
D02DPU	CASNUMBE	CAS 72432-10-1
D02DPU	D_FOMULA	C12H13NO3
D02DPU	PUBCHCID	2196
D02DPU	PUBCHSID	586099; 855554; 856168; 866709; 5141621; 7848945; 7885359; 7978709; 8149895; 8151490; 11110806; 11113324; 11335578; 11360817; 11364236; 11366798; 11369360; 11372625; 11374281; 11377522; 11461789; 11491368; 11492576; 11495156; 12012619; 15195914; 17404678; 24277955; 26612390; 26746909; 26751447; 29221374; 46506607; 46530484; 47216709; 47216710; 47515250; 47736407; 47736408; 48259164; 49834898; 500…
D02DPU	SUPDRATC	N06BX11
D02DSD	TTDDRUID	D02DSD
D02DSD	DRUGNAME	Sodium Chromate Cr-51
D02DSD	D_FOMULA	CrNa2O4
D02DSD	PUBCHCID	3080662
D02DSZ	TTDDRUID	D02DSZ
D02DSZ	DRUGNAME	Temocapril hydrochloride
D02DSZ	CASNUMBE	CAS 111902-57-9
D02DSZ	D_FOMULA	C23H29ClN2O5S2
D02DSZ	PUBCHCID	443873
D02DSZ	PUBCHSID	7848182; 10299418; 12014034; 14836097; 36887058; 49830338; 50125938; 57404542; 79973872; 85177334; 91748956; 92719255; 104630903; 118843683; 125001891; 126620952; 126652171; 136376497; 144206356; 152034675; 152254723; 160687099; 164234043; 164826268; 165239301; 170465944; 170539126; 174476450; 175427114; 196111929; 198940811; 210279530; 210281853; 226492861; 242601228; 252301088; 252356963; 25242…
D02DSZ	SUPDRATC	C09AA14
D02DWM	TTDDRUID	D02DWM
D02DWM	DRUGNAME	Amphotericin B
D02DWM	CASNUMBE	CAS 1397-89-3
D02DWM	D_FOMULA	C47H73NO17
D02DWM	PUBCHCID	5771695
D02DWM	PUBCHSID	4254360; 39560247; 50109721; 50529921; 114208386; 124878918; 242224192
D02DWM	SUPDRATC	A01AB04; A07AA07; G01AA03; J02AA01
D02DWM	SUPDRCAS	cas=001397893
D02EHV	TTDDRUID	D02EHV
D02EHV	DRUGNAME	Human neutral insulin
D02EHV	CASNUMBE	CAS 11061-68-0
D02EHV	D_FOMULA	C257H383N65O77S6
D02EHV	PUBCHCID	16129672
D02EHV	PUBCHSID	40663474; 49985111
D02EHV	CHEBI_ID	ChEBI:5931
D02EHV	SUPDRATC	A10AB01
D02EPS	TTDDRUID	D02EPS
D02EPS	DRUGNAME	Oralair grasses
D02EYG	TTDDRUID	D02EYG
D02EYG	DRUGNAME	Linagliptin
D02EYG	CASNUMBE	CAS 668270-12-0
D02EYG	D_FOMULA	C25H28N8O2
D02EYG	PUBCHCID	10096344
D02EYG	PUBCHSID	15083733; 22505980; 29196126; 39156222; 56310616; 80795936; 103537922; 104097872; 124490306; 124772145; 126626882; 126665800; 134345106; 135257632; 135693249; 136367897; 137171672; 141692239; 144116143; 152090598; 152134670; 152159563; 152258162; 160644541; 160645740; 160646999; 162011748; 162198501; 164020949;164193945; 164228213; 164761585; 172653134; 174006340; 174530256; 175267212; 175427132;…
D02EYG	SUPDRATC	A10BH05
D02EZM	TTDDRUID	D02EZM
D02EZM	DRUGNAME	Fospropofol disodium
D02EZM	CASNUMBE	CAS 258516-87-9
D02EZM	D_FOMULA	C13H19Na2O5P
D02EZM	PUBCHCID	3038497
D02EZM	PUBCHSID	10049036; 14777544; 22395212; 36106210; 47206198; 50075292; 51256489; 57353733; 111646214;126667077; 135141574; 144238881; 160699489; 160967885; 172913875; 175266449; 223666244; 241325338
D02EZM	SUPDRATC	N01AX10
D02FCQ	TTDDRUID	D02FCQ
D02FCQ	DRUGNAME	Protokylol Hydrochloride
D02FCQ	D_FOMULA	C18H22ClNO5
D02FCQ	PUBCHCID	8699
D02FEM	TTDDRUID	D02FEM
D02FEM	DRUGNAME	Natamycin
D02FEM	CASNUMBE	CAS 7681-93-8
D02FEM	D_FOMULA	C33H47NO13
D02FEM	PUBCHCID	6473973
D02FEM	PUBCHSID	603904; 79268793
D02FEM	SUPDRATC	A01AB10; A07AA03; D01AA02; G01AA02; S01AA10
D02FEM	SUPDRCAS	cas=007681938
D02FLB	TTDDRUID	D02FLB
D02FLB	DRUGNAME	Sodium bicarbonate
D02FLB	CASNUMBE	CAS 144-55-8
D02FLB	D_FOMULA	CHNaO3
D02FLB	PUBCHCID	516892
D02FLB	PUBCHSID	582993; 3133633; 4977523; 7848266; 8147837; 8669758; 10500654; 10501487; 11528438; 15296910; 24848145; 24858955; 24862462; 24865036; 24889074; 24899571; 24899582; 24899673; 24899682; 24899695; 24899739; 24899815; 24899817; 29227583; 46507049; 48414455; 48420011; 50755492; 50755494; 53787141; 57405912; 57647084; 57648561; 57654616; 103446806; 104042946; 109756634; 117376339; 124391975; 125307120; …
D02FLB	CHEBI_ID	ChEBI:32139
D02FLB	SUPDRATC	B05CB04; B05XA02
D02FLB	SUPDRCAS	cas=000144558
D02FXK	TTDDRUID	D02FXK
D02FXK	DRUGNAME	Botulinum Toxin Type B
D02FXK	CASNUMBE	CAS 93384-44-2
D02FXK	SUPDRATC	M03AX01
D02GAC	TTDDRUID	D02GAC
D02GAC	DRUGNAME	Clomocycline
D02GAC	CASNUMBE	CAS 1181-54-0
D02GAC	D_FOMULA	C23H25ClN2O9
D02GAC	PUBCHCID	5464321
D02GAC	SUPDRATC	J01AA11
D02GAC	SUPDRCAS	cas=001181540
D02GDN	TTDDRUID	D02GDN
D02GDN	DRUGNAME	Berirab
D02GEC	TTDDRUID	D02GEC
D02GEC	DRUGNAME	Omalizumab
D02GEC	CASNUMBE	CAS 242138-07-4
D02GEC	D_FOMULA	C6450H9916N1714O2023S38
D02GEC	PUBCHSID	47206967
D02GEC	SUPDRATC	R03DX05
D02GIU	TTDDRUID	D02GIU
D02GIU	DRUGNAME	Cilastatin
D02GIU	CASNUMBE	CAS 82009-34-5
D02GIU	D_FOMULA	C16H26N2O5S
D02GIU	PUBCHCID	6435415
D02GIU	PUBCHSID	4819; 11621425; 14803328; 15447933; 43028732; 46505611; 49835265; 49975600; 50125939; 50707339; 51091997; 57367468; 92719468; 93166940; 93578311; 103203584; 104133316; 114548412; 126628216; 126655280; 126671064; 131327190; 134222536; 134337922; 135014438; 137129408; 137256909; 142803744; 152101563; 160846604; 160964834; 175267016; 178101856; 179680678; 196105993; 223682361; 226422952; 250133500
D02GJZ	TTDDRUID	D02GJZ
D02GJZ	DRUGNAME	Ioflupane i-123
D02GJZ	CASNUMBE	CAS 155798-07-5
D02GJZ	D_FOMULA	C18H23FINO2
D02GJZ	PUBCHCID	56928188
D02GJZ	PUBCHSID	135626735; 160676234
D02GJZ	CHEBI_ID	ChEBI:68855
D02GJZ	SUPDRATC	V09AB03
D02GKJ	TTDDRUID	D02GKJ
D02GKJ	DRUGNAME	Monosialoganglioside
D02GOG	TTDDRUID	D02GOG
D02GOG	DRUGNAME	BY-963
D02GOG	CASNUMBE	CAS 191681-17-1
D02GTV	TTDDRUID	D02GTV
D02GTV	DRUGNAME	Menomune
D02GUG	TTDDRUID	D02GUG
D02GUG	DRUGNAME	Ajmaline
D02GUG	D_FOMULA	C20H26N2O2
D02GUG	PUBCHCID	71313058
D02HED	TTDDRUID	D02HED
D02HED	DRUGNAME	Perphenazine
D02HED	CASNUMBE	CAS 58-39-9
D02HED	D_FOMULA	C21H26ClN3OS
D02HED	PUBCHCID	4748
D02HED	PUBCHSID	9631; 431795; 597373; 856006; 7703589; 7847569; 7980283; 8150080; 8152914; 10321518; 10528270; 10589046; 11111645; 11111646; 11336055; 11361294; 11364504; 11367066; 11369628; 11371696; 11374583; 11377790; 11462266; 11466153; 11467273; 11485339; 11485845; 11489418; 11490574; 11492658; 11495424; 12013414; 14903848; 17405488; 24262990; 24278642; 24362495; 24434791; 25676887; 26612555; 26680605; 2674…
D02HED	CHEBI_ID	ChEBI:8028
D02HED	SUPDRATC	N05AB03
D02HED	SUPDRCAS	cas=000058399
D02HFB	TTDDRUID	D02HFB
D02HFB	DRUGNAME	Rizatriptan oral film
D02HFD	TTDDRUID	D02HFD
D02HFD	DRUGNAME	Glutathione
D02HFD	CASNUMBE	CAS 70-18-8
D02HFD	D_FOMULA	C10H17N3O6S
D02HFD	PUBCHCID	124886
D02HFD	PUBCHSID	3353; 5486; 584925; 585393; 585424; 585868; 597405; 818762; 820159; 820986; 821009; 821976; 821977; 823584; 823921; 823937; 823938; 823940; 823941; 823951; 824192; 824837; 825748; 828541; 828542; 829059; 829900; 831498; 833160; 834720; 835369; 836320; 836434; 836436; 836441; 836516; 837543; 838218; 838751; 838765; 841095; 854378; 855260; 3133343; 6435995; 7847082; 7887988; 8011661; 8019868; 80220…
D02HNF	TTDDRUID	D02HNF
D02HNF	DRUGNAME	Radium-223 chloride
D02HNF	CASNUMBE	CAS 444811-40-9
D02HNF	CHEBI_ID	ChEBI:74895
D02HSB	TTDDRUID	D02HSB
D02HSB	DRUGNAME	Cabazitaxel
D02HSB	CASNUMBE	CAS 890654-44-1
D02HSB	D_FOMULA	C45H57NO14
D02HSB	PUBCHCID	9854073
D02HSB	PUBCHSID	14816121; 16397389; 24148765; 45276379; 74383470; 99443289; 103771484; 124490495; 126731257; 131408692; 135263012; 135611139; 142086497; 152159611; 160967906; 162202442; 162224746; 163620896; 163686217; 164834203; 174007406; 175267969; 176484653; 178103404; 184812013; 189628693; 198992513; 210024082; 221678515; 223662379; 224518787; 226540589; 243273959; 249582877; 251916124; 251917472; 251971415…
D02HSB	SUPDRATC	L01CD04
D02HWP	TTDDRUID	D02HWP
D02HWP	DRUGNAME	CHLOROXINE
D02HWP	CASNUMBE	CAS 773-76-2
D02HWP	D_FOMULA	C9H5Cl2NO
D02HWP	PUBCHCID	2722
D02HXS	TTDDRUID	D02HXS
D02HXS	DRUGNAME	Bufexamac
D02HXS	D_FOMULA	C12H17NO3
D02HXS	PUBCHCID	2466
D02HXS	PUBCHSID	855633; 3221865; 5597455; 7848334; 8149786; 8151646; 10321636; 11112517; 11335283; 11360522; 11364648; 11367210; 11369772; 11372075; 11374731; 11377934; 11461494; 11466271; 11467391; 11485089; 11485981; 11489273; 11490753; 11492851; 11495568; 14822760; 24891534; 26612247; 26679636; 26746938; 26746939; 29221630; 47588842; 47662115; 47810603; 48034957; 48110305; 48334333; 49698785; 49863053; 501004…
D02HYK	TTDDRUID	D02HYK
D02HYK	DRUGNAME	Chondroitin
D02HYK	D_FOMULA	C14H21NO11
D02HYK	PUBCHCID	53477707
D02HYK	PUBCHSID	126523432
D02IBU	TTDDRUID	D02IBU
D02IBU	DRUGNAME	Oritavancin
D02IBU	CASNUMBE	CAS 171099-57-3
D02IBU	D_FOMULA	C86H97Cl3N10O26
D02IBU	PUBCHCID	16131319
D02IBU	PUBCHSID	57380046; 135154684
D02IBU	SUPDRATC	J01XA05
D02ICI	TTDDRUID	D02ICI
D02ICI	DRUGNAME	VIT-45
D02IHW	TTDDRUID	D02IHW
D02IHW	DRUGNAME	Nepafenac
D02IHW	CASNUMBE	CAS 78281-72-8
D02IHW	D_FOMULA	C15H14N2O2
D02IHW	PUBCHCID	151075
D02IHW	PUBCHSID	10251001; 14774447; 46227657; 47206867; 49835179; 50070143; 50070890; 50331436; 57347256; 71883489; 85175724; 91749960; 92723396; 99437054; 99443294; 103274041; 104430113; 109693308; 117525219; 118046492; 118314630; 124757120; 124772072; 124896627; 125163924; 125357725; 126617535; 126649074; 126667064; 126731914; 129010085; 135107093; 136949089; 137239515; 137322723; 143496452; 144206538; 1522393…
D02IIE	TTDDRUID	D02IIE
D02IIE	DRUGNAME	Penicillin V Potassium
D02IIE	D_FOMULA	C16H17KN2O5S
D02IIE	PUBCHCID	23676814
D02IIW	TTDDRUID	D02IIW
D02IIW	DRUGNAME	Faropenem
D02IIW	CASNUMBE	CAS 141702-36-5
D02IIW	D_FOMULA	C12H15NO5S
D02IIW	PUBCHCID	65894
D02IIW	PUBCHSID	8190018; 14751073; 14873173; 43122633; 46488294; 49830260; 57269840; 57315812; 76220957; 85174229; 103692894; 104334952; 124766192; 124893155; 126682935; 128056539; 131293830; 135024186; 137022387; 137337538; 144205728; 152034491; 152164570; 162475718; 164814834; 170466271; 180100885; 198979214; 206246326; 223434991; 223653966; 223656600; 223710364; 226590130; 251912321; 251916636; 252358704
D02IOH	TTDDRUID	D02IOH
D02IOH	DRUGNAME	Alphaprodine
D02IOH	D_FOMULA	C16H23NO2
D02IOH	PUBCHCID	6471
D02IQY	TTDDRUID	D02IQY
D02IQY	DRUGNAME	Ergoloid mesylate
D02IQY	CASNUMBE	CAS 8067-24-1
D02IQY	D_FOMULA	C33H45N5O5
D02IQY	PUBCHCID	592735
D02IQY	PUBCHSID	17186159; 43153424; 50273859; 113489366; 134338178; 160964384; 179315778; 250035446
D02IQY	SUPDRATC	C04AE01
D02IQY	SUPDRCAS	cas=008067241
D02IRD	TTDDRUID	D02IRD
D02IRD	DRUGNAME	Megesterol acetate
D02IUD	TTDDRUID	D02IUD
D02IUD	DRUGNAME	Sodium Fluoride F-18
D02IUD	D_FOMULA	FNa
D02IUD	PUBCHCID	5235
D02JDL	TTDDRUID	D02JDL
D02JDL	DRUGNAME	Porfimer Sodium
D02JIS	TTDDRUID	D02JIS
D02JIS	DRUGNAME	Iobenguane I-123
D02JIS	CASNUMBE	CAS 76924-93-1
D02JIS	D_FOMULA	C8H10IN3
D02JIS	PUBCHCID	135326
D02JIS	PUBCHSID	7398973; 11111341; 11111342; 11466518; 11467638; 11486016; 14750688; 24278499; 43118198; 47349354; 47573370;47646555; 47720604; 48169363; 49698519; 50111105; 56219166; 57314158; 77939172; 85788868; 90341658; 99222771; 103113617; 103113618; 103215608; 104321834; 117356661; 117356662; 124749883; 124880479; 125820672; 127320057; 127320058; 127320059; 127320060; 127320061; 127320062; 127320063; 12732…
D02JIS	SUPDRATC	V09IX01
D02JNM	TTDDRUID	D02JNM
D02JNM	DRUGNAME	Desonide
D02JNM	CASNUMBE	CAS 638-94-8
D02JNM	D_FOMULA	C24H32O6
D02JNM	PUBCHCID	5311066
D02JNM	PUBCHSID	7979048; 11056247; 14855707; 17397789; 39340794; 46506186; 49834374; 57359343; 71840210; 74651042; 85403370; 103771092; 104179089; 104253319; 124757438; 125164242; 134338433; 134975842; 135653473; 135692232; 136311366; 137125311; 139999928; 144206156; 160964591; 162178659; 170464832; 175268455; 175612227; 176484695; 178103645; 179150829; 210279389; 210281712; 224521289; 226395768; 251915933; 2519…
D02JNM	SUPDRATC	D07AB08; S01BA11
D02JNM	SUPDRCAS	cas=000638948
D02JRT	TTDDRUID	D02JRT
D02JRT	DRUGNAME	111In-imciromab pentetate
D02JWA	TTDDRUID	D02JWA
D02JWA	DRUGNAME	Flomoxef sodium
D02JWA	D_FOMULA	C16H18F2N5NaO7S2
D02JWA	PUBCHCID	23724797
D02JWA	PUBCHSID	7848536; 57388054
D02JWA	SUPDRATC	J01DC14
D02JYA	TTDDRUID	D02JYA
D02JYA	DRUGNAME	Raxibacumab
D02JYA	CASNUMBE	CAS 565451-13-0
D02JYY	TTDDRUID	D02JYY
D02JYY	DRUGNAME	Indium In-111 Oxyquinoline
D02JYY	D_FOMULA	C27H18InN3O3
D02JYY	PUBCHCID	119117
D02KBD	TTDDRUID	D02KBD
D02KBD	DRUGNAME	Mebutamate
D02KBD	D_FOMULA	C10H20N2O4
D02KBD	PUBCHCID	6151
D02KCV	TTDDRUID	D02KCV
D02KCV	DRUGNAME	Iothalamate
D02KCV	D_FOMULA	C11H8I3N2NaO4
D02KCV	PUBCHCID	23672589
D02KFP	TTDDRUID	D02KFP
D02KFP	DRUGNAME	Invert sugar
D02KFP	D_FOMULA	C12H24O12
D02KFP	PUBCHCID	21924868
D02KIE	TTDDRUID	D02KIE
D02KIE	DRUGNAME	Cimetropium bromide
D02KIE	CASNUMBE	CAS 51598-60-8
D02KIE	D_FOMULA	C21H28BrNO4
D02KIE	PUBCHCID	6917944
D02KIE	PUBCHSID	12013732; 52302741; 57371742; 92720221; 126620166; 223672104
D02KIE	SUPDRATC	A03BB05
D02KII	TTDDRUID	D02KII
D02KII	DRUGNAME	Vaqta
D02KIU	TTDDRUID	D02KIU
D02KIU	DRUGNAME	Etonogestrel
D02KIU	CASNUMBE	CAS 54048-10-1
D02KIU	D_FOMULA	C22H28O2
D02KIU	PUBCHCID	6917715
D02KIU	PUBCHSID	12012881; 14752897; 14777213; 17194516; 43529146; 46505321; 47206056; 53789691; 56352980; 57371661; 74860218; 103565890; 114786833; 126686585; 135004061; 136314851; 137005554; 140504091; 144206191; 162262948; 164152391; 164826700; 175268832; 179150591; 193126307; 198993353; 210279789; 210282112; 223365925; 223673211; 226489730; 241094452; 249582869; 252349777
D02KIU	CHEBI_ID	ChEBI:50777
D02KIU	SUPDRATC	G03AC08
D02KIU	SUPDRCAS	cas=054048101
D02KJX	TTDDRUID	D02KJX
D02KJX	DRUGNAME	Betain anhydrous
D02KJX	D_FOMULA	C5H12ClNO2
D02KJX	PUBCHCID	11545
D02KJX	PUBCHSID	538725; 543683; 3136436; 8137833; 8158469; 8671680; 15321658; 17397258; 17404735; 24278266; 24891971; 29279836; 49867074; 50105912; 53777278; 56462965; 57327007; 57406309; 78640745; 85084159; 85173939; 88806635; 92303571; 103771113; 104326383; 109767824; 117371556; 118048847; 118313506; 121360869; 124800833; 125353826; 131320022; 134976908; 137192373; 143438444; 143512585; 144075500; 144204926; 1…
D02KMO	TTDDRUID	D02KMO
D02KMO	DRUGNAME	Pinacidil
D02KMO	CASNUMBE	CAS 85371-64-8
D02KMO	D_FOMULA	C13H19N5
D02KMO	PUBCHCID	4826
D02KMO	PUBCHSID	4669683; 8152962; 10321422; 11120045; 11120533; 11121021; 11121526; 11122006; 11147128; 11342030; 11362213; 11362595; 11363281; 11365157; 11365843; 11367719; 11368405; 11370461; 11370462; 11373320; 11375881; 11376567; 11466274; 11467394; 11485554; 11485987; 11487615; 11489555; 11494201; 11532877; 14892701; 15196571; 17405595; 24277866; 26613193; 26679753; 26749106; 26749107; 26752205; 26752206; 2…
D02KMO	SUPDRATC	C02DG01
D02KMO	SUPDRCAS	cas=085371648
D02KOF	TTDDRUID	D02KOF
D02KOF	DRUGNAME	Lomefloxacin
D02KOF	CASNUMBE	CAS 98079-51-7
D02KOF	D_FOMULA	C17H19F2N3O3
D02KOF	PUBCHCID	3948
D02KOF	PUBCHSID	9289; 602955; 5037068; 7849377; 7979788; 8152478; 11335540; 11360779; 11364325; 11366887; 11369449; 11372706; 11373775; 11377611; 11461751; 11466266; 11467386; 11484587; 11485972; 11488512; 11491309; 11491973; 11495245; 14851991; 24278514; 29223062; 46508499; 47291062; 47588922; 47588923; 47736397; 47736398; 48035031; 48110376; 48334411; 48334412; 49698401; 49835841; 50042514; 50111115; 50122921;…
D02KOF	SUPDRATC	J01MA07; S01AE04
D02KOF	SUPDRCAS	cas=098079517
D02KOY	TTDDRUID	D02KOY
D02KOY	DRUGNAME	RotaTeq
D02KRS	TTDDRUID	D02KRS
D02KRS	DRUGNAME	Amantadine
D02KRS	CASNUMBE	CAS 768-94-5
D02KRS	D_FOMULA	C10H17N
D02KRS	PUBCHCID	2130
D02KRS	PUBCHSID	9036; 461565; 588114; 597379; 3136147; 5106490; 7978680; 8147192; 8151445; 10535392; 11110715; 11335990; 11361229; 11362804; 11365366; 11367928; 11371422; 11373687; 11376090; 11448576; 11462201; 11466435; 11467555; 11483738; 11486009; 11487897; 11490107; 11491949; 11493844; 15170902; 15219251; 16666659; 24848359; 26755640; 26755641; 29221309; 30400536; 38395099; 46168239; 46507081; 47216816; 4721…
D02KRS	CHEBI_ID	ChEBI:2618
D02KRS	SUPDRATC	N04BB01
D02KRS	SUPDRCAS	cas=000768945
D02KUO	TTDDRUID	D02KUO
D02KUO	DRUGNAME	Cenegermin
D02KUO	CASNUMBE	CAS 1772578-74-1
D02KUO	PUBCHSID	381127976
D02LCR	TTDDRUID	D02LCR
D02LCR	DRUGNAME	Tiapride
D02LCR	CASNUMBE	CAS 51012-32-9
D02LCR	D_FOMULA	C15H24N2O4S
D02LCR	PUBCHCID	5467
D02LCR	PUBCHSID	5650056; 8153358; 11111853; 11111854; 11335913; 11361152; 11364248; 11366810; 11369372; 11372631; 11374335; 11377534;11462124; 11466244; 11467364; 11485038; 11485888; 11489337; 11491371; 11492593; 11495168; 14753076; 24278720; 29224512; 47365211; 47440279; 47662306; 47810769; 47885441; 48035146; 48259255; 48259256;48416623; 49698930; 49876371; 50100350; 50104277; 57322792; 75320710; 85209867; 857…
D02LCR	SUPDRATC	N05AL03
D02LCR	SUPDRCAS	cas=051012329
D02LDN	TTDDRUID	D02LDN
D02LDN	DRUGNAME	Magnesium Sulfate
D02LDN	CASNUMBE	CAS 7487-88-9
D02LDN	D_FOMULA	MgO4S
D02LDN	PUBCHCID	24083
D02LDN	PUBCHSID	7979848; 8167588; 8671983; 10318919; 15194416; 24844880; 24848014; 24852194; 24852493; 24860732; 24863818; 24882401; 24882414; 24882418; 24896751; 24896841; 24897165; 24897227; 29291180; 46508411; 49989621; 53790892; 57331593; 57406357; 57647061; 57648991; 57649810; 57651927; 57651929; 76579522; 85087397; 85087398; 104359583; 109769014; 117355932; 117373773; 124391971; 125307142; 125311779; 12533…
D02LDN	CHEBI_ID	ChEBI:32599
D02LDN	SUPDRATC	A06AD04; A12CC02; B05XA05; D11AX05; V04CC02
D02LDN	SUPDRCAS	cas=007487889
D02LDV	TTDDRUID	D02LDV
D02LDV	DRUGNAME	Thiamine Hydrochloride
D02LDV	D_FOMULA	C12H18Cl2N4OS
D02LDV	PUBCHCID	6202
D02LJR	TTDDRUID	D02LJR
D02LJR	DRUGNAME	Methenamine
D02LJR	CASNUMBE	CAS 100-97-0
D02LJR	D_FOMULA	C6H12N4
D02LJR	PUBCHCID	4101
D02LPF	TTDDRUID	D02LPF
D02LPF	DRUGNAME	Altretamine
D02LPF	CASNUMBE	CAS 645-05-6
D02LPF	D_FOMULA	C9H18N6
D02LPF	PUBCHCID	2123
D02LPF	PUBCHSID	78208; 220082; 855523; 866238; 3297014; 7403876; 7861598; 7978484; 8149887; 8151440; 10531617; 11110789; 11110790; 11222335; 11335947; 11361186; 11364202; 11366764; 11369326; 11372141; 11374527; 11377488; 11405266; 11462158; 11466974; 11468094; 11484490; 11486807; 11488723; 11490766; 11492878; 11495122; 12013384; 14748896; 17396998; 17404646; 24278242; 24874728; 26612383; 26679553; 26746901; 2674…
D02LPF	CHEBI_ID	ChEBI:24564
D02LPF	SUPDRATC	L01XX03
D02LPF	SUPDRCAS	cas=000645056
D02LRQ	TTDDRUID	D02LRQ
D02LRQ	DRUGNAME	Cycrimine
D02LRQ	CASNUMBE	CAS 77-39-4
D02LRQ	D_FOMULA	C19H29NO
D02LRQ	PUBCHCID	2911
D02LRQ	PUBCHSID	4509080; 8151864; 10535560; 15443055; 29222064; 46506736; 50070749; 57321516; 79528587; 85209624; 99319749; 103843822;104301979; 117612565; 117613089; 125823794; 134338365; 134972317; 137263564; 160964281; 179225645; 226598440; 241142343; 242111129; 249965416
D02LTL	TTDDRUID	D02LTL
D02LTL	DRUGNAME	Dermatan sulfate
D02LTL	CASNUMBE	CAS 24967-94-0
D02LTL	D_FOMULA	C20H33NO
D02LTL	PUBCHCID	93365
D02LTL	PUBCHSID	11102488; 16923654; 44424108; 49993764; 49993769; 50075316; 56310985; 56311036; 56311039; 56312571; 56314040;74546697; 103458196; 103847326; 104057034; 104409945; 117395661; 124489461; 126685219; 129198179; 135049664; 135112086; 137018982; 141063028; 144211888; 162221728; 162911341; 164841540; 202556320; 223678496; 224418639; 226411431
D02LTL	SUPDRATC	B01AX04
D02LVZ	TTDDRUID	D02LVZ
D02LVZ	DRUGNAME	Darbepoetin alfa
D02LVZ	CASNUMBE	CAS 11096-26-7
D02LVZ	D_FOMULA	C815H1317N233O241S5
D02LVZ	SUPDRATC	B03XA02
D02LWU	TTDDRUID	D02LWU
D02LWU	DRUGNAME	Pralatrexate
D02LWU	CASNUMBE	CAS 146464-95-1
D02LWU	D_FOMULA	C23H23N7O5
D02LWU	PUBCHCID	148121
D02LWU	PUBCHSID	10249810; 14761163; 14907808; 46225076; 47207252; 57346701; 76049103; 99437279; 103771482; 104418267; 124950714; 126666101; 131408688; 134223179; 135692165; 136367814; 137248707; 141792755; 144206459; 144236486; 152106310; 152258219; 152344466; 160646081; 160647055; 164044033; 164232763; 164764489; 175427094; 175437712; 176484650; 178103446; 180191813; 184527271; 186014781; 198993109; 223392464; …
D02LWU	SUPDRATC	L01BA05
D02LZB	TTDDRUID	D02LZB
D02LZB	DRUGNAME	Demecolcine
D02LZB	CASNUMBE	CAS 477-30-5
D02LZB	D_FOMULA	C21H25NO5
D02LZB	PUBCHCID	2832
D02LZB	PUBCHSID	13427; 638145; 4425078; 8151828; 11404353; 26758484; 29217793; 29221987; 47662411; 57321486; 57559694; 77082638; 85085168; 85787231; 91612090; 103244665; 103821003; 104301745; 117584383; 119511323; 125433551; 126688762; 128727291; 134973666; 137243776; 142893148; 163123417; 163688352; 164788291; 165745041; 173901297; 178127404; 179148472; 184014795; 184545645; 204376684; 211535218; 215743624; 223…
D02LZB	SUPDRATC	L01CC01
D02MGH	TTDDRUID	D02MGH
D02MGH	DRUGNAME	Pneumococcal vaccine
D02MLW	TTDDRUID	D02MLW
D02MLW	DRUGNAME	Ibutilide
D02MLW	CASNUMBE	CAS 122647-32-9
D02MLW	D_FOMULA	C20H36N2O3S
D02MLW	PUBCHCID	60753
D02MLW	PUBCHSID	9955; 6594594; 8187036; 14829603; 43118106; 46507904; 49991137; 57314091; 80418899; 87350401; 96024752; 103175412; 104022590; 104321557; 117631995; 126422380; 126682504; 127424280; 134337593; 135108979; 137263710; 140086778; 142611650; 160963656; 162176699; 164814901; 164833296; 178103775; 179149718; 223439984; 223656607; 224951442; 229711080; 250133405; 251916752; 251917991; 252350837
[truncated: 143,016 more rows]
