# Supplementary material for: Path4Drug: Data Science Workflow for Identification of Tissue-Specific Biological Pathways Modulated by Toxic Drugs
Source: Front Pharmacol. 2021 Oct 14;12:708296. doi: 10.3389/fphar.2021.708296 (PMC8551608; doi:10.3389/fphar.2021.708296)
Supplement: Supplementary file 1 [file DataSheet1.ZIP › 708296_supplementary_material_UPDATED/workflow_files/P1-07-Drug-TargetMapping.xlsx]

## Sheet: Sheet1
TargetID	Target_Name	DrugID	Drug_Name	Highest_status	MOA	Activity	Referecnce
T56518	Hepatitis B virus Reverse transcriptase (HBV RT)	D0D5CY	Pradefovir	Phase 2	Modulator	.	http://aac.asm.org/content/50/9/2926.full
T67952	Potassium channel unspecific (KC)	D04WWG	S-1389	Terminated	Opener	.	http://adisinsight.springer.com/drugs/800000214
T67054	5-HT 1 receptor (5HT1R)	D0MS1D	FCE-25876	Terminated	Modulator	.	http://adisinsight.springer.com/drugs/800001389
T22118	Dopamine D1 receptor (D1R)	D0S0GM	ADX-10061	Discontinued in Phase 2	Antagonist	.	http://adisinsight.springer.com/drugs/800001476
T84160	5-HT 3 receptor (5HT3R)	D0C5DM	SC-52150	Terminated	Modulator	.	http://adisinsight.springer.com/drugs/800001830
T22348	Bacterial DNA gyrase (Bact gyrase)	D0V2WK	A-70826	Terminated	Modulator	.	http://adisinsight.springer.com/drugs/800001978
T30985	Histamine H2 receptor (H2R)	D0N3TO	TRM-115	Discontinued in Phase 1	Antagonist	.	http://adisinsight.springer.com/drugs/800002138
T61622	Angiotensinogenase renin (REN)	D0M7HO	SQ-33800	Terminated	Inhibitor	.	http://adisinsight.springer.com/drugs/800002406
T45993	Calcium channel unspecific (CaC)	D03ZPY	SQ-33351	Terminated	Modulator	.	http://adisinsight.springer.com/drugs/800002577
T76369	Liver carboxylesterase (CES1)	D03YPL	RP-70676	Terminated	Modulator	.	http://adisinsight.springer.com/drugs/800002876
T43115	Leukocyte common antigen (PTPRC)	D06MMU	LM-CD45	Phase 1	.	.	http://adisinsight.springer.com/drugs/800002932
T12475	Gonadotropin-releasing hormone receptor (GNRHR)	D01WJM	D-26344	Terminated	Inhibitor	.	http://adisinsight.springer.com/drugs/800003256
T67952	Potassium channel unspecific (KC)	D06IVH	Org-20781	Terminated	Opener	.	http://adisinsight.springer.com/drugs/800003350
T14342	Human immunodeficiency virus Reverse transcriptase (HIV RT)	D05SVQ	C-AFG	Terminated	Modulator	.	http://adisinsight.springer.com/drugs/800003394
T55285	Glycine receptor (GlyR)	D02NVF	M-241247	Terminated	Antagonist	.	http://adisinsight.springer.com/drugs/800003415
T69494	N-methyl-D-aspartate receptor (NMDAR)	D02NVF	M-241247	Terminated	Antagonist	.	http://adisinsight.springer.com/drugs/800003415
T78709	5-HT 1A receptor (HTR1A)	D01DOY	GR-127607	Discontinued in Phase 1	Agonist	.	http://adisinsight.springer.com/drugs/800003531
T47768	Opioid receptor mu (MOP)	D0J8XO	BCH-150	Terminated	Modulator	.	http://adisinsight.springer.com/drugs/800003724
T85605	5-HT receptor (5HTR)	D01DRL	RGH-2721	Terminated	Modulator	.	http://adisinsight.springer.com/drugs/800004008
T76198	Thromboxane A2 receptor (TBXA2R)	D0E8JL	ZT-386	Terminated	Modulator	.	http://adisinsight.springer.com/drugs/800004057
T75440	Translocator protein (TSPO)	D0Y6LO	NNC-13-8119	Terminated	Modulator	.	http://adisinsight.springer.com/drugs/800004060
T30082	Acetylcholinesterase (AChE)	D09IUG	F-3796	Terminated	Inhibitor	.	http://adisinsight.springer.com/drugs/800004498
T92072	Adenosine A1 receptor (ADORA1)	D0BA5K	Apaxifylline	Phase 2	Antagonist	.	http://adisinsight.springer.com/drugs/800004779
T67162	Dopamine D2 receptor (D2R)	D07VMC	LY-243062	Terminated	Modulator	.	http://adisinsight.springer.com/drugs/800005079
T67952	Potassium channel unspecific (KC)	D0Q7WW	UR-8328	Terminated	Opener	.	http://adisinsight.springer.com/drugs/800005293
T67952	Potassium channel unspecific (KC)	D0R7UK	UR-8308	Terminated	Opener	.	http://adisinsight.springer.com/drugs/800005294
T45993	Calcium channel unspecific (CaC)	D08ZZO	NS-696	Terminated	Modulator	.	http://adisinsight.springer.com/drugs/800005355
T59626	Leukotriene B4 receptor 1 (LTB4R)	D0Z1TF	Ro-25-4094	Terminated	Modulator	.	http://adisinsight.springer.com/drugs/800005401
T54128	Glutamate receptor AMPA (GRIA)	D02QZL	PNQX	Terminated	Antagonist	.	http://adisinsight.springer.com/drugs/800005697
T61622	Angiotensinogenase renin (REN)	D00MIF	JTP-4761	Terminated	Inhibitor	.	http://adisinsight.springer.com/drugs/800005981
T67952	Potassium channel unspecific (KC)	D0V4UR	NS-1546	Terminated	Opener	.	http://adisinsight.springer.com/drugs/800006187
T30082	Acetylcholinesterase (AChE)	D0J4GQ	FR-152558	Terminated	Inhibitor	.	http://adisinsight.springer.com/drugs/800006757
T69912	Platelet-activating factor acetylhydrolase (PLA2G7)	D0AK5G	RPAF-AH	Discontinued in Phase 3	Modulator	.	http://adisinsight.springer.com/drugs/800006777
T11211	Androgen receptor (AR)	D0G6PL	LG-2293	Terminated	Modulator	.	http://adisinsight.springer.com/drugs/800006840
T30082	Acetylcholinesterase (AChE)	D0K0XG	MF-8615	Terminated	Inhibitor	.	http://adisinsight.springer.com/drugs/800006922
T27376	GABA(A) receptor delta (GABRD)	D03ZGV	Co-60549	Terminated	Modulator	.	http://adisinsight.springer.com/drugs/800007012
T22118	Dopamine D1 receptor (D1R)	D01TCM	CEE-03-320	Terminated	Modulator	.	http://adisinsight.springer.com/drugs/800007189
T72841	Estrogen-related receptor-alpha (ESRRA)	D0W8CW	D-5519	Phase 3	Modulator	.	http://adisinsight.springer.com/drugs/800007199
T63484	Glucose-6-phosphate dehydrogenase (G6PD)	D05JCG	CBF-BS2	Discontinued in Phase 2	Modulator	.	http://adisinsight.springer.com/drugs/800007279
T22348	Bacterial DNA gyrase (Bact gyrase)	D0L2BH	S-34109	Terminated	Modulator	.	http://adisinsight.springer.com/drugs/800007670
T66665	Prostaglandin G/H synthase 2 (COX-2)	D0R5TT	FR-123826	Terminated	Inhibitor	.	http://adisinsight.springer.com/drugs/800007983
T51115	Voltage-gated calcium channel alpha Cav1.2 (CACNA1C)	D0QQ7N	TH-9229	Terminated	Modulator	.	http://adisinsight.springer.com/drugs/800008159
T24793	Voltage-gated calcium channel alpha Cav1.3 (CACNA1D)	D0QQ7N	TH-9229	Terminated	Modulator	.	http://adisinsight.springer.com/drugs/800008159
T34949	Voltage-gated calcium channel alpha Cav2.1 (CACNA1A)	D0QQ7N	TH-9229	Terminated	Modulator	.	http://adisinsight.springer.com/drugs/800008159
T38338	Voltage-gated calcium channel alpha Cav2.2 (CACNA1B)	D0QQ7N	TH-9229	Terminated	Modulator	.	http://adisinsight.springer.com/drugs/800008159
T73977	Voltage-gated calcium channel alpha Cav2.3 (CACNA1E)	D0QQ7N	TH-9229	Terminated	Modulator	.	http://adisinsight.springer.com/drugs/800008159
T27265	Oxo-5-alpha-steroid 4-dehydrogenase (SRD5A)	D0O8SY	GI-197111	Terminated	Modulator	.	http://adisinsight.springer.com/drugs/800008867
T45993	Calcium channel unspecific (CaC)	D0UU3J	RWJ-37868	Terminated	Modulator	.	http://adisinsight.springer.com/drugs/800008896
T47768	Opioid receptor mu (MOP)	D01PCE	BCH-2687	Discontinued in Phase 2	Agonist	.	http://adisinsight.springer.com/drugs/800009073
T75984	5-HT 2 receptor (5HT2R)	D0P3IZ	E-2040	Terminated	Modulator	.	http://adisinsight.springer.com/drugs/800009126
T67162	Dopamine D2 receptor (D2R)	D0P3IZ	E-2040	Terminated	Modulator	.	http://adisinsight.springer.com/drugs/800009126
T02551	Dopamine D3 receptor (D3R)	D0P3IZ	E-2040	Terminated	Modulator	.	http://adisinsight.springer.com/drugs/800009126
T05849	Gastrin/cholecystokinin type B receptor (CCKBR)	D0EG1F	GR-199114X	Terminated	Modulator	.	http://adisinsight.springer.com/drugs/800009210
T12909	Dystrophin (DMD)	D05EHS	MyoDys	Phase 1	Modulator	.	http://adisinsight.springer.com/drugs/800009280
T11211	Androgen receptor (AR)	D07VUD	ZD-3980	Terminated	Modulator	.	http://adisinsight.springer.com/drugs/800009538
T61622	Angiotensinogenase renin (REN)	D01EZY	JTP-2724	Terminated	Inhibitor	.	http://adisinsight.springer.com/drugs/800010026
T70449	Growth hormone-releasing hormone receptor (GHRHR)	D01GCY	NNC-26-0762	Terminated	Agonist	.	http://adisinsight.springer.com/drugs/800010046
T92609	Adrenergic receptor alpha-1A (ADRA1A)	D0M4HC	L-757464	Terminated	Antagonist	.	http://adisinsight.springer.com/drugs/800010051
T76369	Liver carboxylesterase (CES1)	D0J8TH	CEB-925	Terminated	Inhibitor	.	http://adisinsight.springer.com/drugs/800010079
T10513	Integrin beta-2 (ITGB2)	D07NYF	MLN-2201	Discontinued in Phase 1	.	.	http://adisinsight.springer.com/drugs/800010178
T68668	Golgi alpha-mannosidase II (MAN2A1)	D0S1AD	Tridolgosir	Discontinued in Phase 2	Inhibitor	.	http://adisinsight.springer.com/drugs/800010383
T11211	Androgen receptor (AR)	D09IZX	GW-275919	Discontinued in Phase 2	Modulator	.	http://adisinsight.springer.com/drugs/800010426
T09227	Protein tyrosine phosphatase (PTP)	D0I1QJ	KP-100	Phase 1/2	Inhibitor	.	http://adisinsight.springer.com/drugs/800010512
T18950	Leutinizing-hormone-releasing hormone (GNRH1)	D0B3DX	Norelin	Discontinued in Phase 2	Inhibitor	.	http://adisinsight.springer.com/drugs/800011623
T26203	Intercellular adhesion molecule ICAM-1 (ICAM1)	D09GGO	A-252444.0	Terminated	Antagonist	.	http://adisinsight.springer.com/drugs/800012566
T52522	Adrenergic receptor beta-2 (ADRB2)	D0F6AB	AR-C-89855	Terminated	Agonist	.	http://adisinsight.springer.com/drugs/800013263
T78244	Vasoactive intestinal polypeptide receptor (VIPR)	D0F6JI	AR-D-111421	Discontinued in Phase 2	Modulator	.	http://adisinsight.springer.com/drugs/800013264
T75440	Translocator protein (TSPO)	D0S8KE	NS-2979	Terminated	Modulator	.	http://adisinsight.springer.com/drugs/800013494
T23547	Opioid receptor (OPR)	D06MXY	BL-1827	Discontinued in Phase 1	Agonist	.	http://adisinsight.springer.com/drugs/800013581
T24983	Dopamine D4 receptor (D4R)	D0T5MB	Lu-35138	Discontinued in Phase 2	Antagonist	.	http://adisinsight.springer.com/drugs/800014237
T67952	Potassium channel unspecific (KC)	D0L7KU	Antiarrhythmics	Terminated	Inhibitor	.	http://adisinsight.springer.com/drugs/800014533
T49493	Hemoglobin (HB)	D0S3WK	HRC-302	Discontinued in Phase 1	Modulator	.	http://adisinsight.springer.com/drugs/800014790
T07663	Phosphodiesterase 5A (PDE5A)	D0W8QG	FR-229934	Terminated	Inhibitor	.	http://adisinsight.springer.com/drugs/800014897
T94033	Coagulation factor IIa (F2)	D05MXK	GW-473178	Discontinued in Phase 1	Inhibitor	.	http://adisinsight.springer.com/drugs/800015039
T52790	Substance-K receptor (TACR2)	D09KLO	AZD-5106	Terminated	Antagonist	.	http://adisinsight.springer.com/drugs/800015341
T39664	Estradiol 17 beta-dehydrogenase (17-beta-HSD)	D0T5ZC	BAY-50-9062	Terminated	Inhibitor	.	http://adisinsight.springer.com/drugs/800015540
T10362	Enzyme unspecific (Enz)	D0Y6HY	A-364	Terminated	Inhibitor	.	http://adisinsight.springer.com/drugs/800015550
T85605	5-HT receptor (5HTR)	D00TRL	REV-598	Terminated	Inhibitor	.	http://adisinsight.springer.com/drugs/800016819
T81905	Histamine receptor (HR)	D00TRL	REV-598	Terminated	Inhibitor	.	http://adisinsight.springer.com/drugs/800016819
T99935	GPCR unspecific (GPCR)	D0F6CI	R-1437	Terminated	Antagonist	.	http://adisinsight.springer.com/drugs/800017122
T72957	Chemokine receptor (CHR)	D0TN3D	AZD-7140	Discontinued in Phase 1	Antagonist	.	http://adisinsight.springer.com/drugs/800017126
T52790	Substance-K receptor (TACR2)	D0S1RT	UK-290795	Terminated	Antagonist	.	http://adisinsight.springer.com/drugs/800017162
T44771	TGF beta-2 messenger RNA (TGFB2 mRNA)	D0N5AY	Ranagengliotucel-T	Discontinued in Phase 3	.	.	http://adisinsight.springer.com/drugs/800017210
T99935	GPCR unspecific (GPCR)	D0CX2J	R-1315	Terminated	Modulator	.	http://adisinsight.springer.com/drugs/800017252
T62306	Motilin receptor (MLNR)	D0E3BJ	SLV-311	Discontinued in Phase 1	Modulator	.	http://adisinsight.springer.com/drugs/800017412
T30082	Acetylcholinesterase (AChE)	D03DFY	NP-7557	Terminated	Inhibitor	.	http://adisinsight.springer.com/drugs/800017551
T02617	Transferrin (TF)	D0QB8Q	EP-2167	Preclinical	Inducer	.	http://adisinsight.springer.com/drugs/800017941
T58992	Opioid receptor delta (OPRD1)	D09FOP	MCP-202	Phase 1	Agonist	.	http://adisinsight.springer.com/drugs/800018026
T37693	Cannabinoid receptor 2 (CB2)	D07XGT	AM-577	Terminated	Agonist	.	http://adisinsight.springer.com/drugs/800018288
T60182	Glucagon receptor (GCGR)	D0N2LY	NN-2501	Discontinued in Phase 1	Antagonist	.	http://adisinsight.springer.com/drugs/800018428
T99935	GPCR unspecific (GPCR)	D02RLS	R-1554	Terminated	Antagonist	.	http://adisinsight.springer.com/drugs/800018539
T83376	Tumor suppressor candidate 2 (TUSC2)	D04YIA	CNVN-202	Phase 1/2	Suppressor	.	http://adisinsight.springer.com/drugs/800018766
T72957	Chemokine receptor (CHR)	D0NQ5R	AZD-4750	Discontinued in Phase 1	Modulator	.	http://adisinsight.springer.com/drugs/800018778
T67054	5-HT 1 receptor (5HT1R)	D0O8UF	SRSS-023	Terminated	Agonist	.	http://adisinsight.springer.com/drugs/800019089
T84160	5-HT 3 receptor (5HT3R)	D0L3OE	SRSS-021	Terminated	Antagonist	.	http://adisinsight.springer.com/drugs/800019090
T72957	Chemokine receptor (CHR)	D03DYB	AZD-0275	Terminated	Antagonist	.	http://adisinsight.springer.com/drugs/800019127
T55012	Ion channel unspecific (IC)	D0F7LE	AZD-0902	Terminated	Antagonist	.	http://adisinsight.springer.com/drugs/800019129
T75613	Laminin gamma-2 subunit (LAMC2)	D08DSC	BST-1005	Preclinical	.	.	http://adisinsight.springer.com/drugs/800019225
T67310	Glutamate receptor ionotropic (GRI)	D02QZR	LY-545694	Phase 2	Antagonist	.	http://adisinsight.springer.com/drugs/800019739
T11451	Toll-like receptor 9 (TLR9)	D00CQL	N-8295	Phase 1	.	.	http://adisinsight.springer.com/drugs/800019871
T89873	Ferritin (FTH1)	D0D8KU	Ferritarg P	Phase 1/2	.	.	http://adisinsight.springer.com/drugs/800019964
T84160	5-HT 3 receptor (5HT3R)	D03CFR	SEP-226332	Discontinued in Phase 1	Antagonist	.	http://adisinsight.springer.com/drugs/800020129
T61744	Phosphodiesterase 4A (PDE4A)	D07UHY	NIK-616	Terminated	Inhibitor	.	http://adisinsight.springer.com/drugs/800020194
T10265	Phosphodiesterase 4B (PDE4B)	D07UHY	NIK-616	Terminated	Inhibitor	.	http://adisinsight.springer.com/drugs/800020194
T02001	Phosphodiesterase 4D (PDE4D)	D07UHY	NIK-616	Terminated	Inhibitor	.	http://adisinsight.springer.com/drugs/800020194
T32578	Interleukin-6 (IL6)	D0VS2W	YSIL6	Phase 2	Inhibitor	.	http://adisinsight.springer.com/drugs/800020380
T74500	Voltage-gated potassium channel Kv4.3 (KCND3)	D0N4MR	CDE-5498	Terminated	Antagonist	.	http://adisinsight.springer.com/drugs/800020444
T69912	Platelet-activating factor acetylhydrolase (PLA2G7)	D0MC3R	Goxalapladib	Discontinued in Phase 1	Modulator	.	http://adisinsight.springer.com/drugs/800020582
T99935	GPCR unspecific (GPCR)	D0K1LO	R-873	Discontinued in Phase 2	Agonist	.	http://adisinsight.springer.com/drugs/800020830
T34843	Glucagon-like peptide 2 receptor (GLP2R)	D01JWH	SAN-134	Phase 1	Inhibitor	.	http://adisinsight.springer.com/drugs/800020865
T77913	Histamine H1 receptor (H1R)	D0E8ZY	Vapitadine	Phase 2	Antagonist	.	http://adisinsight.springer.com/drugs/800020866
T86591	Peroxisome proliferator-activated receptor alpha (PPARA)	D04PBS	MC-3001	Preclinical	Agonist	.	http://adisinsight.springer.com/drugs/800021175
T40016	Glucocorticoid receptor (NR3C1)	D0G2CQ	WC-3027	Discontinued in Phase 2	Agonist	.	http://adisinsight.springer.com/drugs/800021444
T47094	Substance-P receptor (TACR1)	D0ST5P	TA-5538	Discontinued in Phase 2	Antagonist	.	http://adisinsight.springer.com/drugs/800021639
T09960	C-C chemokine receptor type 5 (CCR5)	D0O9AZ	CCR5Qb	Terminated	.	.	http://adisinsight.springer.com/drugs/800021743
T96592	Phosphoric monoester hydrolase (PMH)	D07KOR	INOC-002	Discontinued in Phase 1	Inhibitor	.	http://adisinsight.springer.com/drugs/800022435
T92458	Cytochrome P450 24 (CYP24A1)	D00DYK	Lunacalcipol	Phase 2	Inhibitor	.	http://adisinsight.springer.com/drugs/800022679
T61744	Phosphodiesterase 4A (PDE4A)	D0V2CN	LAS-37779	Discontinued in Phase 2	Inhibitor	.	http://adisinsight.springer.com/drugs/800022894
T10265	Phosphodiesterase 4B (PDE4B)	D0V2CN	LAS-37779	Discontinued in Phase 2	Inhibitor	.	http://adisinsight.springer.com/drugs/800022894
T02001	Phosphodiesterase 4D (PDE4D)	D0V2CN	LAS-37779	Discontinued in Phase 2	Inhibitor	.	http://adisinsight.springer.com/drugs/800022894
T62306	Motilin receptor (MLNR)	D04LDK	TZP-202	Preclinical	Antagonist	.	http://adisinsight.springer.com/drugs/800023009
T29960	Wilms tumor protein (WT1)	D0P2ZY	INNO-305	Phase 1	Modulator	.	http://adisinsight.springer.com/drugs/800023753
T89534	Estrogen receptor (ESR)	D0P5NU	BN-AA-003-NY	Preclinical	Modulator	.	http://adisinsight.springer.com/drugs/800023897
T89534	Estrogen receptor (ESR)	D01EXY	BN-AO-014	Preclinical	Modulator	.	http://adisinsight.springer.com/drugs/800023897
T89534	Estrogen receptor (ESR)	D0QI9N	BN-CB-045	Preclinical	Modulator	.	http://adisinsight.springer.com/drugs/800023897
T89534	Estrogen receptor (ESR)	D0N6YN	BN-DF-037	Preclinical	Modulator	.	http://adisinsight.springer.com/drugs/800023897
T89534	Estrogen receptor (ESR)	D0QX9U	BN-GU-005-DHP	Preclinical	Modulator	.	http://adisinsight.springer.com/drugs/800023897
T86591	Peroxisome proliferator-activated receptor alpha (PPARA)	D0RJ0V	GFT14	Phase 2	Agonist	.	http://adisinsight.springer.com/drugs/800024296
T00895	Protein kinase C epsilon (PRKCE)	D0J7CE	CDE-6960	Terminated	Inhibitor	.	http://adisinsight.springer.com/drugs/800025002
T23995	Protein kinase C theta (PRKCQ)	D0J7CE	CDE-6960	Terminated	Inhibitor	.	http://adisinsight.springer.com/drugs/800025002
T67022	Caspase (CASP)	D0J1WJ	ALS-769	Terminated	Inducer	.	http://adisinsight.springer.com/drugs/800025089
T81905	Histamine receptor (HR)	D0R6RM	CP-118	Discontinued in Phase 2	Antagonist	.	http://adisinsight.springer.com/drugs/800025139
T87166	Glucokinase (GCK)	D08BVM	TTP-355	Discontinued in Phase 2	Activator	.	http://adisinsight.springer.com/drugs/800025266
T57059	E2F transcription factor 1 (E2F1)	D00SIA	ARQ-171	Phase 1	Modulator	.	http://adisinsight.springer.com/drugs/800025396
T78709	5-HT 1A receptor (HTR1A)	D0EH0C	AV-965	Phase 1	Antagonist	.	http://adisinsight.springer.com/drugs/800025412
T67162	Dopamine D2 receptor (D2R)	D0A7PW	CP-903397	Terminated	Modulator	.	http://adisinsight.springer.com/drugs/800025558
T59679	5-HT 4 receptor (HTR4)	D07SKN	PF-885706	Phase 2	Agonist	.	http://adisinsight.springer.com/drugs/800025579
T51282	Rho-associated protein kinase 1 (ROCK1)	D00ZNS	CDE-5110	Terminated	Inhibitor	.	http://adisinsight.springer.com/drugs/800025959
T06093	Rho-associated protein kinase 2 (ROCK2)	D00ZNS	CDE-5110	Terminated	Inhibitor	.	http://adisinsight.springer.com/drugs/800025959
T47768	Opioid receptor mu (MOP)	D0T9MQ	KN-203	Discontinued in Phase 1	Agonist	.	http://adisinsight.springer.com/drugs/800026307
T56545	Apolipoprotein A-I (APOA1)	D02TLD	AMT-050	Terminated	Modulator	.	http://adisinsight.springer.com/drugs/800026835
T86591	Peroxisome proliferator-activated receptor alpha (PPARA)	D03CUS	CS-207	Terminated	Agonist	.	http://adisinsight.springer.com/drugs/800026848
T59626	Leukotriene B4 receptor 1 (LTB4R)	D0A5ZJ	DW-1350	Terminated	Modulator	.	http://adisinsight.springer.com/drugs/800026850
T12119	Voltage-gated sodium channel alpha Nav1.7 (SCN9A)	D0SD3E	PF-05186462	Phase 1	Inhibitor	.	http://adisinsight.springer.com/drugs/800026875
T98062	Glycogen phosphorylase muscle form (GP)	D09HAL	JTT-651	Discontinued in Phase 1	Inhibitor	.	http://adisinsight.springer.com/drugs/800026877
T07958	Erythropoietin (EPO)	D0OL4S	GLY-515n	Terminated	Modulator	.	http://adisinsight.springer.com/drugs/800027536
T65200	Corticosteroid 11-beta-dehydrogenase 1 (HSD11B1)	D08VSQ	BMS-816336	Phase 1	Inhibitor	.	http://adisinsight.springer.com/drugs/800027626
T60708	Complement C5 (CO5)	D0H0ZU	MP-435	Discontinued in Phase 2	Antagonist	.	http://adisinsight.springer.com/drugs/800027730
T65200	Corticosteroid 11-beta-dehydrogenase 1 (HSD11B1)	D0U1BU	HPP-851	Preclinical	Inhibitor	.	http://adisinsight.springer.com/drugs/800027759
T06182	Helodermin-preferring VIP receptor (VIPR2)	D0S7UQ	RG-7103	Phase 1	Agonist	.	http://adisinsight.springer.com/drugs/800027925
T11822	Retinoic acid receptor (RAR)	D04DAL	LAS-41001	Discontinued in Preregistration	Modulator	.	http://adisinsight.springer.com/drugs/800027956
T11211	Androgen receptor (AR)	D0E3EK	NP-619	Discontinued in Phase 2	Modulator	.	http://adisinsight.springer.com/drugs/800028305
T32282	Prolactin (PRL)	D0F2IC	NTx-488	Discontinued in Phase 2	Modulator	.	http://adisinsight.springer.com/drugs/800028330
T61722	Prostaglandin D2 receptor 2 (PTGDR2)	D0RL4X	AP-761	Phase 1	Antagonist	.	http://adisinsight.springer.com/drugs/800028464
T42928	Fibroblast growth factor-21 (FGF21)	D03OCG	FGF-21	Discontinued in Phase 1/2	Agonist	.	http://adisinsight.springer.com/drugs/800028644
T27812	Serotonin transporter (SERT)	D08SHE	SEP-228432	Phase 1	Inhibitor	.	http://adisinsight.springer.com/drugs/800028715
T30635	C-X-C motif chemokine 10 (CXCL10)	D03VNB	NI-0801	Phase 2	.	.	http://adisinsight.springer.com/drugs/800029267
T57700	Tyrosine-protein kinase Kit (KIT)	D05CFQ	AMG-191	Phase 1	Inhibitor	.	http://adisinsight.springer.com/drugs/800029529
T51408	Adrenergic receptor beta-3 (ADRB3)	D00NNI	ASP-3652	Phase 2	Agonist	.	http://adisinsight.springer.com/drugs/800029610
T70977	Glycogen synthase kinase-3 beta (GSK-3B)	D07YNH	SAN-61	Terminated	Inhibitor	.	http://adisinsight.springer.com/drugs/800029796
T01840	Protease unspecific (PRO)	D0J6ZA	SRD-441	Phase 2	Inhibitor	.	http://adisinsight.springer.com/drugs/800029807
T01840	Protease unspecific (PRO)	D0E4GE	AZD-2551	Phase 1	Inhibitor	.	http://adisinsight.springer.com/drugs/800029854
T47101	Fibroblast growth factor receptor 1 (FGFR1)	D08DFF	AM-001	Phase 2	Antagonist	.	http://adisinsight.springer.com/drugs/800029917
T80896	Estrogen receptor beta (ESR2)	D05KUP	ERB-257	Phase 1	Agonist	.	http://adisinsight.springer.com/drugs/800030075
T66237	Vasopressin V2 receptor (V2R)	D01OXH	ASP-7035	Phase 2	Agonist	.	http://adisinsight.springer.com/drugs/800030285
T83193	Transient receptor potential cation channel V1 (TRPV1)	D01SZA	MR-1817	Phase 1	Antagonist	.	http://adisinsight.springer.com/drugs/800030745
T63803	Vascular endothelial growth factor D (VEGFD)	D0H3HB	EG-011	Discontinued in Phase 1/2	Modulator	.	http://adisinsight.springer.com/drugs/800030807
T63803	Vascular endothelial growth factor D (VEGFD)	D01RLU	EG-016	Discontinued in Phase 1/2	Modulator	.	http://adisinsight.springer.com/drugs/800030807
T06955	C-C chemokine receptor type 4 (CCR4)	D0E2QN	AZD-1678	Preclinical	Antagonist	.	http://adisinsight.springer.com/drugs/800030818
T25950	Bone metabolism (Bone metab)	D05RBO	OPM-3023 oral	Discontinued in Phase 2	Inhibitor	.	http://adisinsight.springer.com/drugs/800030958
T76855	Staphylococcus Elongation factor Tu (Stap-coc tuf)	D0Z1UB	NAI-acne	Phase 2	Modulator	.	http://adisinsight.springer.com/drugs/800031008
T78709	5-HT 1A receptor (HTR1A)	D0X6XH	CM-2395	Phase 3	Agonist	.	http://adisinsight.springer.com/drugs/800031127
T02551	Dopamine D3 receptor (D3R)	D0X6XH	CM-2395	Phase 3	Agonist	.	http://adisinsight.springer.com/drugs/800031127
T24983	Dopamine D4 receptor (D4R)	D0X6XH	CM-2395	Phase 3	Agonist	.	http://adisinsight.springer.com/drugs/800031127
T46360	Opioid receptor sigma 1 (OPRS1)	D0X6XH	CM-2395	Phase 3	Agonist	.	http://adisinsight.springer.com/drugs/800031127
T67162	Dopamine D2 receptor (D2R)	D0CH4T	Lu-02-750	Phase 1	Agonist	.	http://adisinsight.springer.com/drugs/800031195
T48069	Insulin-like growth factor I receptor (IGF1R)	D03WNN	RG-7010	Phase 1	Modulator	.	http://adisinsight.springer.com/drugs/800031207
T55959	Dopamine transporter (DAT)	D04VUY	RG-7166	Discontinued in Phase 1	Inhibitor	.	http://adisinsight.springer.com/drugs/800031598
T21945	Norepinephrine transporter (NET)	D04VUY	RG-7166	Discontinued in Phase 1	Inhibitor	.	http://adisinsight.springer.com/drugs/800031598
T27812	Serotonin transporter (SERT)	D04VUY	RG-7166	Discontinued in Phase 1	Inhibitor	.	http://adisinsight.springer.com/drugs/800031598
T54128	Glutamate receptor AMPA (GRIA)	D0IV7Z	AZD-8418	Phase 1	Modulator	.	http://adisinsight.springer.com/drugs/800031633
T40016	Glucocorticoid receptor (NR3C1)	D0I1DZ	DE-110	Phase 2	Agonist	.	http://adisinsight.springer.com/drugs/800031667
T51408	Adrenergic receptor beta-3 (ADRB3)	D0DH5X	MK-4618	Phase 2	Agonist	.	http://adisinsight.springer.com/drugs/800031896
T67162	Dopamine D2 receptor (D2R)	D0B9DI	Lu-AE04621	Phase 1	Modulator	.	http://adisinsight.springer.com/drugs/800031909
T80896	Estrogen receptor beta (ESR2)	D0R2SK	Erteberel	Phase 2	Agonist	.	http://adisinsight.springer.com/drugs/800031986
T13260	Aromatase (CYP19A1)	D02XMD	BGS-649	Phase 2	Inhibitor	.	http://adisinsight.springer.com/drugs/800032111
T64765	Histamine H3 receptor (H3R)	D0S5BV	ABT-652	Phase 2	Modulator	.	http://adisinsight.springer.com/drugs/800032225
T78709	5-HT 1A receptor (HTR1A)	D00CQQ	TGFK09SD-ER	Phase 2	Modulator	.	http://adisinsight.springer.com/drugs/800032503
T38875	AMP-activated protein kinase (AMPK)	D08PMB	Imeglimin	Phase 2	Modulator	.	http://adisinsight.springer.com/drugs/800032542
T12475	Gonadotropin-releasing hormone receptor (GNRHR)	D02ROU	ASP-1707	Phase 2	Antagonist	.	http://adisinsight.springer.com/drugs/800032657
T22095	Interleukin-17 (IL17)	D0J8JF	RG-4934	Discontinued in Phase 1	.	.	http://adisinsight.springer.com/drugs/800032677
T40332	Neutrophil elastase (NE)	D0X7WK	AZD-6553	Discontinued in Phase 1	Inhibitor	.	http://adisinsight.springer.com/drugs/800032703
T02808	Interferon-beta (IFNB1)	D00TEN	TV-1390	Preclinical	Modulator	.	http://adisinsight.springer.com/drugs/800032947
T16688	Diacylglycerol acyltransferase 1 (DGAT1)	D0M4HL	P-7435	Phase 1	Inhibitor	.	http://adisinsight.springer.com/drugs/800033014
T56308	Interleukin-11 (IL11)	D05XKW	VM-501	Phase 3	Agonist	.	http://adisinsight.springer.com/drugs/800033052
T17852	Phosphodiesterase 9 (PDE9)	D0BT7R	ASP-4901	Phase 2	Inhibitor	.	http://adisinsight.springer.com/drugs/800033070
T61722	Prostaglandin D2 receptor 2 (PTGDR2)	D01NGT	RG-7185	Discontinued in Phase 1	Antagonist	.	http://adisinsight.springer.com/drugs/800033115
T20178	Tumor necrosis factor (TNF)	D0Y0FZ	PF-05230905	Phase 1	Inhibitor	.	http://adisinsight.springer.com/drugs/800033173
T29960	Wilms tumor protein (WT1)	D01MYJ	WT-4869	Phase 1/2	Modulator	.	http://adisinsight.springer.com/drugs/800033385
T56545	Apolipoprotein A-I (APOA1)	D04PPK	CER-522	Phase 1	Modulator	.	http://adisinsight.springer.com/drugs/800033541
T61622	Angiotensinogenase renin (REN)	D0A5SA	TAK-272	Phase 2	Modulator	.	http://adisinsight.springer.com/drugs/800033655
T96299	Wnt protein (WNT)	D02LUP	RN-1005	Terminated	Modulator	.	http://adisinsight.springer.com/drugs/800033803
T83011	Monoamine oxidase type B (MAO-B)	D0O5QL	HT-1067	Discontinued in Phase 1	Inhibitor	.	http://adisinsight.springer.com/drugs/800034020
T85581	Na-K-Cl cotransporter (NKCC)	D0D1ZS	CLP-1001	Phase 2	Modulator	.	http://adisinsight.springer.com/drugs/800034446
T16691	5-HT 6 receptor (HTR6)	D0X9HF	ABT-354	Phase 1	Modulator	.	http://adisinsight.springer.com/drugs/800035134
T17569	Voltage-gated potassium channel Kv1.5 (KCNA5)	D04LOR	BMS-919373	Phase 2	Inhibitor	.	http://adisinsight.springer.com/drugs/800035504
T92076	Extracellular calcium-sensing receptor (CASR)	D07YRW	ASP7991	Phase 2	Agonist	.	http://adisinsight.springer.com/drugs/800035616
T45993	Calcium channel unspecific (CaC)	D06EDP	DSP-0565	Phase 1	Modulator	.	http://adisinsight.springer.com/drugs/800035668
T82146	Retinoic acid receptor gamma (RARG)	D06FOU	Trifarotene	Phase 3	Agonist	.	http://adisinsight.springer.com/drugs/800036364
T83145	Nuclear factor NF-kappa-B (NFKB)	D02RDX	XP-23829	Phase 2	Inhibitor	.	http://adisinsight.springer.com/drugs/800036491
T58921	Peroxisome proliferator-activated receptor gamma (PPAR-gamma)	D0Z6OI	DS-6930	Discontinued in Phase 1	Modulator	.	http://adisinsight.springer.com/drugs/800036558
T67952	Potassium channel unspecific (KC)	D0GU4Z	CLP-1004	Phase 1	Binder	.	http://adisinsight.springer.com/drugs/800036783
T11211	Androgen receptor (AR)	D03SHP	GSK2849466	Discontinued in Phase 1	Modulator	.	http://adisinsight.springer.com/drugs/800036899
T08441	Viral Maturation (VM)	D0C5OK	Drug 2838232	Phase 1	Modulator	.	http://adisinsight.springer.com/drugs/800037762
T99907	Human immunodeficiency virus Maturation (HIV Mat)	D0I2VW	GSK2838232	Phase 1	Modulator	.	http://adisinsight.springer.com/drugs/800037762
T56923	C-X-C chemokine receptor type 2 (CXCR2)	D0Q0RK	AZD4721	Phase 1	Antagonist	.	http://adisinsight.springer.com/drugs/800038326
T11211	Androgen receptor (AR)	D0D3FP	Drug 2881078	Phase 1	Modulator	.	http://adisinsight.springer.com/drugs/800039743
T07485	Respiratory syncytial virus protein F (RSV F)	D08NAI	SAR438584	Phase 3	.	.	http://adisinsight.springer.com/drugs/800040470
T33641	Cholesterol 24-hydroxylase (CYP46A1)	D06EHX	TAK-935	Phase 2	Inhibitor	.	http://adisinsight.springer.com/drugs/800040983
T16601	Carcinoembryonic antigen CEA (CD66e)	D0S0DU	KSB-303	Discontinued in Phase 1/2	.	.	http://ajcp.ascpjournals.org/content/119/4/472.full.pdf
T75984	5-HT 2 receptor (5HT2R)	D0G7BR	AMAP-102	Phase 1	Antagonist	.	http://anamar.com/rd/project-amap102/
T46360	Opioid receptor sigma 1 (OPRS1)	D09AOO	ANAVEX 2-73	Phase 2	Agonist	.	http://anavex.com/pipeline.html
T46360	Opioid receptor sigma 1 (OPRS1)	D0M6OW	ANAVEX 1007	Preclinical	Agonist	.	http://anavex.com/pipeline.html
T45674	Sigma intracellular receptor 2 (TMEM97)	D0M6OW	ANAVEX 1007	Preclinical	Agonist	.	http://anavex.com/pipeline.html
T46360	Opioid receptor sigma 1 (OPRS1)	D0T0UC	ANAVEX 1-41	Preclinical	Agonist	.	http://anavex.com/pipeline.html
T59273	PLK1 messenger RNA (PLK1 mRNA)	D06WNQ	TKM-PLK1	Phase 1/2	.	.	http://arbutusbio.com/portfolio/tkm-plk1.php
T22095	Interleukin-17 (IL17)	D0OX5H	ABT-122	Phase 2	Modulator	.	http://ard.bmj.com/content/74/Suppl_2/479.2.abstract
T20178	Tumor necrosis factor (TNF)	D0OX5H	ABT-122	Phase 2	Modulator	.	http://ard.bmj.com/content/74/Suppl_2/479.2.abstract
T14755	TNF related activation protein (CD40LG)	D0C8NG	BI 655064	Phase 1	.	.	http://ard.bmj.com/content/74/Suppl_2/483.3.abstract
T14597	Erbb2 tyrosine kinase receptor (HER2)	D0M8AI	ARRY-380	Phase 1	Modulator	.	http://arraybiopharma.com/publications/arry-380-potent-small-molecule-inhibitor-erbb2-increases-survival-intracranial-erbb2-xenograft-models-mice/
T14463	Sterol O-acyltransferase (SOAT)	D0MB2Z	ATR-101	Phase 1	Modulator	.	http://atterocor.com/pdf/Atterocor-ENDO-PR-61214.pdf
T80896	Estrogen receptor beta (ESR2)	D0L4FS	Genistein	Phase 2	Modulator	.	http://axcentua.com/science/genistein/
T83193	Transient receptor potential cation channel V1 (TRPV1)	D0FC8O	DWP-05195	Phase 2	Antagonist	.	http://benthamopen.com/contents/pdf/TOPAINJ/TOPAINJ-6-108.pdf
T93368	Haemophilus influenzae Outer membrane protein (Hae-influ OMP)	D0HR6E	NTHI vaccine	Phase 1	.	.	http://biologicalmimetics.com/antigens_vaccines_antibodies/research-development/human-applications/nthi
T89534	Estrogen receptor (ESR)	D06YGP	BN-OD-026	Preclinical	Modulator	.	http://bionovo.com/investors/pr/MjAxMTEyMDgwODAw
T45993	Calcium channel unspecific (CaC)	D0N1CH	Arverapamil	Phase 2	Modulator	.	http://bjmp.org/files/2010-3-4/bjmp-2010-3-4-a342.pdf
T56518	Hepatitis B virus Reverse transcriptase (HBV RT)	D0T1WY	Clevudine	Phase 3	Inhibitor	.	http://bkmedical.en.ecplaza.net/
T09909	Angiotensin II receptor type-2 (AGTR2)	D03VWB	MP-157	Phase 1	Agonist	.	http://blogs.nature.com/spoonful/2014/02/as-drug-target-reemerges-the-question-is-to-block-or-stimulate-it.html
T09130	Muscarinic acetylcholine receptor (CHRM)	D04RNN	SUN-101	Phase 3	Inhibitor	.	http://breathe.ersjournals.com/content/10/2/110
T66665	Prostaglandin G/H synthase 2 (COX-2)	D0YK4L	PAC-10649	Investigative	Inhibitor	.	http://business.highbeam.com/436989/article-1G1-107911540/pac-10649-pacific-licensing-offer-worldwide-excluding
T99935	GPCR unspecific (GPCR)	D0L9ZK	R-1068	Discontinued in Phase 1	Modulator	.	http://business.highbeam.com/436989/article-1G1-113216640/r-1068-roche-discontinued-europe
T99935	GPCR unspecific (GPCR)	D07GZL	R-701	Discontinued in Phase 1	Antagonist	.	http://business.highbeam.com/436989/article-1G1-113440920/r-701-roche-discontinued-usa
T51408	Adrenergic receptor beta-3 (ADRB3)	D01KKB	PW-2101	Discontinued in Preregistration	Antagonist	.	http://business.highbeam.com/436989/article-1G1-133855652/pw-2101-penwest-discontinued-usa
T86609	Glycoside hydrolase (GlyH)	D03MFV	MNLP-18	Preclinical	Inhibitor	.	http://business.highbeam.com/436989/article-1G1-146237368/viral-infection-therapy-mnlpharma-mnlpharma-partnering
T47077	Prostaglandin receptor (PTGR)	D01AJM	YP-009	Terminated	Agonist	.	http://business.highbeam.com/436989/article-1G1-171156623/yp-009-york-pharma-pc-preclinical-uk
T66665	Prostaglandin G/H synthase 2 (COX-2)	D0DR3I	S-33516	Terminated	Inhibitor	.	http://business.highbeam.com/436989/article-1G1-56540224/s-33516-servier-preclinical-data
T70792	Placenta growth factor (PlGF)	D04TPU	RO-5323441	Phase 2	Inhibitor	.	http://cancerres.aacrjournals.org/content/70/8_Supplement/1370.abstract
T43189	Tubulin (TUB)	D0Y4BO	ABI-013	Preclinical	.	.	http://cancerres.aacrjournals.org/content/70/8_Supplement/2617.short
T53389	TGF-beta receptor type I (TGFBR1)	D02USG	P-2745	Phase 1	Modulator	.	http://cancerres.aacrjournals.org/content/72/8_Supplement/1822.short
T15068	Focal adhesion kinase 1 (FAK)	D0V6EV	PF-4554878	Phase 1/2	Inhibitor	.	http://cancerres.aacrjournals.org/content/72/8_Supplement/1921.short
T35486	GTPase NRas (NRAS)	D0VV6V	Reovirus	Phase 2	Modulator	.	http://cancerres.aacrjournals.org/content/72/8_Supplement/2488.short
T25005	Tyrosine-protein kinase BTK (ATK)	D02MRX	ONO-4059	Phase 1	Modulator	.	http://cancerres.aacrjournals.org/content/73/8_Supplement/2452
T44141	Angiopoietin-1 (ANGPT1)	D08UHV	AMG 780	Phase 1	Modulator	.	http://cancerres.aacrjournals.org/content/74/19_Supplement/1022
T17687	Fibroblast growth factor receptor (FGFR)	D0E8PR	BAY1163877	Phase 1	Antagonist	.	http://cancerres.aacrjournals.org/content/74/19_Supplement/1739
T67805	CD70 antigen (CD27-L)	D0E2ZX	SGN-CD70A	Phase 1	.	.	http://cancerres.aacrjournals.org/content/74/19_Supplement/2647
T67849	PI3-kinase delta (PIK3CD)	D07CWH	INCB40093	Phase 1/2	Inhibitor	.	http://cancerres.aacrjournals.org/content/74/19_Supplement/4531.short
T23276	Extracellular signal-regulated kinase 1 (ERK1)	D01IED	BVD-523	Phase 1/2	Modulator	.	http://cancerres.aacrjournals.org/content/75/15_Supplement/4693?cited-by=yes&legid=canres;75/15_Supplement/4693
T58970	Extracellular signal-regulated kinase 2 (ERK2)	D01IED	BVD-523	Phase 1/2	Modulator	.	http://cancerres.aacrjournals.org/content/75/15_Supplement/4693?cited-by=yes&legid=canres;75/15_Supplement/4693
T62449	Checkpoint kinase-1 (CHK1)	D01ZUV	GDC-0425	Phase 1	Modulator	.	http://cancerres.aacrjournals.org/content/75/15_Supplement/6
T31391	Dipeptidyl peptidase 4 (DPP-4)	D0JA1Z	TA-6666	Discontinued in Phase 2	Inhibitor	.	http://care.diabetesjournals.org/content/30/6/1344.full
T73726	Candida Cytochrome P450 51 (Candi ERG11)	D05QIU	Embeconazole	Phase 1	Inhibitor	.	http://cat.inist.fr/?aModele=afficheN&cpsidt=14796964
T65755	Histone deacetylase (HDAC)	D0Q1GL	CT-200	Phase 1	Inhibitor	.	http://cellerontherapeutics.com/
T09826	DNA topoisomerase I (TOP1)	D0ND9T	CRLX101	Phase 2	Modulator	.	http://ceruleanrx.com/platform-pipeline/crlx101.php
T55302	B-type natriuretic peptide (BNP)	D06MPJ	BD-NP	Investigative	Modulator	.	http://circ.ahajournals.org/cgi/content/meeting_abstract/114/18_MeetingAbstracts/II_270-a
T79798	MAP kinase p38 (MAPK12)	D0Y2HH	KC706	Discontinued in Phase 2	Inhibitor	.	http://circ.ahajournals.org/cgi/content/meeting_abstract/116/16_MeetingAbstracts/II_126-c
T15334	Cholesteryl ester transfer protein (CETP)	D0F8XI	DS-1442	Discontinued in Phase 1	Modulator	.	http://circ.ahajournals.org/cgi/content/meeting_abstract/126/21_MeetingAbstracts/A11806
T18876	Prostaglandin E2 receptor EP4 (PTGER4)	D02STG	ONO-4232	Phase 1	Agonist	.	http://circ.ahajournals.org/cgi/content/meeting_abstract/126/21_MeetingAbstracts/A15345
T31946	Vascular endothelial growth factor receptor (VEGFR)	D08OUU	Genevx	Terminated	Modulator	.	http://circ.ahajournals.org/content/112/16/2477.figures-only?sid=d5a20876-08aa-4d32-9f57-765c26558bd6
T92328	Ryanodine receptor 1 (RYR1)	D0C3HS	CDP-1050	Discontinued in Phase 1	Modulator	.	http://circ.ahajournals.org/content/130/Suppl_2/A13726.abstract
T92328	Ryanodine receptor 1 (RYR1)	D0T2LP	ARM036	Discontinued in Phase 2	Modulator	.	http://circ.ahajournals.org/content/130/Suppl_2/A13726.abstract
T17569	Voltage-gated potassium channel Kv1.5 (KCNA5)	D0NR3V	Zatebradine	Terminated	Modulator	.	http://circ.ahajournals.org/content/94/3/562.abstract
T27106	FK506-binding protein (FKBP)	D0VT2C	FK-505	Phase 2	Modulator	.	http://circres.ahajournals.org/content/84/6/623.full.html
T67162	Dopamine D2 receptor (D2R)	D04VHK	CLR-3001	Phase 2	Modulator	.	http://clera.com/cognition/
T27812	Serotonin transporter (SERT)	D04VHK	CLR-3001	Phase 2	Inhibitor	.	http://clera.com/cognition/
T09826	DNA topoisomerase I (TOP1)	D0P4KU	ABI-011	Phase 1	Modulator	.	http://cn.indena.com/news/indena-nerviano-medical-sciences-agree-scale-new-high-potency-molecules-4/
T68536	Tubulin beta (TUBB)	D0P4KU	ABI-011	Phase 1	Modulator	.	http://cn.indena.com/news/indena-nerviano-medical-sciences-agree-scale-new-high-potency-molecules-4/
T65197	Erythropoietin Receptor (EPOR)	D0ZV6W	Albupoietin	Terminated	Modulator	.	http://cogenesys.com/Collaboration.asp
T29303	Sodium channel unspecific (NaC)	D0E8DK	COL-1077	Phase 2	Antagonist	.	http://companies.einnews.com/news/columbia-laboratories-news
T18639	Heparin-binding growth factor 1 (FGF1)	D06ANS	CVBT-141H	Phase 2	Modulator	.	http://cvbt.com/index.php?pr=Severe_CHD
T65200	Corticosteroid 11-beta-dehydrogenase 1 (HSD11B1)	D01MYN	LY-2523199	Discontinued in Phase 2	Inhibitor	.	http://diabetes.diabetesjournals.org/content/63/7/2253.full
T14908	Ceramide glucosyltransferase (UGCG)	D0LR4Q	GZ402671	Phase 2	Modulator	.	http://en.sanofi.com/
T94033	Coagulation factor IIa (F2)	D02UIC	SSR-128428	Phase 1	Modulator	.	http://en.sanofi.com/events/ceo_interview/docs/FY2008_EN_V5.pdf
T84631	Coagulation factor Xa (F10)	D02UIC	SSR-128428	Phase 1	Modulator	.	http://en.sanofi.com/events/ceo_interview/docs/FY2008_EN_V5.pdf
T42446	Gamma-aminobutyric acid B receptor (GABBR)	D06WWN	AVE-1876	Investigative	Modulator	.	http://en.sanofi.com/Images/16068_AR_2004_EN.pdf
T82841	Insulin (INS)	D0PT1Y	SAR-161271	Phase 1/2	Modulator	.	http://en.sanofi.com/img/content/study/TDU10987_summary.pdf
T92609	Adrenergic receptor alpha-1A (ADRA1A)	D0H1YQ	Xatral	Approved	Antagonist	.	http://en.sanofi-aventis.com/binaries/RD_Phase_III_EN_tcm28-24007.pdf
T76685	Cannabinoid receptor 1 (CB1)	D0OM0M	AVE1625	Discontinued in Phase 2	Antagonist	.	http://en.sanofi-aventis.com/binaries/RD_Phase_III_EN_tcm28-24007.pdf
T70508	Cyclin-dependent kinase (CDK)	D0LF1U	Flavopiridol	Discontinued in Phase 3	Inhibitor	.	http://en.sanofi-aventis.com/binaries/RD_Phase_III_EN_tcm28-24007.pdf
T95399	Myophosphorylase (PYGM)	D0LF1U	Flavopiridol	Discontinued in Phase 3	Inhibitor	.	http://en.sanofi-aventis.com/binaries/RD_Phase_III_EN_tcm28-24007.pdf
T84631	Coagulation factor Xa (F10)	D0CY3A	Idraparinux	Discontinued in Phase 3	Inhibitor	.	http://en.sanofi-aventis.com/binaries/RD_Phase_III_EN_tcm28-24007.pdf
T43189	Tubulin (TUB)	D0J0RV	Larotaxel	Discontinued in Phase 3	Inhibitor	.	http://en.sanofi-aventis.com/binaries/RD_Phase_III_EN_tcm28-24007.pdf
T84631	Coagulation factor Xa (F10)	D0E2MJ	Otamixaban	Discontinued in Phase 3	Inhibitor	.	http://en.sanofi-aventis.com/binaries/RD_Phase_III_EN_tcm28-24007.pdf
T86591	Peroxisome proliferator-activated receptor alpha (PPARA)	D01UJK	AVE0897	Phase 1	Agonist	.	http://en.sanofi-aventis.com/binaries/RD_Phase_III_EN_tcm28-24007.pdf
T71230	Atrial natriuretic peptide receptor A (NPR1)	D0C2ZL	Ataciguat	Phase 2	Activator	.	http://en.sanofi-aventis.com/binaries/RD_Phase_III_EN_tcm28-24007.pdf
T45262	Corticotropin-releasing factor receptor 1 (CRHR1)	D05IIN	SSR125543	Phase 2	Antagonist	.	http://en.sanofi-aventis.com/binaries/RD_Phase_III_EN_tcm28-24007.pdf
T11754	Fatty acid amide hydrolase (FAAH)	D03DSX	SSR411298	Phase 2	Inhibitor	.	http://en.sanofi-aventis.com/binaries/RD_Phase_III_EN_tcm28-24007.pdf
T93440	Interleukin 6 receptor (IL6R)	D09HTB	SAR153191	Phase 3	Antagonist	.	http://en.sanofi-aventis.com/binaries/RD_Phase_III_EN_tcm28-24007.pdf
T78709	5-HT 1A receptor (HTR1A)	D02OJC	Xaliproden	Phase 3	Antagonist	.	http://en.sanofi-aventis.com/binaries/RD_Phase_III_EN_tcm28-24007.pdf
T11451	Toll-like receptor 9 (TLR9)	D0B6WN	AVE0675	Terminated	Agonist	.	http://en.sanofi-aventis.com/binaries/RD_Phase_III_EN_tcm28-24007.pdf
T61744	Phosphodiesterase 4A (PDE4A)	D0RJ1W	OX-914	Phase 2	Inhibitor	.	http://feed.ne.cision.com/wpyfs/00/00/00/00/00/0E/79/F6/wkr0003.pdf
T10265	Phosphodiesterase 4B (PDE4B)	D0RJ1W	OX-914	Phase 2	Inhibitor	.	http://feed.ne.cision.com/wpyfs/00/00/00/00/00/0E/79/F6/wkr0003.pdf
T02001	Phosphodiesterase 4D (PDE4D)	D0RJ1W	OX-914	Phase 2	Inhibitor	.	http://feed.ne.cision.com/wpyfs/00/00/00/00/00/0E/79/F6/wkr0003.pdf
T28893	Muscarinic acetylcholine receptor M1 (CHRM1)	D02MMF	FP-1097	Phase 2	Antagonist	.	http://femmepharma.com/
T46185	Muscarinic acetylcholine receptor M2 (CHRM2)	D02MMF	FP-1097	Phase 2	Antagonist	.	http://femmepharma.com/
T44479	Gap junction alpha-1 protein (GJA1)	D04WBT	Act1	Phase 3	Modulator	.	http://firststringresearch.com/platform-technology/
T59328	Epidermal growth factor receptor (EGFR)	D0T5JS	TT-100	Phase 2	Inhibitor	.	http://globenewswire.com/news-release/2009/09/10/404398/173021/en/BiPar-Sciences-Co-founder-Reunites-Management-Team-At-TriAct-Therapeutics-to-Advance-Clinical-Stage-Cancer-Programs.html
T48069	Insulin-like growth factor I receptor (IGF1R)	D0T5JS	TT-100	Phase 2	Inhibitor	.	http://globenewswire.com/news-release/2009/09/10/404398/173021/en/BiPar-Sciences-Co-founder-Reunites-Management-Team-At-TriAct-Therapeutics-to-Advance-Clinical-Stage-Cancer-Programs.html
T23348	von Willebrand factor (VWF)	D08POF	ALX-0081	Phase 3	Binder	.	http://hugin.info/137912/R/1338761/319541.pdf
T93627	Human immunodeficiency virus GAG protein (HIV gag)	D02ESK	GSK-732461	Discontinued in Phase 2	.	.	http://i-base.info/htb/21502
T83793	Human immunodeficiency virus Negative factor (HIV nef)	D02ESK	GSK-732461	Discontinued in Phase 2	.	.	http://i-base.info/htb/21502
T31458	Pyruvate kinase (PK)	D08WHX	AGS-348	Phase 1	Modulator	.	http://investor.agios.com/phoenix.zhtml?c=251862&p=irol-newsArticle&ID=1919588
T61484	Chymotrypsin (CTR)	D0T9LR	Liprotamase	Phase 3	Modulator	.	http://investor.anthera.com/releasedetail.cfm?releaseid=859598
T86918	Pancreatic alpha-amylase (AMY2A)	D0T9LR	Liprotamase	Phase 3	Modulator	.	http://investor.anthera.com/releasedetail.cfm?releaseid=859598
T94309	Pancreatic triacylglycerol lipase (PNLIP)	D0T9LR	Liprotamase	Phase 3	Modulator	.	http://investor.anthera.com/releasedetail.cfm?releaseid=859598
T79798	MAP kinase p38 (MAPK12)	D02LBK	ARRY-797	Phase 2	Inhibitor	.	http://investor.arraybiopharma.com/phoenix.zhtml?c=123810&p=irol-newsArticle&ID=1720505&highlight=
T43332	Coagulation factor VII (F7)	D09SHH	BAX-817	Phase 3	Inhibitor	.	http://investor.baxter.com/phoenix.zhtml?c=86121&p=irol-newsArticle&id=2025563
T87675	Aurora kinase A (AURKA)	D0CY1B	CYC116	Phase 1	Inhibitor	.	http://investor.cyclacel.com/releasedetail.cfm?ReleaseID=625011
T46781	Aurora kinase B (AURKB)	D0CY1B	CYC116	Phase 1	Inhibitor	.	http://investor.cyclacel.com/releasedetail.cfm?ReleaseID=625011
T80975	Vascular endothelial growth factor receptor 2 (KDR)	D0CY1B	CYC116	Phase 1	Inhibitor	.	http://investor.cyclacel.com/releasedetail.cfm?ReleaseID=625011
T32060	5-HT 2A receptor (HTR2A)	D02YVM	Zicronapine	Phase 3	Modulator	.	http://investor.lundbeck.com/releasedetail.cfm?ReleaseID=608605
T22118	Dopamine D1 receptor (D1R)	D02YVM	Zicronapine	Phase 3	Modulator	.	http://investor.lundbeck.com/releasedetail.cfm?ReleaseID=608605
T67162	Dopamine D2 receptor (D2R)	D02YVM	Zicronapine	Phase 3	Modulator	.	http://investor.lundbeck.com/releasedetail.cfm?ReleaseID=608605
T78429	Inhibitor of nuclear factor kappa-B kinase beta (IKKB)	D06ZYC	MLN0415	Discontinued in Phase 1	Modulator	.	http://investor.millennium.com/phoenix.zhtml?c=80159&p=irol-newsArticle_Print&ID=900341
T94033	Coagulation factor IIa (F2)	D0UF5I	MPC-0920	Discontinued in Phase 1	Inhibitor	.	http://investor.myriad.com/secfiling.cfm?filingid=1193125-08-186392&cik=
T58921	Peroxisome proliferator-activated receptor gamma (PPAR-gamma)	D0VP5X	Research programme: peroxisome proliferator-activated receptor gamma agonist, Omeros	Phase 2	Agonist	.	http://investor.omeros.com/phoenix.zhtml?c=219263&p=irol-newsArticle_Print&ID=1410702
T47094	Substance-P receptor (TACR1)	D0P3JF	SCH-900978	Phase 2	Antagonist	.	http://investor.opko.com/secfiling.cfm?filingID=950123-10-54487&CIK=944809
T58479	VEGF messenger RNA (VEGF mRNA)	D05ITS	ALN-VEG01	Terminated	.	.	http://investors.alnylam.com/releasedetail.cfm?ReleaseID=446269
T11451	Toll-like receptor 9 (TLR9)	D02AWQ	AZD1419	Phase 1	Agonist	.	http://investors.dynavax.com/releasedetail.cfm?releaseid=611310
T86350	Erbb3 tyrosine kinase receptor (Erbb-3)	D06SBL	MM-121	Phase 2	Modulator	.	http://investors.merrimack.com/releasedetail.cfm?releaseid=897168
T27918	ATP-dependent RNA helicase DDX5 (DDX5)	D0S1TI	RX-5902	Phase 2	Modulator	.	http://investors.rexahn.com/releasedetail.cfm?releaseid=895381
T40555	Hepatitis C virus Non-structural 5A (HCV NS5A)	D01VCB	ACH-2928	Discontinued in Phase 1	Modulator	.	http://ir.achillion.com/releasedetail.cfm?releaseid=629849
T59045	GABA transaminase (ABAT)	D0TP1P	CPP -15	Phase 1	Modulator	.	http://ir.catalystpharma.com/releasedetail.cfm?ReleaseID=633588
T59045	GABA transaminase (ABAT)	D0EJ7U	CPP-115	Phase 1	Inhibitor	.	http://ir.catalystpharma.com/releasedetail.cfm?ReleaseID=633588
T24127	Peptide tyrosine tyrosine PYY (PYY)	D08CJM	Peptide YY 3-36	Phase 2	Modulator	.	http://ir.emisphere.com/releasedetail.cfm?releaseid=356364
T46482	Toll-like receptor 7 (TLR7)	D08OXU	IMO-3100	Phase 1	Modulator	.	http://ir.iderapharma.com/phoenix.zhtml?c=208904&p=irol-newsArticle&ID=1816887
T11451	Toll-like receptor 9 (TLR9)	D08OXU	IMO-3100	Phase 1	Modulator	.	http://ir.iderapharma.com/phoenix.zhtml?c=208904&p=irol-newsArticle&ID=1816887
T74034	Hepatitis C virus Deoxyribonucleic acid (HCV DNA)	D0V5LG	ChronVac-C hepatitis C DNA vaccine	Phase 1/2	.	.	http://ir.inovio.com/news/news-releases/news-releases-details/2013/Inovio-Collaborator-ChronTech-Reports-Interim-Phase-II-Clinical-Study-Results-from-ChronVac-C-Vaccine-for-Hepatitis-C-Infection/default.aspx
T56365	B-lymphocyte surface antigen B4 (CD19)	D0G5WV	KTE-C19 CAR	Phase 1/2	Inhibitor	.	http://ir.kitepharma.com/releasedetail.cfm?releaseid=867609
T99532	HLA class II antigen DR10 (HLA-DRB1)	D04FMY	Oncolym	Phase 1/2	.	.	http://ir.peregrineinc.com/common/mobile/iphone/releasedetail.cfm?releaseid=266226&CompanyID=PPHM&mobileid=
T96413	Beta-glucuronidase (GUSB)	D0U8IU	PerioPatch	Phase 2	Modulator	.	http://izunpharma.com/products/periopatch/
T40696	Staphylococcus Topoisomerase IV (Stap-coc parC)	D0Q6GD	WCK-1152	Phase 1	Modulator	.	http://jac.oxfordjournals.org/content/56/6/1130.full.pdf
T26623	Aldose reductase (AKR1B1)	D0E0FY	CTL-102-GDEPT	Discontinued in Phase 2	Modulator	.	http://jco.ascopubs.org/content/22/9/1535.full
T87108	Mesothelin (MSLN)	D0V7QW	RG7882	Phase 1	.	.	http://jco.ascopubs.org/content/early/2015/07/08/JCO.2015.61.6425.full
T59328	Epidermal growth factor receptor (EGFR)	D0W5HK	Sorafenib	Approved	Inhibitor	.	http://journalofnasopharyngealcarcinoma.org/JNPC/article/view/30/227
T90848	HGF/Met signaling pathway (HGF/Met pathway)	D07QNH	SAIT301	Investigative	.	.	http://journalofnasopharyngealcarcinoma.org/JNPC/article/view/30/227
T97947	Guanylyl cyclase C (GUCY2C)	D08FCA	Guanilib	Phase 3	Activator	.	http://journals.lww.com/ibdjournal/Citation/2008/01001/Guanilib,_an_agonist_of_guanylate_cyclase_C,_is_a.15.aspx
T75643	Pattern recognition receptor NOD2 (NOD2)	D03TTW	MIS-416/immunogen	Investigative	.	.	http://journals.plos.org/plosone/article?id=10.1371/journal.pone.0087712
T11451	Toll-like receptor 9 (TLR9)	D03TTW	MIS-416/immunogen	Investigative	.	.	http://journals.plos.org/plosone/article?id=10.1371/journal.pone.0087712
T75643	Pattern recognition receptor NOD2 (NOD2)	D01UHA	MIS-416	Phase 2	Modulator	.	http://journals.plos.org/plosone/article?id=10.1371/journal.pone.0087712
T11451	Toll-like receptor 9 (TLR9)	D01UHA	MIS-416	Phase 2	Modulator	.	http://journals.plos.org/plosone/article?id=10.1371/journal.pone.0087712
T84631	Coagulation factor Xa (F10)	D03XGO	Nematode anticoagulant proteins	Terminated	Modulator	.	http://jpet.aspetjournals.org/content/283/1/91.full.pdf
T51408	Adrenergic receptor beta-3 (ADRB3)	D0X5ES	NCX 950	Discontinued in Phase 1/2	Agonist	.	http://jpet.aspetjournals.org/content/310/1/367.abstract
T64765	Histamine H3 receptor (H3R)	D0XW6Y	S-38093	Phase 2	Antagonist	.	http://jpet.aspetjournals.org/content/336/1/17.full
T46628	Microsomal triglyceride transfer protein (MTTP)	D0S7AW	KD020	Phase 1/2	Modulator	.	http://kadmon.com/press/kadmon-corporation-presents-encouraging-nonclinical-data-on-tesevatinib-kd019-at-aacr-annual-meeting/
T28413	Ephrin type-A receptor 3 (EPHA3)	D0FJ9W	KB-004	Phase 1/2	.	.	http://kalobios.com/kb004
T78111	Nicotinic acetylcholine receptor (nAChR)	D0UI4L	ND-0801	Phase 1/2	Modulator	.	http://link.springer.com/article/10.1007/s40290-013-0026-2
T87675	Aurora kinase A (AURKA)	D0L3RO	TAS-119	Phase 1	Inhibitor	.	http://mct.aacrjournals.org/content/12/11_Supplement/A268.short
T17687	Fibroblast growth factor receptor (FGFR)	D01ZLU	TAS-120	Phase 1/2	Antagonist	.	http://mct.aacrjournals.org/content/12/11_Supplement/A270.short
T18779	Mucin-1 (MUC1)	D0G5YR	SAR-566658	Phase 2	.	.	http://mct.aacrjournals.org/content/12/11_Supplement/A73.short
T46781	Aurora kinase B (AURKB)	D08DCP	BI-847325	Phase 1	Modulator	.	http://mct.aacrjournals.org/content/12/11_Supplement/B281.short
T23003	MAPK/ERK kinase kinase (MAP3K)	D08DCP	BI-847325	Phase 1	Modulator	.	http://mct.aacrjournals.org/content/12/11_Supplement/B281.short
T75243	Serine/threonine-protein kinase mTOR (mTOR)	D0R9VX	DS-3078	Phase 1	Modulator	.	http://mct.aacrjournals.org/content/12/11_Supplement/C173.abstract
T89534	Estrogen receptor (ESR)	D09NMD	Lasofoxifene	Approved	Modulator	.	http://media.pfizer.com/files/research/pipeline/2009_0331/pipeline_2009_0331.pdf
T21945	Norepinephrine transporter (NET)	D01NJT	Esreboxetine	Discontinued in Phase 2	Blocker	.	http://media.pfizer.com/files/research/pipeline/2009_0331/pipeline_2009_0331.pdf
T76685	Cannabinoid receptor 1 (CB1)	D0J0AE	CP-945598	Discontinued in Phase 3	Antagonist	.	http://media.pfizer.com/files/research/pipeline/2009_0331/pipeline_2009_0331.pdf
T64795	Voltage-gated calcium channel alpha Cav3.1 (CACNA1G)	D07CMN	PD-200390	Phase 2	Modulator	.	http://media.pfizer.com/files/research/pipeline/2009_0331/pipeline_2009_0331.pdf
T23499	Endothelin A receptor (EDNRA)	D08JWJ	PF-1228305	Phase 3	Antagonist	.	http://media.pfizer.com/files/research/pipeline/2009_0331/pipeline_2009_0331.pdf
T00140	Arachidonate 5-lipoxygenase (5-LOX)	D0Q7UG	Tipelukast	Phase 2	Modulator	.	http://medicinova.com/clinical-development/core/mn-001-nash/
T33754	Phosphodiesterase 3 (PDE3)	D0Q7UG	Tipelukast	Phase 2	Modulator	.	http://medicinova.com/clinical-development/core/mn-001-nash/
T88023	Lymphocyte activation antigen CD30 (TNFRSF8)	D06ALK	Xmab-2513	Phase 1	.	.	http://meeting.ascopubs.org/cgi/content/abstract/27/15S/8531
T87675	Aurora kinase A (AURKA)	D0S4JK	MLN8237	Phase 3	Inhibitor	.	http://meeting.ascopubs.org/cgi/content/abstract/27/15S/8553
T73097	GMCSFR-alpha (CSF2RA)	D0A5SJ	B-cell lymphoma vaccine	Preregistration	.	.	http://meeting.ascopubs.org/cgi/content/abstract/27/18S/2?maxtoshow=&HITS=10&hits=10&RESULTFORMAT=&fulltext=Idiotype+vaccine+therapy+(BiovaxID)+in+follicular+lymphoma+&searchid=1&FIRSTINDEX=0&volume=27&issue=18S&resourcetype=HWCIT
T40010	Epidermal growth factor-like protein 7 (EGFL7)	D01LES	MEGF0444A	Phase 2	Modulator	.	http://meeting.ascopubs.org/cgi/content/abstract/29/15_suppl/2614
T59328	Epidermal growth factor receptor (EGFR)	D02BYZ	ASP8273	Phase 2	Inhibitor	.	http://meeting.ascopubs.org/cgi/content/abstract/33/15_suppl/8083
T38301	Ribonucleoside-diphosphate reductase M2 (RRM2)	D0V2RK	NKP-46	Preclinical	.	.	http://meeting.ascopubs.org/cgi/content/short/23/16_suppl/3205
T45737	Immunoglobulin alpha Fc receptor (FCAR)	D08PXM	MDX-214	Discontinued in Phase 1/2	.	.	http://meeting.ascopubs.org/cgi/content/short/24/18_suppl/2523
T61698	Interleukin-2 (IL2)	D08XFA	IL-2 XL	Phase 1/2	Modulator	.	http://meeting.ascopubs.org/cgi/content/short/24/18_suppl/2558
T76093	Proheparin-binding EGF-like growth factor (HBEGF)	D06ZXF	U3-1565	Phase 1	Modulator	.	http://meetinglibrary.asco.org/content/111447-132
T97947	Guanylyl cyclase C (GUCY2C)	D0U7VU	MLN0264	Phase 2	Modulator	.	http://meetinglibrary.asco.org/content/111779-132
T15739	Cellular tumor antigen p53 (TP53)	D0B9NG	Thioureidobutyronitrile	Phase 1	Modulator	.	http://meetinglibrary.asco.org/content/113150-132
T55273	Delta-like protein 4 (DLL4)	D06VCC	REGN-421	Phase 1	.	.	http://meetinglibrary.asco.org/content/113836-132
T14597	Erbb2 tyrosine kinase receptor (HER2)	D01YYP	Margetuximab	Phase 3	.	.	http://meetinglibrary.asco.org/content/115290-132
T74002	Granulocyte-macrophage colony-stimulating factor (CSF2)	D0W2UX	Talminogene laherparepvec	Phase 3	.	.	http://meetinglibrary.asco.org/content/117592-132
T40474	Proto-oncogene c-Met (MET)	D0G0BL	AMG 337	Phase 2	Modulator	.	http://meetinglibrary.asco.org/content/127112-144
T67805	CD70 antigen (CD27-L)	D03KLF	MDX-1203	Phase 1	.	.	http://meetinglibrary.asco.org/content/130447-144
T14597	Erbb2 tyrosine kinase receptor (HER2)	D0O9HF	TrasGEX	Phase 1	.	.	http://meetinglibrary.asco.org/content/131582-144
T86350	Erbb3 tyrosine kinase receptor (Erbb-3)	D0UK7B	REGN1400	Phase 1	.	.	http://meetinglibrary.asco.org/content/131992-144
T61698	Interleukin-2 (IL2)	D00DAE	Carboxyamidotriazole orotate	Phase 2	Inhibitor	.	http://meetinglibrary.asco.org/content/132006-144
T40474	Proto-oncogene c-Met (MET)	D0I2IY	ABT-700	Phase 1	Modulator	.	http://meetinglibrary.asco.org/content/134301-144
T62431	Tyrosine-protein kinase SYK (SYK)	D06KTJ	TAK-659	Phase 2	Inhibitor	.	http://meetinglibrary.asco.org/content/134551-144
T63966	Vascular endothelial growth factor receptor 1 (FLT-1)	D04NOE	OTSGC-A24	Phase 1/2	.	.	http://meetinglibrary.asco.org/content/140443-158
T80975	Vascular endothelial growth factor receptor 2 (KDR)	D04NOE	OTSGC-A24	Phase 1/2	.	.	http://meetinglibrary.asco.org/content/140443-158
T49453	Notch-4 receptor (NOTCH4)	D08WOW	LY3039478	Phase 1	Inhibitor	.	http://meetinglibrary.asco.org/content/144588-156
T17687	Fibroblast growth factor receptor (FGFR)	D0O5CL	ARO 087	Investigative	Modulator	.	http://meetinglibrary.asco.org/content/149025-156
T55860	TAX transcriptionally-activated glycoprotein 1 (OX40)	D02UBC	MEDI6383	Phase 1	.	.	http://meetinglibrary.asco.org/content/150554-156
T68536	Tubulin beta (TUBB)	D05KNG	ALB-109564(a)	Phase 1	Modulator	.	http://meetinglibrary.asco.org/content/41250-74
T43189	Tubulin (TUB)	D0JI8B	Milataxel	Phase 2	Inhibitor	.	http://meetinglibrary.asco.org/content/54296-74
T40694	Polo-like kinase 1 (PLK1)	D05RGV	MK-1496	Phase 1	Inhibitor	.	http://meetinglibrary.asco.org/content/73894-102
T38950	Myeloid cell surface antigen CD33 (CD33)	D0TV6H	HuM-195-Ac-225	Phase 1/2	Inhibitor	.	http://meetinglibrary.asco.org/content/77232-102
T11069	Lyase unspecific (LYA)	D0X8QD	VT-464	Phase 2	Inhibitor	.	http://meetinglibrary.asco.org/content/98266-114
T40474	Proto-oncogene c-Met (MET)	D0Y8UV	EMD-1204831	Phase 1	Inhibitor	.	http://meetinglibrary.asco.org/subcategories/2012%20ASCO%20Annual%20Meeting
T82841	Insulin (INS)	D00ARS	MER-3001	Phase 2	Modulator	.	http://merciapharma.com/?page_id=81
T78709	5-HT 1A receptor (HTR1A)	D0Z4FE	MIN-117	Phase 2	Antagonist	.	http://minervaneurosciences.com/
T81443	Toll-like receptor 4 (TLR4)	D08KNK	MPL-containing Pollinex allergy desensitization vaccine	Preregistration	.	.	http://miranda.hemscott.com/ir/agy/ir.jsp?page=news_regulatory&article=36483600159086
T55959	Dopamine transporter (DAT)	D0M9LB	NS-2389	Discontinued in Phase 2	Modulator	.	http://neurosearch.com/Default.aspx
T21945	Norepinephrine transporter (NET)	D0M9LB	NS-2389	Discontinued in Phase 2	Modulator	.	http://neurosearch.com/Default.aspx
T27812	Serotonin transporter (SERT)	D0M9LB	NS-2389	Discontinued in Phase 2	Modulator	.	http://neurosearch.com/Default.aspx
T05152	Hepatitis C virus RNA-directed RNA polymerase (HCV NS5B)	D08TQP	INX-189	Phase 2	Inhibitor	.	http://news.bms.com/press-release/financial-news/bristol-myers-squibb-discontinues-development-bms-986094-investigationa
T59328	Epidermal growth factor receptor (EGFR)	D0TI4U	EGFR/IGFR tandem adnectin	Preclinical	Inhibitor	.	http://news.bms.com/press-release/rd-news/bristol-myers-squibb-announces-collaboration-evaluate-opdivo-nivolumab-combina
T48069	Insulin-like growth factor I receptor (IGF1R)	D0TI4U	EGFR/IGFR tandem adnectin	Preclinical	Inhibitor	.	http://news.bms.com/press-release/rd-news/bristol-myers-squibb-announces-collaboration-evaluate-opdivo-nivolumab-combina
T99907	Human immunodeficiency virus Maturation (HIV Mat)	D0K5TE	BMS-955176	Phase 2	Inhibitor	.	http://news.bms.com/press-release/study-next-generation-investigational-hiv-1-maturation-inhibitor-shows-positive-result
T56915	Human immunodeficiency virus Protease (HIV PR)	D04CJN	CTP-298	Phase 1	Inhibitor	.	http://ojs.pharmadeals.net:5555/index.php/pdr/article/view/cr1696/html
T67363	Integrin alpha-V/beta-3 (ITGAV/B3)	D0D7DU	VLTS-589	Phase 2	Modulator	.	http://ojs.pharmadeals.net:5555/index.php/pdr/article/view/cr1914/html
T74225	GPCR secretin protein unspecific (GPCRB)	D06BHQ	YM-17K	Discontinued in Phase 2	Modulator	.	http://onlinelibrary.wiley.com/doi/10.1002/0471238961.1301031811091819.a01.pub2/abstract
T09826	DNA topoisomerase I (TOP1)	D0B3CT	BE-13793C	Terminated	Modulator	.	http://onlinelibrary.wiley.com/doi/10.1002/3527601783.ch20/pdf
T07806	5-HT 1B receptor (HTR1B)	D03SFN	Elzasonan hydrochloride	Discontinued in Phase 2	Modulator	.	http://onlinelibrary.wiley.com/doi/10.1002/9781118541203.xen439/abstract
T11072	5-HT 1D receptor (HTR1D)	D03SFN	Elzasonan hydrochloride	Discontinued in Phase 2	Modulator	.	http://onlinelibrary.wiley.com/doi/10.1002/9781118541203.xen439/abstract
T68536	Tubulin beta (TUBB)	D0KX9Z	S-12363	Discontinued in Phase 2	Modulator	.	http://onlinelibrary.wiley.com/doi/10.1002/cm.970220104/abstract
T89534	Estrogen receptor (ESR)	D05BCA	MX-4509	Discontinued in Phase 1	Inhibitor	.	http://onlinelibrary.wiley.com/doi/10.1002/ddr.20284/pdf
T09130	Muscarinic acetylcholine receptor (CHRM)	D0X3KX	U-80816	Terminated	Modulator	.	http://onlinelibrary.wiley.com/doi/10.1002/ddr.430240105/abstract
T01777	Adrenergic receptor alpha-2C (ADRA2C)	D07SZJ	A-75169	Terminated	Modulator	.	http://onlinelibrary.wiley.com/doi/10.1002/ddr.430280107/abstract
T22839	Pancreatic elastase 1 (CELA1)	D00AWA	WIN-63759	Terminated	Modulator	.	http://onlinelibrary.wiley.com/doi/10.1002/ddr.430340308/abstract
T55012	Ion channel unspecific (IC)	D01WLB	Lu-AA39959	Phase 2	Modulator	.	http://onlinelibrary.wiley.com/doi/10.1002/fps.78/pdf
T22939	Progesterone receptor (PGR)	D0K2HA	PF-2413873	Phase 1	Antagonist	.	http://onlinelibrary.wiley.com/doi/10.1002/jlcr.1657/abstract
T16601	Carcinoembryonic antigen CEA (CD66e)	D0R8KR	DNA fusion vaccine	Phase 2	.	.	http://onlinelibrary.wiley.com/doi/10.1002/tre.334/pdf
T49493	Hemoglobin (HB)	D0G6EO	Hemoximer	Discontinued in Phase 3	Antagonist	.	http://onlinelibrary.wiley.com/doi/10.1021/bp0499754/abstract
T28893	Muscarinic acetylcholine receptor M1 (CHRM1)	D0R8AZ	DAU-5884	Investigative	Modulator	.	http://onlinelibrary.wiley.com/doi/10.1038/bjp.2008.208/pdf
T67684	Muscarinic acetylcholine receptor M3 (CHRM3)	D0R8AZ	DAU-5884	Investigative	Modulator	.	http://onlinelibrary.wiley.com/doi/10.1038/bjp.2008.208/pdf
T40474	Proto-oncogene c-Met (MET)	D0N6VK	Hepapoietin	Phase 1	Inhibitor	.	http://onlinelibrary.wiley.com/doi/10.1046/j.1365-2036.2002.01110.x/full
T34843	Glucagon-like peptide 2 receptor (GLP2R)	D0EV1L	Elsiglutide	Phase 2	Modulator	.	http://onlinelibrary.wiley.com/doi/10.1111/ajco.12305/abstract
T30938	Mycobacterium RNA polymerase (MycB RNAP)	D0S5AL	XTL-2125	Discontinued in Phase 1	Modulator	.	http://onlinelibrary.wiley.com/doi/10.1111/j.1365-2036.2009.03927.x/full
T10362	Enzyme unspecific (Enz)	D00YEO	NZ-1002	Terminated	Modulator	.	http://onlinelibrary.wiley.com/doi/10.1111/j.1399-3054.1993.tb01357.x/abstract?userIsAuthenticated=false&deniedAccessCustomisedMessage=
T34743	Bacterial Penicillin binding protein (Bact PBP)	D0B6SO	BRL-44154	Discontinued in Phase 1	Modulator	.	http://onlinelibrary.wiley.com/doi/10.1111/j.1469-0691.2006.01403.x/full
T98022	Carboxypeptidase B2 (CPB2)	D0V6JF	SAR-104772	Phase 1	Inhibitor	.	http://onlinelibrary.wiley.com/doi/10.1111/j.1538-7836.2009.03596.x/full
T89534	Estrogen receptor (ESR)	D0L3TR	Estetrol	Phase 2	Modulator	.	http://pantarheibio.com/pipeline/estetrol.htm
T61052	Neuroepithelial receptor (NR)	D04FQD	PH-80	Phase 3	Modulator	.	http://patents.justia.com/assignee/pherin-corporation
T86674	Influenza Hemagglutinin (Influ HA)	D08UNZ	PXVX-0103	Investigative	Modulator	.	http://paxvax.com/other-diseases/h5n1-avian-influenza
T62193	Aromatic-L-amino-acid decarboxylase (DDC)	D02ITL	AV-201	Phase 2	Modulator	.	http://pdcenter.neurology.ucsf.edu/research/learn-about-closed-studies/gene-therapy-aadc-phase-i
T78356	Thromboxane-A synthase (TBXAS1)	D08PKI	EV-077	Phase 2	Modulator	.	http://pharmaceuticalintelligence.com/tag/diabetic-nephropathy/
T31391	Dipeptidyl peptidase 4 (DPP-4)	D0H2KV	ALS 2-0426	Discontinued in Phase 2	Inhibitor	.	http://pharmrev.aspetjournals.org/content/64/2/188.full
T06182	Helodermin-preferring VIP receptor (VIPR2)	D03BFX	PB-1120	Investigative	Modulator	.	http://phasebio.com/clinical-development-pipeline/pb1046-pb1120/
T06182	Helodermin-preferring VIP receptor (VIPR2)	D0G9JQ	PB1046	Phase 1	Agonist	.	http://phasebio.com/clinical-development-pipeline/vasomera/
T95399	Myophosphorylase (PYGM)	D0P7WJ	PSN357	Discontinued in Phase 2	Modulator	.	http://phrma.org/sites/default/files/pdf/2015-neurological-disorders_drug-list.pdf
T34429	Neuronal acetylcholine receptor alpha-7 (CHRNA7)	D05LRD	BMS-933043	Phase 1	Modulator	.	http://phrma.org/sites/default/files/pdf/alzheimers2012.pdf
T17140	P2X purinoceptor 3 (P2RX3)	D0K4RU	AF-130	Phase 1	Antagonist	.	http://phrma-docs.phrma.org/files/dmfile/2018_Heart-Disease-and-Stroke_MID-Drug-List.pdf
T32780	Asialoglycoprotein receptor 1 (ASGR1)	D09ZFJ	AMG 529	Phase 1	Inhibitor	.	http://phrma-docs.phrma.org/files/dmfile/2018_Heart-Disease-and-Stroke_MID-Drug-List.pdf
T65783	Apelin receptor (APLNR)	D0QX9K	AMG 986	Phase 1	Agonist	.	http://phrma-docs.phrma.org/files/dmfile/2018_Heart-Disease-and-Stroke_MID-Drug-List.pdf
T23471	Myeloperoxidase (MPO)	D07SBP	AZD4831	Phase 1	Modulator	.	http://phrma-docs.phrma.org/files/dmfile/2018_Heart-Disease-and-Stroke_MID-Drug-List.pdf
T04394	Vasopressin receptor (VR)	D00XVE	BR6819	Phase 1	Antagonist	.	http://phrma-docs.phrma.org/files/dmfile/2018_Heart-Disease-and-Stroke_MID-Drug-List.pdf
T46040	Coagulation factor XI (F11)	D07LPT	EP-7041	Phase 1	Inhibitor	.	http://phrma-docs.phrma.org/files/dmfile/2018_Heart-Disease-and-Stroke_MID-Drug-List.pdf
T44282	Mitochondrial aldehyde dehydrogenase (ALDH2)	D0BI7J	FP-045	Phase 1	Agonist	.	http://phrma-docs.phrma.org/files/dmfile/2018_Heart-Disease-and-Stroke_MID-Drug-List.pdf
T78915	Tryptophan 5-hydroxylase 1 (TPH1)	D0VS3W	KAR5585	Phase 1	.	.	http://phrma-docs.phrma.org/files/dmfile/2018_Heart-Disease-and-Stroke_MID-Drug-List.pdf
T88637	Myosin (MYO)	D0D1ZF	Mavacamten	Phase 1	Inhibitor	.	http://phrma-docs.phrma.org/files/dmfile/2018_Heart-Disease-and-Stroke_MID-Drug-List.pdf
T95558	Diacylglycerol O-acyltransferase 2 (DGAT2)	D0UL2I	PF-06427878	Phase 1	Inhibitor	.	http://phrma-docs.phrma.org/files/dmfile/2018_Heart-Disease-and-Stroke_MID-Drug-List.pdf
T31391	Dipeptidyl peptidase 4 (DPP-4)	D03JWU	REC-01	Phase 1	Inhibitor	.	http://phrma-docs.phrma.org/files/dmfile/2018_Heart-Disease-and-Stroke_MID-Drug-List.pdf
T04773	Stromal cell-derived factor 1 (CXCL12)	D0K6NW	REC-02	Phase 1	Modulator	.	http://phrma-docs.phrma.org/files/dmfile/2018_Heart-Disease-and-Stroke_MID-Drug-List.pdf
T13852	Sphingosine-1-phosphate receptor 1 (S1PR1)	D0XE5M	SAR247799	Phase 1	Agonist	.	http://phrma-docs.phrma.org/files/dmfile/2018_Heart-Disease-and-Stroke_MID-Drug-List.pdf
T05409	Neutral endopeptidase (MME)	D06WTQ	TD-0714	Phase 1	Inhibitor	.	http://phrma-docs.phrma.org/files/dmfile/2018_Heart-Disease-and-Stroke_MID-Drug-List.pdf
T72168	Mineralocorticoid receptor (MR)	D00DFP	KBP-5074	Phase 1/2	Antagonist	.	http://phrma-docs.phrma.org/files/dmfile/2018_Heart-Disease-and-Stroke_MID-Drug-List.pdf
T53139	Angiopoietin-related protein 3 (ANGPTL3)	D0H3ST	AKCEA-ANGPTL3-LRX	Phase 2	Inhibitor	.	http://phrma-docs.phrma.org/files/dmfile/2018_Heart-Disease-and-Stroke_MID-Drug-List.pdf
T15334	Cholesteryl ester transfer protein (CETP)	D0KR8L	AMG 899	Phase 2	Inhibitor	.	http://phrma-docs.phrma.org/files/dmfile/2018_Heart-Disease-and-Stroke_MID-Drug-List.pdf
T68315	Endothelin receptor (EDNR)	D0QG1B	Aprocitentan	Phase 2	Antagonist	.	http://phrma-docs.phrma.org/files/dmfile/2018_Heart-Disease-and-Stroke_MID-Drug-List.pdf
T00890	Hydroxycarboxylic acid receptor 3 (HCAR3)	D01VMZ	ARI-3037MO	Phase 2	Agonist	.	http://phrma-docs.phrma.org/files/dmfile/2018_Heart-Disease-and-Stroke_MID-Drug-List.pdf
T45993	Calcium channel unspecific (CaC)	D0N1TH	ATI-2042	Phase 2	Agonist	.	http://phrma-docs.phrma.org/files/dmfile/2018_Heart-Disease-and-Stroke_MID-Drug-List.pdf
T67952	Potassium channel unspecific (KC)	D0N1TH	ATI-2042	Phase 2	Agonist	.	http://phrma-docs.phrma.org/files/dmfile/2018_Heart-Disease-and-Stroke_MID-Drug-List.pdf
T29303	Sodium channel unspecific (NaC)	D0N1TH	ATI-2042	Phase 2	Agonist	.	http://phrma-docs.phrma.org/files/dmfile/2018_Heart-Disease-and-Stroke_MID-Drug-List.pdf
T01777	Adrenergic receptor alpha-2C (ADRA2C)	D02VTB	BAY1193397	Phase 2	Antagonist	.	http://phrma-docs.phrma.org/files/dmfile/2018_Heart-Disease-and-Stroke_MID-Drug-List.pdf
T40474	Proto-oncogene c-Met (MET)	D01TBJ	CMX-2043	Phase 2	Modulator	.	http://phrma-docs.phrma.org/files/dmfile/2018_Heart-Disease-and-Stroke_MID-Drug-List.pdf
T57680	Soluble guanylate cyclase (GCS)	D04EMB	IW-1973	Phase 2	Agonist	.	http://phrma-docs.phrma.org/files/dmfile/2018_Heart-Disease-and-Stroke_MID-Drug-List.pdf
T88714	ADORA1 messenger RNA (ADORA1 mRNA)	D0UD1Y	Neladenoson bialanate	Phase 2	Agonist	.	http://phrma-docs.phrma.org/files/dmfile/2018_Heart-Disease-and-Stroke_MID-Drug-List.pdf
T71230	Atrial natriuretic peptide receptor A (NPR1)	D0BL5U	PL-3994 NPR-A	Phase 2	Agonist	.	http://phrma-docs.phrma.org/files/dmfile/2018_Heart-Disease-and-Stroke_MID-Drug-List.pdf
T45287	Aspartyl aminopeptidase (DNPEP)	D0C1JV	QGC-001	Phase 2	Inhibitor	.	http://phrma-docs.phrma.org/files/dmfile/2018_Heart-Disease-and-Stroke_MID-Drug-List.pdf
T99954	Prostacyclin receptor (PTGIR)	D0M4TJ	Ralinepag	Phase 2	Agonist	.	http://phrma-docs.phrma.org/files/dmfile/2018_Heart-Disease-and-Stroke_MID-Drug-List.pdf
T97587	Integrin alpha-4 (ITGA4)	D05ZWG	Senktide	Phase 2	Inhibitor	.	http://phrma-docs.phrma.org/files/dmfile/2018_Heart-Disease-and-Stroke_MID-Drug-List.pdf
T98933	Thyroid hormone receptor beta (THRB)	D0E7AK	VK-2809	Phase 2	Agonist	.	http://phrma-docs.phrma.org/files/dmfile/2018_Heart-Disease-and-Stroke_MID-Drug-List.pdf
T82383	Tyrosine-protein kinase UFO (AXL)	D04KZY	Gilteritinib	Approved	Inhibitor	.	http://phrma-docs.phrma.org/files/dmfile/2018-Cancer-Drug-List.pdf
T44458	Cyclin-dependent kinase 9 (CDK9)	D0LF1U	Flavopiridol	Discontinued in Phase 3	Inhibitor	.	http://phrma-docs.phrma.org/files/dmfile/2018-Cancer-Drug-List.pdf
T77365	Adenosine A2a receptor (ADORA2A)	D04UBI	AB928	Phase 1	Antagonist	.	http://phrma-docs.phrma.org/files/dmfile/2018-Cancer-Drug-List.pdf
T86679	Adenosine A2b receptor (ADORA2B)	D04UBI	AB928	Phase 1	Antagonist	.	http://phrma-docs.phrma.org/files/dmfile/2018-Cancer-Drug-List.pdf
T54378	TRAIL receptor (TRAIL-R)	D0NT1R	ABBV-621	Phase 1	Agonist	.	http://phrma-docs.phrma.org/files/dmfile/2018-Cancer-Drug-List.pdf
T86399	Bromodomain-containing protein 2 (BRD2)	D05ICT	ABBV-744	Phase 1	Inhibitor	.	http://phrma-docs.phrma.org/files/dmfile/2018-Cancer-Drug-List.pdf
T42048	Bromodomain-containing protein 3 (BRD3)	D05ICT	ABBV-744	Phase 1	Inhibitor	.	http://phrma-docs.phrma.org/files/dmfile/2018-Cancer-Drug-List.pdf
T40556	Bromodomain-containing protein 4 (BRD4)	D05ICT	ABBV-744	Phase 1	Inhibitor	.	http://phrma-docs.phrma.org/files/dmfile/2018-Cancer-Drug-List.pdf
T45196	Angiogenesis (AGG)	D0P4KU	ABI-011	Phase 1	Inhibitor	.	http://phrma-docs.phrma.org/files/dmfile/2018-Cancer-Drug-List.pdf
T83797	Hepatocyte growth factor (HGF)	D0P4KU	ABI-011	Phase 1	Inhibitor	.	http://phrma-docs.phrma.org/files/dmfile/2018-Cancer-Drug-List.pdf
T20761	Vascular endothelial growth factor A (VEGFA)	D0P4KU	ABI-011	Phase 1	Inhibitor	.	http://phrma-docs.phrma.org/files/dmfile/2018-Cancer-Drug-List.pdf
T55273	Delta-like protein 4 (DLL4)	D0PP6A	ABT-165	Phase 1	Inhibitor	.	http://phrma-docs.phrma.org/files/dmfile/2018-Cancer-Drug-List.pdf
T96721	Vascular endothelial growth factor (VEGF)	D0PP6A	ABT-165	Phase 1	Inhibitor	.	http://phrma-docs.phrma.org/files/dmfile/2018-Cancer-Drug-List.pdf
T41560	EGFR messenger RNA (EGFR mRNA)	D0FV3K	AC0010	Phase 1	Inhibitor	.	http://phrma-docs.phrma.org/files/dmfile/2018-Cancer-Drug-List.pdf
T99338	Stimulator of interferon genes protein (TMEM173)	D0N6VS	ADU-S100	Phase 1	Activator	.	http://phrma-docs.phrma.org/files/dmfile/2018-Cancer-Drug-List.pdf
T97008	S-adenosylmethionine synthase type-2 (MAT2A)	D0C2BP	AG-270	Phase 1	Inhibitor	.	http://phrma-docs.phrma.org/files/dmfile/2018-Cancer-Drug-List.pdf
T21312	Immune checkpoint (ICH)	D01HQU	AK107	Phase 1	Inhibitor	.	http://phrma-docs.phrma.org/files/dmfile/2018-Cancer-Drug-List.pdf
T97766	Leukocyte surface antigen CD47 (CD47)	D0J7UL	ALX148	Phase 1	Inhibitor	.	http://phrma-docs.phrma.org/files/dmfile/2018-Cancer-Drug-List.pdf
T14912	Induced myeloid leukemia cell differentiation protein Mcl-1 (MCL1)	D0I5DP	AMG 176	Phase 1	Inhibitor	.	http://phrma-docs.phrma.org/files/dmfile/2018-Cancer-Drug-List.pdf
T38950	Myeloid cell surface antigen CD33 (CD33)	D0V8NL	AMG 673	Phase 1	Modulator	.	http://phrma-docs.phrma.org/files/dmfile/2018-Cancer-Drug-List.pdf
T38950	Myeloid cell surface antigen CD33 (CD33)	D0LP7U	AMV564	Phase 1	Modulator	.	http://phrma-docs.phrma.org/files/dmfile/2018-Cancer-Drug-List.pdf
T59328	Epidermal growth factor receptor (EGFR)	D0X7BN	AP32788	Phase 1	Inhibitor	.	http://phrma-docs.phrma.org/files/dmfile/2018-Cancer-Drug-List.pdf
T15739	Cellular tumor antigen p53 (TP53)	D04SXL	APG-115	Phase 1	Inhibitor	.	http://phrma-docs.phrma.org/files/dmfile/2018-Cancer-Drug-List.pdf
T00176	Ubiquitin-protein ligase E3 Mdm2 (MDM2)	D04SXL	APG-115	Phase 1	Inhibitor	.	http://phrma-docs.phrma.org/files/dmfile/2018-Cancer-Drug-List.pdf
T31309	Apoptosis regulator Bcl-2 (BCL-2)	D0QQ9L	APG-1252	Phase 1	Inhibitor	.	http://phrma-docs.phrma.org/files/dmfile/2018-Cancer-Drug-List.pdf
T56510	Apoptosis regulator Bcl-xL (BCL-xL)	D0QQ9L	APG-1252	Phase 1	Inhibitor	.	http://phrma-docs.phrma.org/files/dmfile/2018-Cancer-Drug-List.pdf
T61683	Inhibitor of apoptosis protein (hIAP)	D0NP8P	APG-1387	Phase 1	Inhibitor	.	http://phrma-docs.phrma.org/files/dmfile/2018-Cancer-Drug-List.pdf
T25005	Tyrosine-protein kinase BTK (ATK)	D0KQ7M	ARQ 531	Phase 1	Inhibitor	.	http://phrma-docs.phrma.org/files/dmfile/2018-Cancer-Drug-List.pdf
T67619	RAC-alpha serine/threonine-protein kinase (AKT1)	D0L8PZ	ARQ 751	Phase 1	Inhibitor	.	http://phrma-docs.phrma.org/files/dmfile/2018-Cancer-Drug-List.pdf
T99089	Serine/threonine-protein kinase B-raf (BRAF)	D0XL8W	ASN003	Phase 1	Inhibitor	.	http://phrma-docs.phrma.org/files/dmfile/2018-Cancer-Drug-List.pdf
T23276	Extracellular signal-regulated kinase 1 (ERK1)	D0D2XQ	ASN007	Phase 1	Inhibitor	.	http://phrma-docs.phrma.org/files/dmfile/2018-Cancer-Drug-List.pdf
T40874	V-set and immunoglobulin domain-containing protein 9 (TIGIT)	D0U9OC	ASP8374	Phase 1	Antagonist	.	http://phrma-docs.phrma.org/files/dmfile/2018-Cancer-Drug-List.pdf
T11451	Toll-like receptor 9 (TLR9)	D05ZLY	AST-008	Phase 1	Agonist	.	http://phrma-docs.phrma.org/files/dmfile/2018-Cancer-Drug-List.pdf
T82383	Tyrosine-protein kinase UFO (AXL)	D0Y5QA	AVB-S6-500	Phase 1	Inhibitor	.	http://phrma-docs.phrma.org/files/dmfile/2018-Cancer-Drug-List.pdf
T97196	ATM serine/threonine kinase (ATM)	D0XD4I	AZD0156	Phase 1	Inhibitor	.	http://phrma-docs.phrma.org/files/dmfile/2018-Cancer-Drug-List.pdf
T97196	ATM serine/threonine kinase (ATM)	D0L6XO	AZD1390	Phase 1	Inhibitor	.	http://phrma-docs.phrma.org/files/dmfile/2018-Cancer-Drug-List.pdf
T44458	Cyclin-dependent kinase 9 (CDK9)	D07KBM	AZD4573	Phase 1	Inhibitor	.	http://phrma-docs.phrma.org/files/dmfile/2018-Cancer-Drug-List.pdf
T77365	Adenosine A2a receptor (ADORA2A)	D0J4XV	AZD4635	Phase 1	Antagonist	.	http://phrma-docs.phrma.org/files/dmfile/2018-Cancer-Drug-List.pdf
T48598	GTPase KRas (KRAS)	D0DT5H	AZD4785	Phase 1	Inhibitor	.	http://phrma-docs.phrma.org/files/dmfile/2018-Cancer-Drug-List.pdf
T40556	Bromodomain-containing protein 4 (BRD4)	D0PH9I	AZD5153	Phase 1	Inhibitor	.	http://phrma-docs.phrma.org/files/dmfile/2018-Cancer-Drug-List.pdf
T14912	Induced myeloid leukemia cell differentiation protein Mcl-1 (MCL1)	D06XCP	AZD5991	Phase 1	Inhibitor	.	http://phrma-docs.phrma.org/files/dmfile/2018-Cancer-Drug-List.pdf
T95913	PI3-kinase gamma (PIK3CG)	D03BHZ	AZD8186	Phase 1	Inhibitor	.	http://phrma-docs.phrma.org/files/dmfile/2018-Cancer-Drug-List.pdf
T89534	Estrogen receptor (ESR)	D0X1OW	AZD9496	Phase 1	Antagonist	.	http://phrma-docs.phrma.org/files/dmfile/2018-Cancer-Drug-List.pdf
T99948	Programmed cell death 1 ligand 1 (PD-L1)	D0W8HN	Bavencio	Phase 1	Inhibitor	.	http://phrma-docs.phrma.org/files/dmfile/2018-Cancer-Drug-List.pdf
T81386	Positive transcription elongation factor b (P-TEFb)	D06HMN	BAY1251152	Phase 1	Inhibitor	.	http://phrma-docs.phrma.org/files/dmfile/2018-Cancer-Drug-List.pdf
T88569	Mutated oxalosuccinate decarboxylase (mIDH1)	D0C6RM	BAY1436032	Phase 1	Inhibitor	.	http://phrma-docs.phrma.org/files/dmfile/2018-Cancer-Drug-List.pdf
T97155	Serine/threonine-protein kinase ATR (FRP1)	D03BYM	BAY1895344	Phase 1	Inhibitor	.	http://phrma-docs.phrma.org/files/dmfile/2018-Cancer-Drug-List.pdf
T61400	Dihydroorotate dehydrogenase (DHODH)	D08DMH	BAY2402234	Phase 1	Inhibitor	.	http://phrma-docs.phrma.org/files/dmfile/2018-Cancer-Drug-List.pdf
T31309	Apoptosis regulator Bcl-2 (BCL-2)	D0C6YQ	BCL201	Phase 1	Inhibitor	.	http://phrma-docs.phrma.org/files/dmfile/2018-Cancer-Drug-List.pdf
T41963	Toll-like receptor (TLR)	D08SIC	BDB001	Phase 1	Agonist	.	http://phrma-docs.phrma.org/files/dmfile/2018-Cancer-Drug-List.pdf
T31621	Fibroblast growth factor-2 (FGF2)	D05ISO	Bemarituzumab	Phase 1	Antagonist	.	http://phrma-docs.phrma.org/files/dmfile/2018-Cancer-Drug-List.pdf
T25005	Tyrosine-protein kinase BTK (ATK)	D05SGI	BGB-3113	Phase 1	Inhibitor	.	http://phrma-docs.phrma.org/files/dmfile/2018-Cancer-Drug-List.pdf
T58998	Bromodomain and extraterminal domain protein (BET)	D06QBV	BI 894999	Phase 1	Inhibitor	.	http://phrma-docs.phrma.org/files/dmfile/2018-Cancer-Drug-List.pdf
T53524	Platelet-derived growth factor receptor alpha (PDGFRA)	D0UO2P	BLU-285	Phase 1	Inhibitor	.	http://phrma-docs.phrma.org/files/dmfile/2018-Cancer-Drug-List.pdf
T57700	Tyrosine-protein kinase Kit (KIT)	D0UO2P	BLU-285	Phase 1	Inhibitor	.	http://phrma-docs.phrma.org/files/dmfile/2018-Cancer-Drug-List.pdf
T60631	Proto-oncogene c-Ret (RET)	D0OD2I	BLU-667	Phase 1	Inhibitor	.	http://phrma-docs.phrma.org/files/dmfile/2018-Cancer-Drug-List.pdf
T20333	Macrophage colony-stimulating factor 1 receptor (CSF1R)	D08NDE	BLZ-945	Phase 1	Antagonist	.	http://phrma-docs.phrma.org/files/dmfile/2018-Cancer-Drug-List.pdf
T58998	Bromodomain and extraterminal domain protein (BET)	D06ILL	BMS-986158	Phase 1	Inhibitor	.	http://phrma-docs.phrma.org/files/dmfile/2018-Cancer-Drug-List.pdf
T74977	Dual specificity protein kinase TTK (MPS1)	D0HY9S	BOS172722	Phase 1	Inhibitor	.	http://phrma-docs.phrma.org/files/dmfile/2018-Cancer-Drug-List.pdf
T10362	Enzyme unspecific (Enz)	D0KG1U	BXCL702	Phase 1	Inhibitor	.	http://phrma-docs.phrma.org/files/dmfile/2018-Cancer-Drug-List.pdf
T86803	STAT3 messenger RNA (STAT3 mRNA)	D09CLC	C188-9	Phase 1	Inhibitor	.	http://phrma-docs.phrma.org/files/dmfile/2018-Cancer-Drug-List.pdf
T99948	Programmed cell death 1 ligand 1 (PD-L1)	D09PPU	CA-170	Phase 1	Inhibitor	.	http://phrma-docs.phrma.org/files/dmfile/2018-Cancer-Drug-List.pdf
T55398	Renal carcinoma antigen NY-REN-64 (IRAK-4)	D0AY8A	CA-4948	Phase 1	Inhibitor	.	http://phrma-docs.phrma.org/files/dmfile/2018-Cancer-Drug-List.pdf
T40474	Proto-oncogene c-Met (MET)	D04XUJ	CBT-101	Phase 1	Inhibitor	.	http://phrma-docs.phrma.org/files/dmfile/2018-Cancer-Drug-List.pdf
T58998	Bromodomain and extraterminal domain protein (BET)	D0UL2X	CC-90010	Phase 1	Inhibitor	.	http://phrma-docs.phrma.org/files/dmfile/2018-Cancer-Drug-List.pdf
T16739	Lysine-specific histone demethylase 1 (LSD)	D04GNG	CC-90011	Phase 1	Inhibitor	.	http://phrma-docs.phrma.org/files/dmfile/2018-Cancer-Drug-List.pdf
T22274	Histone deacetylase 6 (HDAC6)	D01WKZ	Citarinostat	Phase 1	Inhibitor	.	http://phrma-docs.phrma.org/files/dmfile/2018-Cancer-Drug-List.pdf
T73342	Ribonucleotide reductase (RIR)	D0NS6Z	COH29	Phase 1	Inhibitor	.	http://phrma-docs.phrma.org/files/dmfile/2018-Cancer-Drug-List.pdf
T30687	Glucocorticoid receptor messenger RNA (GCR mRNA)	D07UIS	CORT125281	Phase 1	Antagonist	.	http://phrma-docs.phrma.org/files/dmfile/2018-Cancer-Drug-List.pdf
T15739	Cellular tumor antigen p53 (TP53)	D0G8CU	COTI-2	Phase 1	Modulator	.	http://phrma-docs.phrma.org/files/dmfile/2018-Cancer-Drug-List.pdf
T65116	Ecto-5'-nucleotidase (CD73)	D0S5RE	CPI-006	Phase 1	.	.	http://phrma-docs.phrma.org/files/dmfile/2018-Cancer-Drug-List.pdf
T77365	Adenosine A2a receptor (ADORA2A)	D0DF5Q	CPI-444	Phase 1	Antagonist	.	http://phrma-docs.phrma.org/files/dmfile/2018-Cancer-Drug-List.pdf
T54379	Wnt signaling pathway (Wnt pathway)	D07AYI	CWP232291	Phase 1	Inhibitor	.	http://phrma-docs.phrma.org/files/dmfile/2018-Cancer-Drug-List.pdf
T70176	Cyclin-dependent kinase 2 (CDK2)	D0PL7P	CYC065	Phase 1	Inhibitor	.	http://phrma-docs.phrma.org/files/dmfile/2018-Cancer-Drug-List.pdf
T44458	Cyclin-dependent kinase 9 (CDK9)	D0PL7P	CYC065	Phase 1	Inhibitor	.	http://phrma-docs.phrma.org/files/dmfile/2018-Cancer-Drug-List.pdf
T92144	Angiopoietin 1 receptor (TEK)	D0E0NM	DCC-2036	Phase 1	Inhibitor	.	http://phrma-docs.phrma.org/files/dmfile/2018-Cancer-Drug-List.pdf
T20333	Macrophage colony-stimulating factor 1 receptor (CSF1R)	D0M5XJ	DCC-3014	Phase 1	Inhibitor	.	http://phrma-docs.phrma.org/files/dmfile/2018-Cancer-Drug-List.pdf
T09826	DNA topoisomerase I (TOP1)	D0U0BP	DFP 13318	Phase 1	Inhibitor	.	http://phrma-docs.phrma.org/files/dmfile/2018-Cancer-Drug-List.pdf
T82383	Tyrosine-protein kinase UFO (AXL)	D06THG	DS-1205	Phase 1	Inhibitor	.	http://phrma-docs.phrma.org/files/dmfile/2018-Cancer-Drug-List.pdf
T17986	Enhancer of zeste homolog 1 (EZH1)	D0LG8T	DS-3201	Phase 1	Inhibitor	.	http://phrma-docs.phrma.org/files/dmfile/2018-Cancer-Drug-List.pdf
T25265	Enhancer of zeste homolog 2 (EZH2)	D0LG8T	DS-3201	Phase 1	Inhibitor	.	http://phrma-docs.phrma.org/files/dmfile/2018-Cancer-Drug-List.pdf
T46482	Toll-like receptor 7 (TLR7)	D0M5MW	DSP-0509	Phase 1	Agonist	.	http://phrma-docs.phrma.org/files/dmfile/2018-Cancer-Drug-List.pdf
T25005	Tyrosine-protein kinase BTK (ATK)	D0F3NB	DTRMWXHS 12	Phase 1	Inhibitor	.	http://phrma-docs.phrma.org/files/dmfile/2018-Cancer-Drug-List.pdf
T11451	Toll-like receptor 9 (TLR9)	D0X8VX	DV281	Phase 1	Agonist	.	http://phrma-docs.phrma.org/files/dmfile/2018-Cancer-Drug-List.pdf
T18876	Prostaglandin E2 receptor EP4 (PTGER4)	D01SHJ	E7046	Phase 1	Antagonist	.	http://phrma-docs.phrma.org/files/dmfile/2018-Cancer-Drug-List.pdf
T43718	Toll-like receptor 5 (TLR5)	D0WZ3G	Entolimod	Phase 1	Agonist	.	http://phrma-docs.phrma.org/files/dmfile/2018-Cancer-Drug-List.pdf
T79747	Protein-serine O-palmitoleoyltransferase porcupine (PORCN)	D05FKU	ETC-1922159	Phase 1	Inhibitor	.	http://phrma-docs.phrma.org/files/dmfile/2018-Cancer-Drug-List.pdf
T74312	Fms-like tyrosine kinase 3 (FLT-3)	D0YQ9I	FF-10101-01	Phase 1	Inhibitor	.	http://phrma-docs.phrma.org/files/dmfile/2018-Cancer-Drug-List.pdf
T30418	DNA synthesis (DNA synth)	D0U1KE	FF-10502-01	Phase 1	Inhibitor	.	http://phrma-docs.phrma.org/files/dmfile/2018-Cancer-Drug-List.pdf
T06955	C-C chemokine receptor type 4 (CCR4)	D0XD7V	FLX475	Phase 1	Antagonist	.	http://phrma-docs.phrma.org/files/dmfile/2018-Cancer-Drug-List.pdf
T58998	Bromodomain and extraterminal domain protein (BET)	D0TM0Y	FT-1101	Phase 1	Inhibitor	.	http://phrma-docs.phrma.org/files/dmfile/2018-Cancer-Drug-List.pdf
T95913	PI3-kinase gamma (PIK3CG)	D0GW8X	GDC-0077	Phase 1	Inhibitor	.	http://phrma-docs.phrma.org/files/dmfile/2018-Cancer-Drug-List.pdf
T23673	Proto-oncogene c-RAF (c-RAF)	D0VS9E	GDC-5573	Phase 1	Inhibitor	.	http://phrma-docs.phrma.org/files/dmfile/2018-Cancer-Drug-List.pdf
T96079	C-X-C chemokine receptor type 4 (CXCR4)	D0V0FE	GMI-1359	Phase 1	Inhibitor	.	http://phrma-docs.phrma.org/files/dmfile/2018-Cancer-Drug-List.pdf
T72835	E-selectin (SELE)	D0V0FE	GMI-1359	Phase 1	Inhibitor	.	http://phrma-docs.phrma.org/files/dmfile/2018-Cancer-Drug-List.pdf
T58998	Bromodomain and extraterminal domain protein (BET)	D0N8RA	GS-5829	Phase 1	Inhibitor	.	http://phrma-docs.phrma.org/files/dmfile/2018-Cancer-Drug-List.pdf
T81443	Toll-like receptor 4 (TLR4)	D0MM4H	GSK1795091	Phase 1	Agonist	.	http://phrma-docs.phrma.org/files/dmfile/2018-Cancer-Drug-List.pdf
T82665	Protein arginine methyltransferase 5 (PRMT5)	D0CR7L	GSK3326595	Phase 1	Inhibitor	.	http://phrma-docs.phrma.org/files/dmfile/2018-Cancer-Drug-List.pdf
T58998	Bromodomain and extraterminal domain protein (BET)	D07OFM	GSK525762	Phase 1	Inhibitor	.	http://phrma-docs.phrma.org/files/dmfile/2018-Cancer-Drug-List.pdf
T41515	FGFR4 messenger RNA (FGFR4 mRNA)	D0D6XT	H3B-6527	Phase 1	Inhibitor	.	http://phrma-docs.phrma.org/files/dmfile/2018-Cancer-Drug-List.pdf
T89534	Estrogen receptor (ESR)	D0Z5VW	H3B-6545	Phase 1	Antagonist	.	http://phrma-docs.phrma.org/files/dmfile/2018-Cancer-Drug-List.pdf
T00176	Ubiquitin-protein ligase E3 Mdm2 (MDM2)	D01KTG	HDM201	Phase 1	Inhibitor	.	http://phrma-docs.phrma.org/files/dmfile/2018-Cancer-Drug-List.pdf
T69563	Oxalosuccinate decarboxylase (IDH1)	D0RZ9V	IDH305	Phase 1	Inhibitor	.	http://phrma-docs.phrma.org/files/dmfile/2018-Cancer-Drug-List.pdf
T38875	AMP-activated protein kinase (AMPK)	D0Q5DT	IM156	Phase 1	Inhibitor	.	http://phrma-docs.phrma.org/files/dmfile/2018-Cancer-Drug-List.pdf
T29144	Arginase (ARG)	D0XI3E	INCB01158	Phase 1	Inhibitor	.	http://phrma-docs.phrma.org/files/dmfile/2018-Cancer-Drug-List.pdf
T95289	Retinoic acid receptor RXR (RXR)	D09DJC	IRX4204	Phase 1	Agonist	.	http://phrma-docs.phrma.org/files/dmfile/2018-Cancer-Drug-List.pdf
T95289	Retinoic acid receptor RXR (RXR)	D0T3DO	IRX-5183	Phase 1	Agonist	.	http://phrma-docs.phrma.org/files/dmfile/2018-Cancer-Drug-List.pdf
T09826	DNA topoisomerase I (TOP1)	D0K6QU	IT-141	Phase 1	Inhibitor	.	http://phrma-docs.phrma.org/files/dmfile/2018-Cancer-Drug-List.pdf
T95913	PI3-kinase gamma (PIK3CG)	D0J8MA	KA2237	Phase 1	Inhibitor	.	http://phrma-docs.phrma.org/files/dmfile/2018-Cancer-Drug-List.pdf
T22274	Histone deacetylase 6 (HDAC6)	D0O6SA	KA2507	Phase 1	Inhibitor	.	http://phrma-docs.phrma.org/files/dmfile/2018-Cancer-Drug-List.pdf
T89697	Indoleamine 2,3-dioxygenase 1 (IDO1)	D08XDL	KHK2455	Phase 1	Inhibitor	.	http://phrma-docs.phrma.org/files/dmfile/2018-Cancer-Drug-List.pdf
T73756	Ephrin type-B receptor 2 (EPHB2)	D0A1DG	KO-947	Phase 1	Inhibitor	.	http://phrma-docs.phrma.org/files/dmfile/2018-Cancer-Drug-List.pdf
T98293	PAK-4 protein kinase (PAK4)	D04ZQB	KPT-9274	Phase 1	Inhibitor	.	http://phrma-docs.phrma.org/files/dmfile/2018-Cancer-Drug-List.pdf
T02469	Phosphatidylinositol-3-phosphate 5-kinase (PIP5K3)	D0JW6R	LAM-002	Phase 1	Inhibitor	.	http://phrma-docs.phrma.org/files/dmfile/2018-Cancer-Drug-List.pdf
T93092	Serine/threonine PP2A (PP2A)	D02RNR	LB-100	Phase 1	Inhibitor	.	http://phrma-docs.phrma.org/files/dmfile/2018-Cancer-Drug-List.pdf
T79747	Protein-serine O-palmitoleoyltransferase porcupine (PORCN)	D0J5HR	LGK974	Phase 1	Inhibitor	.	http://phrma-docs.phrma.org/files/dmfile/2018-Cancer-Drug-List.pdf
T07173	Tropomyosin-related kinase A (TrkA)	D03UDF	LOXO-195	Phase 1	Inhibitor	.	http://phrma-docs.phrma.org/files/dmfile/2018-Cancer-Drug-List.pdf
T60631	Proto-oncogene c-Ret (RET)	D01KOA	LOXO-292	Phase 1	Inhibitor	.	http://phrma-docs.phrma.org/files/dmfile/2018-Cancer-Drug-List.pdf
T25537	Mitogen-activated protein kinase (MAPK)	D0TA8O	LTT462	Phase 1	Inhibitor	.	http://phrma-docs.phrma.org/files/dmfile/2018-Cancer-Drug-List.pdf
T52316	Raf messenger RNA (Raf mRNA)	D0T4QA	LXH254	Phase 1	Inhibitor	.	http://phrma-docs.phrma.org/files/dmfile/2018-Cancer-Drug-List.pdf
T88318	Protein kinase C (PRKC)	D0R7HL	LXS196	Phase 1	Inhibitor	.	http://phrma-docs.phrma.org/files/dmfile/2018-Cancer-Drug-List.pdf
T07394	Notch-1 receptor (NOTCH1)	D08WOW	LY3039478	Phase 1	Inhibitor	.	http://phrma-docs.phrma.org/files/dmfile/2018-Cancer-Drug-List.pdf
T21960	Angiopoietin-2 (ANGPT2)	D03WOQ	LY3127804	Phase 1	.	.	http://phrma-docs.phrma.org/files/dmfile/2018-Cancer-Drug-List.pdf
T53389	TGF-beta receptor type I (TGFBR1)	D06BGZ	LY3200882	Phase 1	Inhibitor	.	http://phrma-docs.phrma.org/files/dmfile/2018-Cancer-Drug-List.pdf
T58970	Extracellular signal-regulated kinase 2 (ERK2)	D0TN3Q	LY3214996	Phase 1	Inhibitor	.	http://phrma-docs.phrma.org/files/dmfile/2018-Cancer-Drug-List.pdf
T99948	Programmed cell death 1 ligand 1 (PD-L1)	D08HSS	LY3300054	Phase 1	.	.	http://phrma-docs.phrma.org/files/dmfile/2018-Cancer-Drug-List.pdf
T76233	Hepatitis A virus cellular receptor 2 (TIM3)	D09YXT	LY3321367	Phase 1	.	.	http://phrma-docs.phrma.org/files/dmfile/2018-Cancer-Drug-List.pdf
T89697	Indoleamine 2,3-dioxygenase 1 (IDO1)	D0C4PB	LY3381916	Phase 1	Inhibitor	.	http://phrma-docs.phrma.org/files/dmfile/2018-Cancer-Drug-List.pdf
T67619	RAC-alpha serine/threonine-protein kinase (AKT1)	D06HYF	M2698	Phase 1	Inhibitor	.	http://phrma-docs.phrma.org/files/dmfile/2018-Cancer-Drug-List.pdf
T71266	RAC-gamma serine/threonine-protein kinase (AKT3)	D06HYF	M2698	Phase 1	Inhibitor	.	http://phrma-docs.phrma.org/files/dmfile/2018-Cancer-Drug-List.pdf
T94479	Ribosomal protein S6 kinase beta-1 (S6K1)	D06HYF	M2698	Phase 1	Inhibitor	.	http://phrma-docs.phrma.org/files/dmfile/2018-Cancer-Drug-List.pdf
T97196	ATM serine/threonine kinase (ATM)	D0NW8C	M3541	Phase 1	Inhibitor	.	http://phrma-docs.phrma.org/files/dmfile/2018-Cancer-Drug-List.pdf
T81735	DNA-dependent protein kinase catalytic (PRKDC)	D0H3UR	M3814	Phase 1	Inhibitor	.	http://phrma-docs.phrma.org/files/dmfile/2018-Cancer-Drug-List.pdf
T97155	Serine/threonine-protein kinase ATR (FRP1)	D0IE9L	M4344	Phase 1	Inhibitor	.	http://phrma-docs.phrma.org/files/dmfile/2018-Cancer-Drug-List.pdf
T25005	Tyrosine-protein kinase BTK (ATK)	D08SGE	M7583	Phase 1	Inhibitor	.	http://phrma-docs.phrma.org/files/dmfile/2018-Cancer-Drug-List.pdf
T75596	Methionine aminopeptidase 2 (METAP2)	D02SHI	M8891	Phase 1	Inhibitor	.	http://phrma-docs.phrma.org/files/dmfile/2018-Cancer-Drug-List.pdf
T81735	DNA-dependent protein kinase catalytic (PRKDC)	D02IKF	M9831	Phase 1	Inhibitor	.	http://phrma-docs.phrma.org/files/dmfile/2018-Cancer-Drug-List.pdf
T67849	PI3-kinase delta (PIK3CD)	D08WLY	ME-401	Phase 1	Inhibitor	.	http://phrma-docs.phrma.org/files/dmfile/2018-Cancer-Drug-List.pdf
T14597	Erbb2 tyrosine kinase receptor (HER2)	D08UDG	MEDI4276	Phase 1	Modulator	.	http://phrma-docs.phrma.org/files/dmfile/2018-Cancer-Drug-List.pdf
T46482	Toll-like receptor 7 (TLR7)	D0L8HB	MEDI9197	Phase 1	Agonist	.	http://phrma-docs.phrma.org/files/dmfile/2018-Cancer-Drug-List.pdf
T48703	Toll-like receptor 8 (TLR8)	D0L8HB	MEDI9197	Phase 1	Agonist	.	http://phrma-docs.phrma.org/files/dmfile/2018-Cancer-Drug-List.pdf
T49639	Heat shock protein 70 (HSP70)	D0GR1Y	Minnelide	Phase 1	Inhibitor	.	http://phrma-docs.phrma.org/files/dmfile/2018-Cancer-Drug-List.pdf
T58998	Bromodomain and extraterminal domain protein (BET)	D0M2TS	Mivebresib	Phase 1	Inhibitor	.	http://phrma-docs.phrma.org/files/dmfile/2018-Cancer-Drug-List.pdf
T15000	Cytotoxic T-lymphocyte protein 4 (CTLA-4)	D08MWC	MK-1308	Phase 1	Antagonist	.	http://phrma-docs.phrma.org/files/dmfile/2018-Cancer-Drug-List.pdf
T99338	Stimulator of interferon genes protein (TMEM173)	D0T1TT	MK-1454	Phase 1	Agonist	.	http://phrma-docs.phrma.org/files/dmfile/2018-Cancer-Drug-List.pdf
T73756	Ephrin type-B receptor 2 (EPHB2)	D0L1GD	MK-8353	Phase 1	Inhibitor	.	http://phrma-docs.phrma.org/files/dmfile/2018-Cancer-Drug-List.pdf
T55860	TAX transcriptionally-activated glycoprotein 1 (OX40)	D09WDS	MRNA-2416	Phase 1	Modulator	.	http://phrma-docs.phrma.org/files/dmfile/2018-Cancer-Drug-List.pdf
T06011	Transforming growth factor beta (TGFB)	D07VHU	NIS793	Phase 1	Inhibitor	.	http://phrma-docs.phrma.org/files/dmfile/2018-Cancer-Drug-List.pdf
T48703	Toll-like receptor 8 (TLR8)	D01DIA	NKTR-262	Phase 1	Agonist	.	http://phrma-docs.phrma.org/files/dmfile/2018-Cancer-Drug-List.pdf
T89697	Indoleamine 2,3-dioxygenase 1 (IDO1)	D0N4VB	NLG802	Phase 1	Inhibitor	.	http://phrma-docs.phrma.org/files/dmfile/2018-Cancer-Drug-List.pdf
T66903	Fascin (FSCN1)	D0C2NT	NP-G2-044	Phase 1	Inhibitor	.	http://phrma-docs.phrma.org/files/dmfile/2018-Cancer-Drug-List.pdf
T65755	Histone deacetylase (HDAC)	D00SSZ	OBP-801	Phase 1	Inhibitor	.	http://phrma-docs.phrma.org/files/dmfile/2018-Cancer-Drug-List.pdf
T65116	Ecto-5'-nucleotidase (CD73)	D02GRR	Oleclumab	Phase 1	Inhibitor	.	http://phrma-docs.phrma.org/files/dmfile/2018-Cancer-Drug-List.pdf
T18876	Prostaglandin E2 receptor EP4 (PTGER4)	D03UHV	ONO-4578	Phase 1	Antagonist	.	http://phrma-docs.phrma.org/files/dmfile/2018-Cancer-Drug-List.pdf
T55781	Tyrosine-protein kinase Mer (MERTK)	D0VH4T	ONO-7475	Phase 1	Inhibitor	.	http://phrma-docs.phrma.org/files/dmfile/2018-Cancer-Drug-List.pdf
T82383	Tyrosine-protein kinase UFO (AXL)	D0VH4T	ONO-7475	Phase 1	Inhibitor	.	http://phrma-docs.phrma.org/files/dmfile/2018-Cancer-Drug-List.pdf
T21617	Signal transduction unspecific (ST)	D0UN8L	OPB-111077	Phase 1	Inhibitor	.	http://phrma-docs.phrma.org/files/dmfile/2018-Cancer-Drug-List.pdf
T30687	Glucocorticoid receptor messenger RNA (GCR mRNA)	D0HE7C	ORIC-101	Phase 1	Antagonist	.	http://phrma-docs.phrma.org/files/dmfile/2018-Cancer-Drug-List.pdf
T58998	Bromodomain and extraterminal domain protein (BET)	D02YNI	OTX-015	Phase 1	Inhibitor	.	http://phrma-docs.phrma.org/files/dmfile/2018-Cancer-Drug-List.pdf
T86679	Adenosine A2b receptor (ADORA2B)	D0HF2D	PBF-1129	Phase 1	Antagonist	.	http://phrma-docs.phrma.org/files/dmfile/2018-Cancer-Drug-List.pdf
T40694	Polo-like kinase 1 (PLK1)	D03HUX	PCM-075	Phase 1	Inhibitor	.	http://phrma-docs.phrma.org/files/dmfile/2018-Cancer-Drug-List.pdf
T70508	Cyclin-dependent kinase (CDK)	D0V2LL	PF-06873600	Phase 1	Inhibitor	.	http://phrma-docs.phrma.org/files/dmfile/2018-Cancer-Drug-List.pdf
T74073	Serine/threonine-protein kinase pim (PIM)	D01QNR	PIM447	Phase 1	Inhibitor	.	http://phrma-docs.phrma.org/files/dmfile/2018-Cancer-Drug-List.pdf
T40556	Bromodomain-containing protein 4 (BRD4)	D07GHA	PLX2853	Phase 1	Inhibitor	.	http://phrma-docs.phrma.org/files/dmfile/2018-Cancer-Drug-List.pdf
T58998	Bromodomain and extraterminal domain protein (BET)	D03JLR	PLX51107	Phase 1	Inhibitor	.	http://phrma-docs.phrma.org/files/dmfile/2018-Cancer-Drug-List.pdf
T33990	Macrophage colony-stimulating factor 1 (CSF1)	D0PL8D	PLX73086	Phase 1	Antagonist	.	http://phrma-docs.phrma.org/files/dmfile/2018-Cancer-Drug-List.pdf
T20333	Macrophage colony-stimulating factor 1 receptor (CSF1R)	D07PSL	PLX7486	Phase 1	Inhibitor	.	http://phrma-docs.phrma.org/files/dmfile/2018-Cancer-Drug-List.pdf
T57700	Tyrosine-protein kinase Kit (KIT)	D03MDY	PLX9486	Phase 1	Inhibitor	.	http://phrma-docs.phrma.org/files/dmfile/2018-Cancer-Drug-List.pdf
T17687	Fibroblast growth factor receptor (FGFR)	D0H9FR	PRN1371	Phase 1	Inhibitor	.	http://phrma-docs.phrma.org/files/dmfile/2018-Cancer-Drug-List.pdf
T26226	Prolactin receptor (PRLR)	D0J1OG	Prolanta	Phase 1	Antagonist	.	http://phrma-docs.phrma.org/files/dmfile/2018-Cancer-Drug-List.pdf
T21123	Hypoxia-inducible factor 2 alpha (HIF-2A)	D0NU8J	PT2977	Phase 1	Inhibitor	.	http://phrma-docs.phrma.org/files/dmfile/2018-Cancer-Drug-List.pdf
T84472	Geranylgeranyl transferase (GGTase)	D0NX0S	PTX-100	Phase 1	Inhibitor	.	http://phrma-docs.phrma.org/files/dmfile/2018-Cancer-Drug-List.pdf
T96623	Heat shock protein 90 beta (HSP90B)	D01FYA	PU-H71	Phase 1	Inhibitor	.	http://phrma-docs.phrma.org/files/dmfile/2018-Cancer-Drug-List.pdf
T41560	EGFR messenger RNA (EGFR mRNA)	D0M8YM	Pyrotinib	Phase 1	Inhibitor	.	http://phrma-docs.phrma.org/files/dmfile/2018-Cancer-Drug-List.pdf
T58998	Bromodomain and extraterminal domain protein (BET)	D08KSV	RG6146	Phase 1	Inhibitor	.	http://phrma-docs.phrma.org/files/dmfile/2018-Cancer-Drug-List.pdf
T53764	Prolyl endopeptidase FAP (FAP)	D0V7GS	RG7461	Phase 1	Antagonist	.	http://phrma-docs.phrma.org/files/dmfile/2018-Cancer-Drug-List.pdf
T71167	Oxysterols receptor LXR (NR1H)	D0YZ1Q	RGX-104	Phase 1	Agonist	.	http://phrma-docs.phrma.org/files/dmfile/2018-Cancer-Drug-List.pdf
T80975	Vascular endothelial growth factor receptor 2 (KDR)	D0D7BX	Rivoceranib	Phase 1	Antagonist	.	http://phrma-docs.phrma.org/files/dmfile/2018-Cancer-Drug-List.pdf
T59328	Epidermal growth factor receptor (EGFR)	D0FN4T	RM-1929	Phase 1	Antagonist	.	http://phrma-docs.phrma.org/files/dmfile/2018-Cancer-Drug-List.pdf
T59328	Epidermal growth factor receptor (EGFR)	D0V3XO	Rogaratinib	Phase 1	Inhibitor	.	http://phrma-docs.phrma.org/files/dmfile/2018-Cancer-Drug-List.pdf
T30790	Calcium-release activated calcium channel (CRACM)	D09MJJ	RP4010	Phase 1	Inhibitor	.	http://phrma-docs.phrma.org/files/dmfile/2018-Cancer-Drug-List.pdf
T75596	Methionine aminopeptidase 2 (METAP2)	D07DWC	SDX-7320	Phase 1	Inhibitor	.	http://phrma-docs.phrma.org/files/dmfile/2018-Cancer-Drug-List.pdf
T51407	Exportin-1 (XPO1)	D0SP6A	SL-801	Phase 1	Inhibitor	.	http://phrma-docs.phrma.org/files/dmfile/2018-Cancer-Drug-List.pdf
T54379	Wnt signaling pathway (Wnt pathway)	D09YPJ	SM08502	Phase 1	Inhibitor	.	http://phrma-docs.phrma.org/files/dmfile/2018-Cancer-Drug-List.pdf
T20333	Macrophage colony-stimulating factor 1 receptor (CSF1R)	D04CTD	SNDX-6352	Phase 1	Antagonist	.	http://phrma-docs.phrma.org/files/dmfile/2018-Cancer-Drug-List.pdf
T20333	Macrophage colony-stimulating factor 1 receptor (CSF1R)	D05PWX	Sulfatinib	Phase 1	Inhibitor	.	http://phrma-docs.phrma.org/files/dmfile/2018-Cancer-Drug-List.pdf
T31946	Vascular endothelial growth factor receptor (VEGFR)	D05PWX	Sulfatinib	Phase 1	Inhibitor	.	http://phrma-docs.phrma.org/files/dmfile/2018-Cancer-Drug-List.pdf
T02677	Apoptosis inhibitor survivin (BIRC5)	D0KQ8W	SurVaxM	Phase 1	Inhibitor	.	http://phrma-docs.phrma.org/files/dmfile/2018-Cancer-Drug-List.pdf
T58449	Cyclin-dependent kinase 7 (CDK7)	D09OHR	SY-1365	Phase 1	Inhibitor	.	http://phrma-docs.phrma.org/files/dmfile/2018-Cancer-Drug-List.pdf
T94085	Retinoic acid receptor alpha (RARA)	D0HY3D	SY-1425	Phase 1	Agonist	.	http://phrma-docs.phrma.org/files/dmfile/2018-Cancer-Drug-List.pdf
T00100	Ubiquitin-activating enzyme (UBA)	D0T4PA	TAK-243	Phase 1	Inhibitor	.	http://phrma-docs.phrma.org/files/dmfile/2018-Cancer-Drug-List.pdf
T81358	CDC7-related kinase (CDC7)	D0LL4Y	TAK-931	Phase 1	Inhibitor	.	http://phrma-docs.phrma.org/files/dmfile/2018-Cancer-Drug-List.pdf
T30418	DNA synthesis (DNA synth)	D0WM3D	TAR-200	Phase 1	Inhibitor	.	http://phrma-docs.phrma.org/files/dmfile/2018-Cancer-Drug-List.pdf
T96623	Heat shock protein 90 beta (HSP90B)	D0F3NF	TAS-116	Phase 1	Inhibitor	.	http://phrma-docs.phrma.org/files/dmfile/2018-Cancer-Drug-List.pdf
T11211	Androgen receptor (AR)	D0N5NC	TAS3681	Phase 1	Antagonist	.	http://phrma-docs.phrma.org/files/dmfile/2018-Cancer-Drug-List.pdf
T06011	Transforming growth factor beta (TGFB)	D0MR0B	TEW-7197	Phase 1	Antagonist	.	http://phrma-docs.phrma.org/files/dmfile/2018-Cancer-Drug-List.pdf
T93121	Protein C-ets-2 (ETS2)	D0HU0A	TK216	Phase 1	Inhibitor	.	http://phrma-docs.phrma.org/files/dmfile/2018-Cancer-Drug-List.pdf
T13057	Protein-tyrosine phosphatase SHP-2 (PTPN11)	D08IID	TNO155	Phase 1	Inhibitor	.	http://phrma-docs.phrma.org/files/dmfile/2018-Cancer-Drug-List.pdf
T82383	Tyrosine-protein kinase UFO (AXL)	D00LGR	TP-0903	Phase 1	Inhibitor	.	http://phrma-docs.phrma.org/files/dmfile/2018-Cancer-Drug-List.pdf
T65755	Histone deacetylase (HDAC)	D09RYU	Tractinostat	Phase 1	Inhibitor	.	http://phrma-docs.phrma.org/files/dmfile/2018-Cancer-Drug-List.pdf
T46521	Androgen receptor messenger RNA (AR mRNA)	D0SD9Z	TRC-253	Phase 1	Antagonist	.	http://phrma-docs.phrma.org/files/dmfile/2018-Cancer-Drug-List.pdf
T45196	Angiogenesis (AGG)	D00VUN	TRX-818	Phase 1	Inhibitor	.	http://phrma-docs.phrma.org/files/dmfile/2018-Cancer-Drug-List.pdf
T89534	Estrogen receptor (ESR)	D0NZ3C	TTC-352	Phase 1	Agonist	.	http://phrma-docs.phrma.org/files/dmfile/2018-Cancer-Drug-List.pdf
T31946	Vascular endothelial growth factor receptor (VEGFR)	D0L2ZY	X-82	Phase 1	Inhibitor	.	http://phrma-docs.phrma.org/files/dmfile/2018-Cancer-Drug-List.pdf
T96144	DNA topoisomerase II (TOP2)	D0O7ZX	Annamycin liposomal	Phase 1/2	Inhibitor	.	http://phrma-docs.phrma.org/files/dmfile/2018-Cancer-Drug-List.pdf
T43189	Tubulin (TUB)	D04EON	BAL-101553	Phase 1/2	Inhibitor	.	http://phrma-docs.phrma.org/files/dmfile/2018-Cancer-Drug-List.pdf
T73756	Ephrin type-B receptor 2 (EPHB2)	D01IED	BVD-523	Phase 1/2	Inhibitor	.	http://phrma-docs.phrma.org/files/dmfile/2018-Cancer-Drug-List.pdf
T60631	Proto-oncogene c-Ret (RET)	D04MXN	CEP-32496	Phase 1/2	Inhibitor	.	http://phrma-docs.phrma.org/files/dmfile/2018-Cancer-Drug-List.pdf
T41560	EGFR messenger RNA (EGFR mRNA)	D09BZS	CK-101	Phase 1/2	Inhibitor	.	http://phrma-docs.phrma.org/files/dmfile/2018-Cancer-Drug-List.pdf
T58998	Bromodomain and extraterminal domain protein (BET)	D01LVE	CPI-0610	Phase 1/2	Inhibitor	.	http://phrma-docs.phrma.org/files/dmfile/2018-Cancer-Drug-List.pdf
T25265	Enhancer of zeste homolog 2 (EZH2)	D0E6AG	CPI-1205	Phase 1/2	Inhibitor	.	http://phrma-docs.phrma.org/files/dmfile/2018-Cancer-Drug-List.pdf
T51565	Casein kinase II alpha (CSNK2A1)	D09JEJ	CX-4945	Phase 1/2	Inhibitor	.	http://phrma-docs.phrma.org/files/dmfile/2018-Cancer-Drug-List.pdf
T47101	Fibroblast growth factor receptor 1 (FGFR1)	D0XT0W	Debio 1347	Phase 1/2	Inhibitor	.	http://phrma-docs.phrma.org/files/dmfile/2018-Cancer-Drug-List.pdf
T58454	Fibroblast growth factor receptor 2 (FGFR2)	D0XT0W	Debio 1347	Phase 1/2	Inhibitor	.	http://phrma-docs.phrma.org/files/dmfile/2018-Cancer-Drug-List.pdf
T91331	Fibroblast growth factor receptor 3 (FGFR3)	D0XT0W	Debio 1347	Phase 1/2	Inhibitor	.	http://phrma-docs.phrma.org/files/dmfile/2018-Cancer-Drug-List.pdf
T65755	Histone deacetylase (HDAC)	D0Q1SQ	EDO-S101	Phase 1/2	Inhibitor	.	http://phrma-docs.phrma.org/files/dmfile/2018-Cancer-Drug-List.pdf
T51407	Exportin-1 (XPO1)	D00MDQ	Eltanexor oral	Phase 1/2	Inhibitor	.	http://phrma-docs.phrma.org/files/dmfile/2018-Cancer-Drug-List.pdf
T51407	Exportin-1 (XPO1)	D0JF6C	Eltanexor oral	Phase 1/2	Inhibitor	.	http://phrma-docs.phrma.org/files/dmfile/2018-Cancer-Drug-List.pdf
T87237	Cell differentiation (CD)	D02BVW	FF-10501-01	Phase 1/2	Stimulator	.	http://phrma-docs.phrma.org/files/dmfile/2018-Cancer-Drug-List.pdf
T41515	FGFR4 messenger RNA (FGFR4 mRNA)	D08EQD	FGF401	Phase 1/2	Antagonist	.	http://phrma-docs.phrma.org/files/dmfile/2018-Cancer-Drug-List.pdf
T29130	Signal transducer and activator of transcription 3 (STAT3)	D0P7IL	GLG-801	Phase 1/2	Inhibitor	.	http://phrma-docs.phrma.org/files/dmfile/2018-Cancer-Drug-List.pdf
T29130	Signal transducer and activator of transcription 3 (STAT3)	D0H7DM	IMX-110	Phase 1/2	Inhibitor	.	http://phrma-docs.phrma.org/files/dmfile/2018-Cancer-Drug-List.pdf
T74073	Serine/threonine-protein kinase pim (PIM)	D06FQU	INCB53914	Phase 1/2	Inhibitor	.	http://phrma-docs.phrma.org/files/dmfile/2018-Cancer-Drug-List.pdf
T40556	Bromodomain-containing protein 4 (BRD4)	D0P7FM	INCB57643	Phase 1/2	Inhibitor	.	http://phrma-docs.phrma.org/files/dmfile/2018-Cancer-Drug-List.pdf
T16739	Lysine-specific histone demethylase 1 (LSD)	D0R7CD	INCB59872	Phase 1/2	Inhibitor	.	http://phrma-docs.phrma.org/files/dmfile/2018-Cancer-Drug-List.pdf
T90989	Fibroblast growth factor receptor 4 (FGFR4)	D0BE8H	INCB62079	Phase 1/2	Inhibitor	.	http://phrma-docs.phrma.org/files/dmfile/2018-Cancer-Drug-List.pdf
T44916	Embryonic ectoderm development protein (EED)	D0UO0C	MAK683	Phase 1/2	Inhibitor	.	http://phrma-docs.phrma.org/files/dmfile/2018-Cancer-Drug-List.pdf
T76233	Hepatitis A virus cellular receptor 2 (TIM3)	D0AE6Q	MBG453	Phase 1/2	.	.	http://phrma-docs.phrma.org/files/dmfile/2018-Cancer-Drug-List.pdf
T58772	Mammalian target of rapamycin complex 1 (mTORC1)	D03IXK	ME-344	Phase 1/2	Inhibitor	.	http://phrma-docs.phrma.org/files/dmfile/2018-Cancer-Drug-List.pdf
T85544	Target of rapamycin complex 2 MAPKAP1 (MTORC2)	D03IXK	ME-344	Phase 1/2	Inhibitor	.	http://phrma-docs.phrma.org/files/dmfile/2018-Cancer-Drug-List.pdf
T78874	Protein kinase (PK)	D05BLN	MGCD516	Phase 1/2	Inhibitor	.	http://phrma-docs.phrma.org/files/dmfile/2018-Cancer-Drug-List.pdf
T83797	Hepatocyte growth factor (HGF)	D0ME7Q	MP0250	Phase 1/2	Inhibitor	.	http://phrma-docs.phrma.org/files/dmfile/2018-Cancer-Drug-List.pdf
T20761	Vascular endothelial growth factor A (VEGFA)	D0ME7Q	MP0250	Phase 1/2	Inhibitor	.	http://phrma-docs.phrma.org/files/dmfile/2018-Cancer-Drug-List.pdf
T07173	Tropomyosin-related kinase A (TrkA)	D0QP8X	ONO-7579	Phase 1/2	Inhibitor	.	http://phrma-docs.phrma.org/files/dmfile/2018-Cancer-Drug-List.pdf
T77365	Adenosine A2a receptor (ADORA2A)	D0E4IB	PBF509	Phase 1/2	Antagonist	.	http://phrma-docs.phrma.org/files/dmfile/2018-Cancer-Drug-List.pdf
T53024	Somatostatin receptor type 2 (SSTR2)	D0Z4CY	PEN-221	Phase 1/2	Modulator	.	http://phrma-docs.phrma.org/files/dmfile/2018-Cancer-Drug-List.pdf
T09826	DNA topoisomerase I (TOP1)	D0RS4X	PEN-866	Phase 1/2	Inhibitor	.	http://phrma-docs.phrma.org/files/dmfile/2018-Cancer-Drug-List.pdf
T74312	Fms-like tyrosine kinase 3 (FLT-3)	D0X8ID	SEL-24	Phase 1/2	Inhibitor	.	http://phrma-docs.phrma.org/files/dmfile/2018-Cancer-Drug-List.pdf
T96623	Heat shock protein 90 beta (HSP90B)	D07MPL	SNX-5422	Phase 1/2	Inhibitor	.	http://phrma-docs.phrma.org/files/dmfile/2018-Cancer-Drug-List.pdf
T14597	Erbb2 tyrosine kinase receptor (HER2)	D0FF2G	Sym013	Phase 1/2	Inhibitor	.	http://phrma-docs.phrma.org/files/dmfile/2018-Cancer-Drug-List.pdf
T86350	Erbb3 tyrosine kinase receptor (Erbb-3)	D0FF2G	Sym013	Phase 1/2	Inhibitor	.	http://phrma-docs.phrma.org/files/dmfile/2018-Cancer-Drug-List.pdf
T40474	Proto-oncogene c-Met (MET)	D0B4OK	Sym015	Phase 1/2	Inhibitor	.	http://phrma-docs.phrma.org/files/dmfile/2018-Cancer-Drug-List.pdf
T64376	Fibroblast growth factor (FGF)	D01ZLU	TAS-120	Phase 1/2	Inhibitor	.	http://phrma-docs.phrma.org/files/dmfile/2018-Cancer-Drug-List.pdf
T70508	Cyclin-dependent kinase (CDK)	D0P0KN	TG02	Phase 1/2	Inhibitor	.	http://phrma-docs.phrma.org/files/dmfile/2018-Cancer-Drug-List.pdf
T56418	ALK tyrosine kinase receptor (ALK)	D05NFR	TPX-0005	Phase 1/2	Inhibitor	.	http://phrma-docs.phrma.org/files/dmfile/2018-Cancer-Drug-List.pdf
T69128	Proto-oncogene c-Ros (ROS1)	D05NFR	TPX-0005	Phase 1/2	Inhibitor	.	http://phrma-docs.phrma.org/files/dmfile/2018-Cancer-Drug-List.pdf
T07173	Tropomyosin-related kinase A (TrkA)	D05NFR	TPX-0005	Phase 1/2	Inhibitor	.	http://phrma-docs.phrma.org/files/dmfile/2018-Cancer-Drug-List.pdf
T96079	C-X-C chemokine receptor type 4 (CXCR4)	D08XQV	USL311	Phase 1/2	Antagonist	.	http://phrma-docs.phrma.org/files/dmfile/2018-Cancer-Drug-List.pdf
T25005	Tyrosine-protein kinase BTK (ATK)	D0YI4F	Vecabrutinib	Phase 1/2	Inhibitor	.	http://phrma-docs.phrma.org/files/dmfile/2018-Cancer-Drug-List.pdf
T58998	Bromodomain and extraterminal domain protein (BET)	D0LS9F	ZEN-3694	Phase 1/2	Inhibitor	.	http://phrma-docs.phrma.org/files/dmfile/2018-Cancer-Drug-List.pdf
T34867	Poly [ADP-ribose] polymerase (PARP)	D0SZ9R	2X-121	Phase 2	Inhibitor	.	http://phrma-docs.phrma.org/files/dmfile/2018-Cancer-Drug-List.pdf
T83059	Tankyrase (TNKS)	D0SZ9R	2X-121	Phase 2	Inhibitor	.	http://phrma-docs.phrma.org/files/dmfile/2018-Cancer-Drug-List.pdf
T75243	Serine/threonine-protein kinase mTOR (mTOR)	D0W3UV	ABI-009	Phase 2	Inhibitor	.	http://phrma-docs.phrma.org/files/dmfile/2018-Cancer-Drug-List.pdf
T12355	G1/S-specific cyclin-D1 (CCND1)	D06ETI	ABT-263	Phase 2	Inhibitor	.	http://phrma-docs.phrma.org/files/dmfile/2018-Cancer-Drug-List.pdf
T30418	DNA synthesis (DNA synth)	D0M1IN	acelarin	Phase 2	Inhibitor	.	http://phrma-docs.phrma.org/files/dmfile/2018-Cancer-Drug-List.pdf
T02469	Phosphatidylinositol-3-phosphate 5-kinase (PIP5K3)	D03SUQ	Apilimod dimesylate	Phase 2	Inhibitor	.	http://phrma-docs.phrma.org/files/dmfile/2018-Cancer-Drug-List.pdf
T52389	Quinone reductase 1 (NQO1)	D0DR0P	ARQ 761	Phase 2	Inhibitor	.	http://phrma-docs.phrma.org/files/dmfile/2018-Cancer-Drug-List.pdf
T17687	Fibroblast growth factor receptor (FGFR)	D07PQJ	ARQ-087	Phase 2	Antagonist	.	http://phrma-docs.phrma.org/files/dmfile/2018-Cancer-Drug-List.pdf
T20333	Macrophage colony-stimulating factor 1 receptor (CSF1R)	D05JAA	ARRY-382	Phase 2	Inhibitor	.	http://phrma-docs.phrma.org/files/dmfile/2018-Cancer-Drug-List.pdf
T81892	XIAP messenger RNA (XIAP mRNA)	D01NUR	ASTX660	Phase 2	Inhibitor	.	http://phrma-docs.phrma.org/files/dmfile/2018-Cancer-Drug-List.pdf
T58772	Mammalian target of rapamycin complex 1 (mTORC1)	D0Z2UQ	AZD2014	Phase 2	Inhibitor	.	http://phrma-docs.phrma.org/files/dmfile/2018-Cancer-Drug-List.pdf
T85544	Target of rapamycin complex 2 MAPKAP1 (MTORC2)	D0Z2UQ	AZD2014	Phase 2	Inhibitor	.	http://phrma-docs.phrma.org/files/dmfile/2018-Cancer-Drug-List.pdf
T67619	RAC-alpha serine/threonine-protein kinase (AKT1)	D01ZAQ	AZD5363	Phase 2	Inhibitor	.	http://phrma-docs.phrma.org/files/dmfile/2018-Cancer-Drug-List.pdf
T99948	Programmed cell death 1 ligand 1 (PD-L1)	D0B9JC	Bavencio avelumab	Phase 2	Inhibitor	.	http://phrma-docs.phrma.org/files/dmfile/2018-Cancer-Drug-List.pdf
T67619	RAC-alpha serine/threonine-protein kinase (AKT1)	D0B9JC	Bavencio avelumab	Phase 2	Inhibitor	.	http://phrma-docs.phrma.org/files/dmfile/2018-Cancer-Drug-List.pdf
T64721	Cancer stemness kinase (CSK)	D0L9XF	BBI503	Phase 2	Inhibitor	.	http://phrma-docs.phrma.org/files/dmfile/2018-Cancer-Drug-List.pdf
T97553	Serine/threonine-protein kinase (STK)	D0L9XF	BBI503	Phase 2	Inhibitor	.	http://phrma-docs.phrma.org/files/dmfile/2018-Cancer-Drug-List.pdf
T25005	Tyrosine-protein kinase BTK (ATK)	D0E8PG	BGB-3112	Phase 2	Inhibitor	.	http://phrma-docs.phrma.org/files/dmfile/2018-Cancer-Drug-List.pdf
T17687	Fibroblast growth factor receptor (FGFR)	D03LWG	BGJ398	Phase 2	Inhibitor	.	http://phrma-docs.phrma.org/files/dmfile/2018-Cancer-Drug-List.pdf
T48429	Interleukin 15 receptor alpha (IL15RA)	D09WDO	BNZ-1	Phase 2	Antagonist	.	http://phrma-docs.phrma.org/files/dmfile/2018-Cancer-Drug-List.pdf
T61698	Interleukin-2 (IL2)	D09WDO	BNZ-1	Phase 2	Antagonist	.	http://phrma-docs.phrma.org/files/dmfile/2018-Cancer-Drug-List.pdf
T67079	Interleukin-9 (IL9)	D09WDO	BNZ-1	Phase 2	Antagonist	.	http://phrma-docs.phrma.org/files/dmfile/2018-Cancer-Drug-List.pdf
T99295	Phosphatidylinositol-4-kinase alpha (PI4KA)	D0W7HE	BYL719	Phase 2	Inhibitor	.	http://phrma-docs.phrma.org/files/dmfile/2018-Cancer-Drug-List.pdf
T27861	Protein cereblon (CRBN)	D01XVX	CC-220	Phase 2	Inhibitor	.	http://phrma-docs.phrma.org/files/dmfile/2018-Cancer-Drug-List.pdf
T08743	Aminopeptidase (AMP)	D0F2JS	CHR-2797	Phase 2	Inhibitor	.	http://phrma-docs.phrma.org/files/dmfile/2018-Cancer-Drug-List.pdf
T99160	MAP kinase signal-integrating kinase 2 (MKNK2)	D07XOV	EFT508	Phase 2	Inhibitor	.	http://phrma-docs.phrma.org/files/dmfile/2018-Cancer-Drug-List.pdf
T97136	MAPK signal-integrating kinase 1 (MKNK1)	D07XOV	EFT508	Phase 2	Inhibitor	.	http://phrma-docs.phrma.org/files/dmfile/2018-Cancer-Drug-List.pdf
T78874	Protein kinase (PK)	D0S7HM	ENMD-2076	Phase 2	Inhibitor	.	http://phrma-docs.phrma.org/files/dmfile/2018-Cancer-Drug-List.pdf
T17687	Fibroblast growth factor receptor (FGFR)	D0NW0T	Erdafitinib	Phase 2	Inhibitor	.	http://phrma-docs.phrma.org/files/dmfile/2018-Cancer-Drug-List.pdf
T83797	Hepatocyte growth factor (HGF)	D03UBW	Ficlatuzumab	Phase 2	Inhibitor	.	http://phrma-docs.phrma.org/files/dmfile/2018-Cancer-Drug-List.pdf
T81443	Toll-like receptor 4 (TLR4)	D0MD5M	G100	Phase 2	Antagonist	.	http://phrma-docs.phrma.org/files/dmfile/2018-Cancer-Drug-List.pdf
T85799	Cyclin-dependent kinase 4 (CDK4)	D0WU1O	G1T38	Phase 2	Inhibitor	.	http://phrma-docs.phrma.org/files/dmfile/2018-Cancer-Drug-List.pdf
T89361	Cyclin-dependent kinase 6 (CDK6)	D0WU1O	G1T38	Phase 2	Inhibitor	.	http://phrma-docs.phrma.org/files/dmfile/2018-Cancer-Drug-List.pdf
T51693	Melanoma-associated antigen 3 (MAGEA3)	D08DUF	GL-0817	Phase 2	Immunomodulator	.	http://phrma-docs.phrma.org/files/dmfile/2018-Cancer-Drug-List.pdf
T16739	Lysine-specific histone demethylase 1 (LSD)	D03EOZ	IMG-7289	Phase 2	Inhibitor	.	http://phrma-docs.phrma.org/files/dmfile/2018-Cancer-Drug-List.pdf
T67849	PI3-kinase delta (PIK3CD)	D07RHP	INCB50465	Phase 2	Inhibitor	.	http://phrma-docs.phrma.org/files/dmfile/2018-Cancer-Drug-List.pdf
T47101	Fibroblast growth factor receptor 1 (FGFR1)	D0O6UY	INCB54828	Phase 2	Inhibitor	.	http://phrma-docs.phrma.org/files/dmfile/2018-Cancer-Drug-List.pdf
T58454	Fibroblast growth factor receptor 2 (FGFR2)	D0O6UY	INCB54828	Phase 2	Inhibitor	.	http://phrma-docs.phrma.org/files/dmfile/2018-Cancer-Drug-List.pdf
T91331	Fibroblast growth factor receptor 3 (FGFR3)	D0O6UY	INCB54828	Phase 2	Inhibitor	.	http://phrma-docs.phrma.org/files/dmfile/2018-Cancer-Drug-List.pdf
T15739	Cellular tumor antigen p53 (TP53)	D0K7DV	Kevetrin	Phase 2	Stimulator	.	http://phrma-docs.phrma.org/files/dmfile/2018-Cancer-Drug-List.pdf
T78874	Protein kinase (PK)	D06EGV	LY2801653	Phase 2	Inhibitor	.	http://phrma-docs.phrma.org/files/dmfile/2018-Cancer-Drug-List.pdf
T25307	Nuclear receptor ROR-gamma (RORG)	D0T7YE	LYC-55716	Phase 2	Agonist	.	http://phrma-docs.phrma.org/files/dmfile/2018-Cancer-Drug-List.pdf
T99948	Programmed cell death 1 ligand 1 (PD-L1)	D05FPZ	M7824	Phase 2	Inhibitor	.	http://phrma-docs.phrma.org/files/dmfile/2018-Cancer-Drug-List.pdf
T06011	Transforming growth factor beta (TGFB)	D05FPZ	M7824	Phase 2	Inhibitor	.	http://phrma-docs.phrma.org/files/dmfile/2018-Cancer-Drug-List.pdf
T14597	Erbb2 tyrosine kinase receptor (HER2)	D0P1DI	MCLA-128	Phase 2	Antagonist	.	http://phrma-docs.phrma.org/files/dmfile/2018-Cancer-Drug-List.pdf
T65755	Histone deacetylase (HDAC)	D00FHR	MGCD-0103	Phase 2	Inhibitor	.	http://phrma-docs.phrma.org/files/dmfile/2018-Cancer-Drug-List.pdf
T78874	Protein kinase (PK)	D08FDX	MGCD265	Phase 2	Inhibitor	.	http://phrma-docs.phrma.org/files/dmfile/2018-Cancer-Drug-List.pdf
T51883	Serine/threonine-protein kinase Raf (RAF)	D07IEU	MLN2480	Phase 2	Inhibitor	.	http://phrma-docs.phrma.org/files/dmfile/2018-Cancer-Drug-List.pdf
T75243	Serine/threonine-protein kinase mTOR (mTOR)	D00BUO	MM-141	Phase 2	Inhibitor	.	http://phrma-docs.phrma.org/files/dmfile/2018-Cancer-Drug-List.pdf
T25663	Adenosine receptor (ADOR)	D0LJ4E	NIR178	Phase 2	Antagonist	.	http://phrma-docs.phrma.org/files/dmfile/2018-Cancer-Drug-List.pdf
T67162	Dopamine D2 receptor (D2R)	D07XQS	ONC201	Phase 2	Antagonist	.	http://phrma-docs.phrma.org/files/dmfile/2018-Cancer-Drug-List.pdf
T02551	Dopamine D3 receptor (D3R)	D07XQS	ONC201	Phase 2	Antagonist	.	http://phrma-docs.phrma.org/files/dmfile/2018-Cancer-Drug-List.pdf
T87024	Amyloid beta A4 protein (APP)	D00GPQ	PF-03084014	Phase 2	Inhibitor	.	http://phrma-docs.phrma.org/files/dmfile/2018-Cancer-Drug-List.pdf
T81774	Tubulin polymerization (TubP)	D05BGY	PM184	Phase 2	Inhibitor	.	http://phrma-docs.phrma.org/files/dmfile/2018-Cancer-Drug-List.pdf
T51748	HIF1-alpha messenger RNA (HIF1A mRNA)	D0C9PZ	PT2385	Phase 2	Inhibitor	.	http://phrma-docs.phrma.org/files/dmfile/2018-Cancer-Drug-List.pdf
T67619	RAC-alpha serine/threonine-protein kinase (AKT1)	D0X7CV	PTX-200	Phase 2	Inhibitor	.	http://phrma-docs.phrma.org/files/dmfile/2018-Cancer-Drug-List.pdf
T33990	Macrophage colony-stimulating factor 1 (CSF1)	D06NQH	RG7155	Phase 2	Antagonist	.	http://phrma-docs.phrma.org/files/dmfile/2018-Cancer-Drug-List.pdf
T93061	Phosphorylated p68 RNA helicase (pDDX5)	D0S1TI	RX-5902	Phase 2	Inhibitor	.	http://phrma-docs.phrma.org/files/dmfile/2018-Cancer-Drug-List.pdf
T00884	C-X-C chemokine receptor type 1 (CXCR1)	D00QKI	SCH-527123	Phase 2	Antagonist	.	http://phrma-docs.phrma.org/files/dmfile/2018-Cancer-Drug-List.pdf
T89041	Steroid 17-alpha-monooxygenase (S17AH)	D0Q9KR	Seviteronel	Phase 2	Inhibitor	.	http://phrma-docs.phrma.org/files/dmfile/2018-Cancer-Drug-List.pdf
T75243	Serine/threonine-protein kinase mTOR (mTOR)	D03NJY	SF1126	Phase 2	Inhibitor	.	http://phrma-docs.phrma.org/files/dmfile/2018-Cancer-Drug-List.pdf
T99566	Free radical (FRD)	D03ZDX	SM-88	Phase 2	Stimulator	.	http://phrma-docs.phrma.org/files/dmfile/2018-Cancer-Drug-List.pdf
T74312	Fms-like tyrosine kinase 3 (FLT-3)	D06KTJ	TAK-659	Phase 2	Inhibitor	.	http://phrma-docs.phrma.org/files/dmfile/2018-Cancer-Drug-List.pdf
T21112	DNA replication (DNA repli)	D0I0TW	TAS-109	Phase 2	Inhibitor	.	http://phrma-docs.phrma.org/files/dmfile/2018-Cancer-Drug-List.pdf
T39054	dUTP pyrophosphatase (DUT)	D0Z6KF	TAS-114	Phase 2	Inhibitor	.	http://phrma-docs.phrma.org/files/dmfile/2018-Cancer-Drug-List.pdf
T95913	PI3-kinase gamma (PIK3CG)	D0O8SJ	TGR-1202	Phase 2	Inhibitor	.	http://phrma-docs.phrma.org/files/dmfile/2018-Cancer-Drug-List.pdf
T85799	Cyclin-dependent kinase 4 (CDK4)	D0AP9E	Trilaciclib	Phase 2	Inhibitor	.	http://phrma-docs.phrma.org/files/dmfile/2018-Cancer-Drug-List.pdf
T89361	Cyclin-dependent kinase 6 (CDK6)	D0AP9E	Trilaciclib	Phase 2	Inhibitor	.	http://phrma-docs.phrma.org/files/dmfile/2018-Cancer-Drug-List.pdf
T96788	ERBB2 messenger RNA (HER2 mRNA)	D09GRX	Tucatinib	Phase 2	Inhibitor	.	http://phrma-docs.phrma.org/files/dmfile/2018-Cancer-Drug-List.pdf
T86528	Geranyltranstransferase (FDPS)	D07NPS	Zarnestra	Phase 2	Inhibitor	.	http://phrma-docs.phrma.org/files/dmfile/2018-Cancer-Drug-List.pdf
T17687	Fibroblast growth factor receptor (FGFR)	D0NU0U	AZD4547	Phase 2/3	Inhibitor	.	http://phrma-docs.phrma.org/files/dmfile/2018-Cancer-Drug-List.pdf
T73215	Leukocyte surface antigen Leu-16 (CD20)	D07PML	Ublituximab + umbralisib	Phase 2/3	.	.	http://phrma-docs.phrma.org/files/dmfile/2018-Cancer-Drug-List.pdf
T85943	Proto-oncogene c-Src (SRC)	D0G2CG	AL3818	Phase 3	Inhibitor	.	http://phrma-docs.phrma.org/files/dmfile/2018-Cancer-Drug-List.pdf
T92308	DNA [cytosine-5]-methyltransferase (DNMT)	D0NH3R	ASTX727	Phase 3	Inhibitor	.	http://phrma-docs.phrma.org/files/dmfile/2018-Cancer-Drug-List.pdf
T35940	ERK activator kinase 1 (MEK1)	D0T5DP	AZD6244	Phase 3	Inhibitor	.	http://phrma-docs.phrma.org/files/dmfile/2018-Cancer-Drug-List.pdf
T89055	ERK activator kinase 2 (MEK2)	D0T5DP	AZD6244	Phase 3	Inhibitor	.	http://phrma-docs.phrma.org/files/dmfile/2018-Cancer-Drug-List.pdf
T25005	Tyrosine-protein kinase BTK (ATK)	D0UT4W	BGB-3111	Phase 3	Inhibitor	.	http://phrma-docs.phrma.org/files/dmfile/2018-Cancer-Drug-List.pdf
T85943	Proto-oncogene c-Src (SRC)	D0J1GR	CP-868596	Phase 3	Inhibitor	.	http://phrma-docs.phrma.org/files/dmfile/2018-Cancer-Drug-List.pdf
T46521	Androgen receptor messenger RNA (AR mRNA)	D0DV6D	Darolutamide	Phase 3	Antagonist	.	http://phrma-docs.phrma.org/files/dmfile/2018-Cancer-Drug-List.pdf
T53524	Platelet-derived growth factor receptor alpha (PDGFRA)	D09AAK	DCC-2618	Phase 3	Inhibitor	.	http://phrma-docs.phrma.org/files/dmfile/2018-Cancer-Drug-List.pdf
T56418	ALK tyrosine kinase receptor (ALK)	D0KX7I	Ensartinib	Phase 3	Inhibitor	.	http://phrma-docs.phrma.org/files/dmfile/2018-Cancer-Drug-List.pdf
T95913	PI3-kinase gamma (PIK3CG)	D0I6VU	Enzastaurin	Phase 3	Inhibitor	.	http://phrma-docs.phrma.org/files/dmfile/2018-Cancer-Drug-List.pdf
T67619	RAC-alpha serine/threonine-protein kinase (AKT1)	D0I6VU	Enzastaurin	Phase 3	Inhibitor	.	http://phrma-docs.phrma.org/files/dmfile/2018-Cancer-Drug-List.pdf
T31946	Vascular endothelial growth factor receptor (VEGFR)	D03JTG	Fruquintinib	Phase 3	Inhibitor	.	http://phrma-docs.phrma.org/files/dmfile/2018-Cancer-Drug-List.pdf
T95913	PI3-kinase gamma (PIK3CG)	D0UP1Z	GDC-0032	Phase 3	Inhibitor	.	http://phrma-docs.phrma.org/files/dmfile/2018-Cancer-Drug-List.pdf
T30418	DNA synthesis (DNA synth)	D0L9IA	Glufosfamide	Phase 3	Inhibitor	.	http://phrma-docs.phrma.org/files/dmfile/2018-Cancer-Drug-List.pdf
T88304	DNA [cytosine-5]-methyltransferase 1 (DNMT1)	D0VZ4N	Guadecitabine	Phase 3	Inhibitor	.	http://phrma-docs.phrma.org/files/dmfile/2018-Cancer-Drug-List.pdf
T20474	DNA topoisomerase (TOP)	D02CZK	Karenitecin	Phase 3	Inhibitor	.	http://phrma-docs.phrma.org/files/dmfile/2018-Cancer-Drug-List.pdf
T95295	DNA-directed RNA polymerase II (RNAP II)	D0V6OA	Lurbinectedin	Phase 3	Inhibitor	.	http://phrma-docs.phrma.org/files/dmfile/2018-Cancer-Drug-List.pdf
T43415	Tyrosine-protein kinase (PTK)	D0MW0N	Masitinib	Phase 3	Inhibitor	.	http://phrma-docs.phrma.org/files/dmfile/2018-Cancer-Drug-List.pdf
T83386	Folate receptor alpha (FOLR1)	D0RP2W	Mirvetuximab soravtansine	Phase 3	Antagonist	.	http://phrma-docs.phrma.org/files/dmfile/2018-Cancer-Drug-List.pdf
T86803	STAT3 messenger RNA (STAT3 mRNA)	D01IGZ	Napabucasin	Phase 3	Inhibitor	.	http://phrma-docs.phrma.org/files/dmfile/2018-Cancer-Drug-List.pdf
T84591	Guanine nucleotide exchange factor (GNEF)	D0ZE1O	Plinabulin	Phase 3	Stimulator	.	http://phrma-docs.phrma.org/files/dmfile/2018-Cancer-Drug-List.pdf
T34867	Poly [ADP-ribose] polymerase (PARP)	D0NA8B	Rubraca rucaparib	Phase 3	Inhibitor	.	http://phrma-docs.phrma.org/files/dmfile/2018-Cancer-Drug-List.pdf
T40474	Proto-oncogene c-Met (MET)	D0LW0T	Savolitinib	Phase 3	Inhibitor	.	http://phrma-docs.phrma.org/files/dmfile/2018-Cancer-Drug-List.pdf
T15855	Dipeptidyl peptidase 8 (DPP-8)	D0FQ2U	Talabostat	Phase 3	Inhibitor	.	http://phrma-docs.phrma.org/files/dmfile/2018-Cancer-Drug-List.pdf
T66252	Dipeptidyl peptidase 9 (DPP-9)	D0FQ2U	Talabostat	Phase 3	Inhibitor	.	http://phrma-docs.phrma.org/files/dmfile/2018-Cancer-Drug-List.pdf
T00890	Hydroxycarboxylic acid receptor 3 (HCAR3)	D0V0WE	NIA-114	Clinical trial	Agonist	.	http://phrma-docs.phrma.org/files/dmfile/medicines-in-development-drug-list-autoimmune-diseases.pdf
T88185	Nicotinic acid receptor (HCAR2)	D0V0WE	NIA-114	Clinical trial	Agonist	.	http://phrma-docs.phrma.org/files/dmfile/medicines-in-development-drug-list-autoimmune-diseases.pdf
T22095	Interleukin-17 (IL17)	D04DQO	ABBV-257	Phase 1	Inhibitor	.	http://phrma-docs.phrma.org/files/dmfile/medicines-in-development-drug-list-autoimmune-diseases.pdf
T20178	Tumor necrosis factor (TNF)	D04DQO	ABBV-257	Phase 1	Inhibitor	.	http://phrma-docs.phrma.org/files/dmfile/medicines-in-development-drug-list-autoimmune-diseases.pdf
T45758	CD40L receptor (CD40)	D01NZH	ABBV-323	Phase 1	Antagonist	.	http://phrma-docs.phrma.org/files/dmfile/medicines-in-development-drug-list-autoimmune-diseases.pdf
T25005	Tyrosine-protein kinase BTK (ATK)	D0KT8D	AC0058TA	Phase 1	Inhibitor	.	http://phrma-docs.phrma.org/files/dmfile/medicines-in-development-drug-list-autoimmune-diseases.pdf
T66383	Complement factor D (CFD)	D0C9MA	ACH-4471	Phase 1	Inhibitor	.	http://phrma-docs.phrma.org/files/dmfile/medicines-in-development-drug-list-autoimmune-diseases.pdf
T06421	Interferon alpha/beta receptor 2 (IFNAR2)	D0FU8R	Anifrolumab	Phase 1	Antagonist	.	http://phrma-docs.phrma.org/files/dmfile/medicines-in-development-drug-list-autoimmune-diseases.pdf
T25307	Nuclear receptor ROR-gamma (RORG)	D07LOF	ARN-6039	Phase 1	Agonist	.	http://phrma-docs.phrma.org/files/dmfile/medicines-in-development-drug-list-autoimmune-diseases.pdf
T20178	Tumor necrosis factor (TNF)	D03HIG	AVX-470	Phase 1	Inhibitor	.	http://phrma-docs.phrma.org/files/dmfile/medicines-in-development-drug-list-autoimmune-diseases.pdf
T70532	NCK adaptor protein 1 (NCK1)	D00JDJ	AX-024	Phase 1	Modulator	.	http://phrma-docs.phrma.org/files/dmfile/medicines-in-development-drug-list-autoimmune-diseases.pdf
T01232	T-cells (T-cells)	D00JDJ	AX-024	Phase 1	Inhibitor	.	http://phrma-docs.phrma.org/files/dmfile/medicines-in-development-drug-list-autoimmune-diseases.pdf
T30687	Glucocorticoid receptor messenger RNA (GCR mRNA)	D0SZ1G	AZD9567	Phase 1	Modulator	.	http://phrma-docs.phrma.org/files/dmfile/medicines-in-development-drug-list-autoimmune-diseases.pdf
T45758	CD40L receptor (CD40)	D0C8NG	BI 655064	Phase 1	Inhibitor	.	http://phrma-docs.phrma.org/files/dmfile/medicines-in-development-drug-list-autoimmune-diseases.pdf
T25005	Tyrosine-protein kinase BTK (ATK)	D0WP9A	BIIB068	Phase 1	Inhibitor	.	http://phrma-docs.phrma.org/files/dmfile/medicines-in-development-drug-list-autoimmune-diseases.pdf
T92640	Lysophosphatidic acid receptor 1 (LPAR1)	D0D6ZW	BMS-986020	Phase 1	Antagonist	.	http://phrma-docs.phrma.org/files/dmfile/medicines-in-development-drug-list-autoimmune-diseases.pdf
T13852	Sphingosine-1-phosphate receptor 1 (S1PR1)	D0GG7L	BMS-986104	Phase 1	Modulator	.	http://phrma-docs.phrma.org/files/dmfile/medicines-in-development-drug-list-autoimmune-diseases.pdf
T25005	Tyrosine-protein kinase BTK (ATK)	D09WSW	BTK inhibitor	Phase 1	Inhibitor	.	http://phrma-docs.phrma.org/files/dmfile/medicines-in-development-drug-list-autoimmune-diseases.pdf
T97873	C-C chemokine receptor type 9 (CCR9)	D03DHM	CCX507	Phase 1	Antagonist	.	http://phrma-docs.phrma.org/files/dmfile/medicines-in-development-drug-list-autoimmune-diseases.pdf
T62460	Janus kinase 1 (JAK-1)	D01UAU	CTP-543	Phase 1	Inhibitor	.	http://phrma-docs.phrma.org/files/dmfile/medicines-in-development-drug-list-autoimmune-diseases.pdf
T08391	Janus kinase 2 (JAK-2)	D01UAU	CTP-543	Phase 1	Inhibitor	.	http://phrma-docs.phrma.org/files/dmfile/medicines-in-development-drug-list-autoimmune-diseases.pdf
T70888	TNF receptor (TNFR)	D09KIG	ETX201	Phase 1	Antagonist	.	http://phrma-docs.phrma.org/files/dmfile/medicines-in-development-drug-list-autoimmune-diseases.pdf
T25005	Tyrosine-protein kinase BTK (ATK)	D0A9PN	GDC-0853	Phase 1	Inhibitor	.	http://phrma-docs.phrma.org/files/dmfile/medicines-in-development-drug-list-autoimmune-diseases.pdf
T32578	Interleukin-6 (IL6)	D07IVS	Gerilimzumab	Phase 1	.	.	http://phrma-docs.phrma.org/files/dmfile/medicines-in-development-drug-list-autoimmune-diseases.pdf
T04894	Liver and activation-regulated chemokine (CCL20)	D0T3VF	GSK3050002	Phase 1	Inhibitor	.	http://phrma-docs.phrma.org/files/dmfile/medicines-in-development-drug-list-autoimmune-diseases.pdf
T60631	Proto-oncogene c-Ret (RET)	D0AX4H	GSK3179106	Phase 1	Inhibitor	.	http://phrma-docs.phrma.org/files/dmfile/medicines-in-development-drug-list-autoimmune-diseases.pdf
T41963	Toll-like receptor (TLR)	D0UF8M	IMO-9200	Phase 1	Antagonist	.	http://phrma-docs.phrma.org/files/dmfile/medicines-in-development-drug-list-autoimmune-diseases.pdf
T08306	B-cell-specific glycoprotein B29 (CD79B)	D0QO6N	MGD010	Phase 1	Modulator	.	http://phrma-docs.phrma.org/files/dmfile/medicines-in-development-drug-list-autoimmune-diseases.pdf
T03573	Immunoglobulin gamma Fc receptor IIB (FCGR2B)	D0QO6N	MGD010	Phase 1	Modulator	.	http://phrma-docs.phrma.org/files/dmfile/medicines-in-development-drug-list-autoimmune-diseases.pdf
T96837	Immunoglobulin gamma-1 heavy NIE (NIE)	D0B0VD	MORAb-022	Phase 1	.	.	http://phrma-docs.phrma.org/files/dmfile/medicines-in-development-drug-list-autoimmune-diseases.pdf
T68934	Collagen (CO)	D08WZQ	MRG-201	Phase 1	Modulator	.	http://phrma-docs.phrma.org/files/dmfile/medicines-in-development-drug-list-autoimmune-diseases.pdf
T88483	microRNA hsa-miR-155 (MIR155)	D08WZQ	MRG-201	Phase 1	Modulator	.	http://phrma-docs.phrma.org/files/dmfile/medicines-in-development-drug-list-autoimmune-diseases.pdf
T68039	Cell adhesion molecule (CADM)	D0L0DA	PRX003	Phase 1	Inhibitor	.	http://phrma-docs.phrma.org/files/dmfile/medicines-in-development-drug-list-autoimmune-diseases.pdf
T97587	Integrin alpha-4 (ITGA4)	D0FU1J	PTG-100	Phase 1	Antagonist	.	http://phrma-docs.phrma.org/files/dmfile/medicines-in-development-drug-list-autoimmune-diseases.pdf
T14065	Integrin beta-7 (ITGB7)	D0FU1J	PTG-100	Phase 1	Antagonist	.	http://phrma-docs.phrma.org/files/dmfile/medicines-in-development-drug-list-autoimmune-diseases.pdf
T28385	Osteoblast cadherin (CDH11)	D0X8RS	RG6125	Phase 1	Inhibitor	.	http://phrma-docs.phrma.org/files/dmfile/medicines-in-development-drug-list-autoimmune-diseases.pdf
T63414	P2X purinoceptor 7 (P2RX7)	D02XAS	SGM-1019	Phase 1	Modulator	.	http://phrma-docs.phrma.org/files/dmfile/medicines-in-development-drug-list-autoimmune-diseases.pdf
T76024	Complement C1s component (C1S)	D06SHZ	SHP616	Phase 1	Inhibitor	.	http://phrma-docs.phrma.org/files/dmfile/medicines-in-development-drug-list-autoimmune-diseases.pdf
T62431	Tyrosine-protein kinase SYK (SYK)	D01IDW	SKI-O-703	Phase 1	Inhibitor	.	http://phrma-docs.phrma.org/files/dmfile/medicines-in-development-drug-list-autoimmune-diseases.pdf
T25005	Tyrosine-protein kinase BTK (ATK)	D0VS3U	TAK-020	Phase 1	Inhibitor	.	http://phrma-docs.phrma.org/files/dmfile/medicines-in-development-drug-list-autoimmune-diseases.pdf
T25307	Nuclear receptor ROR-gamma (RORG)	D0D7CH	TAK-828	Phase 1	Agonist	.	http://phrma-docs.phrma.org/files/dmfile/medicines-in-development-drug-list-autoimmune-diseases.pdf
T43415	Tyrosine-protein kinase (PTK)	D0Z1QR	TD-1473	Phase 1	Inhibitor	.	http://phrma-docs.phrma.org/files/dmfile/medicines-in-development-drug-list-autoimmune-diseases.pdf
T76024	Complement C1s component (C1S)	D0X1EV	TNT009	Phase 1	Inhibitor	.	http://phrma-docs.phrma.org/files/dmfile/medicines-in-development-drug-list-autoimmune-diseases.pdf
T78932	TYK2 tyrosine kinase (TYK2)	D05NPD	TYrosine kinase 2 inhibitor	Phase 1	Inhibitor	.	http://phrma-docs.phrma.org/files/dmfile/medicines-in-development-drug-list-autoimmune-diseases.pdf
T25307	Nuclear receptor ROR-gamma (RORG)	D0VB4X	VTP-43742	Phase 1	Inhibitor	.	http://phrma-docs.phrma.org/files/dmfile/medicines-in-development-drug-list-autoimmune-diseases.pdf
T82795	Beta-catenin (CTNNB1)	D0DA5M	C 82	Phase 1/2	Inhibitor	.	http://phrma-docs.phrma.org/files/dmfile/medicines-in-development-drug-list-autoimmune-diseases.pdf
T03634	CREB-binding protein (CREBBP)	D0DA5M	C 82	Phase 1/2	Inhibitor	.	http://phrma-docs.phrma.org/files/dmfile/medicines-in-development-drug-list-autoimmune-diseases.pdf
T76914	Voltage-gated potassium channel Kv1.3 (KCNA3)	D0OK4O	Dalazatide	Phase 1b/2a	Inhibitor	.	http://phrma-docs.phrma.org/files/dmfile/medicines-in-development-drug-list-autoimmune-diseases.pdf
T26203	Intercellular adhesion molecule ICAM-1 (ICAM1)	D0P9BT	Alicaforsen	Phase 2	Antagonist	.	http://phrma-docs.phrma.org/files/dmfile/medicines-in-development-drug-list-autoimmune-diseases.pdf
T97587	Integrin alpha-4 (ITGA4)	D04WQJ	AMG-181	Phase 2	Inhibitor	.	http://phrma-docs.phrma.org/files/dmfile/medicines-in-development-drug-list-autoimmune-diseases.pdf
T25005	Tyrosine-protein kinase BTK (ATK)	D08AOZ	BMS-986142	Phase 2	Inhibitor	.	http://phrma-docs.phrma.org/files/dmfile/medicines-in-development-drug-list-autoimmune-diseases.pdf
T28481	Lysosphingolipid receptor (LSPR)	D0UR4K	Cenerimod	Phase 2	Agonist	.	http://phrma-docs.phrma.org/files/dmfile/medicines-in-development-drug-list-autoimmune-diseases.pdf
T58921	Peroxisome proliferator-activated receptor gamma (PPAR-gamma)	D0P5SU	CHS-131	Phase 2	Modulator	.	http://phrma-docs.phrma.org/files/dmfile/medicines-in-development-drug-list-autoimmune-diseases.pdf
T32578	Interleukin-6 (IL6)	D04RMM	Clazakizumab	Phase 2	Inhibitor	.	http://phrma-docs.phrma.org/files/dmfile/medicines-in-development-drug-list-autoimmune-diseases.pdf
T33846	Interleukin 17 receptor (IL17R)	D0A7NZ	CNTO-6785	Phase 2	.	.	http://phrma-docs.phrma.org/files/dmfile/medicines-in-development-drug-list-autoimmune-diseases.pdf
T14755	TNF related activation protein (CD40LG)	D05CFV	Dapirolizumab pegol	Phase 2	Inhibitor	.	http://phrma-docs.phrma.org/files/dmfile/medicines-in-development-drug-list-autoimmune-diseases.pdf
T00938	Melanoma antigen gp75 (TYRP1)	D0TI3R	FLX-787	Phase 2	Activator	.	http://phrma-docs.phrma.org/files/dmfile/medicines-in-development-drug-list-autoimmune-diseases.pdf
T74002	Granulocyte-macrophage colony-stimulating factor (CSF2)	D0C7ZB	GSK3196165	Phase 2	.	.	http://phrma-docs.phrma.org/files/dmfile/medicines-in-development-drug-list-autoimmune-diseases.pdf
T30635	C-X-C motif chemokine 10 (CXCL10)	D0VE3U	JT02	Phase 2	Inhibitor	.	http://phrma-docs.phrma.org/files/dmfile/medicines-in-development-drug-list-autoimmune-diseases.pdf
T97617	Sphingosine-1 phosphate receptor (S1PR)	D0WB0R	KPP203	Phase 2	Agonist	.	http://phrma-docs.phrma.org/files/dmfile/medicines-in-development-drug-list-autoimmune-diseases.pdf
T85529	T-cell-specific surface glycoprotein CD28 (CD28)	D0GB5X	Lulizumab pegol	Phase 2	Modulator	.	http://phrma-docs.phrma.org/files/dmfile/medicines-in-development-drug-list-autoimmune-diseases.pdf
T99189	Sodium/bile acid cotransporter (SLC10A1)	D09JXH	LUM001	Phase 2	Inhibitor	.	http://phrma-docs.phrma.org/files/dmfile/medicines-in-development-drug-list-autoimmune-diseases.pdf
T74002	Granulocyte-macrophage colony-stimulating factor (CSF2)	D06KCF	Mavrilimumab	Phase 2	Antagonist	.	http://phrma-docs.phrma.org/files/dmfile/medicines-in-development-drug-list-autoimmune-diseases.pdf
T21865	P-selectin glycoprotein ligand 1 (SELPLG)	D0I6IQ	Neihulizumab	Phase 2	Inhibitor	.	http://phrma-docs.phrma.org/files/dmfile/medicines-in-development-drug-list-autoimmune-diseases.pdf
T35289	NKG2 D activating NK receptor (KLRK1)	D06JUE	NN8555	Phase 2	Antagonist	.	http://phrma-docs.phrma.org/files/dmfile/medicines-in-development-drug-list-autoimmune-diseases.pdf
T07448	Mannan-binding lectin serine protease-2 (MASP2)	D0QU0H	OMS721	Phase 2	Inhibitor	.	http://phrma-docs.phrma.org/files/dmfile/medicines-in-development-drug-list-autoimmune-diseases.pdf
T32578	Interleukin-6 (IL6)	D06NXG	PF-04236921	Phase 2	Inhibitor	.	http://phrma-docs.phrma.org/files/dmfile/medicines-in-development-drug-list-autoimmune-diseases.pdf
T68290	Cathepsin S (CTSS)	D0DQ2D	RG7625	Phase 2	Antagonist	.	http://phrma-docs.phrma.org/files/dmfile/medicines-in-development-drug-list-autoimmune-diseases.pdf
T31818	Integrin alpha-1 (VLA-1)	D0B5VA	SAN-300	Phase 2	Antagonist	.	http://phrma-docs.phrma.org/files/dmfile/medicines-in-development-drug-list-autoimmune-diseases.pdf
T22655	Mucosal addressin cell adhesion molecule 1 (MADCAM1)	D02QWK	SHP647	Phase 2	Inhibitor	.	http://phrma-docs.phrma.org/files/dmfile/medicines-in-development-drug-list-autoimmune-diseases.pdf
T97947	Guanylyl cyclase C (GUCY2C)	D05YLP	SP-333	Phase 2	Agonist	.	http://phrma-docs.phrma.org/files/dmfile/medicines-in-development-drug-list-autoimmune-diseases.pdf
T43415	Tyrosine-protein kinase (PTK)	D0WZ4Y	Topical ruxolitinib	Phase 2	Inhibitor	.	http://phrma-docs.phrma.org/files/dmfile/medicines-in-development-drug-list-autoimmune-diseases.pdf
T43415	Tyrosine-protein kinase (PTK)	D07JAG	ABT-494	Phase 3	Inhibitor	.	http://phrma-docs.phrma.org/files/dmfile/medicines-in-development-drug-list-autoimmune-diseases.pdf
T43415	Tyrosine-protein kinase (PTK)	D06EIC	ASP-015K	Phase 3	Inhibitor	.	http://phrma-docs.phrma.org/files/dmfile/medicines-in-development-drug-list-autoimmune-diseases.pdf
T02318	B-cell-activating factor (TNFSF13B)	D0I5WJ	Blisibimod	Phase 3	Inhibitor	.	http://phrma-docs.phrma.org/files/dmfile/medicines-in-development-drug-list-autoimmune-diseases.pdf
T94695	Mothers against decapentaplegic homolog 7 (SMAD7)	D09FKY	GED-0301	Phase 3	Inhibitor	.	http://phrma-docs.phrma.org/files/dmfile/medicines-in-development-drug-list-autoimmune-diseases.pdf
T68066	Steroid hormone receptor ERR (ESRR)	D0RR2E	IDP-122	Phase 3	Agonist	.	http://phrma-docs.phrma.org/files/dmfile/medicines-in-development-drug-list-autoimmune-diseases.pdf
T92138	Phosphodiesterase (PDE)	D0A8KX	M-518101	Phase 3	Inhibitor	.	http://phrma-docs.phrma.org/files/dmfile/medicines-in-development-drug-list-autoimmune-diseases.pdf
T85943	Proto-oncogene c-Src (SRC)	D0MW0N	Masitinib	Phase 3	Inhibitor	.	http://phrma-docs.phrma.org/files/dmfile/medicines-in-development-drug-list-autoimmune-diseases.pdf
T13852	Sphingosine-1-phosphate receptor 1 (S1PR1)	D0Y4SI	Ponesimod	Phase 3	Agonist	.	http://phrma-docs.phrma.org/files/dmfile/medicines-in-development-drug-list-autoimmune-diseases.pdf
T17003	DNA-directed RNA polymerase (RNAP)	D0AJ5E	Rifaximin DR	Phase 3	Inhibitor	.	http://phrma-docs.phrma.org/files/dmfile/medicines-in-development-drug-list-autoimmune-diseases.pdf
T73215	Leukocyte surface antigen Leu-16 (CD20)	D0IM6T	Tisagenlecleucel	Application submitted	Immunostimulant	.	http://phrma-docs.phrma.org/files/dmfile/MID_Immuno-Oncology-2017_Drug-List1.pdf
T14597	Erbb2 tyrosine kinase receptor (HER2)	D01UFH	Trastuzumab biosimilar	Application submitted	Antagonist	.	http://phrma-docs.phrma.org/files/dmfile/MID_Immuno-Oncology-2017_Drug-List1.pdf
T40474	Proto-oncogene c-Met (MET)	D02EOR	ABBV-399	Phase 1	Inhibitor	.	http://phrma-docs.phrma.org/files/dmfile/MID_Immuno-Oncology-2017_Drug-List1.pdf
T14755	TNF related activation protein (CD40LG)	D0QD4A	ABBV-428	Phase 1	Stimulator	.	http://phrma-docs.phrma.org/files/dmfile/MID_Immuno-Oncology-2017_Drug-List1.pdf
T98052	SLAM family member 7 SLAMF7 (CS1)	D0BB2V	ABBV-838	Phase 1	Inhibitor	.	http://phrma-docs.phrma.org/files/dmfile/MID_Immuno-Oncology-2017_Drug-List1.pdf
T38950	Myeloid cell surface antigen CD33 (CD33)	D0XE4W	Actimab-M	Phase 1	Inhibitor	.	http://phrma-docs.phrma.org/files/dmfile/MID_Immuno-Oncology-2017_Drug-List1.pdf
T82494	T-cell receptor (TCR)	D0M1MN	AFP TCR	Phase 1	Immunomodulator	.	http://phrma-docs.phrma.org/files/dmfile/MID_Immuno-Oncology-2017_Drug-List1.pdf
T16601	Carcinoembryonic antigen CEA (CD66e)	D0P9UX	AMG 211	Phase 1	Immunomodulator	.	http://phrma-docs.phrma.org/files/dmfile/MID_Immuno-Oncology-2017_Drug-List1.pdf
T66693	B-cell maturation protein (TNFRSF17)	D0HS7N	AMG 420	Phase 1	Stimulator	.	http://phrma-docs.phrma.org/files/dmfile/MID_Immuno-Oncology-2017_Drug-List1.pdf
T60345	T-cell surface glycoprotein CD3 (CD3)	D0HS7N	AMG 420	Phase 1	Stimulator	.	http://phrma-docs.phrma.org/files/dmfile/MID_Immuno-Oncology-2017_Drug-List1.pdf
T98913	Granulocyte colony-stimulating factor receptor (G-CSF-R)	D0I8DX	AMG 820	Phase 1	Inhibitor	.	http://phrma-docs.phrma.org/files/dmfile/MID_Immuno-Oncology-2017_Drug-List1.pdf
T54156	Matrix metalloproteinase-9 (MMP-9)	D0Z6SP	Andecaliximab	Phase 1	.	.	http://phrma-docs.phrma.org/files/dmfile/MID_Immuno-Oncology-2017_Drug-List1.pdf
T97071	Glutamate carboxypeptidase II (GCPII)	D03JTL	APVO414	Phase 1	Inhibitor	.	http://phrma-docs.phrma.org/files/dmfile/MID_Immuno-Oncology-2017_Drug-List1.pdf
T66693	B-cell maturation protein (TNFRSF17)	D07CUR	Bb2121	Phase 1	Immunomodulator	.	http://phrma-docs.phrma.org/files/dmfile/MID_Immuno-Oncology-2017_Drug-List1.pdf
T59631	Programmed cell death protein 1 (PD-1)	D08HWV	BGB-A317	Phase 1	Inhibitor	.	http://phrma-docs.phrma.org/files/dmfile/MID_Immuno-Oncology-2017_Drug-List1.pdf
T96721	Vascular endothelial growth factor (VEGF)	D0V7QO	BI-836880	Phase 1	Inhibitor	.	http://phrma-docs.phrma.org/files/dmfile/MID_Immuno-Oncology-2017_Drug-List1.pdf
T82494	T-cell receptor (TCR)	D0ZA1K	BPX-701	Phase 1	Immunomodulator	.	http://phrma-docs.phrma.org/files/dmfile/MID_Immuno-Oncology-2017_Drug-List1.pdf
T74002	Granulocyte-macrophage colony-stimulating factor (CSF2)	D0YO4B	Cabiralizumab	Phase 1	Antagonist	.	http://phrma-docs.phrma.org/files/dmfile/MID_Immuno-Oncology-2017_Drug-List1.pdf
T20333	Macrophage colony-stimulating factor 1 receptor (CSF1R)	D0YO4B	Cabiralizumab	Phase 1	Antagonist	.	http://phrma-docs.phrma.org/files/dmfile/MID_Immuno-Oncology-2017_Drug-List1.pdf
T59631	Programmed cell death protein 1 (PD-1)	D0Y3ZC	CBT-501	Phase 1	Modulator	.	http://phrma-docs.phrma.org/files/dmfile/MID_Immuno-Oncology-2017_Drug-List1.pdf
T97766	Leukocyte surface antigen CD47 (CD47)	D0ZL3Z	CC-90002	Phase 1	Inhibitor	.	http://phrma-docs.phrma.org/files/dmfile/MID_Immuno-Oncology-2017_Drug-List1.pdf
T86350	Erbb3 tyrosine kinase receptor (Erbb-3)	D06FUE	CDX-3379	Phase 1	Antagonist	.	http://phrma-docs.phrma.org/files/dmfile/MID_Immuno-Oncology-2017_Drug-List1.pdf
T59328	Epidermal growth factor receptor (EGFR)	D0A6CC	Depatuxizumab	Phase 1	Antagonist	.	http://phrma-docs.phrma.org/files/dmfile/MID_Immuno-Oncology-2017_Drug-List1.pdf
T56365	B-lymphocyte surface antigen B4 (CD19)	D0C5FA	Duvortuxizumab	Phase 1	.	.	http://phrma-docs.phrma.org/files/dmfile/MID_Immuno-Oncology-2017_Drug-List1.pdf
T33990	Macrophage colony-stimulating factor 1 (CSF1)	D00MJI	Emactuzumab	Phase 1	Antagonist	.	http://phrma-docs.phrma.org/files/dmfile/MID_Immuno-Oncology-2017_Drug-List1.pdf
T45612	B7 homolog 3 (CD276)	D0S1WV	Enoblituzumab	Phase 1	Inhibitor	.	http://phrma-docs.phrma.org/files/dmfile/MID_Immuno-Oncology-2017_Drug-List1.pdf
T25726	Glypican-3 (GPC3)	D0IK5R	ERY974	Phase 1	Inhibitor	.	http://phrma-docs.phrma.org/files/dmfile/MID_Immuno-Oncology-2017_Drug-List1.pdf
T99948	Programmed cell death 1 ligand 1 (PD-L1)	D0LU1O	FAZ053	Phase 1	Inhibitor	.	http://phrma-docs.phrma.org/files/dmfile/MID_Immuno-Oncology-2017_Drug-List1.pdf
T71377	Interleukin 3 receptor alpha (IL3RA)	D0YA1B	Flotetuzumab	Phase 1	.	.	http://phrma-docs.phrma.org/files/dmfile/MID_Immuno-Oncology-2017_Drug-List1.pdf
T31621	Fibroblast growth factor-2 (FGF2)	D06NND	FPA144	Phase 1	Antagonist	.	http://phrma-docs.phrma.org/files/dmfile/MID_Immuno-Oncology-2017_Drug-List1.pdf
T37539	B-cell receptor CD22 (CD22)	D0JG2X	JCAR018	Phase 1	Immunomodulator	.	http://phrma-docs.phrma.org/files/dmfile/MID_Immuno-Oncology-2017_Drug-List1.pdf
T05938	Ovarian carcinoma antigen CA125 (MUC16)	D0I0FA	JCAR020	Phase 1	Immunomodulator	.	http://phrma-docs.phrma.org/files/dmfile/MID_Immuno-Oncology-2017_Drug-List1.pdf
T80020	Neural cell adhesion molecule L1 (L1CAM)	D0M9TO	JCAR023	Phase 1	CAR-T-Cell-Therapy	.	http://phrma-docs.phrma.org/files/dmfile/MID_Immuno-Oncology-2017_Drug-List1.pdf
T99704	V-set immunoregulatory receptor (VSIR)	D0PE3Z	JNJ-61610588	Phase 1	Inhibitor	.	http://phrma-docs.phrma.org/files/dmfile/MID_Immuno-Oncology-2017_Drug-List1.pdf
T71377	Interleukin 3 receptor alpha (IL3RA)	D0PT2W	JNJ-63709178	Phase 1	Modulator	.	http://phrma-docs.phrma.org/files/dmfile/MID_Immuno-Oncology-2017_Drug-List1.pdf
T51693	Melanoma-associated antigen 3 (MAGEA3)	D09QJT	KITE-718	Phase 1	CAR-T-Cell-Therapy	.	http://phrma-docs.phrma.org/files/dmfile/MID_Immuno-Oncology-2017_Drug-List1.pdf
T74002	Granulocyte-macrophage colony-stimulating factor (CSF2)	D02SYV	Lenzilumab	Phase 1	Antagonist	.	http://phrma-docs.phrma.org/files/dmfile/MID_Immuno-Oncology-2017_Drug-List1.pdf
T40459	Interleukin 13 receptor alpha-2 (IL13RA2)	D0YN9Y	MB-101	Phase 1	Immunomodulator	.	http://phrma-docs.phrma.org/files/dmfile/MID_Immuno-Oncology-2017_Drug-List1.pdf
T71377	Interleukin 3 receptor alpha (IL3RA)	D0C3JB	MB-102	Phase 1	CAR-T-Cell-Therapy	.	http://phrma-docs.phrma.org/files/dmfile/MID_Immuno-Oncology-2017_Drug-List1.pdf
T45612	B7 homolog 3 (CD276)	D05FHZ	MGD009	Phase 1	Immunomodulator	.	http://phrma-docs.phrma.org/files/dmfile/MID_Immuno-Oncology-2017_Drug-List1.pdf
T59328	Epidermal growth factor receptor (EGFR)	D01NAP	MM-151	Phase 1	Antagonist	.	http://phrma-docs.phrma.org/files/dmfile/MID_Immuno-Oncology-2017_Drug-List1.pdf
T71164	Ganglioside GD2 (GD2)	D0Q5QV	MVT-5873	Phase 1	Modulator	.	http://phrma-docs.phrma.org/files/dmfile/MID_Immuno-Oncology-2017_Drug-List1.pdf
T55273	Delta-like protein 4 (DLL4)	D00IVN	Navicixizumab	Phase 1	.	.	http://phrma-docs.phrma.org/files/dmfile/MID_Immuno-Oncology-2017_Drug-List1.pdf
T20761	Vascular endothelial growth factor A (VEGFA)	D00IVN	Navicixizumab	Phase 1	.	.	http://phrma-docs.phrma.org/files/dmfile/MID_Immuno-Oncology-2017_Drug-List1.pdf
T19579	Interleukin 2 receptor beta (IL2RB)	D02QQE	NKTR 214	Phase 1	Agonist	.	http://phrma-docs.phrma.org/files/dmfile/MID_Immuno-Oncology-2017_Drug-List1.pdf
T68525	Inactive tyrosine-protein kinase 7 (PTK7)	D0AD3V	PF-06647020	Phase 1	Inhibitor	.	http://phrma-docs.phrma.org/files/dmfile/MID_Immuno-Oncology-2017_Drug-List1.pdf
T83905	Placental cadherin (CDH3)	D0Y0HC	PF-06671008	Phase 1	Immunomodulator	.	http://phrma-docs.phrma.org/files/dmfile/MID_Immuno-Oncology-2017_Drug-List1.pdf
T96079	C-X-C chemokine receptor type 4 (CXCR4)	D0LC5L	PF-06747143	Phase 1	Antagonist	.	http://phrma-docs.phrma.org/files/dmfile/MID_Immuno-Oncology-2017_Drug-List1.pdf
T73215	Leukocyte surface antigen Leu-16 (CD20)	D0AU2T	REGN1979	Phase 1	Inhibitor	.	http://phrma-docs.phrma.org/files/dmfile/MID_Immuno-Oncology-2017_Drug-List1.pdf
T73215	Leukocyte surface antigen Leu-16 (CD20)	D0A0UU	RG7828	Phase 1	Stimulator	.	http://phrma-docs.phrma.org/files/dmfile/MID_Immuno-Oncology-2017_Drug-List1.pdf
T59328	Epidermal growth factor receptor (EGFR)	D00KML	SYN004	Phase 1	Inhibitor	.	http://phrma-docs.phrma.org/files/dmfile/MID_Immuno-Oncology-2017_Drug-List1.pdf
T15000	Cytotoxic T-lymphocyte protein 4 (CTLA-4)	D0U0EC	TRemelimumab + MEDI0562	Phase 1	Agonist	.	http://phrma-docs.phrma.org/files/dmfile/MID_Immuno-Oncology-2017_Drug-List1.pdf
T92124	OX40L receptor (CD134)	D0U0EC	TRemelimumab + MEDI0562	Phase 1	Agonist	.	http://phrma-docs.phrma.org/files/dmfile/MID_Immuno-Oncology-2017_Drug-List1.pdf
T05409	Neutral endopeptidase (MME)	D0N1SH	VX-15	Phase 1	Inhibitor	.	http://phrma-docs.phrma.org/files/dmfile/MID_Immuno-Oncology-2017_Drug-List1.pdf
T73215	Leukocyte surface antigen Leu-16 (CD20)	D0L2JE	XmAb13676	Phase 1	.	.	http://phrma-docs.phrma.org/files/dmfile/MID_Immuno-Oncology-2017_Drug-List1.pdf
T85529	T-cell-specific surface glycoprotein CD28 (CD28)	D0T9JW	AU101	Phase 1/2	Immunomodulator	.	http://phrma-docs.phrma.org/files/dmfile/MID_Immuno-Oncology-2017_Drug-List1.pdf
T14597	Erbb2 tyrosine kinase receptor (HER2)	D03TQB	AU105	Phase 1/2	Immunomodulator	.	http://phrma-docs.phrma.org/files/dmfile/MID_Immuno-Oncology-2017_Drug-List1.pdf
T01232	T-cells (T-cells)	D06LYI	BPX-501	Phase 1/2	Immunomodulator	.	http://phrma-docs.phrma.org/files/dmfile/MID_Immuno-Oncology-2017_Drug-List1.pdf
T71164	Ganglioside GD2 (GD2)	D0R4UA	Hu3F8 mAb	Phase 1/2	.	.	http://phrma-docs.phrma.org/files/dmfile/MID_Immuno-Oncology-2017_Drug-List1.pdf
T15344	Activation-inducible TNFR family receptor (TNFRSF18)	D06CJN	INCAGN1876	Phase 1/2	Agonist	.	http://phrma-docs.phrma.org/files/dmfile/MID_Immuno-Oncology-2017_Drug-List1.pdf
T92124	OX40L receptor (CD134)	D03SXI	INCAGN1949	Phase 1/2	Agonist	.	http://phrma-docs.phrma.org/files/dmfile/MID_Immuno-Oncology-2017_Drug-List1.pdf
T82494	T-cell receptor (TCR)	D0L1CO	MAGE-A10 TCR	Phase 1/2	Immunomodulator	.	http://phrma-docs.phrma.org/files/dmfile/MID_Immuno-Oncology-2017_Drug-List1.pdf
T82494	T-cell receptor (TCR)	D0TN1N	NY-ESO-TCR	Phase 1/2	CAR-T-Cell-Therapy	.	http://phrma-docs.phrma.org/files/dmfile/MID_Immuno-Oncology-2017_Drug-List1.pdf
T59328	Epidermal growth factor receptor (EGFR)	D0B4OK	Sym015	Phase 1/2	Antagonist	.	http://phrma-docs.phrma.org/files/dmfile/MID_Immuno-Oncology-2017_Drug-List1.pdf
T70792	Placenta growth factor (PlGF)	D06TWA	TB-403	Phase 1/2	Inhibitor	.	http://phrma-docs.phrma.org/files/dmfile/MID_Immuno-Oncology-2017_Drug-List1.pdf
T93923	Co-stimulatory molecule 4-1BB (CD137)	D02ZMB	Urelumab	Phase 1/2	Agonist	.	http://phrma-docs.phrma.org/files/dmfile/MID_Immuno-Oncology-2017_Drug-List1.pdf
T60930	Insulin-like growth factor-I (IGF1)	D04DNB	Xentuzumab	Phase 1/2	.	.	http://phrma-docs.phrma.org/files/dmfile/MID_Immuno-Oncology-2017_Drug-List1.pdf
T90572	Insulin-like growth factor-II (IGF2)	D04DNB	Xentuzumab	Phase 1/2	.	.	http://phrma-docs.phrma.org/files/dmfile/MID_Immuno-Oncology-2017_Drug-List1.pdf
T38950	Myeloid cell surface antigen CD33 (CD33)	D03HSA	Actimab-A	Phase 2	Inhibitor	.	http://phrma-docs.phrma.org/files/dmfile/MID_Immuno-Oncology-2017_Drug-List1.pdf
T76285	Phosphodiesterase I beta (ENPP3)	D0XT5Q	AGS-16C3F	Phase 2	Inhibitor	.	http://phrma-docs.phrma.org/files/dmfile/MID_Immuno-Oncology-2017_Drug-List1.pdf
T94718	Lymphocyte activation gene 3 protein (LAG3)	D0T7OI	Anti-LAG3	Phase 2	Inhibitor	.	http://phrma-docs.phrma.org/files/dmfile/MID_Immuno-Oncology-2017_Drug-List1.pdf
T91331	Fibroblast growth factor receptor 3 (FGFR3)	D0G6CF	B-701	Phase 2	Antagonist	.	http://phrma-docs.phrma.org/files/dmfile/MID_Immuno-Oncology-2017_Drug-List1.pdf
T01232	T-cells (T-cells)	D0WK1M	Baltaleucel-T	Phase 2	Immunomodulator	.	http://phrma-docs.phrma.org/files/dmfile/MID_Immuno-Oncology-2017_Drug-List1.pdf
T25726	Glypican-3 (GPC3)	D0P0BY	Codrituzumab	Phase 2	Inhibitor	.	http://phrma-docs.phrma.org/files/dmfile/MID_Immuno-Oncology-2017_Drug-List1.pdf
T56365	B-lymphocyte surface antigen B4 (CD19)	D00UNK	Coltuximab ravtansine	Phase 2	Inhibitor	.	http://phrma-docs.phrma.org/files/dmfile/MID_Immuno-Oncology-2017_Drug-List1.pdf
T99948	Programmed cell death 1 ligand 1 (PD-L1)	D0Z2BO	CX-072	Phase 2	Inhibitor	.	http://phrma-docs.phrma.org/files/dmfile/MID_Immuno-Oncology-2017_Drug-List1.pdf
T90572	Insulin-like growth factor-II (IGF2)	D09TQY	Dusigitumab	Phase 2	Inhibitor	.	http://phrma-docs.phrma.org/files/dmfile/MID_Immuno-Oncology-2017_Drug-List1.pdf
T40474	Proto-oncogene c-Met (MET)	D0FE7D	Emibetuzumab	Phase 2	Inhibitor	.	http://phrma-docs.phrma.org/files/dmfile/MID_Immuno-Oncology-2017_Drug-List1.pdf
T82494	T-cell receptor (TCR)	D0S0BJ	IMCgp100	Phase 2	Modulator	.	http://phrma-docs.phrma.org/files/dmfile/MID_Immuno-Oncology-2017_Drug-List1.pdf
T86748	Endosialin (CD248)	D0FK9H	Ontuxizumab	Phase 2	Inhibitor	.	http://phrma-docs.phrma.org/files/dmfile/MID_Immuno-Oncology-2017_Drug-List1.pdf
T86350	Erbb3 tyrosine kinase receptor (Erbb-3)	D06DOJ	Seribantumab	Phase 2	Antagonist	.	http://phrma-docs.phrma.org/files/dmfile/MID_Immuno-Oncology-2017_Drug-List1.pdf
T71377	Interleukin 3 receptor alpha (IL3RA)	D07MGC	Talacotuzumab	Phase 2	.	.	http://phrma-docs.phrma.org/files/dmfile/MID_Immuno-Oncology-2017_Drug-List1.pdf
T59631	Programmed cell death protein 1 (PD-1)	D0BO0K	INCSHR1210	Phase 3	Inhibitor	.	http://phrma-docs.phrma.org/files/dmfile/MID_Immuno-Oncology-2017_Drug-List1.pdf
T38950	Myeloid cell surface antigen CD33 (CD33)	D0W2BF	Vadastuximab talirine	Phase 3	Antagonist	.	http://phrma-docs.phrma.org/files/dmfile/MID_Immuno-Oncology-2017_Drug-List1.pdf
T74166	Neuronal acetylcholine receptor alpha-3/beta-4 (CHRNA3/B4)	D0DS3J	18-MC	Phase 1	Antagonist	.	http://phrma-docs.phrma.org/files/dmfile/MID_Mental-Illness-2017-Drug-List_Final.pdf
T84160	5-HT 3 receptor (5HT3R)	D08KTO	AD04	Phase 1	Antagonist	.	http://phrma-docs.phrma.org/files/dmfile/MID_Mental-Illness-2017-Drug-List_Final.pdf
T44282	Mitochondrial aldehyde dehydrogenase (ALDH2)	D09PSY	ANS-6637	Phase 1	Inhibitor	.	http://phrma-docs.phrma.org/files/dmfile/MID_Mental-Illness-2017-Drug-List_Final.pdf
T32060	5-HT 2A receptor (HTR2A)	D0AI8V	DSP-1200	Phase 1	Antagonist	.	http://phrma-docs.phrma.org/files/dmfile/MID_Mental-Illness-2017-Drug-List_Final.pdf
T11448	Adrenergic receptor alpha-2A (ADRA2A)	D0AI8V	DSP-1200	Phase 1	Antagonist	.	http://phrma-docs.phrma.org/files/dmfile/MID_Mental-Illness-2017-Drug-List_Final.pdf
T67162	Dopamine D2 receptor (D2R)	D0AI8V	DSP-1200	Phase 1	Antagonist	.	http://phrma-docs.phrma.org/files/dmfile/MID_Mental-Illness-2017-Drug-List_Final.pdf
T76414	Glutamate receptor ionotropic NMDA 2B (NMDAR2B)	D0S3EK	EVT100	Phase 1	Antagonist	.	http://phrma-docs.phrma.org/files/dmfile/MID_Mental-Illness-2017-Drug-List_Final.pdf
T63414	P2X purinoceptor 7 (P2RX7)	D0VI4N	JNJ-54175446	Phase 1	Antagonist	.	http://phrma-docs.phrma.org/files/dmfile/MID_Mental-Illness-2017-Drug-List_Final.pdf
T69494	N-methyl-D-aspartate receptor (NMDAR)	D0M9EV	NBTX-001	Phase 1	Antagonist	.	http://phrma-docs.phrma.org/files/dmfile/MID_Mental-Illness-2017-Drug-List_Final.pdf
T82543	Neuronal acetylcholine receptor beta-2 (CHRNB2)	D07WJU	SUVN-911	Phase 1	Antagonist	.	http://phrma-docs.phrma.org/files/dmfile/MID_Mental-Illness-2017-Drug-List_Final.pdf
T84439	G-protein-coupled receptor PGR3 (GPR139)	D01GTC	TAK-041	Phase 1	Agonist	.	http://phrma-docs.phrma.org/files/dmfile/MID_Mental-Illness-2017-Drug-List_Final.pdf
T69494	N-methyl-D-aspartate receptor (NMDAR)	D03ZLR	Apimostinel	Phase 2	Partial agonist	.	http://phrma-docs.phrma.org/files/dmfile/MID_Mental-Illness-2017-Drug-List_Final.pdf
T26368	GABA(A) receptor alpha-5 (GABRA5)	D0CH7C	Basmisanil	Phase 2	Modulator	.	http://phrma-docs.phrma.org/files/dmfile/MID_Mental-Illness-2017-Drug-List_Final.pdf
T21945	Norepinephrine transporter (NET)	D0E2EY	BLI-1005	Phase 2	Inhibitor	.	http://phrma-docs.phrma.org/files/dmfile/MID_Mental-Illness-2017-Drug-List_Final.pdf
T52921	Nociceptin receptor (OPRL1)	D0IA9E	BTRX-246040	Phase 2	Antagonist	.	http://phrma-docs.phrma.org/files/dmfile/MID_Mental-Illness-2017-Drug-List_Final.pdf
T42748	Serotoninnorepinephrinedopamine reuptake (SNDR)	D0EH2P	Centanafadine	Phase 2	Inhibitor	.	http://phrma-docs.phrma.org/files/dmfile/MID_Mental-Illness-2017-Drug-List_Final.pdf
T78709	5-HT 1A receptor (HTR1A)	D0MT8G	FKB01MD	Phase 2	Modulator	.	http://phrma-docs.phrma.org/files/dmfile/MID_Mental-Illness-2017-Drug-List_Final.pdf
T11072	5-HT 1D receptor (HTR1D)	D0MT8G	FKB01MD	Phase 2	Agonist	.	http://phrma-docs.phrma.org/files/dmfile/MID_Mental-Illness-2017-Drug-List_Final.pdf
T75984	5-HT 2 receptor (5HT2R)	D0MT8G	FKB01MD	Phase 2	Inhibitor	.	http://phrma-docs.phrma.org/files/dmfile/MID_Mental-Illness-2017-Drug-List_Final.pdf
T78709	5-HT 1A receptor (HTR1A)	D0SQ6A	FKW00GA	Phase 2	Antagonist	.	http://phrma-docs.phrma.org/files/dmfile/MID_Mental-Illness-2017-Drug-List_Final.pdf
T32060	5-HT 2A receptor (HTR2A)	D0SQ6A	FKW00GA	Phase 2	Antagonist	.	http://phrma-docs.phrma.org/files/dmfile/MID_Mental-Illness-2017-Drug-List_Final.pdf
T11754	Fatty acid amide hydrolase (FAAH)	D02GPG	JNJ-42165279	Phase 2	Inhibitor	.	http://phrma-docs.phrma.org/files/dmfile/MID_Mental-Illness-2017-Drug-List_Final.pdf
T45674	Sigma intracellular receptor 2 (TMEM97)	D0L7TA	MIN-101	Phase 2	Antagonist	.	http://phrma-docs.phrma.org/files/dmfile/MID_Mental-Illness-2017-Drug-List_Final.pdf
T85605	5-HT receptor (5HTR)	D0Z4FE	MIN-117	Phase 2	Antagonist	.	http://phrma-docs.phrma.org/files/dmfile/MID_Mental-Illness-2017-Drug-List_Final.pdf
T55959	Dopamine transporter (DAT)	D0Z4FE	MIN-117	Phase 2	Inhibitor	.	http://phrma-docs.phrma.org/files/dmfile/MID_Mental-Illness-2017-Drug-List_Final.pdf
T27812	Serotonin transporter (SERT)	D0Z4FE	MIN-117	Phase 2	Inhibitor	.	http://phrma-docs.phrma.org/files/dmfile/MID_Mental-Illness-2017-Drug-List_Final.pdf
T69485	Orexin receptor type 2 (HCRTR2)	D0FK6O	MIN-202	Phase 2	Antagonist	.	http://phrma-docs.phrma.org/files/dmfile/MID_Mental-Illness-2017-Drug-List_Final.pdf
T47768	Opioid receptor mu (MOP)	D04PUO	OPNT001	Phase 2	Antagonist	.	http://phrma-docs.phrma.org/files/dmfile/MID_Mental-Illness-2017-Drug-List_Final.pdf
T78383	Chemosensory receptor (CheR)	D0F7IG	PH10 nasal spray	Phase 2	Modulator	.	http://phrma-docs.phrma.org/files/dmfile/MID_Mental-Illness-2017-Drug-List_Final.pdf
T32060	5-HT 2A receptor (HTR2A)	D05XEA	RP5063	Phase 2	Partial agonist	.	http://phrma-docs.phrma.org/files/dmfile/MID_Mental-Illness-2017-Drug-List_Final.pdf
T79062	5-HT 7 receptor (HTR7)	D05XEA	RP5063	Phase 2	Partial agonist	.	http://phrma-docs.phrma.org/files/dmfile/MID_Mental-Illness-2017-Drug-List_Final.pdf
T02551	Dopamine D3 receptor (D3R)	D05XEA	RP5063	Phase 2	Partial agonist	.	http://phrma-docs.phrma.org/files/dmfile/MID_Mental-Illness-2017-Drug-List_Final.pdf
T24983	Dopamine D4 receptor (D4R)	D05XEA	RP5063	Phase 2	Partial agonist	.	http://phrma-docs.phrma.org/files/dmfile/MID_Mental-Illness-2017-Drug-List_Final.pdf
T77913	Histamine H1 receptor (H1R)	D05XEA	RP5063	Phase 2	Partial agonist	.	http://phrma-docs.phrma.org/files/dmfile/MID_Mental-Illness-2017-Drug-List_Final.pdf
T42748	Serotoninnorepinephrinedopamine reuptake (SNDR)	D05XEA	RP5063	Phase 2	Partial agonist	.	http://phrma-docs.phrma.org/files/dmfile/MID_Mental-Illness-2017-Drug-List_Final.pdf
T21945	Norepinephrine transporter (NET)	D01BAU	SPN-812	Phase 2	Inhibitor	.	http://phrma-docs.phrma.org/files/dmfile/MID_Mental-Illness-2017-Drug-List_Final.pdf
T28722	GABA(A) receptor gamma-3 (GABRG3)	D0GX3L	Arbaclofen placarbil	Phase 3	Agonist	.	http://phrma-docs.phrma.org/files/dmfile/MID_Mental-Illness-2017-Drug-List_Final.pdf
T78111	Nicotinic acetylcholine receptor (nAChR)	D08XPW	CYTISINE	Phase 3	Antagonist	.	http://phrma-docs.phrma.org/files/dmfile/MID_Mental-Illness-2017-Drug-List_Final.pdf
T42748	Serotoninnorepinephrinedopamine reuptake (SNDR)	D0W6KM	Dasotraline	Phase 3	Inhibitor	.	http://phrma-docs.phrma.org/files/dmfile/MID_Mental-Illness-2017-Drug-List_Final.pdf
T69494	N-methyl-D-aspartate receptor (NMDAR)	D0TP5H	Esketamine	Phase 3	Antagonist	.	http://phrma-docs.phrma.org/files/dmfile/MID_Mental-Illness-2017-Drug-List_Final.pdf
T69494	N-methyl-D-aspartate receptor (NMDAR)	D01YVZ	GLYX-13	Phase 3	Agonist	.	http://phrma-docs.phrma.org/files/dmfile/MID_Mental-Illness-2017-Drug-List_Final.pdf
T85605	5-HT receptor (5HTR)	D0Q0EF	ITI-007	Phase 3	Antagonist	.	http://phrma-docs.phrma.org/files/dmfile/MID_Mental-Illness-2017-Drug-List_Final.pdf
T67162	Dopamine D2 receptor (D2R)	D04NPR	Lu AF35700	Phase 3	Modulator	.	http://phrma-docs.phrma.org/files/dmfile/MID_Mental-Illness-2017-Drug-List_Final.pdf
T84457	GABA(A) receptor (GABAR)	D0J1ZH	PH94B NS	Phase 3	Modulator	.	http://phrma-docs.phrma.org/files/dmfile/MID_Mental-Illness-2017-Drug-List_Final.pdf
T87024	Amyloid beta A4 protein (APP)	D03SHD	Myo-inositol	Phase 4	Inhibitor	.	http://phrma-docs.phrma.org/files/dmfile/MID_Mental-Illness-2017-Drug-List_Final.pdf
T75243	Serine/threonine-protein kinase mTOR (mTOR)	D0S5LO	PF-04449913	Approved	Inhibitor	.	http://phrma-docs.phrma.org/files/dmfile/MID_Neurological-Disorders-Drug-List_2018.pdf
T18477	Heat shock protein 90 alpha (HSP90A)	D0V9MT	PU-AD	Phase 0	Inhibitor	.	http://phrma-docs.phrma.org/files/dmfile/MID_Neurological-Disorders-Drug-List_2018.pdf
T18664	Monoglyceride lipase (MAGL)	D0CW8S	ABX-1431	Phase 1	Inhibitor	.	http://phrma-docs.phrma.org/files/dmfile/MID_Neurological-Disorders-Drug-List_2018.pdf
T76024	Complement C1s component (C1S)	D0OC5T	ANX005	Phase 1	Inhibitor	.	http://phrma-docs.phrma.org/files/dmfile/MID_Neurological-Disorders-Drug-List_2018.pdf
T25307	Nuclear receptor ROR-gamma (RORG)	D0A0ZW	ARN-6039	Phase 1	Agonist	.	http://phrma-docs.phrma.org/files/dmfile/MID_Neurological-Disorders-Drug-List_2018.pdf
T69494	N-methyl-D-aspartate receptor (NMDAR)	D0F9AO	BHV-5000	Phase 1	Antagonist	.	http://phrma-docs.phrma.org/files/dmfile/MID_Neurological-Disorders-Drug-List_2018.pdf
T45593	Microtubule-associated protein tau (MAPT)	D0I8FS	BIIB092	Phase 1	Inhibitor	.	http://phrma-docs.phrma.org/files/dmfile/MID_Neurological-Disorders-Drug-List_2018.pdf
T34429	Neuronal acetylcholine receptor alpha-7 (CHRNA7)	D0C3ZZ	BNC375	Phase 1	Modulator	.	http://phrma-docs.phrma.org/files/dmfile/MID_Neurological-Disorders-Drug-List_2018.pdf
T83193	Transient receptor potential cation channel V1 (TRPV1)	D0KK9D	CA-011	Phase 1	Agonist	.	http://phrma-docs.phrma.org/files/dmfile/MID_Neurological-Disorders-Drug-List_2018.pdf
T95241	Calcium-activated potassium channel KCa2 (KCNN)	D0WM8D	CAD-1833	Phase 1	Modulator	.	http://phrma-docs.phrma.org/files/dmfile/MID_Neurological-Disorders-Drug-List_2018.pdf
T62974	Somatostatin receptor type 4 (SSTR4)	D0U0CF	CNTX-0290	Phase 1	Agonist	.	http://phrma-docs.phrma.org/files/dmfile/MID_Neurological-Disorders-Drug-List_2018.pdf
T89988	C-C chemokine receptor type 2 (CCR2)	D0VR7F	CNTX-6970	Phase 1	Antagonist	.	http://phrma-docs.phrma.org/files/dmfile/MID_Neurological-Disorders-Drug-List_2018.pdf
T08123	Leucine-rich repeat kinase 2 (LRRK2)	D03YBQ	DNL151	Phase 1	Inhibitor	.	http://phrma-docs.phrma.org/files/dmfile/MID_Neurological-Disorders-Drug-List_2018.pdf
T08123	Leucine-rich repeat kinase 2 (LRRK2)	D0K6UV	DNL201	Phase 1	Inhibitor	.	http://phrma-docs.phrma.org/files/dmfile/MID_Neurological-Disorders-Drug-List_2018.pdf
T85605	5-HT receptor (5HTR)	D0Y8RS	DSP-6745	Phase 1	Antagonist	.	http://phrma-docs.phrma.org/files/dmfile/MID_Neurological-Disorders-Drug-List_2018.pdf
T11211	Androgen receptor (AR)	D0C4FS	DT-200	Phase 1	Modulator	.	http://phrma-docs.phrma.org/files/dmfile/MID_Neurological-Disorders-Drug-List_2018.pdf
T80518	Synaptic transmission (ST)	D00YAH	E2730	Phase 1	Modulator	.	http://phrma-docs.phrma.org/files/dmfile/MID_Neurological-Disorders-Drug-List_2018.pdf
T99313	Repulsive guidance molecule A (RGMA)	D0DV8Z	Elezanumab	Phase 1	Inhibitor	.	http://phrma-docs.phrma.org/files/dmfile/MID_Neurological-Disorders-Drug-List_2018.pdf
T85605	5-HT receptor (5HTR)	D07YKQ	EPX-100	Phase 1	Modulator	.	http://phrma-docs.phrma.org/files/dmfile/MID_Neurological-Disorders-Drug-List_2018.pdf
T16738	Protein delta homolog 1 (DLK1)	D0Y1FU	GDC0134	Phase 1	Inhibitor	.	http://phrma-docs.phrma.org/files/dmfile/MID_Neurological-Disorders-Drug-List_2018.pdf
T12119	Voltage-gated sodium channel alpha Nav1.7 (SCN9A)	D01FZZ	GDC0310	Phase 1	Inhibitor	.	http://phrma-docs.phrma.org/files/dmfile/MID_Neurological-Disorders-Drug-List_2018.pdf
T30082	Acetylcholinesterase (AChE)	D01KDM	GTP-004	Phase 1	Inhibitor	.	http://phrma-docs.phrma.org/files/dmfile/MID_Neurological-Disorders-Drug-List_2018.pdf
T84040	Transformation-sensitive protein p120 (TRPA1)	D0I3QJ	HX-100	Phase 1	Inhibitor	.	http://phrma-docs.phrma.org/files/dmfile/MID_Neurological-Disorders-Drug-List_2018.pdf
T10339	Lipoxygenase (ALOX)	D0XI1P	Ketoprofen topical	Phase 1	Inhibitor	.	http://phrma-docs.phrma.org/files/dmfile/MID_Neurological-Disorders-Drug-List_2018.pdf
T03403	Prostaglandin G/H synthase (COX)	D0XI1P	Ketoprofen topical	Phase 1	Inhibitor	.	http://phrma-docs.phrma.org/files/dmfile/MID_Neurological-Disorders-Drug-List_2018.pdf
T32764	Adaptor-associated kinase 1 (AAK1)	D05IQI	LX9211	Phase 1	Inhibitor	.	http://phrma-docs.phrma.org/files/dmfile/MID_Neurological-Disorders-Drug-List_2018.pdf
T79961	Muscarinic acetylcholine receptor M5 (CHRM5)	D0G3UK	M4 agonist	Phase 1	Agonist	.	http://phrma-docs.phrma.org/files/dmfile/MID_Neurological-Disorders-Drug-List_2018.pdf
T03644	Synuclein alpha (SNCA)	D01UYA	MEDI1341	Phase 1	Inhibitor	.	http://phrma-docs.phrma.org/files/dmfile/MID_Neurological-Disorders-Drug-List_2018.pdf
T19567	Beta-N-acetylhexosaminidase (OGA)	D03HDL	MK 8719	Phase 1	Inhibitor	.	http://phrma-docs.phrma.org/files/dmfile/MID_Neurological-Disorders-Drug-List_2018.pdf
T03644	Synuclein alpha (SNCA)	D0NH1P	NPT-200-11	Phase 1	Inhibitor	.	http://phrma-docs.phrma.org/files/dmfile/MID_Neurological-Disorders-Drug-List_2018.pdf
T89697	Indoleamine 2,3-dioxygenase 1 (IDO1)	D0J1HB	PF-06840003	Phase 1	Inhibitor	.	http://phrma-docs.phrma.org/files/dmfile/MID_Neurological-Disorders-Drug-List_2018.pdf
T58741	Voltage-gated sodium channel alpha Nav1.6 (SCN8A)	D0R0JN	PRAX-330	Phase 1	Inhibitor	.	http://phrma-docs.phrma.org/files/dmfile/MID_Neurological-Disorders-Drug-List_2018.pdf
T25005	Tyrosine-protein kinase BTK (ATK)	D09NVR	PRN2246	Phase 1	Inhibitor	.	http://phrma-docs.phrma.org/files/dmfile/MID_Neurological-Disorders-Drug-List_2018.pdf
T66161	Filamin A (FLNA)	D0X2HJ	PTI-125	Phase 1	Inhibitor	.	http://phrma-docs.phrma.org/files/dmfile/MID_Neurological-Disorders-Drug-List_2018.pdf
T69494	N-methyl-D-aspartate receptor (NMDAR)	D0X2UN	Radiprodil	Phase 1	Antagonist	.	http://phrma-docs.phrma.org/files/dmfile/MID_Neurological-Disorders-Drug-List_2018.pdf
T78111	Nicotinic acetylcholine receptor (nAChR)	D0K3JQ	RPI-MN	Phase 1	Antagonist	.	http://phrma-docs.phrma.org/files/dmfile/MID_Neurological-Disorders-Drug-List_2018.pdf
T18477	Heat shock protein 90 alpha (HSP90A)	D0ME2T	RTA-901	Phase 1	Modulator	.	http://phrma-docs.phrma.org/files/dmfile/MID_Neurological-Disorders-Drug-List_2018.pdf
T79031	Beta-secretase 1 (BACE1)	D0S0ZJ	Selective BACE 1 inhibitor	Phase 1	Inhibitor	.	http://phrma-docs.phrma.org/files/dmfile/MID_Neurological-Disorders-Drug-List_2018.pdf
T48873	Synaptic vesicle amine transporter (SLC18A2)	D0XT8W	SOM3355	Phase 1	Inhibitor	.	http://phrma-docs.phrma.org/files/dmfile/MID_Neurological-Disorders-Drug-List_2018.pdf
T58992	Opioid receptor delta (OPRD1)	D0Q1HD	TRV250	Phase 1	Modulator	.	http://phrma-docs.phrma.org/files/dmfile/MID_Neurological-Disorders-Drug-List_2018.pdf
T47768	Opioid receptor mu (MOP)	D0OK6F	TRV734	Phase 1	Agonist	.	http://phrma-docs.phrma.org/files/dmfile/MID_Neurological-Disorders-Drug-List_2018.pdf
T43739	Voltage-gated sodium channel alpha Nav1.8 (SCN10A)	D0V5HA	VX-128	Phase 1	Inhibitor	.	http://phrma-docs.phrma.org/files/dmfile/MID_Neurological-Disorders-Drug-List_2018.pdf
T28893	Muscarinic acetylcholine receptor M1 (CHRM1)	D04GGJ	WST-057	Phase 1	Antagonist	.	http://phrma-docs.phrma.org/files/dmfile/MID_Neurological-Disorders-Drug-List_2018.pdf
T12909	Dystrophin (DMD)	D06SZU	WVE-210201	Phase 1	Modulator	.	http://phrma-docs.phrma.org/files/dmfile/MID_Neurological-Disorders-Drug-List_2018.pdf
T22977	Superoxide dismutase Cu-Zn (SOD Cu-Zn)	D0I1CQ	BIIB067	Phase 1/2	Inhibitor	.	http://phrma-docs.phrma.org/files/dmfile/MID_Neurological-Disorders-Drug-List_2018.pdf
T67162	Dopamine D2 receptor (D2R)	D04EJU	Ropinirole subdermal implant	Phase 1/2	Antagonist	.	http://phrma-docs.phrma.org/files/dmfile/MID_Neurological-Disorders-Drug-List_2018.pdf
T78874	Protein kinase (PK)	D0P0KN	TG02	Phase 1/2	Inhibitor	.	http://phrma-docs.phrma.org/files/dmfile/MID_Neurological-Disorders-Drug-List_2018.pdf
T92185	PACAP type I receptor (PAC1R)	D0CO2W	AMG 301	Phase 2	Inhibitor	.	http://phrma-docs.phrma.org/files/dmfile/MID_Neurological-Disorders-Drug-List_2018.pdf
T70977	Glycogen synthase kinase-3 beta (GSK-3B)	D0BS5E	AMO-02	Phase 2	Inhibitor	.	http://phrma-docs.phrma.org/files/dmfile/MID_Neurological-Disorders-Drug-List_2018.pdf
T37693	Cannabinoid receptor 2 (CB2)	D0I4PW	APD371	Phase 2	Agonist	.	http://phrma-docs.phrma.org/files/dmfile/MID_Neurological-Disorders-Drug-List_2018.pdf
T42446	Gamma-aminobutyric acid B receptor (GABBR)	D0JM7Z	ASP8062	Phase 2	Modulator	.	http://phrma-docs.phrma.org/files/dmfile/MID_Neurological-Disorders-Drug-List_2018.pdf
T32348	Early growth response protein 1 (EGR-1)	D01OIR	AYX-1	Phase 2	Inhibitor	.	http://phrma-docs.phrma.org/files/dmfile/MID_Neurological-Disorders-Drug-List_2018.pdf
T03644	Synuclein alpha (SNCA)	D0TU9W	BIIB054	Phase 2	Inhibitor	.	http://phrma-docs.phrma.org/files/dmfile/MID_Neurological-Disorders-Drug-List_2018.pdf
T52389	Quinone reductase 1 (NQO1)	D0RI4I	BioE-743	Phase 2	Modulator	.	http://phrma-docs.phrma.org/files/dmfile/MID_Neurological-Disorders-Drug-List_2018.pdf
T84457	GABA(A) receptor (GABAR)	D0EV9B	BTD-001	Phase 2	Antagonist	.	http://phrma-docs.phrma.org/files/dmfile/MID_Neurological-Disorders-Drug-List_2018.pdf
T65197	Erythropoietin Receptor (EPOR)	D0F5AR	Cibinetide	Phase 2	Agonist	.	http://phrma-docs.phrma.org/files/dmfile/MID_Neurological-Disorders-Drug-List_2018.pdf
T83193	Transient receptor potential cation channel V1 (TRPV1)	D0XW8Y	CNTX-4975	Phase 2	Agonist	.	http://phrma-docs.phrma.org/files/dmfile/MID_Neurological-Disorders-Drug-List_2018.pdf
T54128	Glutamate receptor AMPA (GRIA)	D0FR7E	CX1789	Phase 2	Agonist	.	http://phrma-docs.phrma.org/files/dmfile/MID_Neurological-Disorders-Drug-List_2018.pdf
T97701	Voltage-gated T-type calcium channel (T-CaC)	D0A0YQ	CX-8998	Phase 2	Modulator	.	http://phrma-docs.phrma.org/files/dmfile/MID_Neurological-Disorders-Drug-List_2018.pdf
T08499	Caterpiller protein 1.1 (NLRP3)	D0TH5H	Dapansutrile	Phase 2	Inhibitor	.	http://phrma-docs.phrma.org/files/dmfile/MID_Neurological-Disorders-Drug-List_2018.pdf
T87749	Growth/differentiation factor 8 (GDF-8)	D0OK1N	Domagrozumab	Phase 2	Inhibitor	.	http://phrma-docs.phrma.org/files/dmfile/MID_Neurological-Disorders-Drug-List_2018.pdf
T83145	Nuclear factor NF-kappa-B (NFKB)	D0QR3X	Edasalonexent	Phase 2	Inhibitor	.	http://phrma-docs.phrma.org/files/dmfile/MID_Neurological-Disorders-Drug-List_2018.pdf
T93026	Quinone reductase (NQO)	D09XJF	EPI 589	Phase 2	Modulator	.	http://phrma-docs.phrma.org/files/dmfile/MID_Neurological-Disorders-Drug-List_2018.pdf
T88537	Mitochondrial protein unspecific (MP)	D05TPI	EPICATECHIN	Phase 2	Modulator	.	http://phrma-docs.phrma.org/files/dmfile/MID_Neurological-Disorders-Drug-List_2018.pdf
T06438	Oxidoreductase unspecific (OR)	D05TPI	EPICATECHIN	Phase 2	Modulator	.	http://phrma-docs.phrma.org/files/dmfile/MID_Neurological-Disorders-Drug-List_2018.pdf
T85605	5-HT receptor (5HTR)	D0H4GU	EPX-200	Phase 2	Modulator	.	http://phrma-docs.phrma.org/files/dmfile/MID_Neurological-Disorders-Drug-List_2018.pdf
T85605	5-HT receptor (5HTR)	D0X4PP	EPX-300	Phase 2	Modulator	.	http://phrma-docs.phrma.org/files/dmfile/MID_Neurological-Disorders-Drug-List_2018.pdf
T31424	Adrenergic receptor Alpha-2 (ADRA2)	D0U1NA	Fadolmidine	Phase 2	Agonist	.	http://phrma-docs.phrma.org/files/dmfile/MID_Neurological-Disorders-Drug-List_2018.pdf
T49578	Transient receptor potential channel (TRP channel)	D0TI3R	FLX-787	Phase 2	Agonist	.	http://phrma-docs.phrma.org/files/dmfile/MID_Neurological-Disorders-Drug-List_2018.pdf
T56365	B-lymphocyte surface antigen B4 (CD19)	D0XH3V	Inebilizumab	Phase 2	Inhibitor	.	http://phrma-docs.phrma.org/files/dmfile/MID_Neurological-Disorders-Drug-List_2018.pdf
T16117	Nitric-oxide synthase brain (NOS1)	D0O2XJ	NXN-188	Phase 2	Inhibitor	.	http://phrma-docs.phrma.org/files/dmfile/MID_Neurological-Disorders-Drug-List_2018.pdf
T69494	N-methyl-D-aspartate receptor (NMDAR)	D0U2TZ	NYX-2925	Phase 2	Modulator	.	http://phrma-docs.phrma.org/files/dmfile/MID_Neurological-Disorders-Drug-List_2018.pdf
T03513	Dopamine receptor (DR)	D07XQS	ONC201	Phase 2	Antagonist	.	http://phrma-docs.phrma.org/files/dmfile/MID_Neurological-Disorders-Drug-List_2018.pdf
T41003	HIF2-alpha messenger RNA (EPAS1 mRNA)	D0C9PZ	PT2385	Phase 2	Inhibitor	.	http://phrma-docs.phrma.org/files/dmfile/MID_Neurological-Disorders-Drug-List_2018.pdf
T49049	Immunoglobulin Fc receptor (FCR)	D01TWG	Rozanolixizumab	Phase 2	Antagonist	.	http://phrma-docs.phrma.org/files/dmfile/MID_Neurological-Disorders-Drug-List_2018.pdf
T51407	Exportin-1 (XPO1)	D0VI7R	Selinexor oral	Phase 2	Inhibitor	.	http://phrma-docs.phrma.org/files/dmfile/MID_Neurological-Disorders-Drug-List_2018.pdf
T78709	5-HT 1A receptor (HTR1A)	D04ZKY	SEP-363856	Phase 2	Agonist	.	http://phrma-docs.phrma.org/files/dmfile/MID_Neurological-Disorders-Drug-List_2018.pdf
T99524	Trace amine-associated receptor-1 (TAAR1)	D04ZKY	SEP-363856	Phase 2	Agonist	.	http://phrma-docs.phrma.org/files/dmfile/MID_Neurological-Disorders-Drug-List_2018.pdf
T14908	Ceramide glucosyltransferase (UGCG)	D07WEN	Venglustat	Phase 2	Inhibitor	.	http://phrma-docs.phrma.org/files/dmfile/MID_Neurological-Disorders-Drug-List_2018.pdf
T43739	Voltage-gated sodium channel alpha Nav1.8 (SCN10A)	D01KWJ	VX-150	Phase 2	Inhibitor	.	http://phrma-docs.phrma.org/files/dmfile/MID_Neurological-Disorders-Drug-List_2018.pdf
T21701	Transforming protein Rho (RHO)	D0O9EQ	VX-210	Phase 2	Inhibitor	.	http://phrma-docs.phrma.org/files/dmfile/MID_Neurological-Disorders-Drug-List_2018.pdf
T07247	Calgranulin D (S100A12)	D02ZUG	Atogepant	Phase 2/3	Antagonist	.	http://phrma-docs.phrma.org/files/dmfile/MID_Neurological-Disorders-Drug-List_2018.pdf
T13852	Sphingosine-1-phosphate receptor 1 (S1PR1)	D02XMN	Application submitted	Phase 3	Agonist	.	http://phrma-docs.phrma.org/files/dmfile/MID_Neurological-Disorders-Drug-List_2018.pdf
T08769	STAT3-Beta-catenin pathway (SBC pathway)	D0V9WA	BBI-608	Phase 3	Inhibitor	.	http://phrma-docs.phrma.org/files/dmfile/MID_Neurological-Disorders-Drug-List_2018.pdf
T07247	Calgranulin D (S100A12)	D0V9VG	BMS-927711	Phase 3	Antagonist	.	http://phrma-docs.phrma.org/files/dmfile/MID_Neurological-Disorders-Drug-List_2018.pdf
T47366	Activin receptor type IIA (ACVR2A)	D0S5FF	BYM338	Phase 3	Inhibitor	.	http://phrma-docs.phrma.org/files/dmfile/MID_Neurological-Disorders-Drug-List_2018.pdf
T07247	Calgranulin D (S100A12)	D0H6QD	Eptinezumab	Phase 3	Inhibitor	.	http://phrma-docs.phrma.org/files/dmfile/MID_Neurological-Disorders-Drug-List_2018.pdf
T85670	Nerve growth factor (NGF)	D0AD4Z	Fasinumab	Phase 3	Inhibitor	.	http://phrma-docs.phrma.org/files/dmfile/MID_Neurological-Disorders-Drug-List_2018.pdf
T65755	Histone deacetylase (HDAC)	D0GH3Q	ITF2357	Phase 3	Inhibitor	.	http://phrma-docs.phrma.org/files/dmfile/MID_Neurological-Disorders-Drug-List_2018.pdf
T71907	Survival motor neuron protein (SMN1)	D0CE6C	LMI070	Phase 3	Modulator	.	http://phrma-docs.phrma.org/files/dmfile/MID_Neurological-Disorders-Drug-List_2018.pdf
T83145	Nuclear factor NF-kappa-B (NFKB)	D0R7UL	MD1003	Phase 3	Inhibitor	.	http://phrma-docs.phrma.org/files/dmfile/MID_Neurological-Disorders-Drug-List_2018.pdf
T07247	Calgranulin D (S100A12)	D07GXR	MK-1602	Phase 3	Antagonist	.	http://phrma-docs.phrma.org/files/dmfile/MID_Neurological-Disorders-Drug-List_2018.pdf
T79473	Luteinizing hormone receptor (LHCGR)	D0F2WP	TAK-385	Phase 3	Antagonist	.	http://phrma-docs.phrma.org/files/dmfile/MID_Neurological-Disorders-Drug-List_2018.pdf
T85670	Nerve growth factor (NGF)	D00BVS	Tanezumab	Phase 3	Inhibitor	.	http://phrma-docs.phrma.org/files/dmfile/MID_Neurological-Disorders-Drug-List_2018.pdf
T44351	Cannabinoid receptor (CB)	D00OZC	THX-TS01	Phase 3	Modulator	.	http://phrma-docs.phrma.org/files/dmfile/MID_Neurological-Disorders-Drug-List_2018.pdf
T80942	Matrix metalloproteinase (MMP)	D0EF9B	DFD-11	Application submitted	Inhibitor	.	http://phrma-docs.phrma.org/files/dmfile/MID_Skin_Diseases_2018_9_FINAL.pdf
T06841	Interleukin-23 (IL23)	D0GP8Q	Risankizumab	Application submitted	Inhibitor	.	http://phrma-docs.phrma.org/files/dmfile/MID_Skin_Diseases_2018_9_FINAL.pdf
T71390	Steroid 5-alpha-reductase 2 (SRD5A2)	D08IWD	Finasteride	Approved	Inhibitor	.	http://phrma-docs.phrma.org/files/dmfile/MID_Skin_Diseases_2018_9_FINAL.pdf
T96845	Interleukin-37 (IL37)	D0FT3R	Tildrakizumab	Approved	Inhibitor	.	http://phrma-docs.phrma.org/files/dmfile/MID_Skin_Diseases_2018_9_FINAL.pdf
T46482	Toll-like receptor 7 (TLR7)	D0TP9X	852	Phase 1	Agonist	.	http://phrma-docs.phrma.org/files/dmfile/MID_Skin_Diseases_2018_9_FINAL.pdf
T03691	Leukotriene A-4 hydrolase (LTA4H)	D07VNH	Acebilustat	Phase 1	Inhibitor	.	http://phrma-docs.phrma.org/files/dmfile/MID_Skin_Diseases_2018_9_FINAL.pdf
T25307	Nuclear receptor ROR-gamma (RORG)	D00BLS	AZD0284	Phase 1	Agonist	.	http://phrma-docs.phrma.org/files/dmfile/MID_Skin_Diseases_2018_9_FINAL.pdf
T55398	Renal carcinoma antigen NY-REN-64 (IRAK-4)	D0QQ7I	BAY1834845	Phase 1	Inhibitor	.	http://phrma-docs.phrma.org/files/dmfile/MID_Skin_Diseases_2018_9_FINAL.pdf
T25307	Nuclear receptor ROR-gamma (RORG)	D0FY4J	BBI-6000	Phase 1	Inhibitor	.	http://phrma-docs.phrma.org/files/dmfile/MID_Skin_Diseases_2018_9_FINAL.pdf
T78932	TYK2 tyrosine kinase (TYK2)	D0S1XX	BMS-986165	Phase 1	Inhibitor	.	http://phrma-docs.phrma.org/files/dmfile/MID_Skin_Diseases_2018_9_FINAL.pdf
T59631	Programmed cell death protein 1 (PD-1)	D0L5ZH	CC-90006	Phase 1	Antagonist	.	http://phrma-docs.phrma.org/files/dmfile/MID_Skin_Diseases_2018_9_FINAL.pdf
T19556	Oncostatin-M (OSM)	D0D3TQ	GSK2330811	Phase 1	Inhibitor	.	http://phrma-docs.phrma.org/files/dmfile/MID_Skin_Diseases_2018_9_FINAL.pdf
T62431	Tyrosine-protein kinase SYK (SYK)	D0H2HZ	GSK2646264	Phase 1	Inhibitor	.	http://phrma-docs.phrma.org/files/dmfile/MID_Skin_Diseases_2018_9_FINAL.pdf
T94718	Lymphocyte activation gene 3 protein (LAG3)	D0ZX2L	GSK2831781	Phase 1	Inhibitor	.	http://phrma-docs.phrma.org/files/dmfile/MID_Skin_Diseases_2018_9_FINAL.pdf
T25307	Nuclear receptor ROR-gamma (RORG)	D0K9YJ	JNJ-3534	Phase 1	Modulator	.	http://phrma-docs.phrma.org/files/dmfile/MID_Skin_Diseases_2018_9_FINAL.pdf
T25307	Nuclear receptor ROR-gamma (RORG)	D0W2RI	JTE-451	Phase 1	Antagonist	.	http://phrma-docs.phrma.org/files/dmfile/MID_Skin_Diseases_2018_9_FINAL.pdf
T11701	Interleukin-31 (IL31)	D09KEW	KPL-716	Phase 1	Inhibitor	.	http://phrma-docs.phrma.org/files/dmfile/MID_Skin_Diseases_2018_9_FINAL.pdf
T59631	Programmed cell death protein 1 (PD-1)	D05BAJ	PDR001	Phase 1	Antagonist	.	http://phrma-docs.phrma.org/files/dmfile/MID_Skin_Diseases_2018_9_FINAL.pdf
T70227	Transcription factor unspecific (TF)	D0CN8U	PF-06763809	Phase 1	Inhibitor	.	http://phrma-docs.phrma.org/files/dmfile/MID_Skin_Diseases_2018_9_FINAL.pdf
T93703	Cytokine unspecific (CYK)	D0W6YR	PF-06817024	Phase 1	Modulator	.	http://phrma-docs.phrma.org/files/dmfile/MID_Skin_Diseases_2018_9_FINAL.pdf
T02808	Interferon-beta (IFNB1)	D08RDD	PF-06823859	Phase 1	Blocker	.	http://phrma-docs.phrma.org/files/dmfile/MID_Skin_Diseases_2018_9_FINAL.pdf
T78932	TYK2 tyrosine kinase (TYK2)	D0M3XE	PF-06826647	Phase 1	Inhibitor	.	http://phrma-docs.phrma.org/files/dmfile/MID_Skin_Diseases_2018_9_FINAL.pdf
T23172	Janus kinase 3 (JAK-3)	D0Q0IM	SNA-125	Phase 1	Inhibitor	.	http://phrma-docs.phrma.org/files/dmfile/MID_Skin_Diseases_2018_9_FINAL.pdf
T97766	Leukocyte surface antigen CD47 (CD47)	D01CUO	TTI-621	Phase 1	Inhibitor	.	http://phrma-docs.phrma.org/files/dmfile/MID_Skin_Diseases_2018_9_FINAL.pdf
T25307	Nuclear receptor ROR-gamma (RORG)	D0X1ST	ESR0114	Phase 1/2	Inhibitor	.	http://phrma-docs.phrma.org/files/dmfile/MID_Skin_Diseases_2018_9_FINAL.pdf
T62460	Janus kinase 1 (JAK-1)	D0N2NY	Ruxolitinib cream	Phase 1/2	Inhibitor	.	http://phrma-docs.phrma.org/files/dmfile/MID_Skin_Diseases_2018_9_FINAL.pdf
T08391	Janus kinase 2 (JAK-2)	D0N2NY	Ruxolitinib cream	Phase 1/2	Inhibitor	.	http://phrma-docs.phrma.org/files/dmfile/MID_Skin_Diseases_2018_9_FINAL.pdf
T22095	Interleukin-17 (IL17)	D04EJG	SHR-1314	Phase 1/2	Inhibitor	.	http://phrma-docs.phrma.org/files/dmfile/MID_Skin_Diseases_2018_9_FINAL.pdf
T14834	Cytosolic phospholipase A2 (GIVA cPLA2)	D02XBN	ZPL521	Phase 1/2	Inhibitor	.	http://phrma-docs.phrma.org/files/dmfile/MID_Skin_Diseases_2018_9_FINAL.pdf
T23036	Staphylococcus Enoyl ACP reductase (Stap-coc fabI)	D0D8UM	Afabicin	Phase 2	Inhibitor	.	http://phrma-docs.phrma.org/files/dmfile/MID_Skin_Diseases_2018_9_FINAL.pdf
T71167	Oxysterols receptor LXR (NR1H)	D0CT5O	ALX-101	Phase 2	Agonist	.	http://phrma-docs.phrma.org/files/dmfile/MID_Skin_Diseases_2018_9_FINAL.pdf
T43415	Tyrosine-protein kinase (PTK)	D0CG0K	ATI-502 topical	Phase 2	Inhibitor	.	http://phrma-docs.phrma.org/files/dmfile/MID_Skin_Diseases_2018_9_FINAL.pdf
T10988	IL-1 receptor-like 2 (IL1RL2)	D0W9YW	BI655130	Phase 2	Antagonist	.	http://phrma-docs.phrma.org/files/dmfile/MID_Skin_Diseases_2018_9_FINAL.pdf
T06542	Cytokine ML-1 (IL17F)	D0WJ5M	Bimekizumab	Phase 2	.	.	http://phrma-docs.phrma.org/files/dmfile/MID_Skin_Diseases_2018_9_FINAL.pdf
T22095	Interleukin-17 (IL17)	D0WJ5M	Bimekizumab	Phase 2	.	.	http://phrma-docs.phrma.org/files/dmfile/MID_Skin_Diseases_2018_9_FINAL.pdf
T20710	Interleukin 2 receptor (IL2R)	D09WDO	BNZ-1	Phase 2	Antagonist	.	http://phrma-docs.phrma.org/files/dmfile/MID_Skin_Diseases_2018_9_FINAL.pdf
T97725	Virus Replication (Viru Repli)	D06ZPX	BTL-TML-001	Phase 2	Inhibitor	.	http://phrma-docs.phrma.org/files/dmfile/MID_Skin_Diseases_2018_9_FINAL.pdf
T62460	Janus kinase 1 (JAK-1)	D0BI3N	Cerdulatinib	Phase 2	Inhibitor	.	http://phrma-docs.phrma.org/files/dmfile/MID_Skin_Diseases_2018_9_FINAL.pdf
T23172	Janus kinase 3 (JAK-3)	D0BI3N	Cerdulatinib	Phase 2	Inhibitor	.	http://phrma-docs.phrma.org/files/dmfile/MID_Skin_Diseases_2018_9_FINAL.pdf
T68066	Steroid hormone receptor ERR (ESRR)	D0K1TL	Clobetasol propionate oral	Phase 2	Agonist	.	http://phrma-docs.phrma.org/files/dmfile/MID_Skin_Diseases_2018_9_FINAL.pdf
T97725	Virus Replication (Viru Repli)	D09BXF	CLS003	Phase 2	Inhibitor	.	http://phrma-docs.phrma.org/files/dmfile/MID_Skin_Diseases_2018_9_FINAL.pdf
T77158	Protein synthesis (hPRO synth)	D0I2GS	Contezolid	Phase 2	Inhibitor	.	http://phrma-docs.phrma.org/files/dmfile/MID_Skin_Diseases_2018_9_FINAL.pdf
T77158	Protein synthesis (hPRO synth)	D0BE0Z	Contezolid acefosamil	Phase 2	Inhibitor	.	http://phrma-docs.phrma.org/files/dmfile/MID_Skin_Diseases_2018_9_FINAL.pdf
T92124	OX40L receptor (CD134)	D03DUI	GBR 830	Phase 2	Antagonist	.	http://phrma-docs.phrma.org/files/dmfile/MID_Skin_Diseases_2018_9_FINAL.pdf
T96144	DNA topoisomerase II (TOP2)	D04COD	Gepotidacin	Phase 2	Inhibitor	.	http://phrma-docs.phrma.org/files/dmfile/MID_Skin_Diseases_2018_9_FINAL.pdf
T60708	Complement C5 (CO5)	D05YWJ	IFX-1	Phase 2	Inhibitor	.	http://phrma-docs.phrma.org/files/dmfile/MID_Skin_Diseases_2018_9_FINAL.pdf
T18972	T-cell surface glycoprotein CD3 gamma (CD3G)	D0S0BJ	IMCgp100	Phase 2	Inhibitor	.	http://phrma-docs.phrma.org/files/dmfile/MID_Skin_Diseases_2018_9_FINAL.pdf
T62460	Janus kinase 1 (JAK-1)	D0HJ1R	INCB54707	Phase 2	Inhibitor	.	http://phrma-docs.phrma.org/files/dmfile/MID_Skin_Diseases_2018_9_FINAL.pdf
T52534	Bacterial Protein synthesis (Bact PROS)	D0EB5N	Lefamulin	Phase 2	Inhibitor	.	http://phrma-docs.phrma.org/files/dmfile/MID_Skin_Diseases_2018_9_FINAL.pdf
T43415	Tyrosine-protein kinase (PTK)	D05UGH	LEO 124249	Phase 2	Inhibitor	.	http://phrma-docs.phrma.org/files/dmfile/MID_Skin_Diseases_2018_9_FINAL.pdf
T47941	Phosphodiesterase 4 (PDE4)	D0U9WS	LEO-32731	Phase 2	Inhibitor	.	http://phrma-docs.phrma.org/files/dmfile/MID_Skin_Diseases_2018_9_FINAL.pdf
T57361	Kallikrein-related peptidase (KLK)	D0ND3F	LM-030	Phase 2	Inhibitor	.	http://phrma-docs.phrma.org/files/dmfile/MID_Skin_Diseases_2018_9_FINAL.pdf
T25005	Tyrosine-protein kinase BTK (ATK)	D0C0OB	LOU064	Phase 2	Inhibitor	.	http://phrma-docs.phrma.org/files/dmfile/MID_Skin_Diseases_2018_9_FINAL.pdf
T01575	Sphingosine-1-phosphate lyase 1 (SGPL1)	D0FS6S	LX3305	Phase 2	Inhibitor	.	http://phrma-docs.phrma.org/files/dmfile/MID_Skin_Diseases_2018_9_FINAL.pdf
T16340	Interleukin-1 alpha (IL1A)	D09AYM	MABp1	Phase 2	Inhibitor	.	http://phrma-docs.phrma.org/files/dmfile/MID_Skin_Diseases_2018_9_FINAL.pdf
T47941	Phosphodiesterase 4 (PDE4)	D0QK4D	MM36 topical ointment	Phase 2	Inhibitor	.	http://phrma-docs.phrma.org/files/dmfile/MID_Skin_Diseases_2018_9_FINAL.pdf
T84614	Interleukin 31 receptor (IL31R)	D0B2IR	Nemolizumab	Phase 2	.	.	http://phrma-docs.phrma.org/files/dmfile/MID_Skin_Diseases_2018_9_FINAL.pdf
T88505	Nuclear factor erythroid 2-related factor 2 (Nrf2)	D0JB3H	Omaveloxolone	Phase 2	Activator	.	http://phrma-docs.phrma.org/files/dmfile/MID_Skin_Diseases_2018_9_FINAL.pdf
T69189	Hedgehog signaling pathway (HS pathway)	D0GD4Q	Patidegib	Phase 2	Inhibitor	.	http://phrma-docs.phrma.org/files/dmfile/MID_Skin_Diseases_2018_9_FINAL.pdf
T23172	Janus kinase 3 (JAK-3)	D02TUL	PF-06651600	Phase 2	Inhibitor	.	http://phrma-docs.phrma.org/files/dmfile/MID_Skin_Diseases_2018_9_FINAL.pdf
T62460	Janus kinase 1 (JAK-1)	D0V4DX	PF-06700841	Phase 2	Inhibitor	.	http://phrma-docs.phrma.org/files/dmfile/MID_Skin_Diseases_2018_9_FINAL.pdf
T78932	TYK2 tyrosine kinase (TYK2)	D0V4DX	PF-06700841	Phase 2	Inhibitor	.	http://phrma-docs.phrma.org/files/dmfile/MID_Skin_Diseases_2018_9_FINAL.pdf
T83145	Nuclear factor NF-kappa-B (NFKB)	D05MJS	PRO22 topical gel	Phase 2	Inhibitor	.	http://phrma-docs.phrma.org/files/dmfile/MID_Skin_Diseases_2018_9_FINAL.pdf
T23666	Aryl hydrocarbon receptor (AHR)	D0AF5P	RVT-505	Phase 2	Modulator	.	http://phrma-docs.phrma.org/files/dmfile/MID_Skin_Diseases_2018_9_FINAL.pdf
T54379	Wnt signaling pathway (Wnt pathway)	D0I9AC	SM04554	Phase 2	Modulator	.	http://phrma-docs.phrma.org/files/dmfile/MID_Skin_Diseases_2018_9_FINAL.pdf
T07173	Tropomyosin-related kinase A (TrkA)	D04QYS	SNA-120	Phase 2	Inhibitor	.	http://phrma-docs.phrma.org/files/dmfile/MID_Skin_Diseases_2018_9_FINAL.pdf
T18632	Cholinergic receptor unspecific (CHR)	D0VK9O	Sofpironium bromide	Phase 2	Antagonist	.	http://phrma-docs.phrma.org/files/dmfile/MID_Skin_Diseases_2018_9_FINAL.pdf
T74166	Neuronal acetylcholine receptor alpha-3/beta-4 (CHRNA3/B4)	D0D7YW	TC-5214	Phase 2	Antagonist	.	http://phrma-docs.phrma.org/files/dmfile/MID_Skin_Diseases_2018_9_FINAL.pdf
T82543	Neuronal acetylcholine receptor beta-2 (CHRNB2)	D0D7YW	TC-5214	Phase 2	Antagonist	.	http://phrma-docs.phrma.org/files/dmfile/MID_Skin_Diseases_2018_9_FINAL.pdf
T96685	Hexokinase-2 (HK2)	D06QBX	VDA-1102 topical ointment	Phase 2	Modulator	.	http://phrma-docs.phrma.org/files/dmfile/MID_Skin_Diseases_2018_9_FINAL.pdf
T99397	Voltage-dependent anion-selective channel 1 (VDAC1)	D06QBX	VDA-1102 topical ointment	Phase 2	Modulator	.	http://phrma-docs.phrma.org/files/dmfile/MID_Skin_Diseases_2018_9_FINAL.pdf
T55260	Protein phosphatase 1A (PPM1A)	D01HZQ	VP-102	Phase 2	Inhibitor	.	http://phrma-docs.phrma.org/files/dmfile/MID_Skin_Diseases_2018_9_FINAL.pdf
T40491	Serine/threonine PP2A-alpha (PPP2CA)	D01HZQ	VP-102	Phase 2	Inhibitor	.	http://phrma-docs.phrma.org/files/dmfile/MID_Skin_Diseases_2018_9_FINAL.pdf
T32972	Lanosterol 14-alpha demethylase (CYP51A1)	D0UA9J	VT-1129	Phase 2	Inhibitor	.	http://phrma-docs.phrma.org/files/dmfile/MID_Skin_Diseases_2018_9_FINAL.pdf
T13714	Oxysterols receptor LXR-beta (NR1H2)	D01XMC	VTB-38543	Phase 2	Agonist	.	http://phrma-docs.phrma.org/files/dmfile/MID_Skin_Diseases_2018_9_FINAL.pdf
T23547	Opioid receptor (OPR)	D00OCL	Nalbuphine extended release	Phase 2/3	Agonist	.	http://phrma-docs.phrma.org/files/dmfile/MID_Skin_Diseases_2018_9_FINAL.pdf
T97725	Virus Replication (Viru Repli)	D0UU4B	CLS006	Phase 3	Inhibitor	.	http://phrma-docs.phrma.org/files/dmfile/MID_Skin_Diseases_2018_9_FINAL.pdf
T60693	Opioid receptor kappa (OPRK1)	D0K3OK	Difelikefalin	Phase 3	Agonist	.	http://phrma-docs.phrma.org/files/dmfile/MID_Skin_Diseases_2018_9_FINAL.pdf
T17345	Dihydrofolate reductase (DHFR)	D04LBC	Iclaprim	Phase 3	Inhibitor	.	http://phrma-docs.phrma.org/files/dmfile/MID_Skin_Diseases_2018_9_FINAL.pdf
T85943	Proto-oncogene c-Src (SRC)	D0TY3L	KX-01 ointment	Phase 3	Inhibitor	.	http://phrma-docs.phrma.org/files/dmfile/MID_Skin_Diseases_2018_9_FINAL.pdf
T13251	Interleukin-12 alpha (IL12A)	D0E7QB	Mirikizumab	Phase 3	Inhibitor	.	http://phrma-docs.phrma.org/files/dmfile/MID_Skin_Diseases_2018_9_FINAL.pdf
T62094	Bacterial 30S ribosomal RNA (Bact 30S rRNA)	D07IFS	Omadacycline intravenous	Phase 3	Inhibitor	.	http://phrma-docs.phrma.org/files/dmfile/MID_Skin_Diseases_2018_9_FINAL.pdf
T43415	Tyrosine-protein kinase (PTK)	D05PCM	PF-04965842	Phase 3	Inhibitor	.	http://phrma-docs.phrma.org/files/dmfile/MID_Skin_Diseases_2018_9_FINAL.pdf
T88479	Malondialdehyde (MDA)	D0ZG3S	Reproxalap	Phase 3	Inhibitor	.	http://phrma-docs.phrma.org/files/dmfile/MID_Skin_Diseases_2018_9_FINAL.pdf
T47094	Substance-P receptor (TACR1)	D0CB2B	Serlopitant	Phase 3	Antagonist	.	http://phrma-docs.phrma.org/files/dmfile/MID_Skin_Diseases_2018_9_FINAL.pdf
T68782	Prostaglandin D2 receptor (PTGDR)	D0SP5V	Setipiprant	Phase 3	Antagonist	.	http://phrma-docs.phrma.org/files/dmfile/MID_Skin_Diseases_2018_9_FINAL.pdf
T29143	Interleukin-13 (IL13)	D0I1ZY	Tralokinumab	Phase 3	Inhibitor	.	http://phrma-docs.phrma.org/files/dmfile/MID_Skin_Diseases_2018_9_FINAL.pdf
T01777	Adrenergic receptor alpha-2C (ADRA2C)	D0U5HG	Alpha-2c adrenergic receptor antagonist	Phase 1	Antagonist	.	http://phrma-docs.phrma.org/files/dmfile/mid-diabetes-drug-list.pdf
T87166	Glucokinase (GCK)	D00AYW	HMS5552	Phase 1	Activator	.	http://phrma-docs.phrma.org/files/dmfile/mid-diabetes-drug-list.pdf
T40016	Glucocorticoid receptor (NR3C1)	D0J6UV	IBI-20089	Phase 1	Agonist	.	http://phrma-docs.phrma.org/files/dmfile/mid-diabetes-drug-list.pdf
T36075	Glucagon-like peptide 1 receptor (GLP1R)	D00TED	JNJ-54728518	Phase 1	Agonist	.	http://phrma-docs.phrma.org/files/dmfile/mid-diabetes-drug-list.pdf
T44919	Glucagon (GCG)	D09PCL	JNJ-64565111	Phase 1	Agonist	.	http://phrma-docs.phrma.org/files/dmfile/mid-diabetes-drug-list.pdf
T93145	Pyruvate dehydrogenase kinase (PDHK)	D0E3EO	JTT-251	Phase 1	Inhibitor	.	http://phrma-docs.phrma.org/files/dmfile/mid-diabetes-drug-list.pdf
T16347	Protein-tyrosine phosphatase 1B (PTP1B)	D0Y4MJ	KQ-791	Phase 1	Antagonist	.	http://phrma-docs.phrma.org/files/dmfile/mid-diabetes-drug-list.pdf
T82739	Plasma kallikrein (KLKB1)	D03GSN	KVD001	Phase 1	Inhibitor	.	http://phrma-docs.phrma.org/files/dmfile/mid-diabetes-drug-list.pdf
T14110	Beta-klotho (KLB)	D0DJ0S	NGM313	Phase 1	Modulator	.	http://phrma-docs.phrma.org/files/dmfile/mid-diabetes-drug-list.pdf
T47101	Fibroblast growth factor receptor 1 (FGFR1)	D0DJ0S	NGM313	Phase 1	Modulator	.	http://phrma-docs.phrma.org/files/dmfile/mid-diabetes-drug-list.pdf
T96721	Vascular endothelial growth factor (VEGF)	D0U6XE	PAN-90806	Phase 1	Inhibitor	.	http://phrma-docs.phrma.org/files/dmfile/mid-diabetes-drug-list.pdf
T23499	Endothelin A receptor (EDNRA)	D04OXG	PMZ-2123	Phase 1	Antagonist	.	http://phrma-docs.phrma.org/files/dmfile/mid-diabetes-drug-list.pdf
T44682	Interleukin-22 (IL22)	D0G5BL	RG7880	Phase 1	Modulator	.	http://phrma-docs.phrma.org/files/dmfile/mid-diabetes-drug-list.pdf
T44919	Glucagon (GCG)	D02URD	SAR425899	Phase 1	Agonist	.	http://phrma-docs.phrma.org/files/dmfile/mid-diabetes-drug-list.pdf
T41750	Gastric inhibitory polypeptide receptor (GIPR)	D0FY4L	SAR438335	Phase 1	Agonist	.	http://phrma-docs.phrma.org/files/dmfile/mid-diabetes-drug-list.pdf
T36075	Glucagon-like peptide 1 receptor (GLP1R)	D0FY4L	SAR438335	Phase 1	Agonist	.	http://phrma-docs.phrma.org/files/dmfile/mid-diabetes-drug-list.pdf
T44919	Glucagon (GCG)	D0FW0B	ZP2929	Phase 1	Agonist	.	http://phrma-docs.phrma.org/files/dmfile/mid-diabetes-drug-list.pdf
T31391	Dipeptidyl peptidase 4 (DPP-4)	D0BA5E	ZYDPLA 1	Phase 1	Inhibitor	.	http://phrma-docs.phrma.org/files/dmfile/mid-diabetes-drug-list.pdf
T44068	Adrenergic receptor beta-1 (ADRB1)	D0P5FA	Galnobax	Phase 1/2	Agonist	.	http://phrma-docs.phrma.org/files/dmfile/mid-diabetes-drug-list.pdf
T44919	Glucagon (GCG)	D0MO0J	MEDI0382	Phase 1/2	Agonist	.	http://phrma-docs.phrma.org/files/dmfile/mid-diabetes-drug-list.pdf
T67363	Integrin alpha-V/beta-3 (ITGAV/B3)	D0TT6L	SF0166	Phase 1/2	Antagonist	.	http://phrma-docs.phrma.org/files/dmfile/mid-diabetes-drug-list.pdf
T20761	Vascular endothelial growth factor A (VEGFA)	D0CJ7Z	Abicipar pegol	Phase 2	Inhibitor	.	http://phrma-docs.phrma.org/files/dmfile/mid-diabetes-drug-list.pdf
T98269	Caspase-1 (CASP1)	D0WP2R	AC-201	Phase 2	Inhibitor	.	http://phrma-docs.phrma.org/files/dmfile/mid-diabetes-drug-list.pdf
T42000	Interleukin-1 beta (IL1B)	D0WP2R	AC-201	Phase 2	Inhibitor	.	http://phrma-docs.phrma.org/files/dmfile/mid-diabetes-drug-list.pdf
T92144	Angiopoietin 1 receptor (TEK)	D08VIS	AKB-9778	Phase 2	Activator	.	http://phrma-docs.phrma.org/files/dmfile/mid-diabetes-drug-list.pdf
T69619	Membrane copper amine oxidase (AOC3)	D01VLT	ASP8232	Phase 2	Inhibitor	.	http://phrma-docs.phrma.org/files/dmfile/mid-diabetes-drug-list.pdf
T85421	Jun N terminal kinase (JNK)	D08LRV	BGP-15	Phase 2	Inhibitor	.	http://phrma-docs.phrma.org/files/dmfile/mid-diabetes-drug-list.pdf
T42928	Fibroblast growth factor-21 (FGF21)	D0PO0T	BMS-986036	Phase 2	Agonist	.	http://phrma-docs.phrma.org/files/dmfile/mid-diabetes-drug-list.pdf
T36075	Glucagon-like peptide 1 receptor (GLP1R)	D05OZQ	Efpeglenatide	Phase 2	Agonist	.	http://phrma-docs.phrma.org/files/dmfile/mid-diabetes-drug-list.pdf
T17502	Retinal pigment epithelium protein (RPE65)	D0GP1O	Emixustat	Phase 2	Inhibitor	.	http://phrma-docs.phrma.org/files/dmfile/mid-diabetes-drug-list.pdf
T40016	Glucocorticoid receptor (NR3C1)	D01HYQ	IONIS-GCCRRX	Phase 2	Antagonist	.	http://phrma-docs.phrma.org/files/dmfile/mid-diabetes-drug-list.pdf
T60182	Glucagon receptor (GCGR)	D0AU9U	IONIS-GCGRRX	Phase 2	Antagonist	.	http://phrma-docs.phrma.org/files/dmfile/mid-diabetes-drug-list.pdf
T16347	Protein-tyrosine phosphatase 1B (PTP1B)	D0LI5N	IONIS-PTP1BRX	Phase 2	Inhibitor	.	http://phrma-docs.phrma.org/files/dmfile/mid-diabetes-drug-list.pdf
T44919	Glucagon (GCG)	D04CQK	MK-8521	Phase 2	Co-agonist	.	http://phrma-docs.phrma.org/files/dmfile/mid-diabetes-drug-list.pdf
T60182	Glucagon receptor (GCGR)	D04CQK	MK-8521	Phase 2	Co-agonist	.	http://phrma-docs.phrma.org/files/dmfile/mid-diabetes-drug-list.pdf
T44919	Glucagon (GCG)	D03MSV	PB-1023	Phase 2	Agonist	.	http://phrma-docs.phrma.org/files/dmfile/mid-diabetes-drug-list.pdf
T06850	Ghrelin (GHRL)	D06AIH	Relamorelin	Phase 2	Agonist	.	http://phrma-docs.phrma.org/files/dmfile/mid-diabetes-drug-list.pdf
T30085	Sodium/glucose cotransporter 2 (SGLT2)	D0V4MB	Remogliflozin etabonate	Phase 2	Inhibitor	.	http://phrma-docs.phrma.org/files/dmfile/mid-diabetes-drug-list.pdf
T94033	Coagulation factor IIa (F2)	D0PX0N	TF0023	Phase 2	Inhibitor	.	http://phrma-docs.phrma.org/files/dmfile/mid-diabetes-drug-list.pdf
T60182	Glucagon receptor (GCGR)	D0Q8VM	TT-401	Phase 2	Agonist	.	http://phrma-docs.phrma.org/files/dmfile/mid-diabetes-drug-list.pdf
T36075	Glucagon-like peptide 1 receptor (GLP1R)	D0DI1B	TTP273	Phase 2	Agonist	.	http://phrma-docs.phrma.org/files/dmfile/mid-diabetes-drug-list.pdf
T48069	Insulin-like growth factor I receptor (IGF1R)	D00VKK	VPI-2690B	Phase 2	Antagonist	.	http://phrma-docs.phrma.org/files/dmfile/mid-diabetes-drug-list.pdf
T81100	SLC5A2 messenger RNA (SLC5A2 mRNA)	D0OR3G	Bexagliflozin	Phase 3	Inhibitor	.	http://phrma-docs.phrma.org/files/dmfile/mid-diabetes-drug-list.pdf
T31424	Adrenergic receptor Alpha-2 (ADRA2)	D0NX5K	Clonidine topical gel	Phase 3	Agonist	.	http://phrma-docs.phrma.org/files/dmfile/mid-diabetes-drug-list.pdf
T03513	Dopamine receptor (DR)	D0T5VD	EVK-001	Phase 3	Antagonist	.	http://phrma-docs.phrma.org/files/dmfile/mid-diabetes-drug-list.pdf
T72168	Mineralocorticoid receptor (MR)	D0NV5O	Finerenone	Phase 3	Antagonist	.	http://phrma-docs.phrma.org/files/dmfile/mid-diabetes-drug-list.pdf
T06869	Platelet-derived growth factor A (PDGFA)	D07PVB	Squalamine	Phase 3	Inhibitor	.	http://phrma-docs.phrma.org/files/dmfile/mid-diabetes-drug-list.pdf
T18972	T-cell surface glycoprotein CD3 gamma (CD3G)	D0VH4V	Teplizumab	Phase 3	Inhibitor	.	http://phrma-docs.phrma.org/files/dmfile/mid-diabetes-drug-list.pdf
T45593	Microtubule-associated protein tau (MAPT)	D02DZK	LY3303560	Phase 1	.	.	http://phrma-docs.phrma.org/files/dmfile/MID-Update_Alzheimers-Disease_2017-Drug-List.pdf
T69494	N-methyl-D-aspartate receptor (NMDAR)	D0AY8D	NBXT-001+Nobilis inhalation device	Phase 1	Antagonist	.	http://phrma-docs.phrma.org/files/dmfile/MID-Update_Alzheimers-Disease_2017-Drug-List.pdf
T99840	Gamma-secretase (GS)	D0EV5O	NGP 555	Phase 1	Modulator	.	http://phrma-docs.phrma.org/files/dmfile/MID-Update_Alzheimers-Disease_2017-Drug-List.pdf
T99840	Gamma-secretase (GS)	D0TQ4Y	PF-06648671	Phase 1	Modulator	.	http://phrma-docs.phrma.org/files/dmfile/MID-Update_Alzheimers-Disease_2017-Drug-List.pdf
T99799	Cholinesterase (BCHE)	D0S1KR	RVT-103+RVT-104	Phase 1	Inhibitor	.	http://phrma-docs.phrma.org/files/dmfile/MID-Update_Alzheimers-Disease_2017-Drug-List.pdf
T79031	Beta-secretase 1 (BACE1)	D0H4YD	AMG520	Phase 2/3	Inhibitor	.	http://phrma-docs.phrma.org/files/dmfile/MID-Update_Alzheimers-Disease_2017-Drug-List.pdf
T87024	Amyloid beta A4 protein (APP)	D0CH6B	ALZT-OP1	Phase 3	Inhibitor	.	http://phrma-docs.phrma.org/files/dmfile/MID-Update_Alzheimers-Disease_2017-Drug-List.pdf
T79031	Beta-secretase 1 (BACE1)	D0R4KK	verubecestat	Phase 3	Inhibitor	.	http://phrma-docs.phrma.org/files/dmfile/MID-Update_Alzheimers-Disease_2017-Drug-List.pdf
T58998	Bromodomain and extraterminal domain protein (BET)	D0ZW4W	(+)-JQ1	Phase 1	Inhibitor	.	http://phrma-docs.phrma.org/sites/default/files/pdf/medicines-in-development-drug-list-rare-diseases.pdf
T89883	Ryanodine receptor (RYR)	D0U1OO	ARM210	Phase 1	Modulator	.	http://phrma-docs.phrma.org/sites/default/files/pdf/medicines-in-development-drug-list-rare-diseases.pdf
T11487	Acetoacetyl-CoA thiolase (ACAT1)	D0LM4U	ATR-01	Phase 1	Inhibitor	.	http://phrma-docs.phrma.org/sites/default/files/pdf/medicines-in-development-drug-list-rare-diseases.pdf
T88451	Mutated tyrosine-protein kinase Kit (mKIT)	D0UO2P	BLU-285	Phase 1	Inhibitor	.	http://phrma-docs.phrma.org/sites/default/files/pdf/medicines-in-development-drug-list-rare-diseases.pdf
T98134	Nucleobindin-1 (NUCB1)	D01ICI	GS-5734	Phase 1	Inhibitor	.	http://phrma-docs.phrma.org/sites/default/files/pdf/medicines-in-development-drug-list-rare-diseases.pdf
T75243	Serine/threonine-protein kinase mTOR (mTOR)	D0QN5M	LAM-001	Phase 1	Inhibitor	.	http://phrma-docs.phrma.org/sites/default/files/pdf/medicines-in-development-drug-list-rare-diseases.pdf
T69707	Proteasome (PS)	D03CBO	Marizomib IV	Phase 1	Inhibitor	.	http://phrma-docs.phrma.org/sites/default/files/pdf/medicines-in-development-drug-list-rare-diseases.pdf
T67710	Parathyroid hormone 1 receptor (PTH1R)	D03NHS	PCO371	Phase 1	Agonist	.	http://phrma-docs.phrma.org/sites/default/files/pdf/medicines-in-development-drug-list-rare-diseases.pdf
T59328	Epidermal growth factor receptor (EGFR)	D0JS0W	PF-05230907	Phase 1	Inhibitor	.	http://phrma-docs.phrma.org/sites/default/files/pdf/medicines-in-development-drug-list-rare-diseases.pdf
T17514	Activin (ACT)	D0X6DC	STM 434	Phase 1	Inhibitor	.	http://phrma-docs.phrma.org/sites/default/files/pdf/medicines-in-development-drug-list-rare-diseases.pdf
T58772	Mammalian target of rapamycin complex 1 (mTORC1)	D0U3DP	VS-5584	Phase 1	Inhibitor	.	http://phrma-docs.phrma.org/sites/default/files/pdf/medicines-in-development-drug-list-rare-diseases.pdf
T85544	Target of rapamycin complex 2 MAPKAP1 (MTORC2)	D0U3DP	VS-5584	Phase 1	Inhibitor	.	http://phrma-docs.phrma.org/sites/default/files/pdf/medicines-in-development-drug-list-rare-diseases.pdf
T20333	Macrophage colony-stimulating factor 1 receptor (CSF1R)	D08ZQI	FPA-008	Phase 1/2	.	.	http://phrma-docs.phrma.org/sites/default/files/pdf/medicines-in-development-drug-list-rare-diseases.pdf
T73215	Leukocyte surface antigen Leu-16 (CD20)	D0SV5T	Veltuzumab subcutaneous	Phase 1/2	Inhibitor	.	http://phrma-docs.phrma.org/sites/default/files/pdf/medicines-in-development-drug-list-rare-diseases.pdf
T40459	Interleukin 13 receptor alpha-2 (IL13RA2)	D0N3WN	ABT-308	Phase 2	Antagonist	.	http://phrma-docs.phrma.org/sites/default/files/pdf/medicines-in-development-drug-list-rare-diseases.pdf
T88569	Mutated oxalosuccinate decarboxylase (mIDH1)	D0R3OP	AG-120	Phase 2	Inhibitor	.	http://phrma-docs.phrma.org/sites/default/files/pdf/medicines-in-development-drug-list-rare-diseases.pdf
T28265	Alpha-1-antitrypsin (SERPINA1)	D08KVW	Alpha1-proteinase inhibitor (human) modified process	Phase 2	Inhibitor	.	http://phrma-docs.phrma.org/sites/default/files/pdf/medicines-in-development-drug-list-rare-diseases.pdf
T34624	Stress-activated protein kinase (p38)	D02LBK	ARRY-797	Phase 2	Inhibitor	.	http://phrma-docs.phrma.org/sites/default/files/pdf/medicines-in-development-drug-list-rare-diseases.pdf
T31946	Vascular endothelial growth factor receptor (VEGFR)	D07NOI	BAY-57-9352	Phase 2	Inhibitor	.	http://phrma-docs.phrma.org/sites/default/files/pdf/medicines-in-development-drug-list-rare-diseases.pdf
T82383	Tyrosine-protein kinase UFO (AXL)	D0Q7OE	BI-505	Phase 2	Inhibitor	.	http://phrma-docs.phrma.org/sites/default/files/pdf/medicines-in-development-drug-list-rare-diseases.pdf
T83145	Nuclear factor NF-kappa-B (NFKB)	D06TZZ	CAT 1004	Phase 2	Inhibitor	.	http://phrma-docs.phrma.org/sites/default/files/pdf/medicines-in-development-drug-list-rare-diseases.pdf
T53139	Angiopoietin-related protein 3 (ANGPTL3)	D03WOG	Evinacumab	Phase 2	Inhibitor	.	http://phrma-docs.phrma.org/sites/default/files/pdf/medicines-in-development-drug-list-rare-diseases.pdf
T49493	Hemoglobin (HB)	D09RII	GBT440	Phase 2	Modulator	.	http://phrma-docs.phrma.org/sites/default/files/pdf/medicines-in-development-drug-list-rare-diseases.pdf
T84133	Phosphodiesterase 10A (PDE10)	D0OH2W	PF-02545920	Phase 2	Inhibitor	.	http://phrma-docs.phrma.org/sites/default/files/pdf/medicines-in-development-drug-list-rare-diseases.pdf
T72458	Melanocortin receptor 4 (MC4R)	D0YP7B	Setmelanotide	Phase 2	Agonist	.	http://phrma-docs.phrma.org/sites/default/files/pdf/medicines-in-development-drug-list-rare-diseases.pdf
T30731	Kininogen (KNG1)	D0V4HO	Avoralstat	Phase 2/3	Inhibitor	.	http://phrma-docs.phrma.org/sites/default/files/pdf/medicines-in-development-drug-list-rare-diseases.pdf
T01908	Tissue kallikrein (KLK2)	D0V4HO	Avoralstat	Phase 2/3	Inhibitor	.	http://phrma-docs.phrma.org/sites/default/files/pdf/medicines-in-development-drug-list-rare-diseases.pdf
T86052	Telomerase reverse transcriptase (TERT)	D04XEQ	Imetelstat	Phase 2/3	Inhibitor	.	http://phrma-docs.phrma.org/sites/default/files/pdf/medicines-in-development-drug-list-rare-diseases.pdf
T52624	Platelet-derived growth factor receptor (PDGFR)	D09AAK	DCC-2618	Phase 3	Inhibitor	.	http://phrma-docs.phrma.org/sites/default/files/pdf/medicines-in-development-drug-list-rare-diseases.pdf
T57700	Tyrosine-protein kinase Kit (KIT)	D09AAK	DCC-2618	Phase 3	Inhibitor	.	http://phrma-docs.phrma.org/sites/default/files/pdf/medicines-in-development-drug-list-rare-diseases.pdf
T62431	Tyrosine-protein kinase SYK (SYK)	D00OPX	Fostamatinib disodium	Phase 3	Inhibitor	.	http://phrma-docs.phrma.org/sites/default/files/pdf/medicines-in-development-drug-list-rare-diseases.pdf
T95379	Selectin (SEL)	D0N4EO	GMI-1070	Phase 3	Antagonist	.	http://phrma-docs.phrma.org/sites/default/files/pdf/medicines-in-development-drug-list-rare-diseases.pdf
T75716	Delta-like protein 3 (DLL3)	D06WOF	Rova-T	Phase 3	Inhibitor	.	http://phrma-docs.phrma.org/sites/default/files/pdf/medicines-in-development-drug-list-rare-diseases.pdf
T92308	DNA [cytosine-5]-methyltransferase (DNMT)	D0A2BO	S-110	Phase 3	Inhibitor	.	http://phrma-docs.phrma.org/sites/default/files/pdf/medicines-in-development-drug-list-rare-diseases.pdf
T31902	Mammalian disintegrin-metalloprotease (ADAM10)	D02CZF	Aderbasib	Phase 1/2	Modulator	.	http://phx.corporate-ir.net/External.File?item=UGFyZW50SUQ9NDQwNjgzfENoaWxkSUQ9NDYyNTAzfFR5cGU9MQ==&t=1
T13127	Farnesyl protein transferase (Ftase)	D07RKN	GGTI-2418	Phase 1	Modulator	.	http://prescienttherapeutics.com/ptx-100/
T47387	BCL-2 messenger RNA (BCL2 mRNA)	D07ACL	PNT-2258	Phase 2	.	.	http://pronai.com/pnt2258-targeting-bcl2/
T15882	Leukocyte proteinase-3 (PRTN3)	D05BPC	Tiprelestat	Phase 2	Modulator	.	http://proteo.us/proteo-inc/r-und-d/lead-product-elafin.html
T40332	Neutrophil elastase (NE)	D05BPC	Tiprelestat	Phase 2	Modulator	.	http://proteo.us/proteo-inc/r-und-d/lead-product-elafin.html
T47094	Substance-P receptor (TACR1)	D08CHK	WIN-64745	Investigative	Modulator	.	http://pubs.acs.org/doi/abs/10.1021/jo00074a031
T53585	HMG-CoA reductase (HMGCR)	D0C8HK	(E)-5-octadecen-7,9-diynoic acid	Investigative	Inhibitor	.	http://pubs.acs.org/doi/abs/10.1021/np50061a020
T53585	HMG-CoA reductase (HMGCR)	D0A6FX	(E)-octadecan-9-ynoic acid	Investigative	Inhibitor	.	http://pubs.acs.org/doi/abs/10.1021/np50061a020
T53585	HMG-CoA reductase (HMGCR)	D0NU6K	(Z)-5-octadecen-7,9-diynoic acid	Investigative	Inhibitor	.	http://pubs.acs.org/doi/abs/10.1021/np50061a020
T53585	HMG-CoA reductase (HMGCR)	D0CU3I	(Z)-7-octedecan-9-ynoic acid	Investigative	Inhibitor	.	http://pubs.acs.org/doi/abs/10.1021/np50061a020
T53585	HMG-CoA reductase (HMGCR)	D08SKU	3-(1,3 dodecadiynyl)-6-oxiranebutanoic acid	Investigative	Inhibitor	.	http://pubs.acs.org/doi/abs/10.1021/np50061a020
T53585	HMG-CoA reductase (HMGCR)	D01YQX	6-hydroxy-7,9-octadecadiynoic acid	Investigative	Inhibitor	.	http://pubs.acs.org/doi/abs/10.1021/np50061a020
T53585	HMG-CoA reductase (HMGCR)	D0C5LO	7,9-octadecadiynoic acid	Investigative	Inhibitor	.	http://pubs.acs.org/doi/abs/10.1021/np50061a020
T53585	HMG-CoA reductase (HMGCR)	D09EBV	7,9-tetradecadiynoic acid	Investigative	Inhibitor	.	http://pubs.acs.org/doi/abs/10.1021/np50061a020
T53585	HMG-CoA reductase (HMGCR)	D09QIA	9-octadecynoic acid	Investigative	Inhibitor	.	http://pubs.acs.org/doi/abs/10.1021/np50061a020
T31479	Phospholipase A2 (PLA2G1B)	D0H1JX	3,9-dihydroxy-2,10-diprenylpterocap-6a-ene	Investigative	Inhibitor	.	http://pubs.acs.org/doi/abs/10.1021/np960533e
T31479	Phospholipase A2 (PLA2G1B)	D05SQA	4'-hydroxy-6,3',5'-triprenylisoflavonone	Investigative	Inhibitor	.	http://pubs.acs.org/doi/abs/10.1021/np960533e
T31479	Phospholipase A2 (PLA2G1B)	D0L3IQ	ABYSSINONE V	Investigative	Inhibitor	.	http://pubs.acs.org/doi/abs/10.1021/np960533e
T65291	Fatty aldehyde dehydrogenase (ALDH3A2)	D09BUG	Aloe-emodin	Investigative	Inhibitor	.	http://pubs.acs.org/doi/abs/10.1021/np9703104
T71192	Leukotriene CysLT1 receptor (CYSLTR1)	D0D0XX	LY-290154	Terminated	Modulator	.	http://pubs.acs.org/doi/abs/10.1021/op060036x
T74238	Leukotriene CysLT2 receptor (CYSLTR2)	D0D0XX	LY-290154	Terminated	Modulator	.	http://pubs.acs.org/doi/abs/10.1021/op060036x
T07663	Phosphodiesterase 5A (PDE5A)	D0H6ZC	RWJ-387273	Investigative	Modulator	.	http://pubs.acs.org/doi/abs/10.1021/op060099f
T93788	Glucose-dependent insulinotropic receptor (GPR119)	D05RTM	LEZ763	Phase 1/2	Modulator	.	http://pubs.acs.org/doi/full/10.1021/acs.jmedchem.5b01198
T60693	Opioid receptor kappa (OPRK1)	D06TQU	GR-45809	Investigative	Modulator	.	http://pubs.acs.org/doi/pdf/10.1021/jm00067a004
T09130	Muscarinic acetylcholine receptor (CHRM)	D09ZRB	PUR0200	Phase 1	Modulator	.	http://pulmatrix.com/pipeline.html
T69619	Membrane copper amine oxidase (AOC3)	D05YHW	Vapaliximab	Terminated	.	.	http://reports.huginonline.com/845929/98523.pdf
T03963	Heat shock protein 90 (HSP90)	D0N9AD	RNS-60	Phase 2	Modulator	.	http://revalesio.com/about-our-technology/
T29960	Wilms tumor protein (WT1)	D02JEW	GSK-2130579A	Phase 1	.	.	http://science.thomsonreuters.com.cn/media/spotlight_on_report_Q22012.pdf
T75643	Pattern recognition receptor NOD2 (NOD2)	D04HQC	SB-9200	Phase 1	Modulator	.	http://springbankpharm.com/spring-bank-pharmaceuticals-presents-preclinical-and-clinical-data-on-immunomodulatory-agent-sb-9200-at-the-2015-annual-meeting-of-the-european-association-for-the-study-of-the-liver/
T29339	Retinoic acid-inducible gene-1 (RIG-1)	D04HQC	SB-9200	Phase 1	Modulator	.	http://springbankpharm.com/spring-bank-pharmaceuticals-presents-preclinical-and-clinical-data-on-immunomodulatory-agent-sb-9200-at-the-2015-annual-meeting-of-the-european-association-for-the-study-of-the-liver/
T71446	Transporter unspecfic (TP)	D0A7NI	LIM-5310	Investigative	Activator	.	http://store.globaldata.com/company-reports/pharmaceuticals-and-healthcare/limerick-biopharma-inc-pharmaceuticals--healthcare-deals-and-alliances-profile#.Vh39_qToumQ
T88318	Protein kinase C (PRKC)	D0B2NF	AEB701	Phase 1	Inhibitor	.	http://synapse.koreamed.org/DOIx.php?id=10.4285/jkstn.2012.26.4.248
T75243	Serine/threonine-protein kinase mTOR (mTOR)	D08PSC	BI 860585	Phase 1	Inhibitor	.	http://tatcongress.org/wp-content/uploads/2014/05/tat2014-abstracts-poster-session-6_140217.pdf
T65755	Histone deacetylase (HDAC)	D0N6AC	SHAPE	Phase 2	Inhibitor	.	http://tetralogicpharma.com/shape/
T36075	Glucagon-like peptide 1 receptor (GLP1R)	D03MSV	PB-1023	Phase 2	Modulator	.	http://tpx.sagepub.com/content/41/2/303.full
T41963	Toll-like receptor (TLR)	D03VPM	DPV-001	Phase 2	Modulator	.	http://ubivac.com/zap/?page_id=2668
T86052	Telomerase reverse transcriptase (TERT)	D0I8BH	Vx-001	Phase 2	.	.	http://vaxon-biotech.com/
T95446	Cytochrome P450 reductase (P450)	D0X6XF	VTP-201227	Discontinued in Phase 2	Inhibitor	.	http://vietmedix.com/Drug/drug-vtp-201227.5277.html
T68290	Cathepsin S (CTSS)	D07ODC	VBY- 036	Phase 1	Inhibitor	.	http://virobayinc.com/VBY-036.php
T87166	Glucokinase (GCK)	D0D7VO	GK1-399	Phase 2	Inhibitor	.	http://vtvtherapeutics.com/pipeline/ttp399
T94309	Pancreatic triacylglycerol lipase (PNLIP)	D09VRZ	AZM-131	Terminated	Modulator	.	http://worldwide.espacenet.com/publicationDetails/biblio?DB=worldwide.espacenet.com&II=0&ND=3&adjacent=true&locale=en_EP&FT=D&date=20040909&CC=US&NR=2004176308A1&KC=A1
T86591	Peroxisome proliferator-activated receptor alpha (PPARA)	D04FTB	AR-H049020	Discontinued in Phase 1	Agonist	.	http://worldwide.espacenet.com/publicationDetails/biblio?DB=worldwide.espacenet.com&II=0&ND=3&adjacent=true&locale=en_EP&FT=D&date=20050119&CC=CN&NR=1568190A&KC=A
T14597	Erbb2 tyrosine kinase receptor (HER2)	D02YAQ	GW-974	Terminated	Inhibitor	.	http://worldwide.espacenet.com/publicationDetails/biblio?DB=worldwide.espacenet.com&II=0&ND=3&adjacent=true&locale=en_EP&FT=D&date=20050519&CC=WO&NR=2005044302A1&KC=A1
T43415	Tyrosine-protein kinase (PTK)	D06BUI	PN-355	Discontinued in Phase 1	Inhibitor	.	http://worldwide.espacenet.com/publicationDetails/biblio?DB=worldwide.espacenet.com&II=0&ND=3&adjacent=true&locale=en_EP&FT=D&date=20050602&CC=WO&NR=2005050203A2&KC=A2
T50461	Ribonuclease (RNase)	D0W1YM	AS-1406	Terminated	Modulator	.	http://worldwide.espacenet.com/publicationDetails/biblio?DB=worldwide.espacenet.com&II=0&ND=3&adjacent=true&locale=en_EP&FT=D&date=20050721&CC=WO&NR=2005065717A2&KC=A2
T28722	GABA(A) receptor gamma-3 (GABRG3)	D01EDS	SL-65.1498	Discontinued in Phase 2	Agonist	.	http://worldwide.espacenet.com/publicationDetails/biblio?DB=worldwide.espacenet.com&II=0&ND=3&adjacent=true&locale=en_EP&FT=D&date=20050818&CC=WO&NR=2005074931A1&KC=A1
T02598	Leukocyte (WBC)	D01KGP	IPL 550,260	Phase 1	Modulator	.	http://worldwide.espacenet.com/publicationDetails/biblio?DB=worldwide.espacenet.com&II=0&ND=3&adjacent=true&locale=en_EP&FT=D&date=20050901&CC=WO&NR=2005079217A2&KC=A2
T47094	Substance-P receptor (TACR1)	D05KFA	BL-1832	Discontinued in Phase 3	Antagonist	.	http://worldwide.espacenet.com/publicationDetails/biblio?DB=worldwide.espacenet.com&II=0&ND=3&adjacent=true&locale=en_EP&FT=D&date=20060209&CC=WO&NR=2006013205A1&KC=A1
T07663	Phosphodiesterase 5A (PDE5A)	D0X1LO	EMR-62203	Discontinued in Phase 2	Inhibitor	.	http://worldwide.espacenet.com/publicationDetails/biblio?DB=worldwide.espacenet.com&II=0&ND=3&adjacent=true&locale=en_EP&FT=D&date=20060223&CC=WO&NR=2006018088A1&KC=A1
T29525	Human immunodeficiency virus Deoxyribonucleic acid (HIV DNA)	D09ZSY	CI-1012	Phase 2	Inhibitor	.	http://worldwide.espacenet.com/publicationDetails/biblio?DB=worldwide.espacenet.com&II=0&ND=3&adjacent=true&locale=en_EP&FT=D&date=20060810&CC=WO&NR=2006083553A2&KC=A2
T80942	Matrix metalloproteinase (MMP)	D06NOU	D-9120	Terminated	Inhibitor	.	http://worldwide.espacenet.com/publicationDetails/biblio?DB=worldwide.espacenet.com&II=0&ND=3&adjacent=true&locale=en_EP&FT=D&date=20061102&CC=WO&NR=2006113993A1&KC=A1
T53381	Adrenergic receptor alpha-1D (ADRA1D)	D01EWC	CR-2991	Terminated	Antagonist	.	http://worldwide.espacenet.com/publicationDetails/biblio?DB=worldwide.espacenet.com&II=0&ND=3&adjacent=true&locale=en_EP&FT=D&date=20061123&CC=WO&NR=2006124490A2&KC=A2
T58992	Opioid receptor delta (OPRD1)	D0J5XZ	VP004	Discontinued in Phase 1	.	.	http://worldwide.espacenet.com/publicationDetails/biblio?DB=worldwide.espacenet.com&II=0&ND=3&adjacent=true&locale=en_EP&FT=D&date=20070614&CC=WO&NR=2007067714A2&KC=A2
T60693	Opioid receptor kappa (OPRK1)	D0J5XZ	VP004	Discontinued in Phase 1	.	.	http://worldwide.espacenet.com/publicationDetails/biblio?DB=worldwide.espacenet.com&II=0&ND=3&adjacent=true&locale=en_EP&FT=D&date=20070614&CC=WO&NR=2007067714A2&KC=A2
T47768	Opioid receptor mu (MOP)	D0J5XZ	VP004	Discontinued in Phase 1	.	.	http://worldwide.espacenet.com/publicationDetails/biblio?DB=worldwide.espacenet.com&II=0&ND=3&adjacent=true&locale=en_EP&FT=D&date=20070614&CC=WO&NR=2007067714A2&KC=A2
T89361	Cyclin-dependent kinase 6 (CDK6)	D0Y6HA	CYC-103	Terminated	Inhibitor	.	http://worldwide.espacenet.com/publicationDetails/biblio?DB=worldwide.espacenet.com&II=0&ND=3&adjacent=true&locale=en_EP&FT=D&date=20070809&CC=WO&NR=2007089878A2&KC=A2
T14342	Human immunodeficiency virus Reverse transcriptase (HIV RT)	D0JI1S	RDEA-640	Terminated	Inhibitor	.	http://worldwide.espacenet.com/publicationDetails/biblio?DB=worldwide.espacenet.com&II=0&ND=3&adjacent=true&locale=en_EP&FT=D&date=20080207&CC=WO&NR=2008016522A2&KC=A2
T20178	Tumor necrosis factor (TNF)	D0D1RF	ABX-0401	Preclinical	Inhibitor	.	http://worldwide.espacenet.com/publicationDetails/biblio?DB=worldwide.espacenet.com&II=0&ND=3&adjacent=true&locale=en_EP&FT=D&date=20081030&CC=US&NR=2008269123A1&KC=A1
T50688	Glycoprotein IIb/IIIa receptor (GPIIb/IIIa)	D0J6MS	BIBU-251	Terminated	Modulator	.	http://worldwide.espacenet.com/publicationDetails/biblio?DB=worldwide.espacenet.com&II=0&ND=3&adjacent=true&locale=en_EP&FT=D&date=20081126&CC=CN&NR=101312747A&KC=A
T29879	Integrin alpha-5 (ITGA5)	D0I5PM	DW-908e	Discontinued in Phase 1	Antagonist	.	http://worldwide.espacenet.com/publicationDetails/biblio?DB=worldwide.espacenet.com&II=0&ND=3&adjacent=true&locale=en_EP&FT=D&date=20081127&CC=WO&NR=2008143928A1&KC=A1
T95371	Interferon alpha/beta receptor 1 (IFNAR1)	D05ODU	Belerofon	Phase 1	Modulator	.	http://worldwide.espacenet.com/publicationDetails/biblio?DB=worldwide.espacenet.com&II=0&ND=3&adjacent=true&locale=en_EP&FT=D&date=20090129&CC=WO&NR=2009015336A2&KC=A2
T45598	Interferon alpha (IFNA)	D02JDN	IFN-alpha	Phase 2	Modulator	.	http://worldwide.espacenet.com/publicationDetails/biblio?DB=worldwide.espacenet.com&II=0&ND=3&adjacent=true&locale=en_EP&FT=D&date=20090129&CC=WO&NR=2009015336A2&KC=A2
T69494	N-methyl-D-aspartate receptor (NMDAR)	D09HDV	AD-529	Preclinical	Antagonist	.	http://worldwide.espacenet.com/publicationDetails/biblio?DB=worldwide.espacenet.com&II=0&ND=3&adjacent=true&locale=en_EP&FT=D&date=20090205&CC=WO&NR=2009016486A2&KC=A2
T69494	N-methyl-D-aspartate receptor (NMDAR)	D04BXJ	ED-1812	Preclinical	Antagonist	.	http://worldwide.espacenet.com/publicationDetails/biblio?DB=worldwide.espacenet.com&II=0&ND=3&adjacent=true&locale=en_EP&FT=D&date=20090205&CC=WO&NR=2009016486A2&KC=A2
T69494	N-methyl-D-aspartate receptor (NMDAR)	D07GLX	CNS-1531	Terminated	Modulator	.	http://worldwide.espacenet.com/publicationDetails/biblio?DB=worldwide.espacenet.com&II=0&ND=3&adjacent=true&locale=en_EP&FT=D&date=20090205&CC=WO&NR=2009016486A2&KC=A2
T69494	N-methyl-D-aspartate receptor (NMDAR)	D04LIR	PD-159913	Terminated	Modulator	.	http://worldwide.espacenet.com/publicationDetails/biblio?DB=worldwide.espacenet.com&II=0&ND=3&adjacent=true&locale=en_EP&FT=D&date=20090205&CC=WO&NR=2009016486A2&KC=A2
T67162	Dopamine D2 receptor (D2R)	D0LS4U	Etrabamine	Terminated	Modulator	.	http://worldwide.espacenet.com/publicationDetails/biblio?DB=worldwide.espacenet.com&II=0&ND=3&adjacent=true&locale=en_EP&FT=D&date=20090507&CC=WO&NR=2009056811A2&KC=A2
T59328	Epidermal growth factor receptor (EGFR)	D0Y1YX	AZD-9935	Terminated	Antagonist	.	http://worldwide.espacenet.com/publicationDetails/biblio?DB=worldwide.espacenet.com&II=0&ND=3&adjacent=true&locale=en_EP&FT=D&date=20090507&CC=WO&NR=2009058267A2&KC=A2
T31946	Vascular endothelial growth factor receptor (VEGFR)	D0Y1YX	AZD-9935	Terminated	Antagonist	.	http://worldwide.espacenet.com/publicationDetails/biblio?DB=worldwide.espacenet.com&II=0&ND=3&adjacent=true&locale=en_EP&FT=D&date=20090507&CC=WO&NR=2009058267A2&KC=A2
T85574	Angiotensin II receptor (AGTR)	D0HJ7I	DA-727	Phase 1	Modulator	.	http://worldwide.espacenet.com/publicationDetails/biblio?DB=worldwide.espacenet.com&II=0&ND=3&adjacent=true&locale=en_EP&FT=D&date=20090716&CC=WO&NR=2009088006A1&KC=A1
T75984	5-HT 2 receptor (5HT2R)	D0W2PK	Beloxepin	Discontinued in Phase 1	Modulator	.	http://worldwide.espacenet.com/publicationDetails/biblio?DB=worldwide.espacenet.com&II=0&ND=3&adjacent=true&locale=en_EP&FT=D&date=20090827&CC=WO&NR=2009105507A2&KC=A2
T96281	Hepatitis C virus Envelope glycoprotein (HCV Env)	D0VV3O	GNI-104	Terminated	.	.	http://worldwide.espacenet.com/publicationDetails/biblio?DB=worldwide.espacenet.com&II=0&ND=3&adjacent=true&locale=en_EP&FT=D&date=20091126&CC=WO&NR=2009143345A2&KC=A2
T28722	GABA(A) receptor gamma-3 (GABRG3)	D08LQD	RESEQUINIL	Discontinued in Phase 2	Agonist	.	http://worldwide.espacenet.com/publicationDetails/biblio?DB=worldwide.espacenet.com&II=0&ND=3&adjacent=true&locale=en_EP&FT=D&date=20100107&CC=WO&NR=2010002451A1&KC=A1
T23547	Opioid receptor (OPR)	D0Y8GL	APF-580	Terminated	Modulator	.	http://worldwide.espacenet.com/publicationDetails/biblio?DB=worldwide.espacenet.com&II=0&ND=3&adjacent=true&locale=en_EP&FT=D&date=20100121&CC=WO&NR=2010009451A2&KC=A2
T85574	Angiotensin II receptor (AGTR)	D05EEJ	ETRX-101	Discontinued in Phase 2	Modulator	.	http://worldwide.espacenet.com/publicationDetails/biblio?DB=worldwide.espacenet.com&II=0&ND=3&adjacent=true&locale=en_EP&FT=D&date=20100325&CC=WO&NR=2010033207A1&KC=A1
T23547	Opioid receptor (OPR)	D09ENA	Org-30035	Terminated	Modulator	.	http://worldwide.espacenet.com/publicationDetails/biblio?DB=worldwide.espacenet.com&II=0&ND=3&adjacent=true&locale=en_EP&FT=D&date=20100325&CC=WO&NR=2010033207A1&KC=A1
T93430	ATP-binding cassette transporter (ABCA)	D06RIM	LIM-0705	Phase 2	Activator	.	http://worldwide.espacenet.com/publicationDetails/biblio?DB=worldwide.espacenet.com&II=0&ND=3&adjacent=true&locale=en_EP&FT=D&date=20100415&CC=WO&NR=2010042886A2&KC=A2
T38179	Staphylococcus Beta-lactamase (Stap-coc blaZ)	D0EX1C	RASV-Sp	Phase 1	.	.	http://worldwide.espacenet.com/publicationDetails/biblio?DB=worldwide.espacenet.com&II=0&ND=3&adjacent=true&locale=en_EP&FT=D&date=20100422&CC=WO&NR=2010045620A1&KC=A1
T25537	Mitogen-activated protein kinase (MAPK)	D0C4GX	GBL-310	Phase 2	Inhibitor	.	http://worldwide.espacenet.com/publicationDetails/biblio?DB=worldwide.espacenet.com&II=0&ND=3&adjacent=true&locale=en_EP&FT=D&date=20100422&CC=WO&NR=2010045651A1&KC=A1
T60724	Sclerostin (SOST)	D0XY4A	BPS-804	Phase 2	.	.	http://worldwide.espacenet.com/publicationDetails/biblio?DB=worldwide.espacenet.com&II=0&ND=3&adjacent=true&locale=en_EP&FT=D&date=20100910&CC=WO&NR=2010100179A2&KC=A2
T10362	Enzyme unspecific (Enz)	D0T2OT	GW-278884	Terminated	Modulator	.	http://worldwide.espacenet.com/publicationDetails/biblio?DB=worldwide.espacenet.com&II=0&ND=3&adjacent=true&locale=en_EP&FT=D&date=20100930&CC=WO&NR=2010111271A1&KC=A1
T29879	Integrin alpha-5 (ITGA5)	D01VSK	TR-14531	Discontinued in Phase 1	Antagonist	.	http://worldwide.espacenet.com/publicationDetails/biblio?DB=worldwide.espacenet.com&II=0&ND=3&adjacent=true&locale=en_EP&FT=D&date=20101104&CC=US&NR=2010278784A1&KC=A1
T85574	Angiotensin II receptor (AGTR)	D0XG0Z	A-82186	Investigative	Modulator	.	http://worldwide.espacenet.com/publicationDetails/biblio?DB=worldwide.espacenet.com&II=0&ND=3&adjacent=true&locale=en_EP&FT=D&date=20110519&CC=WO&NR=2011058331A1&KC=A1
T36075	Glucagon-like peptide 1 receptor (GLP1R)	D0I0TD	AZM-134	Terminated	Modulator	.	http://worldwide.espacenet.com/publicationDetails/biblio?DB=worldwide.espacenet.com&II=0&ND=3&adjacent=true&locale=en_EP&FT=D&date=20110714&CC=US&NR=2011171312A1&KC=A1
T86428	CAAX farnesyltransferase beta (FNTB)	D0E7BP	CP-663427	Terminated	Inhibitor	.	http://worldwide.espacenet.com/publicationDetails/biblio?DB=worldwide.espacenet.com&II=0&ND=3&adjacent=true&locale=en_EP&FT=D&date=20110721&CC=WO&NR=2011088126A2&KC=A2
T87946	Cytokine receptor unspecific (CRF)	D02WEL	VG-106	Terminated	Modulator	.	http://worldwide.espacenet.com/publicationDetails/biblio?DB=worldwide.espacenet.com&II=0&ND=3&adjacent=true&locale=en_EP&FT=D&date=20110811&CC=WO&NR=2011095545A1&KC=A1
T80452	Mucin (MUC)	D02HRD	KLS-0611	Phase 2	Stimulator	.	http://worldwide.espacenet.com/publicationDetails/biblio?DB=worldwide.espacenet.com&II=0&ND=3&adjacent=true&locale=en_EP&FT=D&date=20110825&CC=WO&NR=2011103423A1&KC=A1
T60182	Glucagon receptor (GCGR)	D04MRA	BAY-73-7977	Discontinued in Phase 1	Antagonist	.	http://worldwide.espacenet.com/publicationDetails/biblio?DB=worldwide.espacenet.com&II=0&ND=3&adjacent=true&locale=en_EP&FT=D&date=20120322&CC=WO&NR=2012035139A1&KC=A1
T61744	Phosphodiesterase 4A (PDE4A)	D0X0PW	Revamilast	Phase 2	Inhibitor	.	http://worldwide.espacenet.com/publicationDetails/biblio?DB=worldwide.espacenet.com&II=0&ND=3&adjacent=true&locale=en_EP&FT=D&date=20120823&CC=WO&NR=2012110946A1&KC=A1
T10265	Phosphodiesterase 4B (PDE4B)	D0X0PW	Revamilast	Phase 2	Inhibitor	.	http://worldwide.espacenet.com/publicationDetails/biblio?DB=worldwide.espacenet.com&II=0&ND=3&adjacent=true&locale=en_EP&FT=D&date=20120823&CC=WO&NR=2012110946A1&KC=A1
T02001	Phosphodiesterase 4D (PDE4D)	D0X0PW	Revamilast	Phase 2	Inhibitor	.	http://worldwide.espacenet.com/publicationDetails/biblio?DB=worldwide.espacenet.com&II=0&ND=3&adjacent=true&locale=en_EP&FT=D&date=20120823&CC=WO&NR=2012110946A1&KC=A1
T23347	Interleukin 1 receptor type 2 (IL1R2)	D03FVR	GSK-1827771	Phase 1	.	.	http://worldwide.espacenet.com/publicationDetails/biblio?DB=worldwide.espacenet.com&II=0&ND=3&adjacent=true&locale=en_EP&FT=D&date=20130117&CC=WO&NR=2013007763A1&KC=A1
T21865	P-selectin glycoprotein ligand 1 (SELPLG)	D0M7VE	RO-4905417	Phase 2	.	.	http://worldwide.espacenet.com/publicationDetails/biblio?DB=worldwide.espacenet.com&II=0&ND=3&adjacent=true&locale=en_EP&FT=D&date=20130131&CC=WO&NR=2013014405A2&KC=A2
T29303	Sodium channel unspecific (NaC)	D05VXQ	SRSC-355	Terminated	Modulator	.	http://worldwide.espacenet.com/publicationDetails/biblio?DB=worldwide.espacenet.com&II=0&ND=3&adjacent=true&locale=en_EP&FT=D&date=20130328&CC=WO&NR=2013043925A1&KC=A1
T45598	Interferon alpha (IFNA)	D0Q5MU	R-7025	Terminated	Modulator	.	http://worldwide.espacenet.com/publicationDetails/biblio?DB=worldwide.espacenet.com&II=0&ND=3&adjacent=true&locale=en_EP&FT=D&date=20130510&CC=WO&NR=2013066753A1&KC=A1
T23343	Human immunodeficiency virus Capsid p24 (HIV p24)	D05GBH	F4co vaccine	Phase 2	.	.	http://worldwide.espacenet.com/publicationDetails/biblio?DB=worldwide.espacenet.com&II=0&ND=3&adjacent=true&locale=en_EP&FT=D&date=20130807&CC=EP&NR=2621528A1&KC=A1
T13409	Human immunodeficiency virus Matrix p17 (HIV MA)	D05GBH	F4co vaccine	Phase 2	.	.	http://worldwide.espacenet.com/publicationDetails/biblio?DB=worldwide.espacenet.com&II=0&ND=3&adjacent=true&locale=en_EP&FT=D&date=20130807&CC=EP&NR=2621528A1&KC=A1
T83793	Human immunodeficiency virus Negative factor (HIV nef)	D05GBH	F4co vaccine	Phase 2	.	.	http://worldwide.espacenet.com/publicationDetails/biblio?DB=worldwide.espacenet.com&II=0&ND=3&adjacent=true&locale=en_EP&FT=D&date=20130807&CC=EP&NR=2621528A1&KC=A1
T14342	Human immunodeficiency virus Reverse transcriptase (HIV RT)	D05GBH	F4co vaccine	Phase 2	.	.	http://worldwide.espacenet.com/publicationDetails/biblio?DB=worldwide.espacenet.com&II=0&ND=3&adjacent=true&locale=en_EP&FT=D&date=20130807&CC=EP&NR=2621528A1&KC=A1
T17248	Measles virus Fusion glycoprotein (MeV F)	D0NN7L	AC 165198	Phase 1	Modulator	.	http://worldwide.espacenet.com/publicationDetails/biblio?DB=worldwide.espacenet.com&II=0&ND=3&adjacent=true&locale=en_EP&FT=D&date=20130906&CC=WO&NR=2013130683A2&KC=A2
T11011	Corticotropin-releasing factor receptor 2 (CRHR2)	D01TGH	PF-572778	Terminated	Modulator	.	http://worldwide.espacenet.com/publicationDetails/biblio?DB=worldwide.espacenet.com&II=0&ND=3&adjacent=true&locale=en_EP&FT=D&date=20131031&CC=WO&NR=2013160315A2&KC=A2
T47077	Prostaglandin receptor (PTGR)	D0I7LB	ZD-4953	Discontinued in Phase 2	Modulator	.	http://worldwide.espacenet.com/publicationDetails/biblio?DB=worldwide.espacenet.com&II=0&ND=3&adjacent=true&locale=en_EP&FT=D&date=20131114&CC=WO&NR=2013167582A1&KC=A1
T18477	Heat shock protein 90 alpha (HSP90A)	D0KC7K	EC-154	Terminated	Inhibitor	.	http://worldwide.espacenet.com/publicationDetails/biblio?DB=worldwide.espacenet.com&II=0&ND=3&adjacent=true&locale=en_EP&FT=D&date=20131121&CC=WO&NR=2013173436A1&KC=A1
T61698	Interleukin-2 (IL2)	D0C7OQ	BIWB-1	Discontinued in Phase 2	.	.	http://worldwide.espacenet.com/publicationDetails/biblio?DB=worldwide.espacenet.com&II=0&ND=3&adjacent=true&locale=en_EP&FT=D&date=20131212&CC=WO&NR=2013185032A1&KC=A1
T10362	Enzyme unspecific (Enz)	D09LTO	A-76341	Investigative	Modulator	.	http://worldwide.espacenet.com/publicationDetails/biblio?DB=worldwide.espacenet.com&II=0&ND=3&adjacent=true&locale=en_EP&FT=D&date=20131212&CC=WO&NR=2013185032A1&KC=A1
T49146	MHC class II antigen DR (HLA-DR)	D0G7SM	AEA-35p	Phase 1	.	.	http://worldwide.espacenet.com/publicationDetails/biblio?DB=worldwide.espacenet.com&II=0&ND=3&adjacent=true&locale=en_EP&FT=D&date=20131212&CC=WO&NR=2013185032A1&KC=A1
T19829	Helper-inducer T-lymphocyte (HITL)	D00VVU	AE-H vaccine	Phase 1	.	.	http://worldwide.espacenet.com/publicationDetails/biblio?DB=worldwide.espacenet.com&II=0&ND=3&adjacent=true&locale=en_EP&FT=D&date=20131212&CC=WO&NR=2013185032A1&KC=A1
T23276	Extracellular signal-regulated kinase 1 (ERK1)	D08KNG	VAN-10-4-eluting stent	Phase 1	Inhibitor	.	http://worldwide.espacenet.com/publicationDetails/biblio?DB=worldwide.espacenet.com&II=0&ND=3&adjacent=true&locale=en_EP&FT=D&date=20131212&CC=WO&NR=2013185032A1&KC=A1
T58970	Extracellular signal-regulated kinase 2 (ERK2)	D08KNG	VAN-10-4-eluting stent	Phase 1	Inhibitor	.	http://worldwide.espacenet.com/publicationDetails/biblio?DB=worldwide.espacenet.com&II=0&ND=3&adjacent=true&locale=en_EP&FT=D&date=20131212&CC=WO&NR=2013185032A1&KC=A1
T15739	Cellular tumor antigen p53 (TP53)	D0KK4N	ISA-P53-01	Phase 1/2	.	.	http://worldwide.espacenet.com/publicationDetails/biblio?DB=worldwide.espacenet.com&II=0&ND=3&adjacent=true&locale=en_EP&FT=D&date=20131212&CC=WO&NR=2013185032A1&KC=A1
T33275	Tuftsin receptor (TR)	D00QOJ	99MTC-RP-128	Phase 2	Modulator	.	http://worldwide.espacenet.com/publicationDetails/biblio?DB=worldwide.espacenet.com&II=0&ND=3&adjacent=true&locale=en_EP&FT=D&date=20131212&CC=WO&NR=2013185032A1&KC=A1
T49493	Hemoglobin (HB)	D00XQK	HRC-102	Terminated	Modulator	.	http://worldwide.espacenet.com/publicationDetails/biblio?DB=worldwide.espacenet.com&II=0&ND=3&adjacent=true&locale=en_EP&FT=D&date=20131212&CC=WO&NR=2013185032A1&KC=A1
T49493	Hemoglobin (HB)	D09ZCH	HRC-201	Terminated	Enhancer	.	http://worldwide.espacenet.com/publicationDetails/biblio?DB=worldwide.espacenet.com&II=0&ND=3&adjacent=true&locale=en_EP&FT=D&date=20131212&CC=WO&NR=2013185032A1&KC=A1
T02703	Nitric-oxide synthase inducible (NOS2)	D0MJ2H	KD-7040	Phase 2	Inhibitor	.	http://worldwide.espacenet.com/publicationDetails/biblio?DB=worldwide.espacenet.com&II=0&ND=3&adjacent=true&locale=en_EP&FT=D&date=20140206&CC=WO&NR=2014021408A1&KC=A1
T88318	Protein kinase C (PRKC)	D0O3XU	HO/03/03	Phase 2	Modulator	.	http://worldwide.espacenet.com/publicationDetails/biblio?DB=worldwide.espacenet.com&II=0&ND=3&adjacent=true&locale=en_EP&FT=D&date=20140605&CC=WO&NR=2014085381A1&KC=A1
T08743	Aminopeptidase (AMP)	D0GH0O	BB-76163	Terminated	Inhibitor	.	http://worldwide.espacenet.com/publicationDetails/biblio?DB=worldwide.espacenet.com&II=0&ND=3&adjacent=true&locale=en_EP&FT=D&date=20140904&CC=WO&NR=2014134243A1&KC=A1
T14597	Erbb2 tyrosine kinase receptor (HER2)	D0H7ZN	VM-206	Phase 1	.	.	http://worldwide.espacenet.com/publicationDetails/biblio?DB=worldwide.espacenet.com&II=0&ND=3&adjacent=true&locale=en_EP&FT=D&date=20140918&CC=WO&NR=2014144121A2&KC=A2
T51452	GABA(A) receptor alpha-2 (GABRA2)	D00AJI	PF-4480682	Discontinued in Phase 2	Modulator	.	http://worldwide.espacenet.com/publicationDetails/biblio?DB=worldwide.espacenet.com&II=0&ND=3&adjacent=true&locale=en_EP&FT=D&date=20140925&CC=WO&NR=2014151517A1&KC=A1
T27376	GABA(A) receptor delta (GABRD)	D00AJI	PF-4480682	Discontinued in Phase 2	Modulator	.	http://worldwide.espacenet.com/publicationDetails/biblio?DB=worldwide.espacenet.com&II=0&ND=3&adjacent=true&locale=en_EP&FT=D&date=20140925&CC=WO&NR=2014151517A1&KC=A1
T05152	Hepatitis C virus RNA-directed RNA polymerase (HCV NS5B)	D0Y8BW	TMC-647055	Phase 1	Inhibitor	.	http://worldwide.espacenet.com/publicationDetails/biblio?DB=worldwide.espacenet.com&II=0&ND=3&adjacent=true&locale=en_EP&FT=D&date=20140925&CC=WO&NR=2014152275A1&KC=A1
T04394	Vasopressin receptor (VR)	D0U7NG	BAY 86-8050	Phase 1	Modulator	.	http://worldwide.espacenet.com/publicationDetails/biblio?DB=worldwide.espacenet.com&II=0&ND=3&adjacent=true&locale=en_EP&FT=D&date=20150319&CC=WO&NR=2015036563A1&KC=A1
T34624	Stress-activated protein kinase (p38)	D08CQE	AVE-9940	Discontinued in Phase 1	Inhibitor	.	http://worldwide.espacenet.com/publicationDetails/biblio?DB=worldwide.espacenet.com&II=1&ND=3&adjacent=true&locale=en_EP&FT=D&date=20080522&CC=US&NR=2008119498A1&KC=A1
T20178	Tumor necrosis factor (TNF)	D05RTF	AME-527	Discontinued in Phase 1/2	.	.	http://ww.ptjournal.com/news/2003-11-26-000000/ind-filed-ame-527-monoclonal-antibody-potential-treatment-rheumatoid
T61400	Dihydroorotate dehydrogenase (DHODH)	D00LSI	Vidofludimus	Phase 2	Modulator	.	http://www.4sc.de/product-pipeline/clinical/vidofludimus
T76685	Cannabinoid receptor 1 (CB1)	D0VH3H	TM38837	Phase 1	Antagonist	.	http://www.7tm.com/Pipeline.aspx
T05152	Hepatitis C virus RNA-directed RNA polymerase (HCV NS5B)	D0Y7CO	ABT-072	Phase 1	Inhibitor	.	http://www.abbott.com/index2.htm
T05152	Hepatitis C virus RNA-directed RNA polymerase (HCV NS5B)	D04KJT	ABT-333	Phase 1	Inhibitor	.	http://www.abbott.com/index2.htm
T56915	Human immunodeficiency virus Protease (HIV PR)	D07OHT	ABT-450	Phase 2	Inhibitor	.	http://www.abbott.com/index2.htm
T21334	Osteoclast differentiation factor (ODF)	D0MG2R	ALX-0141	Phase 1	Inhibitor	.	http://www.ablynx.com/rd-portfolio/clinical-programmes/alx-0141/
T89988	C-C chemokine receptor type 2 (CCR2)	D0MT0A	CCX915	Discontinued in Phase 1	Antagonist	.	http://www.abpi.org.uk/publications/publication_details/targetMS/table.asp
T09130	Muscarinic acetylcholine receptor (CHRM)	D0XQ6V	APD-515	Phase 2	Agonist	.	http://www.acaciapharma.com/pipeline/apd515
T06011	Transforming growth factor beta (TGFB)	D0F7GX	ACE-011	Phase 1	Inhibitor	.	http://www.acceleronpharma.com/
T27611	Growth/differentiation factor 2 (GDF2)	D0N9PL	ACE-041	Phase 1	Modulator	.	http://www.acceleronpharma.com/products/dalantercept/
T56915	Human immunodeficiency virus Protease (HIV PR)	D07ZAH	ACH-1625	Phase 2	Inhibitor	.	http://www.achillion.com/main.aspx?pn=ProductPipeline&fl=l
T43115	Leukocyte common antigen (PTPRC)	D08BBL	Iomab-B	Phase 3	.	.	http://www.actiniumpharma.com/products/pipeline/iomab-b/
T31391	Dipeptidyl peptidase 4 (DPP-4)	D03SKC	KRP-104	Phase 2	Modulator	.	http://www.activx.com/press/news_20080821.html
T77365	Adenosine A2a receptor (ADORA2A)	D0J6NG	OPA-6566	Phase 1/2	Agonist	.	http://www.acucela.com/Read-About-Us/Press-Releases/Acucela-and-Otsuka-Pharmaceutical-Announce-the-(1)
T11211	Androgen receptor (AR)	D0N7DQ	APC-100	Phase 1/2	Inhibitor	.	http://www.adamispharmaceuticals.com/
T99347	Metabotropic glutamate receptor 5 (mGluR5)	D0I5TL	ADX-48621	Phase 2	Modulator	.	http://www.addexpharma.com/pipeline-old/adx48621/
T87350	Platelet-derived growth factor B (PDGFB)	D04BVN	PDGF-BB	Phase 3	Modulator	.	http://www.adocia.fr/WP/products/bc-pdgf-bb-en/
T16769	X-linked inhibitor of apoptosis protein (XIAP)	D02AMG	HGS-1029	Phase 1	Antagonist	.	http://www.aegera.com/aeg40826.php
T89988	C-C chemokine receptor type 2 (CCR2)	D0V0NL	Aminoguanidine	Phase 1	Antagonist	.	http://www.aegis.com/news/bw/2005/BW050801.html
T59604	Growth hormone secretagogue receptor 1 (GHSR)	D09DKY	AEZS-123	Preclinical	Antagonist	.	http://www.aezsinc.com/en/index.php
T95913	PI3-kinase gamma (PIK3CG)	D0R1VU	Perifosine	Phase 1	Modulator	.	http://www.aezsinc.com/en/page.php?p=60&q=504
T20761	Vascular endothelial growth factor A (VEGFA)	D0NO1A	AT001/r84	Phase 1	.	.	http://www.affitech.com/
T53381	Adrenergic receptor alpha-1D (ADRA1D)	D0F0YL	SL-25.1039	Discontinued in Phase 2	Agonist	.	http://www.alacrastore.com/storecontent/Thomson-Reuters-Market-Research/PHARMACEUTICAL-CO-ANALYSIS-SANOFI-AVENTIS-ESPICOM-HEALTHCARE-INTELLIGENCE-50201119
T62184	GABA transporter GAT-1 (SLC6A1)	D0YH0N	Metadoxine	Approved	Modulator	.	http://www.alcobra-pharma.com/products.cfm?productID=163127
T37539	B-cell receptor CD22 (CD22)	D05NOG	Targeted ranpirnase conjugates	Preclinical	.	.	http://www.alfacell.com/company/sab.htm
T23389	Transthyretin messenger RNA (TTR mRNA)	D02UYB	Patisiran	Approved	.	.	http://www.alnylam.com/product-pipeline/ttr-amyloidosis-fac/
T23389	Transthyretin messenger RNA (TTR mRNA)	D01ZHB	Revusiran	Phase 3	.	.	http://www.alnylam.com/product-pipeline/ttr-amyloidosis-fac/
T86462	Transthyretin (TTR)	D0E9AF	ALN-TTRsc	Phase 3	Inhibitor	.	http://www.alnylam.com/product-pipeline/ttr-amyloidosis-fap/
T23389	Transthyretin messenger RNA (TTR mRNA)	D08IUV	ALN-TTR01	Phase 1	.	.	http://www.alnylam.com/Programs-and-Pipeline/index.php
T63986	Kinesin spindle messenger RNA (KIF11 mRNA)	D08JMI	ALN-VSP	Phase 1	.	.	http://www.alnylam.com/Programs-and-Pipeline/index.php
T21679	Huntingtin messenger RNA (HTT mRNA)	D0V7VX	ALN-HTT	Preclinical	.	.	http://www.alnylam.com/Programs-and-Pipeline/index.php
T86652	PCSK9 messenger RNA (PCSK9 mRNA)	D0H5HJ	ALN-PCS	Preclinical	.	.	http://www.alnylam.com/Programs-and-Pipeline/index.php
T23389	Transthyretin messenger RNA (TTR mRNA)	D02FID	ALN-TTR02	Phase 3	.	.	http://www.alnylam.com/TTR02-Clinical/
T87024	Amyloid beta A4 protein (APP)	D05ORO	Anti-N3pG-Abeta antibody	Phase 1	.	.	http://www.alzforum.org/therapeutics/ly3002813
T16691	5-HT 6 receptor (HTR6)	D0G1YA	PF-05212377	Phase 2	Antagonist	.	http://www.alzforum.org/therapeutics/pf-05212377
T83011	Monoamine oxidase type B (MAO-B)	D02PSS	RG1577	Phase 2	Modulator	.	http://www.alzforum.org/therapeutics/sembragiline
T59679	5-HT 4 receptor (HTR4)	D02YKI	PF-04995274	Phase 1	Agonist	.	http://www.alzheimersanddementia.com/article/S1552-5260(11)02414-9/abstract
T87024	Amyloid beta A4 protein (APP)	D07VAI	ALZ-801	Phase 2	Inhibitor	.	http://www.alzheon.com/?page_id=280
T06850	Ghrelin (GHRL)	D01TDY	Unacylated ghrelin	Phase 1	Inhibitor	.	http://www.alz-pharma.com/actualite/alize-pharma-signs-research-collaboration-and-license-option-agreement-with-lilly
T99089	Serine/threonine-protein kinase B-raf (BRAF)	D04MXN	CEP-32496	Phase 1/2	Inhibitor	.	http://www.ambitbio.com/CEP32496
T15334	Cholesteryl ester transfer protein (CETP)	D0G7MM	TA-8995	Phase 2	Inhibitor	.	http://www.amgen.com/media/media_pr_detail.jsp?releaseID=2088272
T92076	Extracellular calcium-sensing receptor (CASR)	D03YGR	Cinacalcet	Approved	Agonist	.	http://www.amgen.com/science/pipe.jsp
T23797	Interleukin-33 (IL33)	D07GDR	AMG 282	Phase 1	.	.	http://www.amgenpipeline.com/pipeline/
T17248	Measles virus Fusion glycoprotein (MeV F)	D02MZD	AMG 876	Phase 1	Modulator	.	http://www.amgenpipeline.com/pipeline/
T09572	Melanin-concentrating hormone receptor 1 (MCHR1)	D05VGS	ALB-127158(a)	Terminated	Antagonist	.	http://www.amriglobal.com/
T98089	Deoxycytidine kinase (DCK)	D06CYQ	LP-661438	Investigative	Modulator	.	http://www.amriglobal.com/img/document_files/TR_aug08a.pdf
T05152	Hepatitis C virus RNA-directed RNA polymerase (HCV NS5B)	D06PGZ	Setrobuvir	Phase 2	Inhibitor	.	http://www.anadyspharma.com/
T46482	Toll-like receptor 7 (TLR7)	D04TIL	ANA773	Phase 2a	Agonist	.	http://www.anadyspharma.com/
T64977	IGF1R messenger RNA (IGF1R mRNA)	D01QKD	ATL-1101	Preclinical	.	.	http://www.antisense.com.au/product-pipeline/atl1101-for-prostate-cancer/
T61698	Interleukin-2 (IL2)	D0NS7A	APN-301	Phase 2	Modulator	.	http://www.apeiron-biologics.com/index.php/projects/apn301-hu14-18-il2.html
T31391	Dipeptidyl peptidase 4 (DPP-4)	D02ZBW	LC-150444	Phase 3	Inhibitor	.	http://www.apischemical.com/APIsproducts4/850649-62-6,Alogliptin(SYR-322).htm
T15167	Collagen I (COL1A2)	D02CFV	Solubilized type 1 native bovine collagen	Phase 2	Modulator	.	http://www.argentisrx.com/arg201-development-to-date.html
T95558	Diacylglycerol O-acyltransferase 2 (DGAT2)	D01VMZ	ARI-3037MO	Phase 2	Inhibitor	.	http://www.arisaph.com/
T09092	Interleukin-10 (IL10)	D03MYX	AM0010	Phase 1	Modulator	.	http://www.armobio.com/drug-development
T01110	Colony stimulating factor-1 receptor (CSF-1R)	D05JAA	ARRY-382	Phase 2	Modulator	.	http://www.arraybiopharma.com/product-pipeline/other-compounds/arry-382/
T61722	Prostaglandin D2 receptor 2 (PTGDR2)	D05STL	ARRY-502	Phase 2	Modulator	.	http://www.arraybiopharma.com/product-pipeline/other-compounds/arry-502/
T92144	Angiopoietin 1 receptor (TEK)	D0ML0L	ARRY-614	Discontinued in Phase 1	Modulator	.	http://www.arraybiopharma.com/product-pipeline/other-compounds/arry-614/
T34624	Stress-activated protein kinase (p38)	D0ML0L	ARRY-614	Discontinued in Phase 1	Modulator	.	http://www.arraybiopharma.com/product-pipeline/other-compounds/arry-614/
T48703	Toll-like receptor 8 (TLR8)	D0H3JF	VTX-2337	Phase 2	Modulator	.	http://www.arraybiopharma.com/product-pipeline/other-compounds/vtx-2337/
T61400	Dihydroorotate dehydrogenase (DHODH)	D0F1JY	LAS-186323	Phase 1	Inhibitor	.	http://www.aslanpharma.com/download/Press%20Release%20-%20Almirall-ASLAN%20Licensing.pdf
T10362	Enzyme unspecific (Enz)	D03XHD	A-11259	Terminated	Inhibitor	.	http://www.aspergillus.org.uk/content/identification-nanomolar-14-benzoquinone-inhibitors-shikimate-kinase
T93788	Glucose-dependent insulinotropic receptor (GPR119)	D0F1KP	PSN821	Terminated	Agonist	.	http://www.astellas.com/en/
T99816	Gastrin-releasing peptide receptor (GRPR)	D03CDK	ASP-7147	Phase 2	Antagonist	.	http://www.astellas.com/en/corporate/news/detail/astellas-and-drais-partner-to-.html
T98022	Carboxypeptidase B2 (CPB2)	D0F7FX	AZD-9684	Discontinued in Phase 2	Inhibitor	.	http://www.astrazeneca.com.au/research/cardiovascular?itemId=396161
T53585	HMG-CoA reductase (HMGCR)	D04XGU	Crestor/TriLipix	Approved	Inhibitor	.	http://www.astrazeneca.com/_mshost3690701/content/resources/media/investors/AZN-Q2-2009/AZN-Q2-2009-Pipeline.pdf
T20178	Tumor necrosis factor (TNF)	D07XHO	Nafamostat	Approved	.	.	http://www.astrazeneca.com/_mshost3690701/content/resources/media/investors/AZN-Q2-2009/AZN-Q2-2009-Pipeline.pdf
T76685	Cannabinoid receptor 1 (CB1)	D0N5SS	AZD1175	Discontinued in Phase 1	Antagonist	.	http://www.astrazeneca.com/_mshost3690701/content/resources/media/investors/AZN-Q2-2009/AZN-Q2-2009-Pipeline.pdf
T76685	Cannabinoid receptor 1 (CB1)	D0N0UY	AZD1704	Discontinued in Phase 1	Antagonist	.	http://www.astrazeneca.com/_mshost3690701/content/resources/media/investors/AZN-Q2-2009/AZN-Q2-2009-Pipeline.pdf
T59328	Epidermal growth factor receptor (EGFR)	D02RZL	AZD4769	Discontinued in Phase 1	Inhibitor	.	http://www.astrazeneca.com/_mshost3690701/content/resources/media/investors/AZN-Q2-2009/AZN-Q2-2009-Pipeline.pdf
T23471	Myeloperoxidase (MPO)	D0Y3LJ	AZD5904	Discontinued in Phase 1	Inhibitor	.	http://www.astrazeneca.com/_mshost3690701/content/resources/media/investors/AZN-Q2-2009/AZN-Q2-2009-Pipeline.pdf
T61722	Prostaglandin D2 receptor 2 (PTGDR2)	D01RVS	AZD5985	Discontinued in Phase 1	Antagonist	.	http://www.astrazeneca.com/_mshost3690701/content/resources/media/investors/AZN-Q2-2009/AZN-Q2-2009-Pipeline.pdf
T07173	Tropomyosin-related kinase A (TrkA)	D0LX8D	AZD6918	Discontinued in Phase 1	Inhibitor	.	http://www.astrazeneca.com/_mshost3690701/content/resources/media/investors/AZN-Q2-2009/AZN-Q2-2009-Pipeline.pdf
T61722	Prostaglandin D2 receptor 2 (PTGDR2)	D06XSG	AZD8075	Discontinued in Phase 1	Antagonist	.	http://www.astrazeneca.com/_mshost3690701/content/resources/media/investors/AZN-Q2-2009/AZN-Q2-2009-Pipeline.pdf
T09960	C-C chemokine receptor type 5 (CCR5)	D06EMW	AZD8566	Discontinued in Phase 1	Antagonist	.	http://www.astrazeneca.com/_mshost3690701/content/resources/media/investors/AZN-Q2-2009/AZN-Q2-2009-Pipeline.pdf
T75243	Serine/threonine-protein kinase mTOR (mTOR)	D0K1VK	AZD8055	Discontinued in Phase 1/2	Inhibitor	.	http://www.astrazeneca.com/_mshost3690701/content/resources/media/investors/AZN-Q2-2009/AZN-Q2-2009-Pipeline.pdf
T94033	Coagulation factor IIa (F2)	D0B1KK	AZD0837	Discontinued in Phase 2	Inhibitor	.	http://www.astrazeneca.com/_mshost3690701/content/resources/media/investors/AZN-Q2-2009/AZN-Q2-2009-Pipeline.pdf
T03500	Matrix metalloproteinase-12 (MMP-12)	D0E5YG	AZD1236	Discontinued in Phase 2	Inhibitor	.	http://www.astrazeneca.com/_mshost3690701/content/resources/media/investors/AZN-Q2-2009/AZN-Q2-2009-Pipeline.pdf
T83193	Transient receptor potential cation channel V1 (TRPV1)	D04PMM	AZD1386	Discontinued in Phase 2	Blocker	.	http://www.astrazeneca.com/_mshost3690701/content/resources/media/investors/AZN-Q2-2009/AZN-Q2-2009-Pipeline.pdf
T99347	Metabotropic glutamate receptor 5 (mGluR5)	D09GPB	AZD2066	Discontinued in Phase 2	Antagonist	.	http://www.astrazeneca.com/_mshost3690701/content/resources/media/investors/AZN-Q2-2009/AZN-Q2-2009-Pipeline.pdf
T99347	Metabotropic glutamate receptor 5 (mGluR5)	D06UDV	AZD2516	Discontinued in Phase 2	Antagonist	.	http://www.astrazeneca.com/_mshost3690701/content/resources/media/investors/AZN-Q2-2009/AZN-Q2-2009-Pipeline.pdf
T16016	C-C chemokine receptor type 1 (CCR1)	D00PFW	AZD4818	Discontinued in Phase 2	Antagonist	.	http://www.astrazeneca.com/_mshost3690701/content/resources/media/investors/AZN-Q2-2009/AZN-Q2-2009-Pipeline.pdf
T87166	Glucokinase (GCK)	D08RGA	AZD6370	Discontinued in Phase 2	Activator	.	http://www.astrazeneca.com/_mshost3690701/content/resources/media/investors/AZN-Q2-2009/AZN-Q2-2009-Pipeline.pdf
T69494	N-methyl-D-aspartate receptor (NMDAR)	D0OK9X	AZD6765	Discontinued in Phase 2	Antagonist	.	http://www.astrazeneca.com/_mshost3690701/content/resources/media/investors/AZN-Q2-2009/AZN-Q2-2009-Pipeline.pdf
T27137	Metabotropic glutamate receptor 1 (mGluR1)	D01FUB	AZD8529	Discontinued in Phase 2	Agonist	.	http://www.astrazeneca.com/_mshost3690701/content/resources/media/investors/AZN-Q2-2009/AZN-Q2-2009-Pipeline.pdf
T40332	Neutrophil elastase (NE)	D02PHE	AZD9668	Discontinued in Phase 2	Inhibitor	.	http://www.astrazeneca.com/_mshost3690701/content/resources/media/investors/AZN-Q2-2009/AZN-Q2-2009-Pipeline.pdf
T23499	Endothelin A receptor (EDNRA)	D02HVW	Zibotentan	Discontinued in Phase 3	Antagonist	.	http://www.astrazeneca.com/_mshost3690701/content/resources/media/investors/AZN-Q2-2009/AZN-Q2-2009-Pipeline.pdf
T62449	Checkpoint kinase-1 (CHK1)	D0PM7Q	AZD7762	Phase 1	Inhibitor	.	http://www.astrazeneca.com/_mshost3690701/content/resources/media/investors/AZN-Q2-2009/AZN-Q2-2009-Pipeline.pdf
T87166	Glucokinase (GCK)	D0O8BS	AZD1656	Phase 2	Activator	.	http://www.astrazeneca.com/_mshost3690701/content/resources/media/investors/AZN-Q2-2009/AZN-Q2-2009-Pipeline.pdf
T61722	Prostaglandin D2 receptor 2 (PTGDR2)	D0T4SG	AZD1981	Phase 2	Antagonist	.	http://www.astrazeneca.com/_mshost3690701/content/resources/media/investors/AZN-Q2-2009/AZN-Q2-2009-Pipeline.pdf
T54128	Glutamate receptor AMPA (GRIA)	D0HO2T	AZD7325	Phase 2	Agonist	.	http://www.astrazeneca.com/_mshost3690701/content/resources/media/investors/AZN-Q2-2009/AZN-Q2-2009-Pipeline.pdf
T63414	P2X purinoceptor 7 (P2RX7)	D0CS2C	AZD9056	Phase 2	Antagonist	.	http://www.astrazeneca.com/_mshost3690701/content/resources/media/investors/AZN-Q2-2009/AZN-Q2-2009-Pipeline.pdf
T76685	Cannabinoid receptor 1 (CB1)	D00WME	Conatumumab	Phase 2	Agonist	.	http://www.astrazeneca.com/_mshost3690701/content/resources/media/investors/AZN-Q2-2009/AZN-Q2-2009-Pipeline.pdf
T67079	Interleukin-9 (IL9)	D0FI5C	MEDI-528	Phase 2	Inhibitor	.	http://www.astrazeneca.com/_mshost3690701/content/resources/media/investors/AZN-Q2-2009/AZN-Q2-2009-Pipeline.pdf
T51666	Gastric H(+)/K(+) ATPase alpha (ATP4A)	D0B2ZZ	Esomeprazole magnesium + Aspirin	Phase 3	Inhibitor	.	http://www.astrazeneca.com/_mshost3690701/content/resources/media/investors/AZN-Q2-2009/AZN-Q2-2009-Pipeline.pdf
T09960	C-C chemokine receptor type 5 (CCR5)	D07GIB	AZD5672	Terminated	Antagonist	.	http://www.astrazeneca.com/_mshost3690701/content/resources/media/investors/AZN-Q2-2009/AZN-Q2-2009-Pipeline.pdf
T87166	Glucokinase (GCK)	D0O9OC	AZD5658	Phase 1	Activator	.	http://www.astrazeneca.com/Home
T16688	Diacylglycerol acyltransferase 1 (DGAT1)	D0EY0A	AZD7687	Phase 1	Inhibitor	.	http://www.astrazeneca.com/Home
T65200	Corticosteroid 11-beta-dehydrogenase 1 (HSD11B1)	D0O1ZI	AZD8329	Phase 1	Inhibitor	.	http://www.astrazeneca.com/Home
T84726	Rho-associated protein kinase (ROCK)	D09IYM	AT13148	Phase 1	Modulator	.	http://www.astx.com/pipeline/products/clinical
T15439	C5a anaphylatoxin chemotactic receptor (C5AR1)	D0G2XE	PMX-53	Phase 2	Modulator	.	http://www.asx.com.au/asxpdf/20090219/pdf/31g4hr7254nxxr.pdf
T97071	Glutamate carboxypeptidase II (GCPII)	D06URI	ATL101	Phase 2	Modulator	.	http://www.atlab-pharma.com/pipeline_atl101.html
T68782	Prostaglandin D2 receptor (PTGDR)	D06XDI	QAW-039	Phase 3	Antagonist	.	http://www.atsjournals.org/doi/abs/10.1164/ajrccm-conference.2015.191.1_MeetingAbstracts.A6361
T97257	Transforming growth factor beta 1 (TGFB1)	D08OLR	ART-144	Investigative	Modulator	.	http://www.availablepharmaproducts.com/app_dec11.pdf
T96721	Vascular endothelial growth factor (VEGF)	D0X3QR	AVA-101	Phase 2	Modulator	.	http://www.avalanchebiotech.com/
T12475	Gonadotropin-releasing hormone receptor (GNRHR)	D08FKH	KLH-2109	Phase 2	Agonist	.	http://www.avarx.com/AvaRx/SubDomains/bucket2705902527756613996/Listings/bucket5664821816690947691/Public.Listing.display.html
T79232	Vasopressin V1a receptor (V1AR)	D00LSW	VA-111913	Phase 2	Antagonist	.	http://www.avarx.com/AvaRx/SubDomains/bucket304f365f4d5c821c892abf2b5eb4/Listings/bucket3e0f28b94cc197c9e1c49f1451ad/Public.Listing.display.html
T61744	Phosphodiesterase 4A (PDE4A)	D0O8JW	Ronomilast	Phase 1	Inhibitor	.	http://www.avarx.com/AvaRx/SubDomains/bucket3609200049721832467/Listings/bucket3113046654580504235/Public.Listing.display.html
T10265	Phosphodiesterase 4B (PDE4B)	D0O8JW	Ronomilast	Phase 1	Inhibitor	.	http://www.avarx.com/AvaRx/SubDomains/bucket3609200049721832467/Listings/bucket3113046654580504235/Public.Listing.display.html
T02001	Phosphodiesterase 4D (PDE4D)	D0O8JW	Ronomilast	Phase 1	Inhibitor	.	http://www.avarx.com/AvaRx/SubDomains/bucket3609200049721832467/Listings/bucket3113046654580504235/Public.Listing.display.html
T21865	P-selectin glycoprotein ligand 1 (SELPLG)	D02YIP	AbGn-168	Phase 2	.	.	http://www.avarx.com/AvaRx/SubDomains/bucket3739906636580370793/Listings/bucket460336945731305549/Public.Listing.display.html
T58921	Peroxisome proliferator-activated receptor gamma (PPAR-gamma)	D0W0JP	OMS405	Phase 2	Agonist	.	http://www.avarx.com/AvaRx/SubDomains/bucket4984694478449561395/Listings/bucket4040741479008611375/Public.Listing.display.html
T18876	Prostaglandin E2 receptor EP4 (PTGER4)	D00IQH	RQ-00000007 (oral)	Phase 2	Antagonist	.	http://www.avarx.com/AvaRx/SubDomains/bucket5733245651167129819/Listings/bucket2137138075456035728/Public.Listing.display.html
T95302	Melanocortin receptor 5 (MC5R)	D08ZCC	MTC-896	Phase 2	Antagonist	.	http://www.avarx.com/AvaRx/SubDomains/Company231/Listings/231/Public.Listing.display.html
T63934	Interferon-alpha 2 (IFNA2)	D00EFO	Interferon alpha-2b	Phase 2	Modulator	.	http://www.avarx.com/AvaRx/SubDomains/Company271/Listings/bucketc9a4f99040669fa206037a416235/Public.Listing.display.html
T32060	5-HT 2A receptor (HTR2A)	D0A8IE	AM-831	Discontinued in Phase 1	Agonist	.	http://www.avarx.com/AvaRx/SubDomains/Company44/Listings/bucket496701808487035926/Public.Listing.display.html
T67162	Dopamine D2 receptor (D2R)	D0A8IE	AM-831	Discontinued in Phase 1	Agonist	.	http://www.avarx.com/AvaRx/SubDomains/Company44/Listings/bucket496701808487035926/Public.Listing.display.html
T79961	Muscarinic acetylcholine receptor M5 (CHRM5)	D0A8IE	AM-831	Discontinued in Phase 1	Agonist	.	http://www.avarx.com/AvaRx/SubDomains/Company44/Listings/bucket496701808487035926/Public.Listing.display.html
T19784	Somatotropin (GH1)	D01LFA	ARX-201	Discontinued in Phase 2	Modulator	.	http://www.avarx.com/search/showOpportunityDetails?asset_id=1309
T80975	Vascular endothelial growth factor receptor 2 (KDR)	D0W7JZ	Tivozanib	Phase 3	Modulator	.	http://www.aveooncology.com/our-product-candidates/tivozanib/
T07303	Vascular endothelial growth factor receptor 3 (FLT-4)	D0W7JZ	Tivozanib	Phase 3	Modulator	.	http://www.aveooncology.com/our-product-candidates/tivozanib/
T94309	Pancreatic triacylglycerol lipase (PNLIP)	D0D7AM	MS-1819	Phase 1/2	Modulator	.	http://www.azurrx.com/news-events/press-releases/10-news-2014/58-http-www-azurrx-com-administrator-index-php-option-com-content-view-article-layout-edit
T28893	Muscarinic acetylcholine receptor M1 (CHRM1)	D0RO8H	AC-262271	Phase 1	Agonist	.	http://www.biocentury.com/products/ac-262271
T83369	Coagulation factor IX (F9)	D0A9PW	AMT-060	Phase 1/2	Modulator	.	http://www.biocentury.com/products/amt-060
T09572	Melanin-concentrating hormone receptor 1 (MCHR1)	D0A3CL	AZD1979	Phase 1	Modulator	.	http://www.biocentury.com/products/azd1979
T59679	5-HT 4 receptor (HTR4)	D0D7YA	DSP-6952	Phase 2	Agonist	.	http://www.biocentury.com/products/dsp-6952
T07173	Tropomyosin-related kinase A (TrkA)	D07SYN	FX-007	Preclinical	Inhibitor	.	http://www.biocentury.com/products/fx007
T59045	GABA transaminase (ABAT)	D0YC4F	K-828-AB	Phase 2	Inhibitor	.	http://www.biocentury.com/products/k-828-ab
T87024	Amyloid beta A4 protein (APP)	D0G7LP	Pepticlere	Preclinical	Inhibitor	.	http://www.biocentury.com/products/pepticlere
T11211	Androgen receptor (AR)	D0S7UU	PF-06260414	Discontinued in Phase 1	Modulator	.	http://www.biocentury.com/products/pf-06260414
T05938	Ovarian carcinoma antigen CA125 (MUC16)	D0G9ZJ	RG7458	Discontinued in Phase 1	.	.	http://www.biocentury.com/products/rg7458
T00176	Ubiquitin-protein ligase E3 Mdm2 (MDM2)	D08TNG	RG7775	Phase 1	Inhibitor	.	http://www.biocentury.com/products/rg7775
T59679	5-HT 4 receptor (HTR4)	D0S6GY	SER-101	Phase 1	Antagonist	.	http://www.biocentury.com/products/ser101
T55959	Dopamine transporter (DAT)	D08UNQ	NSD-644	Discontinued in Phase 1	Activator	.	http://www.biocentury.com/weekinreview/clinicalstatus/2007-12-10/nsd-644-phase-i-started-199006
T27812	Serotonin transporter (SERT)	D08UNQ	NSD-644	Discontinued in Phase 1	Activator	.	http://www.biocentury.com/weekinreview/clinicalstatus/2007-12-10/nsd-644-phase-i-started-199006
T10735	Histidine decarboxylase (HDC)	D07EEN	Lixivaptan	Phase 3	Inhibitor	.	http://www.biofrontera.com/index.php?id=5
T21945	Norepinephrine transporter (NET)	D0FM7Z	BL-1021	Phase 1	Modulator	.	http://www.biolinerx.com/default.asp?pageid=13&itemid=13
T27812	Serotonin transporter (SERT)	D0FM7Z	BL-1021	Phase 1	Modulator	.	http://www.biolinerx.com/default.asp?pageid=13&itemid=13
T76213	Phenylalanine hydroxylase (PAH)	D0F9XO	BH4	Investigative	Modulator	.	http://www.biomarin.com/products/kuvan (Kuvan is the first and only FDA-approved medication for PKU to reduce blood Phe levels in patients with hyperphenylalaninemia (HPA) due to tetrahydrobiopterin (BH4-) responsive PKU.)
T78709	5-HT 1A receptor (HTR1A)	D0RJ6R	Du-123015	Terminated	Modulator	.	http://www.biomedcentral.com/1471-2202/10/82
T14592	Apoptosis mediating surface antigen FAS (FAS)	D07PRH	DE-098	Phase 2	.	.	http://www.biomedcentral.com/1471-2474/11/221
T23343	Human immunodeficiency virus Capsid p24 (HIV p24)	D0F3GL	Vacc-4x	Phase 2	.	.	http://www.bionorpharma.com/en/News/2011/Scientific/Vacc-4x+results+presented+in+Bangkok.b7C_wljS1c.ips
T59328	Epidermal growth factor receptor (EGFR)	D0JW2O	Anti-HER3/EGFR DAF	Phase 1	Modulator	.	http://www.biooncology.com/pipeline-molecules/anti-her3
T86350	Erbb3 tyrosine kinase receptor (Erbb-3)	D0JW2O	Anti-HER3/EGFR DAF	Phase 1	Modulator	.	http://www.biooncology.com/pipeline-molecules/anti-her3
T80276	PI3-kinase alpha (PIK3CA)	D0UP1Z	GDC-0032	Phase 3	Modulator	.	http://www.biooncology.com/pipeline-molecules/taselisib-gdc-0032
T09937	Receptor unspecific (Rec)	D0F9TL	BT-063	Phase 1	.	.	http://www.biotest.com/de/en/r_d/pipeline/bt063.cfm
T56915	Human immunodeficiency virus Protease (HIV PR)	D0W6LW	BIT225	Phase 1	Inhibitor	.	http://www.biotron.com.au/
T29303	Sodium channel unspecific (NaC)	D0I6AU	BDD-10103	Phase 1	Modulator	.	http://www.birdspharma.com/projects/bdd_10103/
T16144	B7-related protein 1 (B7RP1)	D0V0UH	AMG 557	Phase 2	Modulator	.	http://www.blackwellpublishing.com/acrmeeting/abstract.asp?MeetingID=799&id=109110
T96079	C-X-C chemokine receptor type 4 (CXCR4)	D0T6CN	BL-8040	Phase 2	Antagonist	.	http://www.bloodjournal.org/content/122/21/3939?sso-checked=true
T40555	Hepatitis C virus Non-structural 5A (HCV NS5A)	D0AR5N	BMS-824383	Phase 1	Inhibitor	.	http://www.bms.com/pages/default.aspx
T09572	Melanin-concentrating hormone receptor 1 (MCHR1)	D01KMW	BMS-830216	Phase 1	Antagonist	.	http://www.bms.com/pages/default.aspx
T40555	Hepatitis C virus Non-structural 5A (HCV NS5A)	D0B4SZ	BMS 790052	Phase 2	Inhibitor	.	http://www.bms.com/pages/default.aspx
T05152	Hepatitis C virus RNA-directed RNA polymerase (HCV NS5B)	D0H7QU	BMS 791325	Phase 2	Inhibitor	.	http://www.bms.com/pages/default.aspx
T56915	Human immunodeficiency virus Protease (HIV PR)	D04MCY	BMS 650032	Phase 3	Inhibitor	.	http://www.bms.com/pages/default.aspx
T05152	Hepatitis C virus RNA-directed RNA polymerase (HCV NS5B)	D07QAF	BI 207127	Phase 2	Inhibitor	.	http://www.boehringer-ingelheim.com/
T56915	Human immunodeficiency virus Protease (HIV PR)	D06KJQ	BI 201335	Phase 3	Inhibitor	.	http://www.boehringer-ingelheim.com/
T59328	Epidermal growth factor receptor (EGFR)	D05UFG	BIBW 2992	Approved	Inhibitor	.	http://www.boehringer-ingelheim.com/corporate/research/pipeline.asp
T14597	Erbb2 tyrosine kinase receptor (HER2)	D05UFG	BIBW 2992	Approved	Inhibitor	.	http://www.boehringer-ingelheim.com/corporate/research/pipeline.asp
T64242	Cholesterol 24-monooxygenase (CYP46A1)	D09WTQ	RC-8800	Discontinued in Phase 1	Inhibitor	.	http://www.bostonmillenniapartners.com/OurPortfolio/Default.asp?PortfolioCompanyID=68
T97587	Integrin alpha-4 (ITGA4)	D05SHQ	ASP-2002	Investigative	Antagonist	.	http://www.businesswire.com/news/home/20080515005310/en/Asphelia-Present-C21-BioVentures-Conference-Napa-CA#.VhskvPmqpBc
T59328	Epidermal growth factor receptor (EGFR)	D0N3PC	MR1-1	Phase 1	Modulator	.	http://www.cancer.duke.edu/btc/modules/ClinicalTrials4/index.php?id=72
T35040	Basigin (BSG)	D03RDQ	Gavilimomab	Phase 2/3	.	.	http://www.cancer.gov/publications/dictionaries/cancer-drug?cdrid=38221
T11822	Retinoic acid receptor (RAR)	D08JAC	Fenretinide	Phase 3	Modulator	.	http://www.cancer.gov/publications/dictionaries/cancer-drug?cdrid=39582
T51223	Interleukin-21 (IL21)	D07JWO	IL-21	Phase 2	Modulator	.	http://www.cancer.gov/publications/dictionaries/cancer-drug?cdrid=409696
T13741	Opioid receptor zeta (OGFR)	D08KYN	INNO-105	Phase 1	Modulator	.	http://www.cancer.gov/publications/dictionaries/cancer-drug?cdrid=428488
T96721	Vascular endothelial growth factor (VEGF)	D02MUA	PF-06439535	Phase 3	.	.	http://www.cancer.gov/publications/dictionaries/cancer-drug?cdrid=43234
T53524	Platelet-derived growth factor receptor alpha (PDGFRA)	D00NSD	XL-820	Phase 2	Inhibitor	.	http://www.cancer.gov/publications/dictionaries/cancer-drug?cdrid=452042
T59102	Platelet-derived growth factor receptor beta (PDGFRB)	D00NSD	XL-820	Phase 2	Inhibitor	.	http://www.cancer.gov/publications/dictionaries/cancer-drug?cdrid=452042
T57700	Tyrosine-protein kinase Kit (KIT)	D00NSD	XL-820	Phase 2	Inhibitor	.	http://www.cancer.gov/publications/dictionaries/cancer-drug?cdrid=452042
T31946	Vascular endothelial growth factor receptor (VEGFR)	D00NSD	XL-820	Phase 2	Inhibitor	.	http://www.cancer.gov/publications/dictionaries/cancer-drug?cdrid=452042
T95385	Interleukin-12 beta (IL12B)	D0OS7K	EGEN-001	Phase 2	Modulator	.	http://www.cancer.gov/publications/dictionaries/cancer-drug?cdrid=454593
T46128	Melanocytes lineage-specific antigen GP100 (PMEL)	D08DWM	Gp100:209-217(210M) peptide vaccine	Phase 2	.	.	http://www.cancer.gov/publications/dictionaries/cancer-drug?cdrid=476335
T21669	Glutathione S-transferase P (GSTP1)	D0F5VD	Ezatiostat	Phase 2	Modulator	.	http://www.cancer.gov/publications/dictionaries/cancer-drug?cdrid=485244
T77645	TRAIL receptor 1 (TRAIL-R1)	D0KG5D	Mapatumumab	Phase 2	Modulator	.	http://www.cancer.gov/publications/dictionaries/cancer-drug?cdrid=486626
T70067	TRAIL receptor 2 (TRAIL-R2)	D0MW7S	Lexatumumab	Phase 2	.	.	http://www.cancer.gov/publications/dictionaries/cancer-drug?cdrid=528015
T26203	Intercellular adhesion molecule ICAM-1 (ICAM1)	D0XH8X	APC-8015F	Phase 2	Modulator	.	http://www.cancer.gov/publications/dictionaries/cancer-drug?cdrid=561410
T21307	MAPK-activated protein kinase 2 (MAPKAPK2)	D02NNN	CBP-501	Phase 1/2	Inhibitor	.	http://www.cancer.gov/publications/dictionaries/cancer-drug?cdrid=577812
T90553	Microtubule affinity regulating kinase 3 (MARK3)	D02NNN	CBP-501	Phase 1/2	Inhibitor	.	http://www.cancer.gov/publications/dictionaries/cancer-drug?cdrid=577812
T83905	Placental cadherin (CDH3)	D0P9KD	PF-3732010	Phase 1	.	.	http://www.cancer.gov/publications/dictionaries/cancer-drug?cdrid=580366
T44771	TGF beta-2 messenger RNA (TGFB2 mRNA)	D03OTH	Belagenpumatucel-L	Phase 3	.	.	http://www.cancer.gov/publications/dictionaries/cancer-drug?cdrid=590662
T27736	Programmed cell death protein 2 (PD-2)	D07BNG	RHIgM12B7	Phase 1	.	.	http://www.cancer.gov/publications/dictionaries/cancer-drug?cdrid=593681
T59328	Epidermal growth factor receptor (EGFR)	D0U3XL	JNJ-26483327	Phase 1	Inhibitor	.	http://www.cancer.gov/publications/dictionaries/cancer-drug?cdrid=596693
T14597	Erbb2 tyrosine kinase receptor (HER2)	D0U3XL	JNJ-26483327	Phase 1	Inhibitor	.	http://www.cancer.gov/publications/dictionaries/cancer-drug?cdrid=596693
T92057	Erbb4 tyrosine kinase receptor (Erbb-4)	D0U3XL	JNJ-26483327	Phase 1	Inhibitor	.	http://www.cancer.gov/publications/dictionaries/cancer-drug?cdrid=596693
T17980	Fyn tyrosine protein kinase (FYN)	D0U3XL	JNJ-26483327	Phase 1	Inhibitor	.	http://www.cancer.gov/publications/dictionaries/cancer-drug?cdrid=596693
T12499	LCK tyrosine protein kinase (LCK)	D0U3XL	JNJ-26483327	Phase 1	Inhibitor	.	http://www.cancer.gov/publications/dictionaries/cancer-drug?cdrid=596693
T68163	Tyrosine-protein kinase Lyn (JTK8)	D0U3XL	JNJ-26483327	Phase 1	Inhibitor	.	http://www.cancer.gov/publications/dictionaries/cancer-drug?cdrid=596693
T07303	Vascular endothelial growth factor receptor 3 (FLT-4)	D0U3XL	JNJ-26483327	Phase 1	Inhibitor	.	http://www.cancer.gov/publications/dictionaries/cancer-drug?cdrid=596693
T75570	Yes tyrosine kinase (YES)	D0U3XL	JNJ-26483327	Phase 1	Inhibitor	.	http://www.cancer.gov/publications/dictionaries/cancer-drug?cdrid=596693
T68536	Tubulin beta (TUBB)	D01JNE	Lexibulin iv infusion	Phase 2	Inhibitor	.	http://www.cancer.gov/publications/dictionaries/cancer-drug?cdrid=598799
T64376	Fibroblast growth factor (FGF)	D0P0LT	GSK3052230	Phase 1	Inhibitor	.	http://www.cancer.gov/publications/dictionaries/cancer-drug?cdrid=599037
T73215	Leukocyte surface antigen Leu-16 (CD20)	D0KX6E	DI-Leu16-IL2	Phase 2	Modulator	.	http://www.cancer.gov/publications/dictionaries/cancer-drug?cdrid=599668
T89534	Estrogen receptor (ESR)	D02PYN	SR 16234	Phase 2	Modulator	.	http://www.cancer.gov/publications/dictionaries/cancer-drug?cdrid=599816
T26851	Complement C3 (CO3)	D0P6MW	Imprime PGG immunotherapeutic	Phase 2/3	Modulator	.	http://www.cancer.gov/publications/dictionaries/cancer-drug?cdrid=599816
T44862	Cytomegalovirus 65kDa phosphoprotein (HCV UL83)	D0V0VR	CMVpp65-A0201	Phase 2	.	.	http://www.cancer.gov/publications/dictionaries/cancer-drug?cdrid=599982
T07374	Beta-microseminoprotein (MSMB)	D0UN1S	Tigapotide	Phase 1	Inhibitor	.	http://www.cancer.gov/publications/dictionaries/cancer-drug?cdrid=600185
T51693	Melanoma-associated antigen 3 (MAGEA3)	D02XYA	Astuprotimut-R	Phase 3	Modulator	.	http://www.cancer.gov/publications/dictionaries/cancer-drug?cdrid=600553
T08391	Janus kinase 2 (JAK-2)	D0PN8H	Pacritinib	Phase 3	Modulator	.	http://www.cancer.gov/publications/dictionaries/cancer-drug?cdrid=609888
T55273	Delta-like protein 4 (DLL4)	D0GS9X	OMP-21M18	Phase 1	Modulator	.	http://www.cancer.gov/publications/dictionaries/cancer-drug?cdrid=614677
T29130	Signal transducer and activator of transcription 3 (STAT3)	D02MRN	Golotimod	Phase 2	Inhibitor	.	http://www.cancer.gov/publications/dictionaries/cancer-drug?cdrid=617379
T83386	Folate receptor alpha (FOLR1)	D06CVN	EC0489	Phase 1	Modulator	.	http://www.cancer.gov/publications/dictionaries/cancer-drug?cdrid=638649
T02677	Apoptosis inhibitor survivin (BIRC5)	D02DVK	CV-9201	Phase 1/2	.	.	http://www.cancer.gov/publications/dictionaries/cancer-drug?cdrid=648549
T82277	Cancer/testis antigen 1 (NY-ESO-1)	D02DVK	CV-9201	Phase 1/2	.	.	http://www.cancer.gov/publications/dictionaries/cancer-drug?cdrid=648549
T74381	Cancer/testis antigen MAGE-C1/CT7 (MAGEC1)	D02DVK	CV-9201	Phase 1/2	.	.	http://www.cancer.gov/publications/dictionaries/cancer-drug?cdrid=648549
T57718	Melanoma-associated antigen C2 (MAGEC2)	D02DVK	CV-9201	Phase 1/2	.	.	http://www.cancer.gov/publications/dictionaries/cancer-drug?cdrid=648549
T09058	Oncotrophoblast glycoprotein 5T4 (TPBG)	D02DVK	CV-9201	Phase 1/2	.	.	http://www.cancer.gov/publications/dictionaries/cancer-drug?cdrid=648549
T82277	Cancer/testis antigen 1 (NY-ESO-1)	D09TCY	CDX-1401	Phase 2	Modulator	.	http://www.cancer.gov/publications/dictionaries/cancer-drug?cdrid=651880
T74312	Fms-like tyrosine kinase 3 (FLT-3)	D09TAB	PLX-3397	Phase 3	Inhibitor	.	http://www.cancer.gov/publications/dictionaries/cancer-drug?cdrid=659167
T98913	Granulocyte colony-stimulating factor receptor (G-CSF-R)	D09TAB	PLX-3397	Phase 3	Inhibitor	.	http://www.cancer.gov/publications/dictionaries/cancer-drug?cdrid=659167
T57700	Tyrosine-protein kinase Kit (KIT)	D09TAB	PLX-3397	Phase 3	Inhibitor	.	http://www.cancer.gov/publications/dictionaries/cancer-drug?cdrid=659167
T67805	CD70 antigen (CD27-L)	D08WTE	Vorsetuzumab mafodotin	Discontinued in Phase 1	.	.	http://www.cancer.gov/publications/dictionaries/cancer-drug?cdrid=660730
T11451	Toll-like receptor 9 (TLR9)	D04CXX	GNKG-168	Phase 1	Modulator	.	http://www.cancer.gov/publications/dictionaries/cancer-drug?cdrid=662816
T29815	Neoplasm antigen (NA)	D0T2FC	NPC-1C	Phase 2	.	.	http://www.cancer.gov/publications/dictionaries/cancer-drug?cdrid=663436
T61698	Interleukin-2 (IL2)	D07KAQ	L19-IL-2 fusion protein	Phase 2	.	.	http://www.cancer.gov/publications/dictionaries/cancer-drug?cdrid=665656
T97071	Glutamate carboxypeptidase II (GCPII)	D05MOZ	G-202	Phase 2	Inhibitor	.	http://www.cancer.gov/publications/dictionaries/cancer-drug?cdrid=666090
T40474	Proto-oncogene c-Met (MET)	D07OJZ	INCB28060	Phase 2	Modulator	.	http://www.cancer.gov/publications/dictionaries/cancer-drug?cdrid=666907
T61683	Inhibitor of apoptosis protein (hIAP)	D09MIN	LCL161	Phase 2	Modulator	.	http://www.cancer.gov/publications/dictionaries/cancer-drug?cdrid=670651
T86052	Telomerase reverse transcriptase (TERT)	D03BKV	KML-001	Phase 1	Inhibitor	.	http://www.cancer.gov/publications/dictionaries/cancer-drug?cdrid=672554
T01973	Macrophage-stimulating protein receptor (RON)	D0Q1YJ	RON mab	Phase 1	Inhibitor	.	http://www.cancer.gov/publications/dictionaries/cancer-drug?cdrid=673714
T86254	Tenascin (TNC)	D0F1ZI	F-16-IL-2 fusion protein	Phase 2	Modulator	.	http://www.cancer.gov/publications/dictionaries/cancer-drug?cdrid=674718
T00938	Melanoma antigen gp75 (TYRP1)	D05WQT	Flanvotumab	Phase 1	.	.	http://www.cancer.gov/publications/dictionaries/cancer-drug?cdrid=675217
T99089	Serine/threonine-protein kinase B-raf (BRAF)	D0G0PU	RO-5212054	Phase 1	Inhibitor	.	http://www.cancer.gov/publications/dictionaries/cancer-drug?cdrid=680347
T25637	Lysyl oxidase homolog 2 (LOXL2)	D09NCU	GS-6624	Phase 2	.	.	http://www.cancer.gov/publications/dictionaries/cancer-drug?cdrid=681814
T75256	MART-1 melanoma antigen (MLANA)	D0U9MJ	Melanoma vaccine	Phase 3	.	.	http://www.cancer.gov/publications/dictionaries/cancer-drug?cdrid=685201
T46128	Melanocytes lineage-specific antigen GP100 (PMEL)	D0U9MJ	Melanoma vaccine	Phase 3	.	.	http://www.cancer.gov/publications/dictionaries/cancer-drug?cdrid=685201
T97035	Tyrosinase (TYR)	D0U9MJ	Melanoma vaccine	Phase 3	.	.	http://www.cancer.gov/publications/dictionaries/cancer-drug?cdrid=685201
T91696	Fibronectin (FN1)	D0GZ3A	L19-TNF-alpha	Phase 2	.	.	http://www.cancer.gov/publications/dictionaries/cancer-drug?cdrid=686947
T55709	Choline kinase (CHKA)	D0G2XR	TCD-717	Phase 1	Inhibitor	.	http://www.cancer.gov/publications/dictionaries/cancer-drug?cdrid=687183
T99089	Serine/threonine-protein kinase B-raf (BRAF)	D04AZM	ARQ 736	Phase 1	Modulator	.	http://www.cancer.gov/publications/dictionaries/cancer-drug?cdrid=688029
T52624	Platelet-derived growth factor receptor (PDGFR)	D0L2ZY	X-82	Phase 1	Modulator	.	http://www.cancer.gov/publications/dictionaries/cancer-drug?cdrid=695817
T63966	Vascular endothelial growth factor receptor 1 (FLT-1)	D0L2ZY	X-82	Phase 1	Modulator	.	http://www.cancer.gov/publications/dictionaries/cancer-drug?cdrid=695817
T67849	PI3-kinase delta (PIK3CD)	D03FOP	AMG 319	Phase 1	Inhibitor	.	http://www.cancer.gov/publications/dictionaries/cancer-drug?cdrid=696292
T65755	Histone deacetylase (HDAC)	D05KED	Rocilinostat	Phase 2	Inhibitor	.	http://www.cancer.gov/publications/dictionaries/cancer-drug?cdrid=698408
T29960	Wilms tumor protein (WT1)	D0TB4C	DNA vaccine, University of Southampton/Inovio	Phase 2	.	.	http://www.cancer.gov/publications/dictionaries/cancer-drug?cdrid=699216
T59631	Programmed cell death protein 1 (PD-1)	D00JMY	AMP-224	Phase 1	Modulator	.	http://www.cancer.gov/publications/dictionaries/cancer-drug?cdrid=700595
T62449	Checkpoint kinase-1 (CHK1)	D0O3KA	RG7602	Discontinued in Phase 1	Modulator	.	http://www.cancer.gov/publications/dictionaries/cancer-drug?cdrid=701310
T65755	Histone deacetylase (HDAC)	D0M1ON	SHP-141	Phase 1	Modulator	.	http://www.cancer.gov/publications/dictionaries/cancer-drug?cdrid=703816
T95385	Interleukin-12 beta (IL12B)	D06LUI	Ad-IL-12 DNA therapeutic	Phase 1/2	Modulator	.	http://www.cancer.gov/publications/dictionaries/cancer-drug?cdrid=710508
T87108	Mesothelin (MSLN)	D0P5MG	BAY 94-9343	Phase 1	Modulator	.	http://www.cancer.gov/publications/dictionaries/cancer-drug?cdrid=712853
T80276	PI3-kinase alpha (PIK3CA)	D0Y2NS	MLN1117	Phase 1/2	Inhibitor	.	http://www.cancer.gov/publications/dictionaries/cancer-drug?cdrid=714372
T67805	CD70 antigen (CD27-L)	D0NC1Q	AMG 172	Phase 1	Modulator	.	http://www.cancer.gov/publications/dictionaries/cancer-drug?cdrid=721679
T45612	B7 homolog 3 (CD276)	D0J7QC	124I-8H9	Phase 1	.	.	http://www.cancer.gov/publications/dictionaries/cancer-drug?cdrid=722029
T51425	Vascular endothelial growth factor C (VEGFC)	D0GP0H	VGX-100	Phase 1	Modulator	.	http://www.cancer.gov/publications/dictionaries/cancer-drug?cdrid=724066
T19615	Granulocyte colony-stimulating factor (CSF3)	D07JZT	LA-EP2006	Phase 3	Modulator	.	http://www.cancer.gov/publications/dictionaries/cancer-drug?cdrid=724518
T75243	Serine/threonine-protein kinase mTOR (mTOR)	D03IXK	ME-344	Phase 1/2	Inhibitor	.	http://www.cancer.gov/publications/dictionaries/cancer-drug?cdrid=728650
T59604	Growth hormone secretagogue receptor 1 (GHSR)	D0BV3J	Macimorelin	Approved	Agonist	.	http://www.cancer.gov/publications/dictionaries/cancer-drug?cdrid=735530
T99948	Programmed cell death 1 ligand 1 (PD-L1)	D04RRZ	MEDI4736	Phase 3	Modulator	.	http://www.cancer.gov/publications/dictionaries/cancer-drug?cdrid=740856
T07394	Notch-1 receptor (NOTCH1)	D0X3YY	OMP-52M51	Phase 1	.	.	http://www.cancer.gov/publications/dictionaries/cancer-drug?cdrid=741867
T67849	PI3-kinase delta (PIK3CD)	D03IJO	GS-9820	Phase 1	Inhibitor	.	http://www.cancer.gov/publications/dictionaries/cancer-drug?cdrid=741949
T66426	Hematopoietic progenitor cell antigen CD34 (CD34)	D08GVB	AMR-001	Phase 2	Modulator	.	http://www.cancer.gov/publications/dictionaries/cancer-drug?cdrid=743421
T54156	Matrix metalloproteinase-9 (MMP-9)	D0WL0Q	GS-5745	Phase 2	Modulator	.	http://www.cancer.gov/publications/dictionaries/cancer-drug?cdrid=747683
T98913	Granulocyte colony-stimulating factor receptor (G-CSF-R)	D07PSL	PLX7486	Phase 1	Inhibitor	.	http://www.cancer.gov/publications/dictionaries/cancer-drug?cdrid=747694
T09058	Oncotrophoblast glycoprotein 5T4 (TPBG)	D03JZC	PF-06263507	Phase 1	.	.	http://www.cancer.gov/publications/dictionaries/cancer-drug?cdrid=751006
T86836	Human Deoxyribonucleic acid (hDNA)	D01HPY	Melphalan flufenamide	Phase 1/2	Binder	.	http://www.cancer.gov/publications/dictionaries/cancer-drug?cdrid=751473
T58454	Fibroblast growth factor receptor 2 (FGFR2)	D0L6RF	BAY1179470	Phase 1	Antagonist	.	http://www.cancer.gov/publications/dictionaries/cancer-drug?cdrid=751593
T05031	PI3-kinase beta (PIK3CB)	D03BHZ	AZD8186	Phase 1	Inhibitor	.	http://www.cancer.gov/publications/dictionaries/cancer-drug?cdrid=751594
T25265	Enhancer of zeste homolog 2 (EZH2)	D05FIJ	GSK2816126	Phase 1	Modulator	.	http://www.cancer.gov/publications/dictionaries/cancer-drug?cdrid=756211
T25005	Tyrosine-protein kinase BTK (ATK)	D01CPZ	ACP-196	Phase 3	Inhibitor	.	http://www.cancer.gov/publications/dictionaries/cancer-drug?cdrid=756623
T88505	Nuclear factor erythroid 2-related factor 2 (Nrf2)	D0K7NI	ABT-RTA-408	Phase 2	Modulator	.	http://www.cancer.gov/publications/dictionaries/cancer-drug?cdrid=756624
T00100	Ubiquitin-activating enzyme (UBA)	D0Z0FA	MLN7243	Phase 1	Modulator	.	http://www.cancer.gov/publications/dictionaries/cancer-drug?cdrid=757275
T37298	MYCBP messenger RNA (MYCBP mRNA)	D02OZT	DCR-MYC	Phase 1/2	.	.	http://www.cancer.gov/publications/dictionaries/cancer-drug?cdrid=759983
T74977	Dual specificity protein kinase TTK (MPS1)	D0J6RV	BAY1161909	Phase 1	Inhibitor	.	http://www.cancer.gov/publications/dictionaries/cancer-drug?cdrid=761238
T15739	Cellular tumor antigen p53 (TP53)	D01KTG	HDM201	Phase 1	Inhibitor	.	http://www.cancer.gov/publications/dictionaries/cancer-drug?cdrid=761551
T52227	Candida Thymidylate synthase (Candi TMP1)	D0S9MD	DFP-11207	Phase 1	Inhibitor	.	http://www.cancer.gov/publications/dictionaries/cancer-drug?cdrid=762603
T83687	B-cell-activating factor receptor (TNFRSF13C)	D09SQM	VAY736	Phase 2	.	.	http://www.cancer.gov/publications/dictionaries/cancer-drug?cdrid=762784
T07173	Tropomyosin-related kinase A (TrkA)	D0N0DU	DS-6051	Phase 1	Inhibitor	.	http://www.cancer.gov/publications/dictionaries/cancer-drug?cdrid=766123
T83059	Tankyrase (TNKS)	D0D9IQ	BGB-290	Phase 1/2	Modulator	.	http://www.cancer.gov/publications/dictionaries/cancer-drug?cdrid=769217
T49898	Cyclin-dependent kinase 1 (CDK1)	D0NV9O	BAY 10-00394	Phase 2	Inhibitor	.	http://www.cancer.gov/publications/dictionaries/cancer-drug?cdrid=770319
T70176	Cyclin-dependent kinase 2 (CDK2)	D0NV9O	BAY 10-00394	Phase 2	Inhibitor	.	http://www.cancer.gov/publications/dictionaries/cancer-drug?cdrid=770319
T44458	Cyclin-dependent kinase 9 (CDK9)	D0NV9O	BAY 10-00394	Phase 2	Inhibitor	.	http://www.cancer.gov/publications/dictionaries/cancer-drug?cdrid=770319
T36059	Adenosine A3 receptor (ADORA3)	D0U0KR	CF102	Phase 2	Agonist	.	http://www.canfite.com/pipeline.html
T36059	Adenosine A3 receptor (ADORA3)	D0I5VA	CF502	Preclinical	Agonist	.	http://www.canfite.com/pipeline.html
T36059	Adenosine A3 receptor (ADORA3)	D06PXT	CF602	Preclinical	Agonist	.	http://www.canfite.com/pipeline.html
T40192	DNA-binding factor KBF1 (p105)	D06TZZ	CAT 1004	Phase 2	Inhibitor	.	http://www.catabasis.com/clinical-trials-cat-1004-movedmd.php
T43332	Coagulation factor VII (F7)	D0R4YQ	CB-813	Phase 1	Modulator	.	http://www.catalystbiosciences.com/news/15-06-24/
T14731	NAD-dependent deacetylase sirtuin-1 (SIRT1)	D0O3EP	SRT2379	Phase 1	Modulator	.	http://www.ccforum.com/content/17/S4/P8
T63966	Vascular endothelial growth factor receptor 1 (FLT-1)	D04SQJ	EW-A-401	Phase 1	Modulator	.	http://www.cell.com/trends/pharmacological-sciences/fulltext/S0165-6147(14)00160-6
T15377	Sarcoplasmic/endoplasmic reticulum calcium ATPase 2 (ATP2A2)	D01NXF	Mydicar	Phase 2	Modulator	.	http://www.celladon.com/mydicar/
T85554	T-cell activation antigen CD27 (CD27)	D09RLQ	CDX-1127	Phase 1	Modulator	.	http://www.celldex.com/pipeline/cdx-1127.php
T53601	Bacterial 50S ribosomal RNA (Bact 50S rRNA)	D0W2FZ	Solithromycin oral	Phase 3	Modulator	.	http://www.cempra.com/products/Solithromycin-cem-101/
T58716	Sphingomyelin phosphodiesterase 4 (SMPD4)	D00ACC	ND1251	Discontinued in Phase 1	Inhibitor	.	http://www.centerwatch.com/
T09572	Melanin-concentrating hormone receptor 1 (MCHR1)	D0N1AS	NGD-4715	Discontinued in Phase 1	Antagonist	.	http://www.centerwatch.com/
T69085	Transcription factor AP-1 (JUN)	D02LCL	T-5224	Discontinued in Phase 2	Inhibitor	.	http://www.centerwatch.com/
T87166	Glucokinase (GCK)	D04JPQ	PSN-101	Investigative	Activator	.	http://www.centerwatch.com/
T40474	Proto-oncogene c-Met (MET)	D0ZU5F	SGX523	Phase 1	Inhibitor	.	http://www.centerwatch.com/
T06046	Nitric-oxide synthase endothelial (NOS3)	D0J7EH	ACCLAIM	Phase 2	Stimulator	.	http://www.centerwatch.com/
T75498	Quinone reductase 2 (NQO2)	D0C6VV	Prolarix	Phase 2	Inhibitor	.	http://www.centerwatch.com/
T56923	C-X-C chemokine receptor type 2 (CXCR2)	D0H8GW	PS-938285	Phase 2	Antagonist	.	http://www.centerwatch.com/
T67619	RAC-alpha serine/threonine-protein kinase (AKT1)	D07SYZ	RX-0201	Phase 2	Inhibitor	.	http://www.centerwatch.com/
T45262	Corticotropin-releasing factor receptor 1 (CRHR1)	D00PYP	NBI-37582	Terminated	Antagonist	.	http://www.centerwatch.com/
T56545	Apolipoprotein A-I (APOA1)	D03AKH	CER-001	Phase 2	Modulator	.	http://www.cerenis.com/en/our-therapies/cer-001
T77473	Translationally-controlled tumor protein (TPT1)	D01CEQ	CER-227185	Discontinued in Phase 1/2	Inhibitor	.	http://www.cerep.fr/Cerep/Users/pages/News/PressReleases/2006/215.pdf
T15439	C5a anaphylatoxin chemotactic receptor (C5AR1)	D0MR4Q	CCX-168	Phase 2	Antagonist	.	http://www.chemocentryx.com/pipeline/orphan-and-rare-diseases/
T86057	Urate anion exchanger 1 (URAT1)	D03BSK	URC102	Phase 2	Inhibitor	.	http://www.chugai-pharm.co.jp/english/ir/reports_downloads/pipeline.html
T95913	PI3-kinase gamma (PIK3CG)	D05CBJ	PA-799	Phase 1	Modulator	.	http://www.chugai-pharm.co.jp/html/meeting/pdf/140424ePresentation.pdf
T28722	GABA(A) receptor gamma-3 (GABRG3)	D04KZN	CTP-354	Discontinued in Phase 1	Modulator	.	http://www.concertpharma.com/news/documents/CTP-354_ACNP_Liu_final.pdf
T38338	Voltage-gated calcium channel alpha Cav2.2 (CACNA1B)	D01UDS	CNV-2197944	Phase 2	Blocker	.	http://www.convergencepharma.com/index.asp?page_id=30
T39977	Macrophage migration inhibitory factor (MIF)	D0F3II	COR100140	Preclinical	Inhibitor	.	http://www.cortical.com.au/downloads/20050901_mediarelease_MIF_Antagonist_Data.pdf
T23547	Opioid receptor (OPR)	D0P6LP	CB-01-16	Preclinical	Antagonist	.	http://www.cosmopharmaceuticals.com/activities/pipeline/cb-01-16.aspx
T21960	Angiopoietin-2 (ANGPT2)	D02WSY	CVX-060	Phase 1/2	.	.	http://www.covx.com/pipeline.html
T86836	Human Deoxyribonucleic acid (hDNA)	D06DWQ	TOPIXANTRONE HYDROCHLORIDE	Discontinued in Phase 2	Inhibitor	.	http://www.ctibiopharma.com/pipeline/pixantrone/
T98708	Parathyroid hormone (PTH)	D0F4SN	KUR-111	Phase 2	Modulator	.	http://www.cytos.com/kur-111/
T98022	Carboxypeptidase B2 (CPB2)	D06RHC	DS-1040	Phase 1	Modulator	.	http://www.daiichisankyo.com/rd/pipeline/development_pipeline/index.html#details01
T16688	Diacylglycerol acyltransferase 1 (DGAT1)	D0Z2QR	DS-7250	Discontinued in Phase 1	Modulator	.	http://www.daiichisankyo.com/rd/pipeline/pdf/20130513_Pipeline_EN1.pdf
T48940	HIF-prolyl hydroxylase (HPH)	D0E6VR	DS-1093	Phase 1	Modulator	.	http://www.daiichisankyo.com/rd/pipeline/pdf/Pipeline_EN.pdf
T62306	Motilin receptor (MLNR)	D0T5FU	DS-3801	Phase 1	Agonist	.	http://www.daiichisankyo.com/rd/pipeline/pdf/Pipeline_EN.pdf
T46828	Dopamine D5 receptor (D5R)	D0C1LH	DS-8273	Phase 1	.	.	http://www.daiichisankyo.com/rd/pipeline/pdf/Pipeline_EN.pdf
T60693	Opioid receptor kappa (OPRK1)	D0E2OK	MAL formulation	Phase 2	Agonist	.	http://www.da-pharma.fr/
T47768	Opioid receptor mu (MOP)	D0E2OK	MAL formulation	Phase 2	Agonist	.	http://www.da-pharma.fr/
T84486	Oxytocin receptor (OTR)	D0SK1W	AS-602305	Terminated	Antagonist	.	http://www.darkpharma.nl/uploads/7/3/2/8/7328594/journal.pmed.0050022.pdf
T05409	Neutral endopeptidase (MME)	D02HUY	Debio 0827	Phase 1	Inhibitor	.	http://www.debiopharm.com/our-business/pipeline.html
T18477	Heat shock protein 90 alpha (HSP90A)	D02TTL	Debio 0932	Phase 1	Inhibitor	.	http://www.debiopharm.com/our-business/pipeline.html
T92144	Angiopoietin 1 receptor (TEK)	D0FA6S	Altiratinib	Phase 1	Inhibitor	.	http://www.deciphera.com/article/deciphera-pharmaceuticals-announces-initiation-phase-1-cancer-trial-altiratinib-dcc-2701
T80975	Vascular endothelial growth factor receptor 2 (KDR)	D0FA6S	Altiratinib	Phase 1	Antagonist	.	http://www.deciphera.com/article/deciphera-pharmaceuticals-announces-initiation-phase-1-cancer-trial-altiratinib-dcc-2701
T63505	Tyrosine-protein kinase ABL1 (ABL)	D0E0NM	DCC-2036	Phase 1	Modulator	.	http://www.deciphera.com/pipeline
T86918	Pancreatic alpha-amylase (AMY2A)	D0A5DJ	Pancrecarb	NDA filed	Modulator	.	http://www.digestivecare.com/release102708.shtm
T94309	Pancreatic triacylglycerol lipase (PNLIP)	D0A5DJ	Pancrecarb	NDA filed	Modulator	.	http://www.digestivecare.com/release102708.shtm
T45457	Melanocortin receptor (MCR)	D0B2SW	ASP-3291	Phase 2	Modulator	.	http://www.draispharma.com/press.php
T46642	Arachidonate 5-lipoxygenase activating protein (FLAP)	D06UYI	AM103	Discontinued in Phase 2	Inhibitor	.	http://www.drugdevelopment-technology.com/projects/am103/
T18477	Heat shock protein 90 alpha (HSP90A)	D06YSP	AT13387	Phase 1	Inhibitor	.	http://www.drugs.com/clinical_trials/astex-presents-updates-at13387-hsp90-inhibitor-at9283-multi-targeted-kinase-inhibitor-eortc-nci-5775.html
T64205	Signal transducer and activator of transcription 1 (STAT1)	D03WRN	AVT-02 UE	Discontinued in Phase 2	Inhibitor	.	http://www.drugs.com/clinical_trials/avontec-announces-results-multiple-clinical-phase-study-candidate-avt-02-ue-ointment-after-topical-4866.html
T99740	Myb messenger RNA (MYB mRNA)	D01MZJ	LR3001	Phase 2	.	.	http://www.drugs.com/news/genta-obtains-orphan-designation-c-myb-antisense-lr3001-chronic-myelocytic-leukemia-3031.html
T76369	Liver carboxylesterase (CES1)	D02EZF	SMP-797	Investigative	Modulator	.	http://www.ds-pharma.com/ir/library/presentation/pdf/eir20060314.pdf (A lowering of plasma cholesterol by ACAT inhibition and enhancing LDL receptor activity leads to the direct inhibition of the progress of arteriosclerosis by ACAT inhibition)
T86836	Human Deoxyribonucleic acid (hDNA)	D0C3MW	MBO7133	Phase 1/2	Binder	.	http://www.dtic.mil/get-tr-doc/pdf?AD=ADA431390
T46482	Toll-like receptor 7 (TLR7)	D00CGX	DV-1179	Phase 1	Modulator	.	http://www.dynavax.com/our-pipeline/immune-mediated-diseases/dv1179/
T11451	Toll-like receptor 9 (TLR9)	D00CGX	DV-1179	Phase 1	Modulator	.	http://www.dynavax.com/our-pipeline/immune-mediated-diseases/dv1179/
T85857	Thymic stromal lymphopoietin (TSLP)	D00CTZ	MEDI9929	Phase 2	Modulator	.	http://www.ema.europa.eu/ema/index.jsp?curl=pages/medicines/pips/EMEA-001613-PIP01-14/pip_001268.jsp&mid=WC0b01ac058001d129
T55012	Ion channel unspecific (IC)	D06VPE	Lu-AA38466	Discontinued in Phase 1	Modulator	.	http://www.e-pages.dk/lundbeck/157/swf/20.swf
T52189	ATP-citrate synthase (ACLY)	D0D9NY	ETC-1002	Phase 3	Inhibitor	.	http://www.esperion.com/our-pathways-approach/understanding-key-pathways/
T13712	Cholesterol synthesis (Chole synth)	D0D9NY	ETC-1002	Phase 3	Inhibitor	.	http://www.esperion.com/our-pathways-approach/understanding-key-pathways/
T81905	Histamine receptor (HR)	D02JZJ	ETS-6218	Phase 2	Modulator	.	http://www.etherapeutics.co.uk/wp-content/uploads/2014/12/etp-10594-ar-08-web.pdf
T81905	Histamine receptor (HR)	D00EGN	ETX-9101	Phase 2	Modulator	.	http://www.etherapeutics.co.uk/wp-content/uploads/2014/12/etp-10594-ar-08-web.pdf
T40016	Glucocorticoid receptor (NR3C1)	D03CHE	PF-251802	Discontinued in Phase 1	Agonist	.	http://www.eurekaselect.com/72976/article
T99089	Serine/threonine-protein kinase B-raf (BRAF)	D0Z2FD	BMS-908662	Phase 1	Inhibitor	.	http://www.exelixis.com/pipeline
T72168	Mineralocorticoid receptor (MR)	D09UKH	XL550	Phase 1	Antagonist	.	http://www.exelixis.com/pipeline
T71167	Oxysterols receptor LXR (NR1H)	D0O5XJ	XL652/XL014	Phase 1	Modulator	.	http://www.exelixis.com/pipeline
T66505	Smoothened homolog (SMO)	D03DUY	BMS-833923	Phase 1b	Inhibitor	.	http://www.exelixis.com/pipeline
T86273	G-protein coupled bile acid receptor 1 (GPBAR1)	D09ODU	XL475	Preclinical	Agonist	.	http://www.exelixis.com/pipeline
T67849	PI3-kinase delta (PIK3CD)	D08TAB	XL-499	Preclinical	Inhibitor	.	http://www.exelixis.com/pipeline/xl499
T78709	5-HT 1A receptor (HTR1A)	D04FVD	TGBA01AD	Phase 2	Modulator	.	http://www.fabrekramer.com/?page_id=66
T11072	5-HT 1D receptor (HTR1D)	D04FVD	TGBA01AD	Phase 2	Modulator	.	http://www.fabrekramer.com/?page_id=66
T78709	5-HT 1A receptor (HTR1A)	D0S8DU	TGWOOAA	Phase 2	Antagonist	.	http://www.fabrekramer.com/?page_id=70
T75984	5-HT 2 receptor (5HT2R)	D0S8DU	TGWOOAA	Phase 2	Antagonist	.	http://www.fabrekramer.com/?page_id=70
T75984	5-HT 2 receptor (5HT2R)	D06FQS	TGOF02N	Phase 2	Modulator	.	http://www.fabrekramer.com/?page_id=76
T79062	5-HT 7 receptor (HTR7)	D06NOF	ATI-9242	Phase 1	Modulator	.	http://www.fasebj.org/cgi/content/meeting_abstract/24/1_MeetingAbstracts/773.12
T67162	Dopamine D2 receptor (D2R)	D06NOF	ATI-9242	Phase 1	Modulator	.	http://www.fasebj.org/cgi/content/meeting_abstract/24/1_MeetingAbstracts/773.12
T47101	Fibroblast growth factor receptor 1 (FGFR1)	D09JAK	3052230	Investigative	Modulator	.	http://www.fiveprime.com/pipeline/fp-1039
T01110	Colony stimulating factor-1 receptor (CSF-1R)	D08ZQI	FPA-008	Phase 1/2	Modulator	.	http://www.fiveprime.com/pipeline/fpa008
T29960	Wilms tumor protein (WT1)	D0RG8Z	FPI-01	Phase 2	.	.	http://www.formulapharma.com/fp1_01/default.asp
T28052	Lysine-specific demethylase 5A (KDM5A)	D03POM	US10022354, Example 151	Patented	Inhibitor	IC50 = 0.065 nM	http://www.freepatentsonline.com/US10022354.html
T28052	Lysine-specific demethylase 5A (KDM5A)	D0T8YT	US10022354, Example 152	Patented	Inhibitor	IC50 = 0.083 nM	http://www.freepatentsonline.com/US10022354.html
T28052	Lysine-specific demethylase 5A (KDM5A)	D0NM3B	US10022354, Example 5	Patented	Inhibitor	IC50 = 7.4 nM	http://www.freepatentsonline.com/US10022354.html
T62548	Beta-adrenergic receptor kinase 1 (ADRBK1)	D0YD7S	BDBM50173306	Patented	Inhibitor	IC50 = 5150 nM	http://www.freepatentsonline.com/US10023564.html
T69612	G protein-coupled receptor kinase 5 (GRK5)	D00YYO	BDBM50173323	Patented	Inhibitor	IC50 = 5000 nM	http://www.freepatentsonline.com/US10023564.html
T69612	G protein-coupled receptor kinase 5 (GRK5)	D0U5IW	BDBM50173327	Patented	Inhibitor	IC50 > 100000nM	http://www.freepatentsonline.com/US10023564.html
T69612	G protein-coupled receptor kinase 5 (GRK5)	D05PTF	BDBM50173330	Patented	Inhibitor	IC50 > 100000nM	http://www.freepatentsonline.com/US10023564.html
T97537	Leucyl-cysteinyl aminopeptidase (LNPEP)	D0V4YX	US10023583, Example 13	Patented	Inhibitor	IC50 = 4.3 nM	http://www.freepatentsonline.com/US10023583.html
T97537	Leucyl-cysteinyl aminopeptidase (LNPEP)	D0IC5Y	US10023583, Example 24	Patented	Inhibitor	IC50 = 16 nM	http://www.freepatentsonline.com/US10023583.html
T97537	Leucyl-cysteinyl aminopeptidase (LNPEP)	D0HO8O	US10023583, Example 5	Patented	Inhibitor	IC50 = 89 nM	http://www.freepatentsonline.com/US10023583.html
T97537	Leucyl-cysteinyl aminopeptidase (LNPEP)	D0X2XN	US10023583, Example 8	Patented	Inhibitor	IC50 = 7 nM	http://www.freepatentsonline.com/US10023583.html
T47594	Activin receptor type IB (ACVR1B)	D0Z9FM	US10030004, Compound 11a	Patented	Inhibitor	IC50 = 86.8 nM	http://www.freepatentsonline.com/US10030004.html
T47594	Activin receptor type IB (ACVR1B)	D0E9VJ	US10030004, Compound 19	Patented	Inhibitor	IC50 = 11 nM	http://www.freepatentsonline.com/US10030004.html
T47594	Activin receptor type IB (ACVR1B)	D0IA7H	US10030004, Compound 33	Patented	Inhibitor	IC50 = 89.6 nM	http://www.freepatentsonline.com/US10030004.html
T77613	Phosphodiesterase 1B (PDE1B)	D0V8ZY	US10034861, Example 1	Patented	Inhibitor	IC50 = 1.6 nM	http://www.freepatentsonline.com/US10034861.html
T77613	Phosphodiesterase 1B (PDE1B)	D06WJK	US10034861, Example 164	Patented	Inhibitor	IC50 = 1.6 nM	http://www.freepatentsonline.com/US10034861.html
T77613	Phosphodiesterase 1B (PDE1B)	D00LVD	US10034861, Example 165	Patented	Inhibitor	IC50 = 5.9 nM	http://www.freepatentsonline.com/US10034861.html
T64597	Integrin beta-8 (ITGB8)	D0QG9P	US10035778, Example 1	Patented	Inhibitor	IC50 = 0.3 nM	http://www.freepatentsonline.com/US10035778.html
T64597	Integrin beta-8 (ITGB8)	D0UB5E	US10035778, Example 12	Patented	Inhibitor	IC50 = 0.7 nM	http://www.freepatentsonline.com/US10035778.html
T64597	Integrin beta-8 (ITGB8)	D04KXV	US10035778, Example 16	Patented	Inhibitor	IC50 = 0.3 nM	http://www.freepatentsonline.com/US10035778.html
T28052	Lysine-specific demethylase 5A (KDM5A)	D0G8QR	BDBM50158794	Patented	Inhibitor	IC50 < 0.1nM	http://www.freepatentsonline.com/US10040779.html
T28052	Lysine-specific demethylase 5A (KDM5A)	D0VZ5E	US10040779, Example 1	Patented	Inhibitor	IC50 < 0.1nM	http://www.freepatentsonline.com/US10040779.html
T28052	Lysine-specific demethylase 5A (KDM5A)	D06TKT	US10040779, Example 4	Patented	Inhibitor	IC50 < 0.1nM	http://www.freepatentsonline.com/US10040779.html
T94880	TYRO3 tyrosine kinase receptor (TYRO3)	D0C9JZ	Dezapelisib	Patented	Inhibitor	IC50 > 3000nM	http://www.freepatentsonline.com/US10053465.html
T94880	TYRO3 tyrosine kinase receptor (TYRO3)	D0E0YY	KRDULPYOVRWKMA-UHFFFAOYSA-N	Patented	Inhibitor	IC50 > 3000nM	http://www.freepatentsonline.com/US10053465.html
T94880	TYRO3 tyrosine kinase receptor (TYRO3)	D0N8QO	US10053465, 8	Patented	Inhibitor	IC50 > 3000nM	http://www.freepatentsonline.com/US10053465.html
T97537	Leucyl-cysteinyl aminopeptidase (LNPEP)	D04AFR	US10059720, Example 80	Patented	Inhibitor	IC50 = 6.5 nM	http://www.freepatentsonline.com/US10059720.html
T97537	Leucyl-cysteinyl aminopeptidase (LNPEP)	D05ZEZ	US10059720, Example 82	Patented	Inhibitor	IC50 = 3.6 nM	http://www.freepatentsonline.com/US10059720.html
T97537	Leucyl-cysteinyl aminopeptidase (LNPEP)	D06JLW	US10059720, Example 84	Patented	Inhibitor	IC50 = 3.7 nM	http://www.freepatentsonline.com/US10059720.html
T82668	Kynurenine oxoglutarate transaminase II (AADAT)	D08ETC	US10065972, Example 281	Patented	Inhibitor	IC50 = 27 nM	http://www.freepatentsonline.com/US10065972.html
T82668	Kynurenine oxoglutarate transaminase II (AADAT)	D0QE9Q	US10065972, Example 396	Patented	Inhibitor	IC50 = 76 nM	http://www.freepatentsonline.com/US10065972.html
T82668	Kynurenine oxoglutarate transaminase II (AADAT)	D03DSN	US10065972, Example 560	Patented	Inhibitor	IC50 = 16 nM	http://www.freepatentsonline.com/US10065972.html
T42881	Cytomegalovirus Protease (CMV UL80)	D01BSW	Adefovir	Patented	Inhibitor	.	http://www.freepatentsonline.com/US10071110.html
T42881	Cytomegalovirus Protease (CMV UL80)	D0XA0Y	C06909	Patented	Inhibitor	.	http://www.freepatentsonline.com/US10071110.html
T42881	Cytomegalovirus Protease (CMV UL80)	D0N6ZR	US10071110, Compound cCDV	Patented	Inhibitor	.	http://www.freepatentsonline.com/US10071110.html
T55703	Plasma retinol-binding protein (RBP4)	D02TPQ	US9434727, 93	Patented	Inhibitor	IC50 = 8 nM	http://www.freepatentsonline.com/US10072016.html
T09874	Hepatitis C virus Core protein messenger RNA (HCV Core mRNA)	D05ETL	US10087167, Compound 3002	Patented	Inhibitor	.	http://www.freepatentsonline.com/US10087167.html
T09874	Hepatitis C virus Core protein messenger RNA (HCV Core mRNA)	D0G4LV	US10087167, Compound 3003	Patented	Inhibitor	.	http://www.freepatentsonline.com/US10087167.html
T09874	Hepatitis C virus Core protein messenger RNA (HCV Core mRNA)	D04NQY	US10087167, Compound 4001	Patented	Inhibitor	.	http://www.freepatentsonline.com/US10087167.html
T77613	Phosphodiesterase 1B (PDE1B)	D0NI7A	AC1LDDOQ	Patented	Inhibitor	.	http://www.freepatentsonline.com/US10092575.html
T77613	Phosphodiesterase 1B (PDE1B)	D03GTM	US10092575, Example 101	Patented	Inhibitor	.	http://www.freepatentsonline.com/US10092575.html
T77613	Phosphodiesterase 1B (PDE1B)	D0J1LK	US10092575, Example 158	Patented	Inhibitor	.	http://www.freepatentsonline.com/US10092575.html
T32880	HIF-prolyl hydroxylase 2 (HPH-2)	D05FDR	US10100051, Compound 1	Patented	Inhibitor	IC50 = 33000 nM	http://www.freepatentsonline.com/US10100051.html
T32880	HIF-prolyl hydroxylase 2 (HPH-2)	D05TTX	US10100051, Compound 10	Patented	Inhibitor	IC50 = 330 nM	http://www.freepatentsonline.com/US10100051.html
T32880	HIF-prolyl hydroxylase 2 (HPH-2)	D0VI2M	US10100051, Compound 11	Patented	Inhibitor	IC50 = 510 nM	http://www.freepatentsonline.com/US10100051.html
T32880	HIF-prolyl hydroxylase 2 (HPH-2)	D04BTN	US10100051, Compound 2	Patented	Inhibitor	IC50 = 73000 nM	http://www.freepatentsonline.com/US10100051.html
T77613	Phosphodiesterase 1B (PDE1B)	D0WS3T	US10092575, Example 141	Patented	Inhibitor	IC50 < 100nM	http://www.freepatentsonline.com/US10105367.html
T52297	Oxysterols receptor LXR-alpha (NR1H3)	D0W1XE	67S	Patented	Inhibitor	.	http://www.freepatentsonline.com/US10144715.html
T52297	Oxysterols receptor LXR-alpha (NR1H3)	D0TG1V	BDBM50177012	Patented	Inhibitor	.	http://www.freepatentsonline.com/US10144715.html
T52297	Oxysterols receptor LXR-alpha (NR1H3)	D04XII	BDBM50177019	Patented	Inhibitor	.	http://www.freepatentsonline.com/US10144715.html
T32880	HIF-prolyl hydroxylase 2 (HPH-2)	D0JR2Q	US10149841, Compound 1	Patented	Inhibitor	IC50 = 84000 nM	http://www.freepatentsonline.com/US10149841.html
T32880	HIF-prolyl hydroxylase 2 (HPH-2)	D0F0DX	US10149841, Compound 19	Patented	Inhibitor	IC50 = 63000 nM	http://www.freepatentsonline.com/US10149841.html
T32880	HIF-prolyl hydroxylase 2 (HPH-2)	D0OR4X	US10149841, Compound 5	Patented	Inhibitor	IC50 = 237000 nM	http://www.freepatentsonline.com/US10149841.html
T32880	HIF-prolyl hydroxylase 2 (HPH-2)	D0QI0J	US10149841, Compound 9	Patented	Inhibitor	IC50 = 15000 nM	http://www.freepatentsonline.com/US10149841.html
T09874	Hepatitis C virus Core protein messenger RNA (HCV Core mRNA)	D0PG7W	US10150740, Example 1	Patented	Inhibitor	IC50 = 18707 nM	http://www.freepatentsonline.com/US10150740.html
T09874	Hepatitis C virus Core protein messenger RNA (HCV Core mRNA)	D08VSV	US10150740, Example 4	Patented	Inhibitor	IC50 = 26068 nM	http://www.freepatentsonline.com/US10150740.html
T09874	Hepatitis C virus Core protein messenger RNA (HCV Core mRNA)	D0CD5P	US10150740, Example 9	Patented	Inhibitor	IC50 = 624 nM	http://www.freepatentsonline.com/US10150740.html
T11241	Sphingosine-1-phosphate receptor 3 (S1PR3)	D09SKG	US10166249, Example 695	Patented	Inhibitor	.	http://www.freepatentsonline.com/US10166249.html
T11241	Sphingosine-1-phosphate receptor 3 (S1PR3)	D0E5OA	US9522888, 412	Patented	Inhibitor	.	http://www.freepatentsonline.com/US10166249.html
T11241	Sphingosine-1-phosphate receptor 3 (S1PR3)	D0OH0T	US9522888, 618	Patented	Inhibitor	.	http://www.freepatentsonline.com/US10166249.html
T85115	Prokineticin receptor-1 (PROKR1)	D04LJF	ZINC19658740	Patented	Inhibitor	IC50 = 3730 nM	http://www.freepatentsonline.com/US10167273.html
T28052	Lysine-specific demethylase 5A (KDM5A)	D0K4LW	BDBM50158755	Patented	Inhibitor	IC50 < 100nM	http://www.freepatentsonline.com/US10173996.html
T28052	Lysine-specific demethylase 5A (KDM5A)	D0ZJ0Z	1190312-92-5	Patented	Inhibitor	IC50 = 5500 nM	http://www.freepatentsonline.com/US10174026.html
T28052	Lysine-specific demethylase 5A (KDM5A)	D0R2GT	US10174026, Example 2	Patented	Inhibitor	IC50 = 550 nM	http://www.freepatentsonline.com/US10174026.html
T28052	Lysine-specific demethylase 5A (KDM5A)	D0N9JZ	US10174026, Example 99	Patented	Inhibitor	IC50 < 100nM	http://www.freepatentsonline.com/US10174026.html
T28052	Lysine-specific demethylase 5A (KDM5A)	D0HT9Q	AKOS020330656	Patented	Inhibitor	IC50 < 100nM	http://www.freepatentsonline.com/US10179769.html
T11241	Sphingosine-1-phosphate receptor 3 (S1PR3)	D0LT5U	US10179791, Compound 171	Patented	Inhibitor	.	http://www.freepatentsonline.com/US10179791.html
T11241	Sphingosine-1-phosphate receptor 3 (S1PR3)	D0O4RX	US10179791, Compound 176	Patented	Inhibitor	.	http://www.freepatentsonline.com/US10179791.html
T11241	Sphingosine-1-phosphate receptor 3 (S1PR3)	D08BFF	US10179791, Compound 296	Patented	Inhibitor	.	http://www.freepatentsonline.com/US10179791.html
T81780	Ubiquitin-activating enzyme E1 (UBAE1)	D0YE0V	QCPOIDRINIAUKU-SRBBEKPSSA-N	Patented	Inhibitor	IC50 < 10nM	http://www.freepatentsonline.com/US10202389.html
T81780	Ubiquitin-activating enzyme E1 (UBAE1)	D0P3PT	SCHEMBL15198145	Patented	Inhibitor	IC50 < 10nM	http://www.freepatentsonline.com/US10202389.html
T81780	Ubiquitin-activating enzyme E1 (UBAE1)	D0QQ3B	SCHEMBL15198146	Patented	Inhibitor	IC50 = 550 nM	http://www.freepatentsonline.com/US10202389.html
T72881	Leukotriene C4 synthase (LTC4S)	D0CT4T	US20160326143, 28	Patented	Inhibitor	IC50 = 67 nM	http://www.freepatentsonline.com/US20160326143.html
T72881	Leukotriene C4 synthase (LTC4S)	D0L5VH	US20160326143, 3	Patented	Inhibitor	IC50 = 149 nM	http://www.freepatentsonline.com/US20160326143.html
T50773	Dipeptidyl-peptidase 7 (DPP7)	D0S8CH	US8470836, 2	Patented	Inhibitor	IC50 > 400000nM	http://www.freepatentsonline.com/US8470836.html
T50773	Dipeptidyl-peptidase 7 (DPP7)	D0M6CN	US8470836, 5	Patented	Inhibitor	IC50 > 161000nM	http://www.freepatentsonline.com/US8470836.html
T50773	Dipeptidyl-peptidase 7 (DPP7)	D0SH7G	US8470836, 6	Patented	Inhibitor	IC50 > 70000nM	http://www.freepatentsonline.com/US8470836.html
T50773	Dipeptidyl-peptidase 7 (DPP7)	D0MF7O	US8470836, 8	Patented	Inhibitor	IC50 > 80000nM	http://www.freepatentsonline.com/US8470836.html
T16596	PIM-3 protein kinase (PIM3)	D06TGF	US8481586, 15	Patented	Inhibitor	IC50 = 440 nM	http://www.freepatentsonline.com/US8481586.html
T16596	PIM-3 protein kinase (PIM3)	D0M0TH	US8481586, 40	Patented	Inhibitor	IC50 = 200 nM	http://www.freepatentsonline.com/US8481586.html
T16596	PIM-3 protein kinase (PIM3)	D0NE0N	US8481586, 5	Patented	Inhibitor	IC50 = 210 nM	http://www.freepatentsonline.com/US8481586.html
T63220	Activated CDC42 kinase 1 (ACK-1)	D0SZ3I	US8481733, 106	Patented	Inhibitor	IC50 = 216.1 nM	http://www.freepatentsonline.com/US8481733.html
T63220	Activated CDC42 kinase 1 (ACK-1)	D0T9JA	US8481733, 118	Patented	Inhibitor	IC50 = 451 nM	http://www.freepatentsonline.com/US8481733.html
T63220	Activated CDC42 kinase 1 (ACK-1)	D0PX1D	US8481733, 95	Patented	Inhibitor	IC50 = 233.8 nM	http://www.freepatentsonline.com/US8481733.html
T11241	Sphingosine-1-phosphate receptor 3 (S1PR3)	D0S0MC	US8524917, 10	Patented	Inhibitor	IC50 = 19 nM	http://www.freepatentsonline.com/US8524917.html
T11241	Sphingosine-1-phosphate receptor 3 (S1PR3)	D0RL7G	US8524917, 60	Patented	Inhibitor	IC50 = 59 nM	http://www.freepatentsonline.com/US8524917.html
T32880	HIF-prolyl hydroxylase 2 (HPH-2)	D00IKR	US8536181, A41	Patented	Inhibitor	IC50 = 14000 nM	http://www.freepatentsonline.com/US8536181.html
T32880	HIF-prolyl hydroxylase 2 (HPH-2)	D0HN5O	US8536181, C14	Patented	Inhibitor	IC50 = 12000 nM	http://www.freepatentsonline.com/US8536181.html
T32880	HIF-prolyl hydroxylase 2 (HPH-2)	D03PGC	US8536181, C35	Patented	Inhibitor	IC50 = 12000 nM	http://www.freepatentsonline.com/US8536181.html
T64553	Tyrosine-protein kinase ZAP-70 (ZAP-70)	D00HGD	US8546370, 102	Patented	Inhibitor	IC50 = 475 nM	http://www.freepatentsonline.com/US8546370.html
T64553	Tyrosine-protein kinase ZAP-70 (ZAP-70)	D09OGH	US8546370, 11	Patented	Inhibitor	IC50 = 58 nM	http://www.freepatentsonline.com/US8546370.html
T64553	Tyrosine-protein kinase ZAP-70 (ZAP-70)	D0VE2A	US8546370, 17	Patented	Inhibitor	IC50 = 1 nM	http://www.freepatentsonline.com/US8546370.html
T11241	Sphingosine-1-phosphate receptor 3 (S1PR3)	D0K8FK	US8524917, 11	Patented	Inhibitor	IC50 = 5 nM	http://www.freepatentsonline.com/US8563594.html
T11241	Sphingosine-1-phosphate receptor 3 (S1PR3)	D0CV8R	US8524917, 12	Patented	Inhibitor	IC50 = 6 nM	http://www.freepatentsonline.com/US8563594.html
T11241	Sphingosine-1-phosphate receptor 3 (S1PR3)	D0F4TB	US8563594, 152	Patented	Inhibitor	IC50 = 1600 nM	http://www.freepatentsonline.com/US8563594.html
T31543	Suppressor of tumorigenicity 14 protein (ST14)	D0PY4S	US8569313, Inhibitor 14	Patented	Inhibitor	.	http://www.freepatentsonline.com/US8569313.html
T31543	Suppressor of tumorigenicity 14 protein (ST14)	D0U4EO	US8569313, Inhibitor 15	Patented	Inhibitor	.	http://www.freepatentsonline.com/US8569313.html
T31543	Suppressor of tumorigenicity 14 protein (ST14)	D0CN2Q	US8569313, Inhibitor 18	Patented	Inhibitor	.	http://www.freepatentsonline.com/US8569313.html
T31543	Suppressor of tumorigenicity 14 protein (ST14)	D0RN9V	US8569313, Inhibitor 19	Patented	Inhibitor	.	http://www.freepatentsonline.com/US8569313.html
T55703	Plasma retinol-binding protein (RBP4)	D08PYU	US8586571, 12	Patented	Inhibitor	IC50 = 210 nM	http://www.freepatentsonline.com/US8586571.html
T55703	Plasma retinol-binding protein (RBP4)	D0I1LE	US8586571, 36	Patented	Inhibitor	IC50 = 36 nM	http://www.freepatentsonline.com/US8586571.html
T55703	Plasma retinol-binding protein (RBP4)	D0J9YV	US8586571, 6	Patented	Inhibitor	IC50 = 20 nM	http://www.freepatentsonline.com/US8586571.html
T11791	Acetyl-CoA transporter (SLC33A1)	D0TI5Y	US8592431, 181	Patented	Inhibitor	IC50 = 3.2 nM	http://www.freepatentsonline.com/US8592431.html
T11791	Acetyl-CoA transporter (SLC33A1)	D0Z5GO	US8592431, 185	Patented	Inhibitor	IC50 = 2.3 nM	http://www.freepatentsonline.com/US8592431.html
T11791	Acetyl-CoA transporter (SLC33A1)	D0K8EF	US8592431, 457	Patented	Inhibitor	IC50 = 1.8 nM	http://www.freepatentsonline.com/US8592431.html
T16596	PIM-3 protein kinase (PIM3)	D0J6HN	N-{4	Patented	Inhibitor	IC50 = 1 nM	http://www.freepatentsonline.com/US8592455.html
T16596	PIM-3 protein kinase (PIM3)	D0OS2I	US8592455, 3	Patented	Inhibitor	IC50 = 1 nM	http://www.freepatentsonline.com/US8592455.html
T16596	PIM-3 protein kinase (PIM3)	D0X0BB	US8592455, 90	Patented	Inhibitor	IC50 = 12 nM	http://www.freepatentsonline.com/US8592455.html
T59654	Polo-like kinase 2 (PLK2)	D0RA5I	BI2536	Patented	Inhibitor	IC50 = 30 nM	http://www.freepatentsonline.com/US8598172.html
T59654	Polo-like kinase 2 (PLK2)	D0IQ6R	US8598172, 1	Patented	Inhibitor	IC50 = 1130 nM	http://www.freepatentsonline.com/US8598172.html
T82668	Kynurenine oxoglutarate transaminase II (AADAT)	D0SZ7H	US8933095, 14	Patented	Inhibitor	IC50 = 24.3 nM	http://www.freepatentsonline.com/US8598200.html
T82668	Kynurenine oxoglutarate transaminase II (AADAT)	D0RR5C	US8933095, 18	Patented	Inhibitor	IC50 = 329 nM	http://www.freepatentsonline.com/US8598200.html
T32880	HIF-prolyl hydroxylase 2 (HPH-2)	D0Q9AF	US8598210, Table XV, 1	Patented	Inhibitor	IC50 = 2800 nM	http://www.freepatentsonline.com/US8598210.html
T32880	HIF-prolyl hydroxylase 2 (HPH-2)	D01XZT	US8598210, Table XV, 4	Patented	Inhibitor	IC50 = 650 nM	http://www.freepatentsonline.com/US8598210.html
T75772	Enteropeptidase (TMPRSS15)	D0G2TL	US8609715, A-1	Patented	Inhibitor	.	http://www.freepatentsonline.com/US8609715.html
T75772	Enteropeptidase (TMPRSS15)	D0G4ZU	US8609715, A-26	Patented	Inhibitor	.	http://www.freepatentsonline.com/US8609715.html
T75772	Enteropeptidase (TMPRSS15)	D0L8BY	US8609715, B-61	Patented	Inhibitor	.	http://www.freepatentsonline.com/US8609715.html
T01003	Endoplasmic reticulum to nucleus signaling 1 (ERN1)	D0VP7R	BB 0223767	Patented	Inhibitor	IC50 = 170 nM	http://www.freepatentsonline.com/US8614253.html
T01003	Endoplasmic reticulum to nucleus signaling 1 (ERN1)	D01UPA	T8361	Patented	Inhibitor	IC50 = 30 nM	http://www.freepatentsonline.com/US8614253.html
T01003	Endoplasmic reticulum to nucleus signaling 1 (ERN1)	D0DV4H	US8614253, 32-5	Patented	Inhibitor	IC50 = 3797 nM	http://www.freepatentsonline.com/US8614253.html
T16596	PIM-3 protein kinase (PIM3)	D0WH9N	US8669361, 103	Patented	Inhibitor	.	http://www.freepatentsonline.com/US8669361.html
T16596	PIM-3 protein kinase (PIM3)	D0DT0E	US8669361, 105	Patented	Inhibitor	.	http://www.freepatentsonline.com/US8669361.html
T16596	PIM-3 protein kinase (PIM3)	D0I0CN	US8669361, 107	Patented	Inhibitor	.	http://www.freepatentsonline.com/US8669361.html
T40488	Matrix metalloproteinase-10 (MMP-10)	D0KZ0M	3ts4	Patented	Inhibitor	.	http://www.freepatentsonline.com/US8691753.html
T40488	Matrix metalloproteinase-10 (MMP-10)	D09GMS	EEA	Patented	Inhibitor	.	http://www.freepatentsonline.com/US8691753.html
T40488	Matrix metalloproteinase-10 (MMP-10)	D0MK8L	EEC	Patented	Inhibitor	.	http://www.freepatentsonline.com/US8691753.html
T09544	Galectin-1 (LGALS1)	D0D1JC	US8703720, 15	Patented	Inhibitor	.	http://www.freepatentsonline.com/US8703720.html
T09544	Galectin-1 (LGALS1)	D0N0DD	US8703720, Reference Compound 1	Patented	Inhibitor	.	http://www.freepatentsonline.com/US8703720.html
T09544	Galectin-1 (LGALS1)	D0N5RH	US8703720, Reference Compound 2	Patented	Inhibitor	.	http://www.freepatentsonline.com/US8703720.html
T36725	Carboxypeptidase B1 (CPB1)	D01XTB	US8710232, 1	Patented	Inhibitor	IC50 = 30 nM	http://www.freepatentsonline.com/US8710232.html
T36725	Carboxypeptidase B1 (CPB1)	D0YI7A	US8710232, 7	Patented	Inhibitor	IC50 = 16 nM	http://www.freepatentsonline.com/US8710232.html
T36725	Carboxypeptidase B1 (CPB1)	D01OFO	US8710232, 8	Patented	Inhibitor	IC50 = 1130 nM	http://www.freepatentsonline.com/US8710232.html
T32880	HIF-prolyl hydroxylase 2 (HPH-2)	D00XHH	US8598210, Table XV, 5	Patented	Inhibitor	IC50 = 3700 nM	http://www.freepatentsonline.com/US8722895.html
T13616	Integrin-linked protein kinase 1 (ILK)	D0FL7J	US8754233, (4-Benzothiazol-2-yl-1H-pyrazol-3-yl)-[2-(1H-imidazol-4-yl)-ethyl]-amine	Patented	Inhibitor	IC50 = 200 nM	http://www.freepatentsonline.com/US8754233.html
T13616	Integrin-linked protein kinase 1 (ILK)	D0Q7KI	US8754233, 2-(3-Amino-1H-pyrazol-4-yl)-5-fluoro-benzothiazole-6-sulfonic acid amide	Patented	Inhibitor	IC50 = 20 nM	http://www.freepatentsonline.com/US8754233.html
T13616	Integrin-linked protein kinase 1 (ILK)	D09CNM	US8754233, 4-(5-Fluoro-6-methoxy-benzothiazol-2-yl)-5-(2-fluoro-phenyl)-2H-pyrazol-3-ylamine	Patented	Inhibitor	IC50 = 4000 nM	http://www.freepatentsonline.com/US8754233.html
T16596	PIM-3 protein kinase (PIM3)	D0XJ2J	US8759338, 1	Patented	Inhibitor	IC50 = 78 nM	http://www.freepatentsonline.com/US8759338.html
T16596	PIM-3 protein kinase (PIM3)	D0P4NQ	US8759338, 12	Patented	Inhibitor	IC50 = 3900 nM	http://www.freepatentsonline.com/US8759338.html
T16596	PIM-3 protein kinase (PIM3)	D0GV1S	US8759338, 2	Patented	Inhibitor	IC50 = 18 nM	http://www.freepatentsonline.com/US8759338.html
T09185	Epithelial discoidin domain receptor 1 (DDR1)	D0GT9T	NG7	Patented	Inhibitor	.	http://www.freepatentsonline.com/US8765747.html
T11192	ADAM metallopeptidase 33 (ADAM33)	D0O1NA	US8772478, 1	Patented	Inhibitor	IC50 = 181 nM	http://www.freepatentsonline.com/US8772478.html
T11192	ADAM metallopeptidase 33 (ADAM33)	D0Z7FD	US8772478, 2	Patented	Inhibitor	IC50 = 298 nM	http://www.freepatentsonline.com/US8772478.html
T11192	ADAM metallopeptidase 33 (ADAM33)	D0NW8W	US8772478, 3	Patented	Inhibitor	IC50 = 181 nM	http://www.freepatentsonline.com/US8772478.html
T11192	ADAM metallopeptidase 33 (ADAM33)	D02XAR	US8772478, 5	Patented	Inhibitor	IC50 = 249 nM	http://www.freepatentsonline.com/US8772478.html
T32880	HIF-prolyl hydroxylase 2 (HPH-2)	D01PPR	US8536181, C17	Patented	Inhibitor	IC50 = 11000 nM	http://www.freepatentsonline.com/US8778412.html
T88126	Bacterial Nicotinate-nucleotide adenylyltransferase (Bact nadD)	D0ND9W	AC1LJNG0	Patented	Inhibitor	IC50 = 51000 nM	http://www.freepatentsonline.com/US8785499.html
T88126	Bacterial Nicotinate-nucleotide adenylyltransferase (Bact nadD)	D0A0BS	DZ9	Patented	Inhibitor	IC50 = 65000 nM	http://www.freepatentsonline.com/US8785499.html
T88126	Bacterial Nicotinate-nucleotide adenylyltransferase (Bact nadD)	D0UF5V	STK696827	Patented	Inhibitor	IC50 = 15000 nM	http://www.freepatentsonline.com/US8785499.html
T80526	Casein kinase II alpha prime (CSNK2A2)	D0NM6I	US8791257, 17	Patented	Inhibitor	IC50 = 2.8 nM	http://www.freepatentsonline.com/US8791257.html
T80526	Casein kinase II alpha prime (CSNK2A2)	D0E7ZS	US8791257, 38	Patented	Inhibitor	IC50 = 70 nM	http://www.freepatentsonline.com/US8791257.html
T80526	Casein kinase II alpha prime (CSNK2A2)	D0H6DS	US8791257, 4	Patented	Inhibitor	IC50 = 50 nM	http://www.freepatentsonline.com/US8791257.html
T16596	PIM-3 protein kinase (PIM3)	D0P9UF	US8829193, 1	Patented	Inhibitor	IC50 = 2 nM	http://www.freepatentsonline.com/US8829193.html
T16596	PIM-3 protein kinase (PIM3)	D0ZC0E	US8829193, 2	Patented	Inhibitor	IC50 = 4 nM	http://www.freepatentsonline.com/US8829193.html
T16596	PIM-3 protein kinase (PIM3)	D04MCF	US8829193, 3	Patented	Inhibitor	IC50 = 5 nM	http://www.freepatentsonline.com/US8829193.html
T05904	Phosphodiesterase 8 (PDE8)	D0EF6R	US8846654, 11	Patented	Inhibitor	IC50 = 140 nM	http://www.freepatentsonline.com/US8846654.html
T05904	Phosphodiesterase 8 (PDE8)	D0A5JS	US8846654, 251	Patented	Inhibitor	IC50 = 390 nM	http://www.freepatentsonline.com/US8846654.html
T05904	Phosphodiesterase 8 (PDE8)	D05SRL	US8846654, 294	Patented	Inhibitor	IC50 = 15 nM	http://www.freepatentsonline.com/US8846654.html
T20669	PRKACA messenger RNA (PRKACA mRNA)	D0B6VY	AGGGWZCOULSEER-PYUWXLGESA-N	Patented	Inhibitor	IC50 = 200000 nM	http://www.freepatentsonline.com/US8846696.html
T20669	PRKACA messenger RNA (PRKACA mRNA)	D00QNV	VFEDEOUBYBLDKN-AAFJCEBUSA-N	Patented	Inhibitor	IC50 > 200000nM	http://www.freepatentsonline.com/US8846696.html
T20669	PRKACA messenger RNA (PRKACA mRNA)	D06GXM	XHPNYYOUZWOWNT-PYUWXLGESA-N	Patented	Inhibitor	IC50 > 200000nM	http://www.freepatentsonline.com/US8846696.html
T55703	Plasma retinol-binding protein (RBP4)	D01KKC	A1-10436	Patented	Inhibitor	IC50 = 540 nM	http://www.freepatentsonline.com/US8853215.html
T55703	Plasma retinol-binding protein (RBP4)	D0D5AI	A1-10438	Patented	Inhibitor	IC50 = 54 nM	http://www.freepatentsonline.com/US8853215.html
T55703	Plasma retinol-binding protein (RBP4)	D0IV0E	US8853215, 3	Patented	Inhibitor	IC50 = 3.8 nM	http://www.freepatentsonline.com/US8853215.html
T03529	Regulator of G-protein signaling 8 (RGS8)	D01GFH	1-Benzyl-3-bromo-1H-pyrrole-2,5-dione	Patented	Inhibitor	IC50 > 100000nM	http://www.freepatentsonline.com/US8865750.html
T03529	Regulator of G-protein signaling 8 (RGS8)	D0E9JL	1-Benzyl-3-p-tolyl-1H-pyrrole-2,5-dione	Patented	Inhibitor	IC50 > 100000nM	http://www.freepatentsonline.com/US8865750.html
T52888	Regulator of G-protein signaling 16 (RGS16)	D07XOD	s2901	Patented	Inhibitor	IC50 = 3500 nM	http://www.freepatentsonline.com/US8865750.html
T09874	Hepatitis C virus Core protein messenger RNA (HCV Core mRNA)	D0E7TM	US8877733, 27	Patented	Inhibitor	IC50 = 27000 nM	http://www.freepatentsonline.com/US8877733.html
T09874	Hepatitis C virus Core protein messenger RNA (HCV Core mRNA)	D0L3TL	US8877733, 28	Patented	Inhibitor	IC50 = 18000 nM	http://www.freepatentsonline.com/US8877733.html
T59190	Protein kinase C zeta (PRKCZ)	D03VKC	Methyl 2-amino-4-phenylthiophene-3-carboxylate	Patented	Inhibitor	IC50 = 62000 nM	http://www.freepatentsonline.com/US8889672.html
T59190	Protein kinase C zeta (PRKCZ)	D0Y7KX	US8889672, 252-036-001	Patented	Inhibitor	IC50 = 6000 nM	http://www.freepatentsonline.com/US8889672.html
T59190	Protein kinase C zeta (PRKCZ)	D0CV8T	Y-9680	Patented	Inhibitor	IC50 = 6000 nM	http://www.freepatentsonline.com/US8889672.html
T59190	Protein kinase C zeta (PRKCZ)	D0T2KT	US8889696, 39	Patented	Inhibitor	IC50 > 10000nM	http://www.freepatentsonline.com/US8889696.html
T16596	PIM-3 protein kinase (PIM3)	D04JJM	US8889696, Staurosporine	Patented	Inhibitor	IC50 = 0.57 nM	http://www.freepatentsonline.com/US8889696.html
T52447	Rotamase D (PPID)	D0M2OY	1313212-89-3	Patented	Inhibitor	IC50 = 6200 nM	http://www.freepatentsonline.com/US8901295.html
T52447	Rotamase D (PPID)	D08YMT	US8901295, F609	Patented	Inhibitor	IC50 = 11400 nM	http://www.freepatentsonline.com/US8901295.html
T52447	Rotamase D (PPID)	D0KO5D	US8901295, F673	Patented	Inhibitor	IC50 = 6200 nM	http://www.freepatentsonline.com/US8901295.html
T32880	HIF-prolyl hydroxylase 2 (HPH-2)	D0Y3NI	US8921389, 123	Patented	Inhibitor	IC50 = 16000 nM	http://www.freepatentsonline.com/US8921389.html
T32880	HIF-prolyl hydroxylase 2 (HPH-2)	D0I4PX	US8921389, 22	Patented	Inhibitor	IC50 = 10000 nM	http://www.freepatentsonline.com/US8921389.html
T82668	Kynurenine oxoglutarate transaminase II (AADAT)	D07JBL	US8933095, 1	Patented	Inhibitor	IC50 = 59.4 nM	http://www.freepatentsonline.com/US8933095.html
T82668	Kynurenine oxoglutarate transaminase II (AADAT)	D09JPJ	US8933095, 16	Patented	Inhibitor	IC50 = 85 nM	http://www.freepatentsonline.com/US8933095.html
T31406	Hematopoietic cell kinase (HCK)	D05CDF	Doramapimod	Patented	Inhibitor	IC50 > 1894nM	http://www.freepatentsonline.com/US8933228.html
T31406	Hematopoietic cell kinase (HCK)	D07PDQ	Unii-I92MU0V408	Patented	Inhibitor	IC50 = 47 nM	http://www.freepatentsonline.com/US8933228.html
T31406	Hematopoietic cell kinase (HCK)	D0B7VP	US8933228, 3	Patented	Inhibitor	IC50 = 2 nM	http://www.freepatentsonline.com/US8933228.html
T12797	Bcl-2-related protein A1 (BCL2A1)	D03TTE	Apogossypolone	Patented	Inhibitor	.	http://www.freepatentsonline.com/US8937193.html
T12797	Bcl-2-related protein A1 (BCL2A1)	D0CR9A	US8937193-compound-6b	Patented	Inhibitor	.	http://www.freepatentsonline.com/US8937193.html
T12797	Bcl-2-related protein A1 (BCL2A1)	D0B1UL	US8937193-compound-7	Patented	Inhibitor	.	http://www.freepatentsonline.com/US8937193.html
T80526	Casein kinase II alpha prime (CSNK2A2)	D0D2CR	US8940736, 23	Patented	Inhibitor	IC50 = 0.87 nM	http://www.freepatentsonline.com/US8940736.html
T80526	Casein kinase II alpha prime (CSNK2A2)	D01QPX	US8940736, 6	Patented	Inhibitor	IC50 = 0.09 nM	http://www.freepatentsonline.com/US8940736.html
T80526	Casein kinase II alpha prime (CSNK2A2)	D0XY1Z	US8940736, 7	Patented	Inhibitor	IC50 = 0.07 nM	http://www.freepatentsonline.com/US8940736.html
T47888	Sphingosine-1-phosphate receptor 2 (S1PR2)	D0T8FV	US8975409, Comparative compound B	Patented	Inhibitor	IC50 = 1200 nM	http://www.freepatentsonline.com/US8975409.html
T47888	Sphingosine-1-phosphate receptor 2 (S1PR2)	D0C4AW	US8975409, Example 13	Patented	Inhibitor	IC50 = 3 nM	http://www.freepatentsonline.com/US8975409.html
T47888	Sphingosine-1-phosphate receptor 2 (S1PR2)	D0PW0R	US8975409, Example 9(3)	Patented	Inhibitor	IC50 = 6.2 nM	http://www.freepatentsonline.com/US8975409.html
T16596	PIM-3 protein kinase (PIM3)	D0LK3O	US8987457, 117	Patented	Inhibitor	IC50 = 3.1 nM	http://www.freepatentsonline.com/US8987457.html
T16596	PIM-3 protein kinase (PIM3)	D0WU1C	US8987457, 15	Patented	Inhibitor	IC50 = 2.07 nM	http://www.freepatentsonline.com/US8987457.html
T16596	PIM-3 protein kinase (PIM3)	D0NX6B	US8987457, 198	Patented	Inhibitor	IC50 = 3.05 nM	http://www.freepatentsonline.com/US8987457.html
T98264	Protein-tyrosine phosphatase SHP-1 (PTPN6)	D00MFW	NSC-87877	Patented	Inhibitor	.	http://www.freepatentsonline.com/US8987474.html
T52297	Oxysterols receptor LXR-alpha (NR1H3)	D0K8GC	US9006244, E1	Patented	Inhibitor	.	http://www.freepatentsonline.com/US9006244.html
T52297	Oxysterols receptor LXR-alpha (NR1H3)	D0U2EG	US9006244, E2a	Patented	Inhibitor	.	http://www.freepatentsonline.com/US9006244.html
T52297	Oxysterols receptor LXR-alpha (NR1H3)	D07QIZ	US9006244, E2b	Patented	Inhibitor	.	http://www.freepatentsonline.com/US9006244.html
T75772	Enteropeptidase (TMPRSS15)	D0VE7D	US9024044, 3	Patented	Inhibitor	.	http://www.freepatentsonline.com/US9024044.html
T75772	Enteropeptidase (TMPRSS15)	D01MPC	US9024044, 62	Patented	Inhibitor	.	http://www.freepatentsonline.com/US9024044.html
T01003	Endoplasmic reticulum to nucleus signaling 1 (ERN1)	D0KF0D	879325-11-8	Patented	Inhibitor	IC50 < 100nM	http://www.freepatentsonline.com/US9040714.html
T01003	Endoplasmic reticulum to nucleus signaling 1 (ERN1)	D0ZP0G	US9040714, 155	Patented	Inhibitor	IC50 < 1000nM	http://www.freepatentsonline.com/US9040714.html
T01003	Endoplasmic reticulum to nucleus signaling 1 (ERN1)	D00OUG	US9040714, 7	Patented	Inhibitor	IC50 < 100nM	http://www.freepatentsonline.com/US9040714.html
T31406	Hematopoietic cell kinase (HCK)	D0D5PL	SB19065	Patented	Inhibitor	IC50 = 4.4 nM	http://www.freepatentsonline.com/US9062066.html
T21357	Phosphodiesterase 3B (PDE3B)	D0X5XB	US8741907-compound-3	Patented	Inhibitor	.	http://www.freepatentsonline.com/US9067945.html
T52297	Oxysterols receptor LXR-alpha (NR1H3)	D07QYV	US9073931, E1	Patented	Inhibitor	.	http://www.freepatentsonline.com/US9073931.html
T52297	Oxysterols receptor LXR-alpha (NR1H3)	D03UAE	US9073931, E2	Patented	Inhibitor	.	http://www.freepatentsonline.com/US9073931.html
T52297	Oxysterols receptor LXR-alpha (NR1H3)	D0Y7ZA	US9073931, E3	Patented	Inhibitor	.	http://www.freepatentsonline.com/US9073931.html
T13075	Casein kinase I alpha (CSNK1A1)	D0MN6V	US9096594, 3	Patented	Inhibitor	IC50 > 30000nM	http://www.freepatentsonline.com/US9096594.html
T31406	Hematopoietic cell kinase (HCK)	D0H0SM	US9108950, 1	Patented	Inhibitor	.	http://www.freepatentsonline.com/US9108950.html
T32880	HIF-prolyl hydroxylase 2 (HPH-2)	D0Q6WD	Roxadustat	Patented	Inhibitor	IC50 = 2100 nM	http://www.freepatentsonline.com/US9115085.html
T38996	Phospholipase D1 (PLD1)	D0OX9E	US9127005, P0L	Patented	Inhibitor	IC50 = 100 nM	http://www.freepatentsonline.com/US9127005.html
T38996	Phospholipase D1 (PLD1)	D09BSA	US9127005, P2B	Patented	Inhibitor	IC50 = 9440 nM	http://www.freepatentsonline.com/US9127005.html
T38996	Phospholipase D1 (PLD1)	D06OKT	US9127005, P2C	Patented	Inhibitor	IC50 > 20000nM	http://www.freepatentsonline.com/US9127005.html
T83196	PC4 and SFRS1-interacting protein (PSIP1)	D09SDN	US9132129, Cpd002	Patented	Inhibitor	IC50 = 550 nM	http://www.freepatentsonline.com/US9132129.html
T83196	PC4 and SFRS1-interacting protein (PSIP1)	D08LBW	US9132129, Cpd023	Patented	Inhibitor	IC50 = 4600 nM	http://www.freepatentsonline.com/US9132129.html
T83196	PC4 and SFRS1-interacting protein (PSIP1)	D0RP0H	US9132129, Cpd047	Patented	Inhibitor	IC50 = 3100 nM	http://www.freepatentsonline.com/US9132129.html
T11241	Sphingosine-1-phosphate receptor 3 (S1PR3)	D09LDU	JCXGHZCWAHCYGY-UHFFFAOYSA-N	Patented	Inhibitor	.	http://www.freepatentsonline.com/US9150519.html
T11241	Sphingosine-1-phosphate receptor 3 (S1PR3)	D0I5TH	MHHFJYABEVJNEG-UHFFFAOYSA-N	Patented	Inhibitor	.	http://www.freepatentsonline.com/US9150519.html
T11241	Sphingosine-1-phosphate receptor 3 (S1PR3)	D04UXN	YYDJCLCSBYCSCO-UHFFFAOYSA-N	Patented	Inhibitor	.	http://www.freepatentsonline.com/US9150519.html
T11241	Sphingosine-1-phosphate receptor 3 (S1PR3)	D0LT2N	ZNFTXQFGUIKQQE-UHFFFAOYSA-N	Patented	Inhibitor	.	http://www.freepatentsonline.com/US9150519.html
T11764	Discoidin domain-containing receptor 2 (DDR2)	D0CI3N	US9156852, 1	Patented	Inhibitor	IC50 = 5 nM	http://www.freepatentsonline.com/US9156852.html
[truncated: 41,875 more rows]
