# Supplementary material for: Path4Drug: Data Science Workflow for Identification of Tissue-Specific Biological Pathways Modulated by Toxic Drugs
Source: Front Pharmacol. 2021 Oct 14;12:708296. doi: 10.3389/fphar.2021.708296 (PMC8551608; doi:10.3389/fphar.2021.708296)
Supplement: Supplementary file 1 [file DataSheet1.ZIP › 708296_supplementary_material_UPDATED/workflow_files/P2-01-TTD_uniprot_all.txt]

T00032	TARGETID	T00032
T00032	UNIPROID	OSTP_HUMAN
T00032	TARGNAME	Osteopontin (SPP1)
T00032	TARGTYPE	Research target
T00033	TARGETID	T00033
T00033	UNIPROID	TGFA_HUMAN
T00033	TARGNAME	Transforming growth factor alpha (TGFA)
T00033	TARGTYPE	Clinical Trial target
T00037	TARGETID	T00037
T00037	UNIPROID	ERG6_PNEC8
T00037	TARGNAME	Fungal Sterol 24-C-methyltransferase (Fung erg6)
T00037	TARGTYPE	Research target
T00039	TARGETID	T00039
T00039	UNIPROID	CTGF_HUMAN
T00039	TARGNAME	CTGF messenger RNA (CTGF mRNA)
T00039	TARGTYPE	Clinical Trial target
T00075	TARGETID	T00075
T00075	UNIPROID	MRCKA_HUMAN
T00075	TARGNAME	CDC42 binding protein kinase alpha (DMPK-like alpha)
T00075	TARGTYPE	Research target
T00088	TARGETID	T00088
T00088	UNIPROID	PIGU_HUMAN
T00088	TARGNAME	GPI transamidase component PIG-U (PIGU)
T00088	TARGTYPE	Research target
T00140	TARGETID	T00140
T00140	UNIPROID	LOX5_HUMAN
T00140	TARGNAME	Arachidonate 5-lipoxygenase (5-LOX)
T00140	TARGTYPE	Successful target
T00156	TARGETID	T00156
T00156	UNIPROID	TRPC5_HUMAN
T00156	TARGNAME	Short transient receptor potential channel 5 (TRPC5)
T00156	TARGTYPE	Clinical Trial target
T00176	TARGETID	T00176
T00176	UNIPROID	MDM2_HUMAN
T00176	TARGNAME	Ubiquitin-protein ligase E3 Mdm2 (MDM2)
T00176	TARGTYPE	Clinical Trial target
T00238	TARGETID	T00238
T00238	UNIPROID	NFKB2_HUMAN
T00238	TARGNAME	NFKB messenger RNA (NFKB mRNA)
T00238	TARGTYPE	Clinical Trial target
T00239	TARGETID	T00239
T00239	UNIPROID	IL4_HUMAN
T00239	TARGNAME	Interleukin-4 (IL4)
T00239	TARGTYPE	Clinical Trial target
T00254	TARGETID	T00254
T00254	UNIPROID	NR1D1_HUMAN
T00254	TARGNAME	V-erbA-related protein 1 (NR1D1)
T00254	TARGTYPE	Research target
T00295	TARGETID	T00295
T00295	UNIPROID	MOG_HUMAN
T00295	TARGNAME	Myelin-oligodendrocyte glycoprotein (MOG)
T00295	TARGTYPE	Research target
T00299	TARGETID	T00299
T00299	UNIPROID	ACHA5_HUMAN
T00299	TARGNAME	Neuronal acetylcholine receptor alpha-5 (CHRNA5)
T00299	TARGTYPE	Research target
T00302	TARGETID	T00302
T00302	UNIPROID	TM11D_HUMAN
T00302	TARGNAME	Airway trypsin-like protease (TMPRSS11D)
T00302	TARGTYPE	Research target
T00329	TARGETID	T00329
T00329	UNIPROID	COLY_YERPE
T00329	TARGNAME	Bacterial Plasminogen activator (Bact pla)
T00329	TARGTYPE	Research target
T00348	TARGETID	T00348
T00348	UNIPROID	ABL1_HUMAN
T00348	TARGNAME	ABL T315I mutant (ABL T315I)
T00348	TARGTYPE	Patented target
T00419	TARGETID	T00419
T00419	UNIPROID	TNNC2_HUMAN
T00419	TARGNAME	Fast skeletal muscle troponin complex (TNNC2)
T00419	TARGTYPE	Clinical Trial target
T00420	TARGETID	T00420
T00420	UNIPROID	REV_HV1H2
T00420	TARGNAME	Human immunodeficiency virus Rev protein (HIV rev)
T00420	TARGTYPE	Clinical Trial target
T00455	TARGETID	T00455
T00455	UNIPROID	Q937U6_BORHE
T00455	TARGNAME	Bacterial Class 1 lysyl-tRNA synthetase (Bact lysK)
T00455	TARGTYPE	Research target
T00477	TARGETID	T00477
T00477	UNIPROID	SRR_HUMAN
T00477	TARGNAME	Serine Racemase (SRR)
T00477	TARGTYPE	Research target
T00484	TARGETID	T00484
T00484	UNIPROID	IL23R_HUMAN
T00484	TARGNAME	Interleukin 23 receptor (IL23R)
T00484	TARGTYPE	Clinical Trial target
T00488	TARGETID	T00488
T00488	UNIPROID	P2Y10_HUMAN
T00488	TARGNAME	P2Y purinoceptor 10 (P2RY10)
T00488	TARGTYPE	Research target
T00494	TARGETID	T00494
T00494	UNIPROID	ABCA1_HUMAN
T00494	TARGNAME	ATP-binding cassette transporter A1 (ABCA1)
T00494	TARGTYPE	Successful target
T00496	TARGETID	T00496
T00496	UNIPROID	PAWR_HUMAN
T00496	TARGNAME	Prostate apoptosis response-4 (PAWR)
T00496	TARGTYPE	Research target
T00523	TARGETID	T00523
T00523	UNIPROID	GTR9_HUMAN
T00523	TARGNAME	Glucose transporter type 9 (GLUT9)
T00523	TARGTYPE	Discontinued target
T00564	TARGETID	T00564
T00564	UNIPROID	DUS9_HUMAN
T00564	TARGNAME	DUSP9 messenger RNA (DUSP9 mRNA)
T00564	TARGTYPE	Research target
T00569	TARGETID	T00569
T00569	UNIPROID	SO1A2_HUMAN
T00569	TARGNAME	Sodium-independent organic anion transporter (SLCO1A2)
T00569	TARGTYPE	Research target
T00663	TARGETID	T00663
T00663	UNIPROID	MK10_HUMAN
T00663	TARGNAME	Stress-activated protein kinase JNK3 (JNK3)
T00663	TARGTYPE	Patented target
T00724	TARGETID	T00724
T00724	UNIPROID	SOX2_HUMAN
T00724	TARGNAME	Transcription factor SOX-2 (SOX2)
T00724	TARGTYPE	Research target
T00749	TARGETID	T00749
T00749	UNIPROID	M4K1_HUMAN
T00749	TARGNAME	MEK kinase kinase 1 (MAP4K1)
T00749	TARGTYPE	Research target
T00750	TARGETID	T00750
T00750	UNIPROID	FUT3_HUMAN
T00750	TARGNAME	Galactoside 3(4)-L-fucosyltransferase (FUT3)
T00750	TARGTYPE	Clinical Trial target
T00820	TARGETID	T00820
T00820	UNIPROID	KCJ11_HUMAN
T00820	TARGNAME	Inward rectifier potassium channel Kir6.2 (KCNJ11)
T00820	TARGTYPE	Research target
T00852	TARGETID	T00852
T00852	UNIPROID	M3K8_HUMAN
T00852	TARGNAME	Serine/threonine-protein kinase cot (COT)
T00852	TARGTYPE	Research target
T00884	TARGETID	T00884
T00884	UNIPROID	CXCR1_HUMAN
T00884	TARGNAME	C-X-C chemokine receptor type 1 (CXCR1)
T00884	TARGTYPE	Successful target
T00890	TARGETID	T00890
T00890	UNIPROID	HCAR3_HUMAN
T00890	TARGNAME	Hydroxycarboxylic acid receptor 3 (HCAR3)
T00890	TARGTYPE	Clinical Trial target
T00895	TARGETID	T00895
T00895	UNIPROID	KPCE_HUMAN
T00895	TARGNAME	Protein kinase C epsilon (PRKCE)
T00895	TARGTYPE	Successful target
T00902	TARGETID	T00902
T00902	UNIPROID	NTF4_HUMAN
T00902	TARGNAME	Neurotrophin-4 (NTF4)
T00902	TARGTYPE	Research target
T00933	TARGETID	T00933
T00933	UNIPROID	PHF8_HUMAN
T00933	TARGNAME	Histone lysine demethylase PHF8 (PHF8)
T00933	TARGTYPE	Research target
T00938	TARGETID	T00938
T00938	UNIPROID	TYRP1_HUMAN
T00938	TARGNAME	Melanoma antigen gp75 (TYRP1)
T00938	TARGTYPE	Clinical Trial target
T00972	TARGETID	T00972
T00972	UNIPROID	ENV_HV1H2
T00972	TARGNAME	Human immunodeficiency virus Envelope glycoprotein gp120 (HIV gp120)
T00972	TARGTYPE	Clinical Trial target
T00973	TARGETID	T00973
T00973	UNIPROID	PB1_HUMAN
T00973	TARGNAME	Polybromo-1 (PBRM1)
T00973	TARGTYPE	Research target
T01003	TARGETID	T01003
T01003	UNIPROID	ERN1_HUMAN
T01003	TARGNAME	Endoplasmic reticulum to nucleus signaling 1 (ERN1)
T01003	TARGTYPE	Research target
T01054	TARGETID	T01054
T01054	UNIPROID	WWP2_HUMAN
T01054	TARGNAME	NEDD4-like E3 ubiquitin-protein ligase WWP2 (WWP2)
T01054	TARGTYPE	Research target
T01110	TARGETID	T01110
T01110	UNIPROID	E9PEK4_HUMAN
T01110	TARGNAME	Colony stimulating factor-1 receptor (CSF-1R)
T01110	TARGTYPE	Clinical Trial target
T01151	TARGETID	T01151
T01151	UNIPROID	SPAG6_HUMAN
T01151	TARGNAME	Sperm-associated antigen 6 (SPAG6)
T01151	TARGTYPE	Research target
T01255	TARGETID	T01255
T01255	UNIPROID	ST32B_HUMAN
T01255	TARGNAME	Yet another novel kinase 2 (STK32B)
T01255	TARGTYPE	Research target
T01271	TARGETID	T01271
T01271	UNIPROID	BCR_HUMAN-ABL1_HUMAN
T01271	TARGNAME	Fusion protein Bcr-Abl T315I mutant (Bcr-Abl T315I)
T01271	TARGTYPE	Patented target
T01280	TARGETID	T01280
T01280	UNIPROID	BACE2_HUMAN
T01280	TARGNAME	Beta-site APP-cleaving enzyme 2 (BACE2)
T01280	TARGTYPE	Clinical Trial target
T01282	TARGETID	T01282
T01282	UNIPROID	TMPS2_HUMAN
T01282	TARGNAME	Transmembrane protease serine 2 (TMPRSS2)
T01282	TARGTYPE	Research target
T01283	TARGETID	T01283
T01283	UNIPROID	TS101_HUMAN
T01283	TARGNAME	Tumor susceptibility gene protein 101 (TSG101)
T01283	TARGTYPE	Clinical Trial target
T01318	TARGETID	T01318
T01318	UNIPROID	PYRD_PLAF7
T01318	TARGNAME	Plasmodium Dihydroorotate dehydrogenase (Malaria DHOdehase)
T01318	TARGTYPE	Successful target
T01441	TARGETID	T01441
T01441	UNIPROID	SYVN1_HUMAN
T01441	TARGNAME	Synovial apoptosis inhibitor 1 (SYVN1)
T01441	TARGTYPE	Research target
T01447	TARGETID	T01447
T01447	UNIPROID	ULA1_HUMAN; UBA3_HUMAN
T01447	TARGNAME	NEDD8-activating enzyme (NAE)
T01447	TARGTYPE	Clinical Trial target
T01521	TARGETID	T01521
T01521	UNIPROID	GSTO1_HUMAN
T01521	TARGNAME	Glutathione S-transferase omega-1 (GSTO-1)
T01521	TARGTYPE	Research target
T01529	TARGETID	T01529
T01529	UNIPROID	CXA9_HUMAN
T01529	TARGNAME	Connexin-59 (Cx59)
T01529	TARGTYPE	Research target
T01575	TARGETID	T01575
T01575	UNIPROID	SGPL1_HUMAN
T01575	TARGNAME	Sphingosine-1-phosphate lyase 1 (SGPL1)
T01575	TARGTYPE	Clinical Trial target
T01597	TARGETID	T01597
T01597	UNIPROID	CATA_HUMAN
T01597	TARGNAME	Catalase (CAT)
T01597	TARGTYPE	Clinical Trial target
T01683	TARGETID	T01683
T01683	UNIPROID	PML_HUMAN
T01683	TARGNAME	Promyelocytic leukemia protein (PML)
T01683	TARGTYPE	Research target
T01697	TARGETID	T01697
T01697	UNIPROID	FEMB_STAAM
T01697	TARGNAME	Staphylococcus Aminoacyltransferase FemB (Stap-coc femB)
T01697	TARGTYPE	Research target
T01725	TARGETID	T01725
T01725	UNIPROID	HHAT_HUMAN
T01725	TARGNAME	Protein-cysteine N-palmitoyltransferase HHAT (HHAT)
T01725	TARGTYPE	Research target
T01777	TARGETID	T01777
T01777	UNIPROID	ADA2C_HUMAN
T01777	TARGNAME	Adrenergic receptor alpha-2C (ADRA2C)
T01777	TARGTYPE	Successful target
T01851	TARGETID	T01851
T01851	UNIPROID	ITB1_HUMAN
T01851	TARGNAME	Integrin beta-1 (ITGB1)
T01851	TARGTYPE	Clinical Trial target
T01865	TARGETID	T01865
T01865	UNIPROID	O97467_PLAFA
T01865	TARGNAME	Plasmodium Hexose transporter 1 (Malaria ht1)
T01865	TARGTYPE	Research target
T01908	TARGETID	T01908
T01908	UNIPROID	KLK2_HUMAN
T01908	TARGNAME	Tissue kallikrein (KLK2)
T01908	TARGTYPE	Clinical Trial target
T01943	TARGETID	T01943
T01943	UNIPROID	Q965D7_PLAFA
T01943	TARGNAME	Plasmodium Beta-hydroxyacyl-ACP dehydratase (Malaria FabZ)
T01943	TARGTYPE	Clinical Trial target
T01973	TARGETID	T01973
T01973	UNIPROID	RON_HUMAN
T01973	TARGNAME	Macrophage-stimulating protein receptor (RON)
T01973	TARGTYPE	Clinical Trial target
T02001	TARGETID	T02001
T02001	UNIPROID	PDE4D_HUMAN
T02001	TARGNAME	Phosphodiesterase 4D (PDE4D)
T02001	TARGTYPE	Successful target
T02119	TARGETID	T02119
T02119	UNIPROID	ARSB_HUMAN
T02119	TARGNAME	N-acetylgalactosamine-4-sulfatase (G4S)
T02119	TARGTYPE	Successful target
T02134	TARGETID	T02134
T02134	UNIPROID	GSH0_HUMAN
T02134	TARGNAME	Glutamate--cysteine ligase modifier (GCLM)
T02134	TARGTYPE	Research target
T02228	TARGETID	T02228
T02228	UNIPROID	PARC_STRPN
T02228	TARGNAME	Streptococcus Topoisomerase IV A (Stre-coc parC)
T02228	TARGTYPE	Clinical Trial target
T02231	TARGETID	T02231
T02231	UNIPROID	IL27B_HUMAN
T02231	TARGNAME	Interleukin-35 (IL35)
T02231	TARGTYPE	Research target
T02258	TARGETID	T02258
T02258	UNIPROID	DPOLQ_HUMAN; DPOLN_HUMAN; DPOLB_HUMAN; DPOG2_HUMAN; DPOG1_HUMAN; DPOE2_HUMAN; DPOD4_HUMAN; DPOD1_HUMAN
T02258	TARGNAME	DNA-dependent DNA polymerase (DPOL)
T02258	TARGTYPE	Clinical Trial target
T02259	TARGETID	T02259
T02259	UNIPROID	RUNX2_HUMAN
T02259	TARGNAME	Runt-related transcription factor 2 (RUNX2)
T02259	TARGTYPE	Research target
T02262	TARGETID	T02262
T02262	UNIPROID	KCNT1_HUMAN
T02262	TARGNAME	Calcium-activated potassium channel KCa4.1 (KCNT1)
T02262	TARGTYPE	Clinical Trial target
T02318	TARGETID	T02318
T02318	UNIPROID	TN13B_HUMAN
T02318	TARGNAME	B-cell-activating factor (TNFSF13B)
T02318	TARGTYPE	Successful target
T02328	TARGETID	T02328
T02328	UNIPROID	TM219_HUMAN
T02328	TARGNAME	IGF-binding protein 3 receptor (TMEM219)
T02328	TARGTYPE	Research target
T02333	TARGETID	T02333
T02333	UNIPROID	GHR_HUMAN
T02333	TARGNAME	Growth hormone receptor (GHR)
T02333	TARGTYPE	Successful target
T02343	TARGETID	T02343
T02343	UNIPROID	Q9F0I5_PAEMA
T02343	TARGNAME	Bacterial Cycloinulo-oligosaccharide fructanotransferase (Bact cft)
T02343	TARGTYPE	Research target
T02346	TARGETID	T02346
T02346	UNIPROID	UTS2_HUMAN
T02346	TARGNAME	Urotensin II (UTS2)
T02346	TARGTYPE	Research target
T02439	TARGETID	T02439
T02439	UNIPROID	E2AK1_HUMAN
T02439	TARGNAME	Eukaryotic translation initiation factor 2-alpha kinase 1 (EIF2AK1)
T02439	TARGTYPE	Research target
T02446	TARGETID	T02446
T02446	UNIPROID	EPHB1_HUMAN
T02446	TARGNAME	Ephrin type-B receptor 1 (EPHB1)
T02446	TARGTYPE	Research target
T02469	TARGETID	T02469
T02469	UNIPROID	FYV1_HUMAN
T02469	TARGNAME	Phosphatidylinositol-3-phosphate 5-kinase (PIP5K3)
T02469	TARGTYPE	Clinical Trial target
T02484	TARGETID	T02484
T02484	UNIPROID	NNTM_HUMAN
T02484	TARGNAME	Pyridine nucleotide transhydrogenase (NNT)
T02484	TARGTYPE	Research target
T02532	TARGETID	T02532
T02532	UNIPROID	CD2_HUMAN
T02532	TARGNAME	T-cell surface antigen CD2 (CD2)
T02532	TARGTYPE	Clinical Trial target
T02546	TARGETID	T02546
T02546	UNIPROID	SCN4A_HUMAN
T02546	TARGNAME	Voltage-gated sodium channel alpha Nav1.4 (SCN4A)
T02546	TARGTYPE	Clinical Trial target
T02551	TARGETID	T02551
T02551	UNIPROID	DRD3_HUMAN
T02551	TARGNAME	Dopamine D3 receptor (D3R)
T02551	TARGTYPE	Successful target
T02562	TARGETID	T02562
T02562	UNIPROID	PTGES_HUMAN
T02562	TARGNAME	Prostaglandin E synthase (PTGES)
T02562	TARGTYPE	Clinical Trial target
T02565	TARGETID	T02565
T02565	UNIPROID	SO1B3_HUMAN
T02565	TARGNAME	Liver organic anion transporter 2 (SLCO1B3)
T02565	TARGTYPE	Research target
T02587	TARGETID	T02587
T02587	UNIPROID	PLPP_HUMAN
T02587	TARGNAME	Pyridoxal phosphate phosphatase (PDXP)
T02587	TARGTYPE	Research target
T02591	TARGETID	T02591
T02591	UNIPROID	ENV_HV1H2
T02591	TARGNAME	Human immunodeficiency virus Envelope glycoprotein gp160 (HIV env)
T02591	TARGTYPE	Clinical Trial target
T02617	TARGETID	T02617
T02617	UNIPROID	TRFE_HUMAN
T02617	TARGNAME	Transferrin (TF)
T02617	TARGTYPE	Clinical Trial target
T02677	TARGETID	T02677
T02677	UNIPROID	BIRC5_HUMAN
T02677	TARGNAME	Apoptosis inhibitor survivin (BIRC5)
T02677	TARGTYPE	Clinical Trial target
T02702	TARGETID	T02702
T02702	UNIPROID	DYR_ECOLI
T02702	TARGNAME	Bacterial Dihydrofolate reductase (Bact DHFR)
T02702	TARGTYPE	Clinical Trial target
T02703	TARGETID	T02703
T02703	UNIPROID	NOS2_HUMAN
T02703	TARGNAME	Nitric-oxide synthase inducible (NOS2)
T02703	TARGTYPE	Clinical Trial target
T02719	TARGETID	T02719
T02719	UNIPROID	GRM3_HUMAN
T02719	TARGNAME	Metabotropic glutamate receptor 3 (mGluR3)
T02719	TARGTYPE	Clinical Trial target
T02723	TARGETID	T02723
T02723	UNIPROID	IRF1_HUMAN
T02723	TARGNAME	Interferon regulatory factor 1 (IRF1)
T02723	TARGTYPE	Research target
T02728	TARGETID	T02728
T02728	UNIPROID	NTR1_HUMAN
T02728	TARGNAME	Neurotensin receptor type 1 (NTSR1)
T02728	TARGTYPE	Clinical Trial target
T02752	TARGETID	T02752
T02752	UNIPROID	CCR3_HUMAN
T02752	TARGNAME	C-C chemokine receptor type 3 (CCR3)
T02752	TARGTYPE	Discontinued target
T02777	TARGETID	T02777
T02777	UNIPROID	ABCC9_HUMAN
T02777	TARGNAME	ATP-binding cassette transporter C9 (ABCC9)
T02777	TARGTYPE	Successful target
T02779	TARGETID	T02779
T02779	UNIPROID	DMD_HUMAN
T02779	TARGNAME	Dystrophin nonsense mutant (DMD)
T02779	TARGTYPE	Clinical Trial target
T02808	TARGETID	T02808
T02808	UNIPROID	IFNB_HUMAN
T02808	TARGNAME	Interferon-beta (IFNB1)
T02808	TARGTYPE	Successful target
T02891	TARGETID	T02891
T02891	UNIPROID	HTR5B_HUMAN
T02891	TARGNAME	5-HT 5B receptor (HTR5B)
T02891	TARGTYPE	Research target
T02937	TARGETID	T02937
T02937	UNIPROID	PPSA_HELPY
T02937	TARGNAME	Bacterial Phosphoenolpyruvate synthase (Bact ppsA)
T02937	TARGTYPE	Research target
T02974	TARGETID	T02974
T02974	UNIPROID	IL1AP_HUMAN
T02974	TARGNAME	Interleukin 1 receptor accessory protein (IL1RAP)
T02974	TARGTYPE	Research target
T03023	TARGETID	T03023
T03023	UNIPROID	SRMS_HUMAN
T03023	TARGNAME	Tyrosine-protein kinase Srms (SRMS)
T03023	TARGTYPE	Research target
T03046	TARGETID	T03046
T03046	UNIPROID	RASK_HUMAN
T03046	TARGNAME	Mutated KRAS (mKRAS)
T03046	TARGTYPE	Clinical Trial target
T03145	TARGETID	T03145
T03145	UNIPROID	TLR1_HUMAN-TLR2_HUMAN
T03145	TARGNAME	TLR1-TLR2 complex (TLR1/2)
T03145	TARGTYPE	Patented target
T03150	TARGETID	T03150
T03150	UNIPROID	DGLA_HUMAN
T03150	TARGNAME	Diacylglycerol lipase alpha (DAGLA)
T03150	TARGTYPE	Patented target
T03189	TARGETID	T03189
T03189	UNIPROID	PRAME_HUMAN
T03189	TARGNAME	Tumor expressed melanoma antigen (PRAME)
T03189	TARGTYPE	Research target
T03279	TARGETID	T03279
T03279	UNIPROID	KS6A3_HUMAN
T03279	TARGNAME	Ribosomal protein S6 kinase alpha-3 (RSK3)
T03279	TARGTYPE	Patented target
T03313	TARGETID	T03313
T03313	UNIPROID	IL2RA_HUMAN
T03313	TARGNAME	Interleukin 2 receptor alpha (IL2RA)
T03313	TARGTYPE	Successful target
T03317	TARGETID	T03317
T03317	UNIPROID	LY6D_HUMAN
T03317	TARGNAME	Lymphocyte antigen 6D (LY6D)
T03317	TARGTYPE	Research target
T03346	TARGETID	T03346
T03346	UNIPROID	IL4RA_HUMAN
T03346	TARGNAME	Interleukin 4 receptor alpha (IL4R)
T03346	TARGTYPE	Successful target
T03385	TARGETID	T03385
T03385	UNIPROID	SRBP2_HUMAN
T03385	TARGNAME	SREBP transcription factor 2 (SREBF2)
T03385	TARGTYPE	Research target
T03403	TARGETID	T03403
T03403	UNIPROID	PGH1_HUMAN; PGH2_HUMAN
T03403	TARGNAME	Prostaglandin G/H synthase (COX)
T03403	TARGTYPE	Successful target
T03404	TARGETID	T03404
T03404	UNIPROID	CHST5_HUMAN
T03404	TARGNAME	Intestinal GlcNAc-6-sulfotransferase (CHST5)
T03404	TARGTYPE	Research target
T03409	TARGETID	T03409
T03409	UNIPROID	COX17_HUMAN
T03409	TARGNAME	Cytochrome c oxidase copper chaperone (COX17)
T03409	TARGTYPE	Research target
T03410	TARGETID	T03410
T03410	UNIPROID	MMPL3_MYCTU
T03410	TARGNAME	Mycobacterium Membrane protein mmpL3 (MycB mmpL3)
T03410	TARGTYPE	Clinical Trial target
T03453	TARGETID	T03453
T03453	UNIPROID	KIME_HUMAN
T03453	TARGNAME	Mevalonate kinase (MVK)
T03453	TARGTYPE	Research target
T03500	TARGETID	T03500
T03500	UNIPROID	MMP12_HUMAN
T03500	TARGNAME	Matrix metalloproteinase-12 (MMP-12)
T03500	TARGTYPE	Clinical Trial target
T03529	TARGETID	T03529
T03529	UNIPROID	RGS8_HUMAN
T03529	TARGNAME	Regulator of G-protein signaling 8 (RGS8)
T03529	TARGTYPE	Research target
T03551	TARGETID	T03551
T03551	UNIPROID	PTEN_HUMAN
T03551	TARGNAME	PTEN messenger RNA (PTEN mRNA)
T03551	TARGTYPE	Research target
T03556	TARGETID	T03556
T03556	UNIPROID	HNF1A_HUMAN
T03556	TARGNAME	Hepatocyte nuclear factor 1-alpha (HNF1A)
T03556	TARGTYPE	Clinical Trial target
T03571	TARGETID	T03571
T03571	UNIPROID	CTCFL_HUMAN
T03571	TARGNAME	BORIS messenger RNA (CTCFL mRNA)
T03571	TARGTYPE	Research target
T03573	TARGETID	T03573
T03573	UNIPROID	FCG2B_HUMAN
T03573	TARGNAME	Immunoglobulin gamma Fc receptor IIB (FCGR2B)
T03573	TARGTYPE	Clinical Trial target
T03581	TARGETID	T03581
T03581	UNIPROID	STK38_HUMAN
T03581	TARGNAME	NDR1 protein kinase (STK38)
T03581	TARGTYPE	Research target
T03593	TARGETID	T03593
T03593	UNIPROID	SIA8D_HUMAN
T03593	TARGNAME	Sialyltransferase 8D (ST8SIA4)
T03593	TARGTYPE	Research target
T03634	TARGETID	T03634
T03634	UNIPROID	CBP_HUMAN
T03634	TARGNAME	CREB-binding protein (CREBBP)
T03634	TARGTYPE	Clinical Trial target
T03644	TARGETID	T03644
T03644	UNIPROID	SYUA_HUMAN
T03644	TARGNAME	Synuclein alpha (SNCA)
T03644	TARGTYPE	Clinical Trial target
T03661	TARGETID	T03661
T03661	UNIPROID	ADA_HUMAN
T03661	TARGNAME	Adenosine deaminase (ADA)
T03661	TARGTYPE	Successful target
T03687	TARGETID	T03687
T03687	UNIPROID	HDAC9_HUMAN
T03687	TARGNAME	Histone deacetylase 9 (HDAC9)
T03687	TARGTYPE	Patented target
T03691	TARGETID	T03691
T03691	UNIPROID	LKHA4_HUMAN
T03691	TARGNAME	Leukotriene A-4 hydrolase (LTA4H)
T03691	TARGTYPE	Successful target
T03755	TARGETID	T03755
T03755	UNIPROID	B2CL2_HUMAN
T03755	TARGNAME	Apoptosis regulator Bcl-W (BCL-W)
T03755	TARGTYPE	Clinical Trial target
T03772	TARGETID	T03772
T03772	UNIPROID	TNR14_HUMAN
T03772	TARGNAME	Herpesvirus entry mediator (CD270)
T03772	TARGTYPE	Research target
T03818	TARGETID	T03818
T03818	UNIPROID	PPARG_HUMAN
T03818	TARGNAME	PPAR-gamma messenger RNA (PPARG mRNA)
T03818	TARGTYPE	Patented target
T03871	TARGETID	T03871
T03871	UNIPROID	RASH_HUMAN
T03871	TARGNAME	H-ras messenger RNA (HRAS mRNA)
T03871	TARGTYPE	Discontinued target
T03878	TARGETID	T03878
T03878	UNIPROID	MK_HUMAN
T03878	TARGNAME	Midgestation and kidney protein (Midkine)
T03878	TARGTYPE	Research target
T03896	TARGETID	T03896
T03896	UNIPROID	POLG_HCV1
T03896	TARGNAME	Hepatitis C virus Serine protease NS3/4A (HCV NS3/4A)
T03896	TARGTYPE	Successful target
T03917	TARGETID	T03917
T03917	UNIPROID	AT1A1_HUMAN; AT1A2_HUMAN; AT1A3_HUMAN; AT1B1_HUMAN; AT1B2_HUMAN; AT1B3_HUMAN
T03917	TARGNAME	Sodium/potassium-transporting ATPase (SPT ATPase)
T03917	TARGTYPE	Successful target
T03985	TARGETID	T03985
T03985	UNIPROID	L0P818_PNEJ8
T03985	TARGNAME	Pneumocystis jirovecii DNA topoisomerase 2 (PJ top2)
T03985	TARGTYPE	Discontinued target
T04084	TARGETID	T04084
T04084	UNIPROID	ERBB3_HUMAN
T04084	TARGNAME	ERBB3 messenger RNA (ERBB3 mRNA)
T04084	TARGTYPE	Research target
T04123	TARGETID	T04123
T04123	UNIPROID	PPP5_HUMAN
T04123	TARGNAME	Serine/threonine-protein phosphatase 5 (PPP5C)
T04123	TARGTYPE	Patented target
T04149	TARGETID	T04149
T04149	UNIPROID	CLCKA_HUMAN
T04149	TARGNAME	Chloride channel protein ClC-Ka (ClC-K1)
T04149	TARGTYPE	Research target
T04210	TARGETID	T04210
T04210	UNIPROID	NMUR2_HUMAN
T04210	TARGNAME	Neuromedin-U receptor 2 (NMUR2)
T04210	TARGTYPE	Research target
T04233	TARGETID	T04233
T04233	UNIPROID	BXB_CLOBO
T04233	TARGNAME	Bacterial Botulinum toxin B (Bact botB)
T04233	TARGTYPE	Research target
T04303	TARGETID	T04303
T04303	UNIPROID	STK16_HUMAN
T04303	TARGNAME	TGF-beta-stimulated factor 1 (STK16)
T04303	TARGTYPE	Research target
T04321	TARGETID	T04321
T04321	UNIPROID	HLA_STAAU
T04321	TARGNAME	Staphylococcus Alpha-hemolysin (Stap-coc hly)
T04321	TARGTYPE	Clinical Trial target
T04361	TARGETID	T04361
T04361	UNIPROID	M3K7_HUMAN
T04361	TARGNAME	TGF-beta-activated kinase 1 (MAP3K7)
T04361	TARGTYPE	Research target
T04364	TARGETID	T04364
T04364	UNIPROID	CUL3_HUMAN
T04364	TARGNAME	Cullin-3 (CUL-3)
T04364	TARGTYPE	Research target
T04369	TARGETID	T04369
T04369	UNIPROID	CFP32_MYCTU
T04369	TARGNAME	Mycobacterium Glyoxylase CFP32 (MycB cfp32)
T04369	TARGTYPE	Research target
T04386	TARGETID	T04386
T04386	UNIPROID	ANXA2_HUMAN
T04386	TARGNAME	Annexin A2 (ANXA2)
T04386	TARGTYPE	Research target
T04388	TARGETID	T04388
T04388	UNIPROID	KCNN3_HUMAN
T04388	TARGNAME	Calcium-activated potassium channel KCa2.3 (KCNN3)
T04388	TARGTYPE	Clinical Trial target
T04393	TARGETID	T04393
T04393	UNIPROID	CBLB_HUMAN
T04393	TARGNAME	E3 ubiquitin protein ligase CBLB (CBLB)
T04393	TARGTYPE	Research target
T04413	TARGETID	T04413
T04413	UNIPROID	TSSK2_HUMAN
T04413	TARGNAME	Testis-specific serine kinase 2 (TSSK2)
T04413	TARGTYPE	Research target
T04497	TARGETID	T04497
T04497	UNIPROID	PKR2_HUMAN
T04497	TARGNAME	Prokineticin receptor 2 (PKR2)
T04497	TARGTYPE	Research target
T04499	TARGETID	T04499
T04499	UNIPROID	KSR1_HUMAN
T04499	TARGNAME	Kinase suppressor of Ras-1 (KSR1)
T04499	TARGTYPE	Research target
T04507	TARGETID	T04507
T04507	UNIPROID	DLG4_HUMAN
T04507	TARGNAME	Presynaptic density protein 95 (DLG4)
T04507	TARGTYPE	Clinical Trial target
T04512	TARGETID	T04512
T04512	UNIPROID	EZH2_HUMAN
T04512	TARGNAME	EZH2 Y641F mutant (EZH2 Y641F)
T04512	TARGTYPE	Patented target
T04599	TARGETID	T04599
T04599	UNIPROID	IRF8_HUMAN
T04599	TARGNAME	Interferon consensus sequence binding protein (IRF8)
T04599	TARGTYPE	Research target
T04685	TARGETID	T04685
T04685	UNIPROID	ADRO_HUMAN
T04685	TARGNAME	NADPH:adrenodoxin oxidoreductase (FDXR)
T04685	TARGTYPE	Research target
T04689	TARGETID	T04689
T04689	UNIPROID	ACHA_HUMAN
T04689	TARGNAME	Neuronal acetylcholine receptor alpha-1 (CHRNA1)
T04689	TARGTYPE	Successful target
T04696	TARGETID	T04696
T04696	UNIPROID	TYDP2_HUMAN
T04696	TARGNAME	Tyrosyl-DNA phosphodiesterase 2 (TDP2)
T04696	TARGTYPE	Research target
T04741	TARGETID	T04741
T04741	UNIPROID	PUR9_HUMAN
T04741	TARGNAME	Phosphoribosylaminoimidazolecarboxamide formyltransferase (ATIC)
T04741	TARGTYPE	Research target
T04773	TARGETID	T04773
T04773	UNIPROID	SDF1_HUMAN
T04773	TARGNAME	Stromal cell-derived factor 1 (CXCL12)
T04773	TARGTYPE	Clinical Trial target
T04820	TARGETID	T04820
T04820	UNIPROID	P90584_PLAFA
T04820	TARGNAME	Plasmodium CDK Pfmrk (Malaria Pfmrk)
T04820	TARGTYPE	Patented target
T04827	TARGETID	T04827
T04827	UNIPROID	SUH_HUMAN
T04827	TARGNAME	Recombining binding protein suppressor of hairless (RBPJ)
T04827	TARGTYPE	Research target
T04831	TARGETID	T04831
T04831	UNIPROID	E2AK2_HUMAN
T04831	TARGNAME	Tyrosine-protein kinase EIF2AK2 (p68)
T04831	TARGTYPE	Research target
T04894	TARGETID	T04894
T04894	UNIPROID	CCL20_HUMAN
T04894	TARGNAME	Liver and activation-regulated chemokine (CCL20)
T04894	TARGTYPE	Clinical Trial target
T04902	TARGETID	T04902
T04902	UNIPROID	CAN2_HUMAN
T04902	TARGNAME	Calpain-2 (CAPN2)
T04902	TARGTYPE	Clinical Trial target
T04911	TARGETID	T04911
T04911	UNIPROID	POLG_HCV1
T04911	TARGNAME	Hepatitis C virus Non-structural 4B (HCV NS4B)
T04911	TARGTYPE	Clinical Trial target
T04945	TARGETID	T04945
T04945	UNIPROID	TNR6_HUMAN
T04945	TARGNAME	Fas messenger RNA (FAS mRNA)
T04945	TARGTYPE	Research target
T04980	TARGETID	T04980
T04980	UNIPROID	EZH2_HUMAN
T04980	TARGNAME	EZH2 Y641N mutant (EZH2 Y641N)
T04980	TARGTYPE	Patented target
T05031	TARGETID	T05031
T05031	UNIPROID	PK3CB_HUMAN
T05031	TARGNAME	PI3-kinase beta (PIK3CB)
T05031	TARGTYPE	Clinical Trial target
T05089	TARGETID	T05089
T05089	UNIPROID	ANO1_HUMAN
T05089	TARGNAME	Calcium-dependent chloride channel anoctamin (ANO)
T05089	TARGTYPE	Successful target
T05090	TARGETID	T05090
T05090	UNIPROID	HDAC3_HUMAN
T05090	TARGNAME	Histone deacetylase 3 (HDAC3)
T05090	TARGTYPE	Clinical Trial target
T05114	TARGETID	T05114
T05114	UNIPROID	CMA1_HUMAN
T05114	TARGNAME	Chymase (CYM)
T05114	TARGTYPE	Clinical Trial target
T05152	TARGETID	T05152
T05152	UNIPROID	POLG_HCV1
T05152	TARGNAME	Hepatitis C virus RNA-directed RNA polymerase (HCV NS5B)
T05152	TARGTYPE	Successful target
T05249	TARGETID	T05249
T05249	UNIPROID	ZA2G_HUMAN
T05249	TARGNAME	Zinc alpha-2 glycoprotein (AZGP1)
T05249	TARGTYPE	Research target
T05324	TARGETID	T05324
T05324	UNIPROID	XPO2_HUMAN
T05324	TARGNAME	Exportin-2 (CSE1L)
T05324	TARGTYPE	Research target
T05351	TARGETID	T05351
T05351	UNIPROID	MARCS_HUMAN
T05351	TARGNAME	Myristoylated alanine-rich C-kinase substrate (MARCKS)
T05351	TARGTYPE	Clinical Trial target
T05387	TARGETID	T05387
T05387	UNIPROID	TGM2_HUMAN
T05387	TARGNAME	Tissue transglutaminase (TG2)
T05387	TARGTYPE	Patented target
T05409	TARGETID	T05409
T05409	UNIPROID	NEP_HUMAN
T05409	TARGNAME	Neutral endopeptidase (MME)
T05409	TARGTYPE	Clinical Trial target
T05643	TARGETID	T05643
T05643	UNIPROID	LIGO1_HUMAN
T05643	TARGNAME	Leucine-rich repeat neuronal protein 1 (LINGO1)
T05643	TARGTYPE	Clinical Trial target
T05661	TARGETID	T05661
T05661	UNIPROID	LCAT_HUMAN
T05661	TARGNAME	Lecithin-cholesterol acyltransferase (LCAT)
T05661	TARGTYPE	Clinical Trial target
T05722	TARGETID	T05722
T05722	UNIPROID	ADH2_ENTHI
T05722	TARGNAME	Entamoeba Alcohol dehydrogenase 2 (Entamo ADH2)
T05722	TARGTYPE	Research target
T05739	TARGETID	T05739
T05739	UNIPROID	PLCA_HUMAN
T05739	TARGNAME	Lysophosphatidic acid transferase (AGPAT1)
T05739	TARGTYPE	Research target
T05806	TARGETID	T05806
T05806	UNIPROID	BPHL_HUMAN
T05806	TARGNAME	Valacyclovir hydrolase (BPHL)
T05806	TARGTYPE	Research target
T05828	TARGETID	T05828
T05828	UNIPROID	CXG1_HUMAN
T05828	TARGNAME	Connexin-45 (Cx45)
T05828	TARGTYPE	Research target
T05849	TARGETID	T05849
T05849	UNIPROID	GASR_HUMAN
T05849	TARGNAME	Gastrin/cholecystokinin type B receptor (CCKBR)
T05849	TARGTYPE	Successful target
T05880	TARGETID	T05880
T05880	UNIPROID	APH1A_HUMAN-APH1B_HUMAN
T05880	TARGNAME	Gamma-secretase subunit APH-1A/1B (APH-1)
T05880	TARGTYPE	Patented target
T05887	TARGETID	T05887
T05887	UNIPROID	TNNT2_HUMAN
T05887	TARGNAME	Cardiac muscle troponin T (TNNT2)
T05887	TARGTYPE	Research target
T05904	TARGETID	T05904
T05904	UNIPROID	PDE8A_HUMAN
T05904	TARGNAME	Phosphodiesterase 8 (PDE8)
T05904	TARGTYPE	Research target
T05938	TARGETID	T05938
T05938	UNIPROID	MUC16_HUMAN
T05938	TARGNAME	Ovarian carcinoma antigen CA125 (MUC16)
T05938	TARGTYPE	Clinical Trial target
T06020	TARGETID	T06020
T06020	UNIPROID	FCGRN_HUMAN
T06020	TARGNAME	Neonatal Fc receptor (FCGRT)
T06020	TARGTYPE	Research target
T06031	TARGETID	T06031
T06031	UNIPROID	M3K1_HUMAN
T06031	TARGNAME	MAPK/ERK kinase kinase 1 (MAP3K1)
T06031	TARGTYPE	Clinical Trial target
T06037	TARGETID	T06037
T06037	UNIPROID	MK09_HUMAN
T06037	TARGNAME	JNK2 messenger RNA (JNK2 mRNA)
T06037	TARGTYPE	Research target
T06046	TARGETID	T06046
T06046	UNIPROID	NOS3_HUMAN
T06046	TARGNAME	Nitric-oxide synthase endothelial (NOS3)
T06046	TARGTYPE	Clinical Trial target
T06064	TARGETID	T06064
T06064	UNIPROID	TXTP_HUMAN
T06064	TARGNAME	Mitochondrial citrate transporter (SLC25A1)
T06064	TARGTYPE	Research target
T06093	TARGETID	T06093
T06093	UNIPROID	ROCK2_HUMAN
T06093	TARGNAME	Rho-associated protein kinase 2 (ROCK2)
T06093	TARGTYPE	Clinical Trial target
T06146	TARGETID	T06146
T06146	UNIPROID	RGS12_HUMAN
T06146	TARGNAME	Regulator of G-protein signaling 12 (RGS12)
T06146	TARGTYPE	Research target
T06182	TARGETID	T06182
T06182	UNIPROID	VIPR2_HUMAN
T06182	TARGNAME	Helodermin-preferring VIP receptor (VIPR2)
T06182	TARGTYPE	Clinical Trial target
T06273	TARGETID	T06273
T06273	UNIPROID	PARP1_HUMAN
T06273	TARGNAME	Poly [ADP-ribose] polymerase 1 (PARP1)
T06273	TARGTYPE	Successful target
T06365	TARGETID	T06365
T06365	UNIPROID	SPYA_HUMAN
T06365	TARGNAME	Alanine glyoxylate aminotransferase (AGXT)
T06365	TARGTYPE	Research target
T06397	TARGETID	T06397
T06397	UNIPROID	MEGL_PSEPU
T06397	TARGNAME	Pseudomonas Methionine gamma-lyase (Pseudo mdeA)
T06397	TARGTYPE	Research target
T06413	TARGETID	T06413
T06413	UNIPROID	KPCA_HUMAN
T06413	TARGNAME	PKC-alpha messenger RNA (PRKCA mRNA)
T06413	TARGTYPE	Research target
T06421	TARGETID	T06421
T06421	UNIPROID	INAR2_HUMAN
T06421	TARGNAME	Interferon alpha/beta receptor 2 (IFNAR2)
T06421	TARGTYPE	Successful target
T06455	TARGETID	T06455
T06455	UNIPROID	CP2A6_HUMAN
T06455	TARGNAME	Cytochrome P450 2A6 (CYP2A6)
T06455	TARGTYPE	Successful target
T06475	TARGETID	T06475
T06475	UNIPROID	NUCL_HUMAN
T06475	TARGNAME	Nucleolin (NCL)
T06475	TARGTYPE	Clinical Trial target
T06525	TARGETID	T06525
T06525	UNIPROID	RAC3_HUMAN
T06525	TARGNAME	Rac family small GTPase 3 (RAC3)
T06525	TARGTYPE	Research target
T06542	TARGETID	T06542
T06542	UNIPROID	IL17F_HUMAN
T06542	TARGNAME	Cytokine ML-1 (IL17F)
T06542	TARGTYPE	Clinical Trial target
T06559	TARGETID	T06559
T06559	UNIPROID	ERBB4_HUMAN
T06559	TARGNAME	HER4 messenger RNA (ERBB4 mRNA)
T06559	TARGTYPE	Research target
T06569	TARGETID	T06569
T06569	UNIPROID	CAH6_HUMAN
T06569	TARGNAME	Carbonic anhydrase VI (CA-VI)
T06569	TARGTYPE	Successful target
T06575	TARGETID	T06575
T06575	UNIPROID	CGB3_HUMAN
T06575	TARGNAME	Choriogonadotropin beta (CG-beta)
T06575	TARGTYPE	Clinical Trial target
T06671	TARGETID	T06671
T06671	UNIPROID	IL18_HUMAN
T06671	TARGNAME	Interleukin-18 (IL18)
T06671	TARGTYPE	Clinical Trial target
T06717	TARGETID	T06717
T06717	UNIPROID	ITA1_HUMAN-ITB1_HUMAN
T06717	TARGNAME	Integrin alpha-1/beta-1 (ITGA1/B1)
T06717	TARGTYPE	Research target
T06767	TARGETID	T06767
T06767	UNIPROID	BETB_ECOLI
T06767	TARGNAME	Bacterial Betaine aldehyde dehydrogenase (Bact betB)
T06767	TARGTYPE	Research target
T06770	TARGETID	T06770
T06770	UNIPROID	ENV_HV1H2
T06770	TARGNAME	Human immunodeficiency virus Glycoprotein 41 (HIV gp41)
T06770	TARGTYPE	Successful target
T06792	TARGETID	T06792
T06792	UNIPROID	PSB9_HUMAN
T06792	TARGNAME	Proteasome beta-9 (PS beta-9)
T06792	TARGTYPE	Patented target
T06800	TARGETID	T06800
T06800	UNIPROID	SOCS1_HUMAN
T06800	TARGNAME	Suppressor of cytokine signaling 1 (SOCS1)
T06800	TARGTYPE	Research target
T06819	TARGETID	T06819
T06819	UNIPROID	S100G_HUMAN
T06819	TARGNAME	S100 calcium-binding protein G (S100G)
T06819	TARGTYPE	Research target
T06841	TARGETID	T06841
T06841	UNIPROID	IL23A_HUMAN
T06841	TARGNAME	Interleukin-23 (IL23)
T06841	TARGTYPE	Successful target
T06850	TARGETID	T06850
T06850	UNIPROID	GHRL_HUMAN
T06850	TARGNAME	Ghrelin (GHRL)
T06850	TARGTYPE	Clinical Trial target
T06869	TARGETID	T06869
T06869	UNIPROID	PDGFA_HUMAN
T06869	TARGNAME	Platelet-derived growth factor A (PDGFA)
T06869	TARGTYPE	Clinical Trial target
T06955	TARGETID	T06955
T06955	UNIPROID	CCR4_HUMAN
T06955	TARGNAME	C-C chemokine receptor type 4 (CCR4)
T06955	TARGTYPE	Successful target
T06980	TARGETID	T06980
T06980	UNIPROID	XAPA_ECOLI
T06980	TARGNAME	Bacterial Purine nucleoside phosphorylase (Bact xapA)
T06980	TARGTYPE	Research target
T07035	TARGETID	T07035
T07035	UNIPROID	VIE2_HCMVA
T07035	TARGNAME	Cytomegalovirus IE2 region messenger RNA (CMV IE2 mRNA)
T07035	TARGTYPE	Successful target
T07045	TARGETID	T07045
T07045	UNIPROID	PACA_HUMAN
T07045	TARGNAME	Pituitary adenylate cyclase-activating 38 (PACAP-38)
T07045	TARGTYPE	Clinical Trial target
T07063	TARGETID	T07063
T07063	UNIPROID	SC5A5_HUMAN
T07063	TARGNAME	Sodium/iodide cotransporter (SLC5A5)
T07063	TARGTYPE	Clinical Trial target
T07087	TARGETID	T07087
T07087	UNIPROID	FAK2_HUMAN
T07087	TARGNAME	Focal adhesion kinase 2 (PTK2B)
T07087	TARGTYPE	Research target
T07137	TARGETID	T07137
T07137	UNIPROID	HPPD_HUMAN
T07137	TARGNAME	Hydroxyphenylpyruvate dioxygenase (HPD)
T07137	TARGTYPE	Successful target
T07173	TARGETID	T07173
T07173	UNIPROID	NTRK1_HUMAN
T07173	TARGNAME	Tropomyosin-related kinase A (TrkA)
T07173	TARGTYPE	Successful target
T07191	TARGETID	T07191
T07191	UNIPROID	M4K2_HUMAN
T07191	TARGNAME	MEK kinase kinase 2 (MAP4K2)
T07191	TARGTYPE	Patented target
T07217	TARGETID	T07217
T07217	UNIPROID	FABP4_HUMAN
T07217	TARGNAME	Fatty acid-binding protein 4 (FABP4)
T07217	TARGTYPE	Patented target
T07247	TARGETID	T07247
T07247	UNIPROID	S10AC_HUMAN
T07247	TARGNAME	Calgranulin D (S100A12)
T07247	TARGTYPE	Clinical Trial target
T07279	TARGETID	T07279
T07279	UNIPROID	PIM2_HUMAN
T07279	TARGNAME	Serine/threonine-protein kinase pim-2 (PIM2)
T07279	TARGTYPE	Clinical Trial target
T07289	TARGETID	T07289
T07289	UNIPROID	ACKR1_HUMAN
T07289	TARGNAME	Duffy antigen chemokine receptor (ACKR1)
T07289	TARGTYPE	Successful target
T07303	TARGETID	T07303
T07303	UNIPROID	VGFR3_HUMAN
T07303	TARGNAME	Vascular endothelial growth factor receptor 3 (FLT-4)
T07303	TARGTYPE	Clinical Trial target
T07374	TARGETID	T07374
T07374	UNIPROID	MSMB_HUMAN
T07374	TARGNAME	Beta-microseminoprotein (MSMB)
T07374	TARGTYPE	Clinical Trial target
T07394	TARGETID	T07394
T07394	UNIPROID	NOTC1_HUMAN
T07394	TARGNAME	Notch-1 receptor (NOTCH1)
T07394	TARGTYPE	Clinical Trial target
T07400	TARGETID	T07400
T07400	UNIPROID	RAGE_HUMAN
T07400	TARGNAME	Advanced glycosylation end product receptor (AGER)
T07400	TARGTYPE	Clinical Trial target
T07403	TARGETID	T07403
T07403	UNIPROID	ITA4_HUMAN-ITB7_HUMAN
T07403	TARGNAME	Integrin alpha-4/beta-7 (ITGA4/B7)
T07403	TARGTYPE	Successful target
T07448	TARGETID	T07448
T07448	UNIPROID	MASP2_HUMAN
T07448	TARGNAME	Mannan-binding lectin serine protease-2 (MASP2)
T07448	TARGTYPE	Clinical Trial target
T07466	TARGETID	T07466
T07466	UNIPROID	MURG_ECOLI
T07466	TARGNAME	Bacterial Glycosyltransferase MurG (Bact murG)
T07466	TARGTYPE	Research target
T07485	TARGETID	T07485
T07485	UNIPROID	FUS_HRSVA
T07485	TARGNAME	Respiratory syncytial virus protein F (RSV F)
T07485	TARGTYPE	Successful target
T07507	TARGETID	T07507
T07507	UNIPROID	MYH7_HUMAN
T07507	TARGNAME	Myosin-7 (MYH7)
T07507	TARGTYPE	Clinical Trial target
T07533	TARGETID	T07533
T07533	UNIPROID	APOB_HUMAN
T07533	TARGNAME	Apolipoprotein B-100 (APOB)
T07533	TARGTYPE	Clinical Trial target
T07569	TARGETID	T07569
T07569	UNIPROID	CY1_HUMAN-CYB_HUMAN
T07569	TARGNAME	Electron transport complex III (Complex III)
T07569	TARGTYPE	Successful target
T07591	TARGETID	T07591
T07591	UNIPROID	K1C17_HUMAN
T07591	TARGNAME	Keratin type I cytoskeletal 17 (KRT17)
T07591	TARGTYPE	Research target
T07607	TARGETID	T07607
T07607	UNIPROID	RPB7_HUMAN
T07607	TARGNAME	DNA-directed RNA polymerase II RPB7 (hsRPB7)
T07607	TARGTYPE	Research target
T07663	TARGETID	T07663
T07663	UNIPROID	PDE5A_HUMAN
T07663	TARGNAME	Phosphodiesterase 5A (PDE5A)
T07663	TARGTYPE	Successful target
T07740	TARGETID	T07740
T07740	UNIPROID	KCNJ4_HUMAN
T07740	TARGNAME	Inward rectifier potassium channel Kir2.3 (KCNJ4)
T07740	TARGTYPE	Research target
T07766	TARGETID	T07766
T07766	UNIPROID	PAK2_HUMAN
T07766	TARGNAME	PAK-2 protein kinase (PAK2)
T07766	TARGTYPE	Research target
T07775	TARGETID	T07775
T07775	UNIPROID	NAC1_HUMAN
T07775	TARGNAME	Sodium calcium exchanger 1 (SLC8A1)
T07775	TARGTYPE	Research target
T07806	TARGETID	T07806
T07806	UNIPROID	5HT1B_HUMAN
T07806	TARGNAME	5-HT 1B receptor (HTR1B)
T07806	TARGTYPE	Successful target
T07930	TARGETID	T07930
T07930	UNIPROID	HDAC5_HUMAN
T07930	TARGNAME	Histone deacetylase 5 (HDAC5)
T07930	TARGTYPE	Patented target
T07944	TARGETID	T07944
T07944	UNIPROID	CHSTF_HUMAN
T07944	TARGNAME	Carbohydrate sulfotransferase 15 (CHST15)
T07944	TARGTYPE	Research target
T07958	TARGETID	T07958
T07958	UNIPROID	EPO_HUMAN
T07958	TARGNAME	Erythropoietin (EPO)
T07958	TARGTYPE	Clinical Trial target
T08014	TARGETID	T08014
T08014	UNIPROID	TADBP_HUMAN
T08014	TARGNAME	TAR DNA binding protein 43 (TARDBP)
T08014	TARGTYPE	Clinical Trial target
T08029	TARGETID	T08029
T08029	UNIPROID	PROP_HUMAN
T08029	TARGNAME	Complement factor P (CFP)
T08029	TARGTYPE	Research target
T08074	TARGETID	T08074
T08074	UNIPROID	PDPK1_HUMAN
T08074	TARGNAME	PDK-1 messenger RNA (PDK-1 mRNA)
T08074	TARGTYPE	Research target
T08123	TARGETID	T08123
T08123	UNIPROID	LRRK2_HUMAN
T08123	TARGNAME	Leucine-rich repeat kinase 2 (LRRK2)
T08123	TARGTYPE	Clinical Trial target
T08133	TARGETID	T08133
T08133	UNIPROID	TRPV6_HUMAN
T08133	TARGNAME	Transient receptor potential cation channel V6 (TRPV6)
T08133	TARGTYPE	Clinical Trial target
T08156	TARGETID	T08156
T08156	UNIPROID	IFNA5_HUMAN
T08156	TARGNAME	Interferon-alpha 5 (IFNA5)
T08156	TARGTYPE	Clinical Trial target
T08165	TARGETID	T08165
T08165	UNIPROID	BLI4_CAEEL
T08165	TARGNAME	Elegans Endoprotease bli-4 (Elegans bli-4)
T08165	TARGTYPE	Research target
T08198	TARGETID	T08198
T08198	UNIPROID	OXSR1_HUMAN
T08198	TARGNAME	Oxidative stress responsive 1 (OXSR1)
T08198	TARGTYPE	Research target
T08218	TARGETID	T08218
T08218	UNIPROID	RMLC_MYCTU
T08218	TARGNAME	Mycobacterium DTDP-dehydrorhamnose epimerase rmlC (MycB rmlC)
T08218	TARGTYPE	Research target
T08231	TARGETID	T08231
T08231	UNIPROID	HG2A_HUMAN
T08231	TARGNAME	HLA-DR antigens-associated invariant (CD74)
T08231	TARGTYPE	Clinical Trial target
T08280	TARGETID	T08280
T08280	UNIPROID	PFKA_TRYBB
T08280	TARGNAME	Trypanosoma Pyrophosphate-dependent phosphofructokinase (Trypano pfk)
T08280	TARGTYPE	Research target
T08298	TARGETID	T08298
T08298	UNIPROID	GRAB_HUMAN
T08298	TARGNAME	Granzyme B (GZMB)
T08298	TARGTYPE	Research target
T08306	TARGETID	T08306
T08306	UNIPROID	CD79B_HUMAN
T08306	TARGNAME	B-cell-specific glycoprotein B29 (CD79B)
T08306	TARGTYPE	Clinical Trial target
T08350	TARGETID	T08350
T08350	UNIPROID	RNH2A_HUMAN; RNH2B_HUMAN; RNH2C_HUMAN
T08350	TARGNAME	Ribonuclease H2 (RNase H2)
T08350	TARGTYPE	Research target
T08378	TARGETID	T08378
T08378	UNIPROID	S23A2_HUMAN
T08378	TARGNAME	Solute carrier family 23 member 2 (SLC23A2)
T08378	TARGTYPE	Successful target
T08379	TARGETID	T08379
T08379	UNIPROID	HXA5_HUMAN
T08379	TARGNAME	Homeobox protein Hox-A5 (HOXA5)
T08379	TARGTYPE	Research target
T08391	TARGETID	T08391
T08391	UNIPROID	JAK2_HUMAN
T08391	TARGNAME	Janus kinase 2 (JAK-2)
T08391	TARGTYPE	Successful target
T08446	TARGETID	T08446
T08446	UNIPROID	S6A12_HUMAN
T08446	TARGNAME	Na(+)/Cl(-) betaine/GABA transporter (SLC6A12)
T08446	TARGTYPE	Research target
T08499	TARGETID	T08499
T08499	UNIPROID	NLRP3_HUMAN
T08499	TARGNAME	Caterpiller protein 1.1 (NLRP3)
T08499	TARGTYPE	Clinical Trial target
T08583	TARGETID	T08583
T08583	UNIPROID	TRBM_HUMAN
T08583	TARGNAME	Thrombomodulin (THBD)
T08583	TARGTYPE	Discontinued target
T08647	TARGETID	T08647
T08647	UNIPROID	EPHA6_HUMAN
T08647	TARGNAME	Ephrin type-A receptor 6 (EPHA6)
T08647	TARGTYPE	Research target
T08722	TARGETID	T08722
T08722	UNIPROID	PRIO_HUMAN
T08722	TARGNAME	Major prion protein (PRNP)
T08722	TARGTYPE	Research target
T08735	TARGETID	T08735
T08735	UNIPROID	M2DH_ASPFU
T08735	TARGNAME	Aspergillus Mannitol 2-dehydrogenase (Asperg M2DH)
T08735	TARGTYPE	Successful target
T08741	TARGETID	T08741
T08741	UNIPROID	CSK_HUMAN
T08741	TARGNAME	Tyrosine-protein kinase CSK (CSK)
T08741	TARGTYPE	Research target
T08813	TARGETID	T08813
T08813	UNIPROID	KAP0_HUMAN
T08813	TARGNAME	cAMP-dependent protein kinase A type I (PRKAR1A)
T08813	TARGTYPE	Research target
T08856	TARGETID	T08856
T08856	UNIPROID	MMP8_HUMAN
T08856	TARGNAME	Matrix metalloproteinase-8 (MMP-8)
T08856	TARGTYPE	Clinical Trial target
T08884	TARGETID	T08884
T08884	UNIPROID	TRAP_PLAFA
T08884	TARGNAME	Plasmodium Thrombospondin relate anonymous protein (Plasm TRAP)
T08884	TARGTYPE	Clinical Trial target
T08898	TARGETID	T08898
T08898	UNIPROID	ACTHR_HUMAN
T08898	TARGNAME	Melanocortin receptor 2 (MC2R)
T08898	TARGTYPE	Successful target
T08910	TARGETID	T08910
T08910	UNIPROID	GBRG2_HUMAN
T08910	TARGNAME	GABA(A) receptor gamma-2 (GABRG2)
T08910	TARGTYPE	Successful target
T08919	TARGETID	T08919
T08919	UNIPROID	CADH1_HUMAN
T08919	TARGNAME	Epithelial cadherin (CDH1)
T08919	TARGTYPE	Research target
T08922	TARGETID	T08922
T08922	UNIPROID	ACACB_HUMAN
T08922	TARGNAME	Acetyl-CoA carboxylase 2 (ACACB)
T08922	TARGTYPE	Successful target
T08985	TARGETID	T08985
T08985	UNIPROID	1A33_HUMAN
T08985	TARGNAME	MHC class I antigen A*33 (HLA-A)
T08985	TARGTYPE	Research target
T09005	TARGETID	T09005
T09005	UNIPROID	Q6NK15_CORDI
T09005	TARGNAME	Corynebacterium Mutated CRM197 (Cory mTOX)
T09005	TARGTYPE	Successful target
T09022	TARGETID	T09022
T09022	UNIPROID	PSB10_HUMAN
T09022	TARGNAME	Proteasome beta-10 (PS beta-10)
T09022	TARGTYPE	Patented target
T09037	TARGETID	T09037
T09037	UNIPROID	VP35_EBOSU
T09037	TARGNAME	Ebola virus VP35 messenger RNA (EV VP35 mRNA)
T09037	TARGTYPE	Clinical Trial target
T09058	TARGETID	T09058
T09058	UNIPROID	TPBG_HUMAN
T09058	TARGNAME	Oncotrophoblast glycoprotein 5T4 (TPBG)
T09058	TARGTYPE	Clinical Trial target
T09063	TARGETID	T09063
T09063	UNIPROID	S15A4_HUMAN
T09063	TARGNAME	Solute carrier family 15 member 4 (SLC15A4)
T09063	TARGTYPE	Research target
T09067	TARGETID	T09067
T09067	UNIPROID	CALCB_HUMAN
T09067	TARGNAME	Calcitonin gene-related peptide 2 (CALCB)
T09067	TARGTYPE	Research target
T09092	TARGETID	T09092
T09092	UNIPROID	IL10_HUMAN
T09092	TARGNAME	Interleukin-10 (IL10)
T09092	TARGTYPE	Clinical Trial target
T09128	TARGETID	T09128
T09128	UNIPROID	CASP2_HUMAN
T09128	TARGNAME	Caspase-2 (CASP2)
T09128	TARGTYPE	Patented target
T09132	TARGETID	T09132
T09132	UNIPROID	TENS4_HUMAN
T09132	TARGNAME	C-terminal tensin-like protein (Cten)
T09132	TARGTYPE	Research target
T09133	TARGETID	T09133
T09133	UNIPROID	LIMK2_HUMAN
T09133	TARGNAME	LIM domain kinase-2 (LIMK-2)
T09133	TARGTYPE	Research target
T09185	TARGETID	T09185
T09185	UNIPROID	DDR1_HUMAN
T09185	TARGNAME	Epithelial discoidin domain receptor 1 (DDR1)
T09185	TARGTYPE	Research target
T09197	TARGETID	T09197
T09197	UNIPROID	LRRK2_HUMAN
T09197	TARGNAME	Leucine-rich repeat kinase 2 G2019S mutant (LRRK2 G2019S)
T09197	TARGTYPE	Patented target
T09215	TARGETID	T09215
T09215	UNIPROID	ACEA_MYCTU
T09215	TARGNAME	Mycobacterium Isocitrate lyase (MycB icl)
T09215	TARGTYPE	Research target
T09266	TARGETID	T09266
T09266	UNIPROID	PAQR1_HUMAN; PAQR2_HUMAN
T09266	TARGNAME	Adiponectin receptor (ADIPOR)
T09266	TARGTYPE	Research target
T09341	TARGETID	T09341
T09341	UNIPROID	VP16_BPPRD
T09341	TARGNAME	Virus Protein P16 (Viru GpS)
T09341	TARGTYPE	Research target
T09395	TARGETID	T09395
T09395	UNIPROID	CHIT1_HUMAN
T09395	TARGNAME	Chitinase (CHIT1)
T09395	TARGTYPE	Research target
T09423	TARGETID	T09423
T09423	UNIPROID	KCJ10_HUMAN
T09423	TARGNAME	Inward rectifier potassium channel Kir1.2 (KCNJ10)
T09423	TARGTYPE	Successful target
T09439	TARGETID	T09439
T09439	UNIPROID	SPRC_HUMAN
T09439	TARGNAME	Osteonectin (SPARC)
T09439	TARGTYPE	Research target
T09507	TARGETID	T09507
T09507	UNIPROID	APOB_HUMAN
T09507	TARGNAME	APOB messenger RNA (APOB mRNA)
T09507	TARGTYPE	Successful target
T09513	TARGETID	T09513
T09513	UNIPROID	CD5R1_HUMAN
T09513	TARGNAME	CDK5 activator 1 (CDK5R1)
T09513	TARGTYPE	Research target
T09528	TARGETID	T09528
T09528	UNIPROID	CXCR5_HUMAN
T09528	TARGNAME	C-X-C chemokine receptor type 5 (CXCR5)
T09528	TARGTYPE	Clinical Trial target
T09538	TARGETID	T09538
T09538	UNIPROID	PPBT_HUMAN
T09538	TARGNAME	Alkaline phosphatase tissue-nonspecific (ALPL)
T09538	TARGTYPE	Successful target
T09544	TARGETID	T09544
T09544	UNIPROID	LEG1_HUMAN
T09544	TARGNAME	Galectin-1 (LGALS1)
T09544	TARGTYPE	Research target
T09572	TARGETID	T09572
T09572	UNIPROID	MCHR1_HUMAN
T09572	TARGNAME	Melanin-concentrating hormone receptor 1 (MCHR1)
T09572	TARGTYPE	Clinical Trial target
T09672	TARGETID	T09672
T09672	UNIPROID	PTN13_HUMAN
T09672	TARGNAME	FAP-1 messenger RNA (PTPN13 mRNA)
T09672	TARGTYPE	Research target
T09694	TARGETID	T09694
T09694	UNIPROID	GLUC_HUMAN
T09694	TARGNAME	Glucagon-like peptide 1 (GLP-1:7-37)
T09694	TARGTYPE	Research target
T09742	TARGETID	T09742
T09742	UNIPROID	GGT1_HUMAN; GGT2_HUMAN
T09742	TARGNAME	Gamma glutamyltranspeptidase (GGT)
T09742	TARGTYPE	Research target
T09770	TARGETID	T09770
T09770	UNIPROID	ADH7_HUMAN
T09770	TARGNAME	Gastric alcohol dehydrogenase (ADH7)
T09770	TARGTYPE	Research target
T09826	TARGETID	T09826
T09826	UNIPROID	TOP1_HUMAN
T09826	TARGNAME	DNA topoisomerase I (TOP1)
T09826	TARGTYPE	Successful target
T09874	TARGETID	T09874
T09874	UNIPROID	POLG_HCV1
T09874	TARGNAME	Hepatitis C virus Core protein messenger RNA (HCV Core mRNA)
T09874	TARGTYPE	Research target
T09909	TARGETID	T09909
T09909	UNIPROID	AGTR2_HUMAN
T09909	TARGNAME	Angiotensin II receptor type-2 (AGTR2)
T09909	TARGTYPE	Successful target
T09935	TARGETID	T09935
T09935	UNIPROID	FOXO1_HUMAN
T09935	TARGNAME	Forkhead box O1A messenger RNA (FOXO1 mRNA)
T09935	TARGTYPE	Research target
T09960	TARGETID	T09960
T09960	UNIPROID	CCR5_HUMAN
T09960	TARGNAME	C-C chemokine receptor type 5 (CCR5)
T09960	TARGTYPE	Successful target
T09977	TARGETID	T09977
T09977	UNIPROID	LRRK2_HUMAN
T09977	TARGNAME	Leucine-rich repeat kinase 2 S935 phosphorylation (LRRK2 pS935)
T09977	TARGTYPE	Patented target
T10052	TARGETID	T10052
T10052	UNIPROID	CCNE1_HUMAN
T10052	TARGNAME	G1/S-specific cyclin-E1 (CCNE1)
T10052	TARGTYPE	Research target
T10063	TARGETID	T10063
T10063	UNIPROID	GLMM_MYCTA
T10063	TARGNAME	Mycobacterium Phosphoglucosamine mutase (MycB glmM)
T10063	TARGTYPE	Research target
T10091	TARGETID	T10091
T10091	UNIPROID	OPSD_HUMAN
T10091	TARGNAME	Rhodopsin (RHO)
T10091	TARGTYPE	Research target
T10092	TARGETID	T10092
T10092	UNIPROID	FSHB_HUMAN
T10092	TARGNAME	Follicle stimulating hormone (FSHB)
T10092	TARGTYPE	Clinical Trial target
T10118	TARGETID	T10118
T10118	UNIPROID	CTRC_HUMAN
T10118	TARGNAME	Chymotrypsin-C (CLCR)
T10118	TARGTYPE	Research target
T10125	TARGETID	T10125
T10125	UNIPROID	DKK2_HUMAN
T10125	TARGNAME	Dickkopf-related protein 2 (DKK2)
T10125	TARGTYPE	Research target
T10147	TARGETID	T10147
T10147	UNIPROID	PTPRS_HUMAN
T10147	TARGNAME	Protein-tyrosine phosphatase sigma (R-PTP-sigma)
T10147	TARGTYPE	Successful target
T10191	TARGETID	T10191
T10191	UNIPROID	CD4_HUMAN
T10191	TARGNAME	T-cell surface glycoprotein CD4 (CD4)
T10191	TARGTYPE	Successful target
T10252	TARGETID	T10252
T10252	UNIPROID	CEBPB_HUMAN
T10252	TARGNAME	C/EBP beta messenger RNA (CEBPB mRNA)
T10252	TARGTYPE	Research target
T10265	TARGETID	T10265
T10265	UNIPROID	PDE4B_HUMAN
T10265	TARGNAME	Phosphodiesterase 4B (PDE4B)
T10265	TARGTYPE	Clinical Trial target
T10336	TARGETID	T10336
T10336	UNIPROID	CXD3_HUMAN
T10336	TARGNAME	Gap junction delta-3 protein (Cx31.9)
T10336	TARGTYPE	Research target
T10375	TARGETID	T10375
T10375	UNIPROID	BRSK2_HUMAN
T10375	TARGNAME	BR serine/threonine kinase 2 (BRSK2)
T10375	TARGTYPE	Research target
T10383	TARGETID	T10383
T10383	UNIPROID	PLD2_HUMAN
T10383	TARGNAME	Phospholipase D2 (PLD2)
T10383	TARGTYPE	Clinical Trial target
T10482	TARGETID	T10482
T10482	UNIPROID	FA12_HUMAN
T10482	TARGNAME	Factor XII messenger RNA (FA12 mRNA)
T10482	TARGTYPE	Clinical Trial target
T10490	TARGETID	T10490
T10490	UNIPROID	B4EEM8_BURCJ
T10490	TARGNAME	Burkholderia Glutamate racemase (BURCJ murI)
T10490	TARGTYPE	Research target
T10491	TARGETID	T10491
T10491	UNIPROID	ACKR3_HUMAN
T10491	TARGNAME	C-X-C chemokine receptor type 7 (ACKR3)
T10491	TARGTYPE	Discontinued target
T10513	TARGETID	T10513
T10513	UNIPROID	ITB2_HUMAN
T10513	TARGNAME	Integrin beta-2 (ITGB2)
T10513	TARGTYPE	Discontinued target
T10577	TARGETID	T10577
T10577	UNIPROID	DNAA_ECOLI
T10577	TARGNAME	Bacterial Initiator protein DnaA (Bact dnaA)
T10577	TARGTYPE	Research target
T10586	TARGETID	T10586
T10586	UNIPROID	LYSC_HUMAN
T10586	TARGNAME	Lysozyme (LYZ)
T10586	TARGTYPE	Research target
T10670	TARGETID	T10670
T10670	UNIPROID	NPY2R_HUMAN
T10670	TARGNAME	Neuropeptide Y receptor type 2 (NPY2R)
T10670	TARGTYPE	Clinical Trial target
T10704	TARGETID	T10704
T10704	UNIPROID	MKC7_YEAST
T10704	TARGNAME	Fungal Glycosylphosphatidylinositol-aspartyl-protease (Fung MKC7)
T10704	TARGTYPE	Research target
T10735	TARGETID	T10735
T10735	UNIPROID	DCHS_HUMAN
T10735	TARGNAME	Histidine decarboxylase (HDC)
T10735	TARGTYPE	Clinical Trial target
T10756	TARGETID	T10756
T10756	UNIPROID	FACE2_HUMAN
T10756	TARGNAME	Ras converting CAAX endopeptidase 1 (RCE1)
T10756	TARGTYPE	Research target
T10798	TARGETID	T10798
T10798	UNIPROID	Q0PCM2_PLAVI
T10798	TARGNAME	Plasmodium Serine repeat antigen 4 (Malaria PvSERA4)
T10798	TARGTYPE	Research target
T10822	TARGETID	T10822
T10822	UNIPROID	CDK8_HUMAN
T10822	TARGNAME	Cyclin-dependent kinase 8 (CDK8)
T10822	TARGTYPE	Patented target
T10828	TARGETID	T10828
T10828	UNIPROID	FETA_HUMAN
T10828	TARGNAME	Alpha-fetoprotein (AFP)
T10828	TARGTYPE	Clinical Trial target
T10844	TARGETID	T10844
T10844	UNIPROID	FCGR1_HUMAN
T10844	TARGNAME	Immunoglobulin gamma Fc receptor I (FCGR1)
T10844	TARGTYPE	Research target
T10864	TARGETID	T10864
T10864	UNIPROID	GPR85_HUMAN
T10864	TARGNAME	Super conserved receptor brain 2 (GPR85)
T10864	TARGTYPE	Research target
T10877	TARGETID	T10877
T10877	UNIPROID	CD38_HUMAN
T10877	TARGNAME	Cyclic ADP-ribose hydrolase 1 (CD38)
T10877	TARGTYPE	Successful target
T10897	TARGETID	T10897
T10897	UNIPROID	ACOD_HUMAN
T10897	TARGNAME	Acyl-CoA desaturase (SCD)
T10897	TARGTYPE	Successful target
T10899	TARGETID	T10899
T10899	UNIPROID	UBP37_HUMAN
T10899	TARGNAME	Ubiquitin carboxyl-terminal hydrolase 37 (USP37)
T10899	TARGTYPE	Research target
T10918	TARGETID	T10918
T10918	UNIPROID	TRPC7_HUMAN
T10918	TARGNAME	Short transient receptor potential channel 7 (TRPC7)
T10918	TARGTYPE	Research target
T10937	TARGETID	T10937
T10937	UNIPROID	MDM2_HUMAN
T10937	TARGNAME	Mdm2 messenger RNA (MDM2 mRNA)
T10937	TARGTYPE	Research target
T10939	TARGETID	T10939
T10939	UNIPROID	WEE1_HUMAN
T10939	TARGNAME	WEE1 messenger RNA (WEE1 mRNA)
T10939	TARGTYPE	Research target
T10965	TARGETID	T10965
T10965	UNIPROID	LYAM3_HUMAN
T10965	TARGNAME	P-selectin (SELP)
T10965	TARGTYPE	Clinical Trial target
T10988	TARGETID	T10988
T10988	UNIPROID	ILRL2_HUMAN
T10988	TARGNAME	IL-1 receptor-like 2 (IL1RL2)
T10988	TARGTYPE	Clinical Trial target
T11005	TARGETID	T11005
T11005	UNIPROID	IFNW1_HUMAN
T11005	TARGNAME	Interferon-omega (IFNW1)
T11005	TARGTYPE	Clinical Trial target
T11011	TARGETID	T11011
T11011	UNIPROID	CRFR2_HUMAN
T11011	TARGNAME	Corticotropin-releasing factor receptor 2 (CRHR2)
T11011	TARGTYPE	Clinical Trial target
T11072	TARGETID	T11072
T11072	UNIPROID	5HT1D_HUMAN
T11072	TARGNAME	5-HT 1D receptor (HTR1D)
T11072	TARGTYPE	Successful target
T11192	TARGETID	T11192
T11192	UNIPROID	ADA33_HUMAN
T11192	TARGNAME	ADAM metallopeptidase 33 (ADAM33)
T11192	TARGTYPE	Research target
T11203	TARGETID	T11203
T11203	UNIPROID	FBX11_HUMAN
T11203	TARGNAME	Vitiligo-associated protein 1 (FBXO11)
T11203	TARGTYPE	Research target
T11211	TARGETID	T11211
T11211	UNIPROID	ANDR_HUMAN
T11211	TARGNAME	Androgen receptor (AR)
T11211	TARGTYPE	Successful target
T11241	TARGETID	T11241
T11241	UNIPROID	S1PR3_HUMAN
T11241	TARGNAME	Sphingosine-1-phosphate receptor 3 (S1PR3)
T11241	TARGTYPE	Research target
T11253	TARGETID	T11253
T11253	UNIPROID	HSPB1_HUMAN
T11253	TARGNAME	HSPB1 messenger RNA (HSPB1 mRNA)
T11253	TARGTYPE	Discontinued target
T11283	TARGETID	T11283
T11283	UNIPROID	CH60_HUMAN
T11283	TARGNAME	Mitochondrial matrix protein P1 (HSPD1)
T11283	TARGTYPE	Clinical Trial target
T11288	TARGETID	T11288
T11288	UNIPROID	MRP1_HUMAN
T11288	TARGNAME	Multidrug resistance-associated protein 1 (ABCC1)
T11288	TARGTYPE	Successful target
T11309	TARGETID	T11309
T11309	UNIPROID	CCL2_HUMAN
T11309	TARGNAME	Monocyte chemotactic and activating factor (CCL2)
T11309	TARGTYPE	Clinical Trial target
T11317	TARGETID	T11317
T11317	UNIPROID	SIK1_HUMAN
T11317	TARGNAME	Salt-inducible kinase 1 (SIK1)
T11317	TARGTYPE	Research target
T11388	TARGETID	T11388
T11388	UNIPROID	CATK_HUMAN
T11388	TARGNAME	Cathepsin K (CTSK)
T11388	TARGTYPE	Clinical Trial target
T11448	TARGETID	T11448
T11448	UNIPROID	ADA2A_HUMAN
T11448	TARGNAME	Adrenergic receptor alpha-2A (ADRA2A)
T11448	TARGTYPE	Successful target
T11451	TARGETID	T11451
T11451	UNIPROID	TLR9_HUMAN
T11451	TARGNAME	Toll-like receptor 9 (TLR9)
T11451	TARGTYPE	Clinical Trial target
T11453	TARGETID	T11453
T11453	UNIPROID	GIP_HUMAN
T11453	TARGNAME	Gastric inhibitory polypeptide (GIP)
T11453	TARGTYPE	Research target
T11487	TARGETID	T11487
T11487	UNIPROID	THIL_HUMAN
T11487	TARGNAME	Acetoacetyl-CoA thiolase (ACAT1)
T11487	TARGTYPE	Clinical Trial target
T11561	TARGETID	T11561
T11561	UNIPROID	ERF_HUMAN
T11561	TARGNAME	ETS-domain transcription factor ERF (ERF)
T11561	TARGTYPE	Research target
T11578	TARGETID	T11578
T11578	UNIPROID	SRS12_HUMAN
T11578	TARGNAME	Serine/arginine-rich splicing factor 12 (Srrp35)
T11578	TARGTYPE	Research target
T11615	TARGETID	T11615
T11615	UNIPROID	XCT_HUMAN
T11615	TARGNAME	Cystine/glutamate transporter (SLC7A11)
T11615	TARGTYPE	Research target
T11701	TARGETID	T11701
T11701	UNIPROID	IL31_HUMAN
T11701	TARGNAME	Interleukin-31 (IL31)
T11701	TARGTYPE	Clinical Trial target
T11747	TARGETID	T11747
T11747	UNIPROID	M3K3_HUMAN
T11747	TARGNAME	MEKK3 messenger RNA (MAP3K3 mRNA)
T11747	TARGTYPE	Research target
T11764	TARGETID	T11764
T11764	UNIPROID	DDR2_HUMAN
T11764	TARGNAME	Discoidin domain-containing receptor 2 (DDR2)
T11764	TARGTYPE	Research target
T11791	TARGETID	T11791
T11791	UNIPROID	ACATN_HUMAN
T11791	TARGNAME	Acetyl-CoA transporter (SLC33A1)
T11791	TARGTYPE	Research target
T11793	TARGETID	T11793
T11793	UNIPROID	CP2B6_HUMAN
T11793	TARGNAME	Cytochrome P450 2B6 (CYP2B6)
T11793	TARGTYPE	Research target
T11808	TARGETID	T11808
T11808	UNIPROID	KLK5_HUMAN
T11808	TARGNAME	Kallikrein-5 (KLK5)
T11808	TARGTYPE	Patented target
T11824	TARGETID	T11824
T11824	UNIPROID	TAU_HUMAN
T11824	TARGNAME	Microtubule-associated protein tau phosphorylation (MAPT p)
T11824	TARGTYPE	Patented target
T11843	TARGETID	T11843
T11843	UNIPROID	VKOR1_HUMAN
T11843	TARGNAME	Vitamin K epoxide reductase complex 1 (VKORC1)
T11843	TARGTYPE	Successful target
T11858	TARGETID	T11858
T11858	UNIPROID	GBRR3_HUMAN
T11858	TARGNAME	GABA(A) receptor rho3 (GABRR3)
T11858	TARGTYPE	Research target
T11861	TARGETID	T11861
T11861	UNIPROID	DHOM_BACSU
T11861	TARGNAME	Bacterial Homoserine dehydrogenase (Bact hom)
T11861	TARGTYPE	Research target
T11906	TARGETID	T11906
T11906	UNIPROID	TRPM7_HUMAN
T11906	TARGNAME	Long transient receptor potential channel 7 (TRPM7)
T11906	TARGTYPE	Research target
T11911	TARGETID	T11911
T11911	UNIPROID	KCNN1_HUMAN
T11911	TARGNAME	Calcium-activated potassium channel KCa2.1 (KCNN1)
T11911	TARGTYPE	Clinical Trial target
T11947	TARGETID	T11947
T11947	UNIPROID	F13B_HUMAN
T11947	TARGNAME	Coagulation factor XIII (F13B)
T11947	TARGTYPE	Clinical Trial target
T11966	TARGETID	T11966
T11966	UNIPROID	ATF3_HUMAN
T11966	TARGNAME	Cyclic-AMP-dependent transcription factor ATF-3 (ATF3)
T11966	TARGTYPE	Research target
T12005	TARGETID	T12005
T12005	UNIPROID	R1A_CVHSA
T12005	TARGNAME	Coronavirus Main proteinase (CoV 1a)
T12005	TARGTYPE	Research target
T12052	TARGETID	T12052
T12052	UNIPROID	ROA1_HUMAN
T12052	TARGNAME	hnRNP A1 messenger RNA (HNRNPA1 mRNA)
T12052	TARGTYPE	Research target
T12059	TARGETID	T12059
T12059	UNIPROID	MA2B1_HUMAN; MA2B2_HUMAN; MA2C1_HUMAN
T12059	TARGNAME	Alpha-mannosidase (MANA)
T12059	TARGTYPE	Clinical Trial target
T12075	TARGETID	T12075
T12075	UNIPROID	SHH_HUMAN
T12075	TARGNAME	Hedgehog protein (SHH)
T12075	TARGTYPE	Research target
T12081	TARGETID	T12081
T12081	UNIPROID	PDE4C_HUMAN
T12081	TARGNAME	Phosphodiesterase 4C (PDE4C)
T12081	TARGTYPE	Research target
T12084	TARGETID	T12084
T12084	UNIPROID	RBBP9_HUMAN
T12084	TARGNAME	Retinoblastoma-binding protein 9 (RBBP9)
T12084	TARGTYPE	Research target
T12091	TARGETID	T12091
T12091	UNIPROID	ACVR1_HUMAN
T12091	TARGNAME	Activin receptor-like kinase 2 (ALK-2)
T12091	TARGTYPE	Patented target
T12097	TARGETID	T12097
T12097	UNIPROID	MAGA4_HUMAN
T12097	TARGNAME	Melanoma-associated antigen 4 (MAGEA4)
T12097	TARGTYPE	Clinical Trial target
T12108	TARGETID	T12108
T12108	UNIPROID	CRY1_HUMAN
T12108	TARGNAME	Cryptochrome circadian clock 1 (CRY1)
T12108	TARGTYPE	Research target
T12119	TARGETID	T12119
T12119	UNIPROID	SCN9A_HUMAN
T12119	TARGNAME	Voltage-gated sodium channel alpha Nav1.7 (SCN9A)
T12119	TARGTYPE	Clinical Trial target
T12126	TARGETID	T12126
T12126	UNIPROID	M3K11_HUMAN
T12126	TARGNAME	Mixed lineage kinase 3 (MAP3K11)
T12126	TARGTYPE	Research target
T12187	TARGETID	T12187
T12187	UNIPROID	DDL_MYCTU
T12187	TARGNAME	Mycobacterium D-alanine-D-alanine ligase A (MycB ddl)
T12187	TARGTYPE	Successful target
T12241	TARGETID	T12241
T12241	UNIPROID	CGL_HUMAN
T12241	TARGNAME	Cystathionine gamma-lyase (CTH)
T12241	TARGTYPE	Research target
T12279	TARGETID	T12279
T12279	UNIPROID	VE2_HPV18
T12279	TARGNAME	Human papillomavirus E2 transactivator messenger RNA (HPV E2 mRNA)
T12279	TARGTYPE	Discontinued target
T12290	TARGETID	T12290
T12290	UNIPROID	GNAQ_HUMAN
T12290	TARGNAME	Guanine nucleotide-binding alpha-q (GNAQ)
T12290	TARGTYPE	Research target
T12354	TARGETID	T12354
T12354	UNIPROID	TAU_HUMAN
T12354	TARGNAME	Tau messenger RNA (TAU mRNA)
T12354	TARGTYPE	Research target
T12355	TARGETID	T12355
T12355	UNIPROID	CCND1_HUMAN
T12355	TARGNAME	G1/S-specific cyclin-D1 (CCND1)
T12355	TARGTYPE	Clinical Trial target
T12409	TARGETID	T12409
T12409	UNIPROID	GLMS_ECOLI
T12409	TARGNAME	Bacterial Glucosamine-6-phosphate synthase (Bact glmS)
T12409	TARGTYPE	Clinical Trial target
T12475	TARGETID	T12475
T12475	UNIPROID	GNRHR_HUMAN
T12475	TARGNAME	Gonadotropin-releasing hormone receptor (GNRHR)
T12475	TARGTYPE	Successful target
T12486	TARGETID	T12486
T12486	UNIPROID	HSPB3_HUMAN
T12486	TARGNAME	HSP27 messenger RNA (HSPB3 mRNA)
T12486	TARGTYPE	Research target
T12499	TARGETID	T12499
T12499	UNIPROID	LCK_HUMAN
T12499	TARGNAME	LCK tyrosine protein kinase (LCK)
T12499	TARGTYPE	Successful target
T12541	TARGETID	T12541
T12541	UNIPROID	PI4KB_HUMAN
T12541	TARGNAME	Phosphatidylinositol-4-kinase beta (PI4KB)
T12541	TARGTYPE	Research target
T12581	TARGETID	T12581
T12581	UNIPROID	ITPR3_HUMAN
T12581	TARGNAME	IP3 receptor isoform 3 (ITPR3)
T12581	TARGTYPE	Research target
T12623	TARGETID	T12623
T12623	UNIPROID	DYNAP_HUMAN
T12623	TARGNAME	Dynactin-associated protein (DYNAP)
T12623	TARGTYPE	Research target
T12627	TARGETID	T12627
T12627	UNIPROID	ACON_HUMAN
T12627	TARGNAME	Citrate hydro-lyase (ACO2)
T12627	TARGTYPE	Research target
T12646	TARGETID	T12646
T12646	UNIPROID	TERA_HUMAN
T12646	TARGNAME	Valosin-containing protein p97 (VCP)
T12646	TARGTYPE	Clinical Trial target
T12714	TARGETID	T12714
T12714	UNIPROID	ZNT8_HUMAN
T12714	TARGNAME	Zinc transporter 8 (SLC30A8)
T12714	TARGTYPE	Research target
T12797	TARGETID	T12797
T12797	UNIPROID	B2LA1_HUMAN
T12797	TARGNAME	Bcl-2-related protein A1 (BCL2A1)
T12797	TARGTYPE	Research target
T12808	TARGETID	T12808
T12808	UNIPROID	KPCA_HUMAN
T12808	TARGNAME	Protein kinase C alpha (PRKCA)
T12808	TARGTYPE	Successful target
T12817	TARGETID	T12817
T12817	UNIPROID	HSP7C_HUMAN
T12817	TARGNAME	Lipopolysaccharide-associated protein 1 (HSPA8)
T12817	TARGTYPE	Research target
T12819	TARGETID	T12819
T12819	UNIPROID	COP1_HUMAN
T12819	TARGNAME	E3 ubiquitin-protein ligase COP1 (RFWD2)
T12819	TARGTYPE	Successful target
T12837	TARGETID	T12837
T12837	UNIPROID	CARM1_HUMAN
T12837	TARGNAME	Histone-arginine methyltransferase CARM1 (CARM1)
T12837	TARGTYPE	Research target
T12909	TARGETID	T12909
T12909	UNIPROID	DMD_HUMAN
T12909	TARGNAME	Dystrophin (DMD)
T12909	TARGTYPE	Clinical Trial target
T12938	TARGETID	T12938
T12938	UNIPROID	LALBA_HUMAN
T12938	TARGNAME	Lactalbumin alpha (LALBA)
T12938	TARGTYPE	Research target
T12952	TARGETID	T12952
T12952	UNIPROID	UBP33_HUMAN
T12952	TARGNAME	VHL-interacting deubiquitinating enzyme 1 (VDU1)
T12952	TARGTYPE	Patented target
T12966	TARGETID	T12966
T12966	UNIPROID	TNNC1_HUMAN
T12966	TARGNAME	Troponin C (TN-C)
T12966	TARGTYPE	Successful target
T12974	TARGETID	T12974
T12974	UNIPROID	HMGB2_HUMAN
T12974	TARGNAME	High-mobility group protein B2 (HMGB2)
T12974	TARGTYPE	Research target
T13017	TARGETID	T13017
T13017	UNIPROID	SDC1_HUMAN
T13017	TARGNAME	Syndecan-1 (SDC1)
T13017	TARGTYPE	Clinical Trial target
T13039	TARGETID	T13039
T13039	UNIPROID	IF5A2_HUMAN
T13039	TARGNAME	Eukaryotic initiation factor 5A2 (EIF5A2)
T13039	TARGTYPE	Research target
T13057	TARGETID	T13057
T13057	UNIPROID	PTN11_HUMAN
T13057	TARGNAME	Protein-tyrosine phosphatase SHP-2 (PTPN11)
T13057	TARGTYPE	Clinical Trial target
T13059	TARGETID	T13059
T13059	UNIPROID	PRP8_YEAST
T13059	TARGNAME	Fungal Pre-mRNA splicing factor PRP8 (Fung PRP8)
T13059	TARGTYPE	Research target
T13075	TARGETID	T13075
T13075	UNIPROID	KC1A_HUMAN
T13075	TARGNAME	Casein kinase I alpha (CSNK1A1)
T13075	TARGTYPE	Research target
T13086	TARGETID	T13086
T13086	UNIPROID	NET1_HUMAN
T13086	TARGNAME	Netrin-1 (NTN1)
T13086	TARGTYPE	Research target
T13127	TARGETID	T13127
T13127	UNIPROID	FNTA_HUMAN; FNTB_HUMAN
T13127	TARGNAME	Farnesyl protein transferase (Ftase)
T13127	TARGTYPE	Clinical Trial target
T13175	TARGETID	T13175
T13175	UNIPROID	WNT5A_HUMAN
T13175	TARGNAME	Wnt-5a protein (WNT5A)
T13175	TARGTYPE	Research target
T13176	TARGETID	T13176
T13176	UNIPROID	E2AK3_HUMAN
T13176	TARGNAME	PRKR-like endoplasmic reticulum kinase (PERK)
T13176	TARGTYPE	Patented target
T13201	TARGETID	T13201
T13201	UNIPROID	CAH1_HUMAN
T13201	TARGNAME	Carbonic anhydrase I (CA-I)
T13201	TARGTYPE	Successful target
T13236	TARGETID	T13236
T13236	UNIPROID	RIBB_ECOLI
T13236	TARGNAME	Bacterial Dihydroxy-2-butanone-4-phosphate synthase (Bact ribB)
T13236	TARGTYPE	Research target
T13251	TARGETID	T13251
T13251	UNIPROID	IL12A_HUMAN
T13251	TARGNAME	Interleukin-12 alpha (IL12A)
T13251	TARGTYPE	Successful target
T13252	TARGETID	T13252
T13252	UNIPROID	S38A4_HUMAN
T13252	TARGNAME	Solute carrier family 38 member 4 (SLC38A4)
T13252	TARGTYPE	Research target
T13259	TARGETID	T13259
T13259	UNIPROID	SSDH_HUMAN
T13259	TARGNAME	Succinate-semialdehyde dehydrogenase (ALDH5A1)
T13259	TARGTYPE	Successful target
T13260	TARGETID	T13260
T13260	UNIPROID	CP19A_HUMAN
T13260	TARGNAME	Aromatase (CYP19A1)
T13260	TARGTYPE	Successful target
T13319	TARGETID	T13319
T13319	UNIPROID	PNKP_HUMAN
T13319	TARGNAME	Polynucleotide kinase-3'-phosphatase (PNKP)
T13319	TARGTYPE	Research target
T13348	TARGETID	T13348
T13348	UNIPROID	APEX1_HUMAN
T13348	TARGNAME	AP endonuclease 1 (APEX1)
T13348	TARGTYPE	Clinical Trial target
T13394	TARGETID	T13394
T13394	UNIPROID	KCNC2_HUMAN
T13394	TARGNAME	Voltage-gated potassium channel Kv3.2 (KCNC2)
T13394	TARGTYPE	Research target
T13409	TARGETID	T13409
T13409	UNIPROID	POL_HV1B1
T13409	TARGNAME	Human immunodeficiency virus Matrix p17 (HIV MA)
T13409	TARGTYPE	Clinical Trial target
T13453	TARGETID	T13453
T13453	UNIPROID	GALR2_HUMAN
T13453	TARGNAME	Galanin receptor type 2 (GAL2-R)
T13453	TARGTYPE	Research target
T13484	TARGETID	T13484
T13484	UNIPROID	LPAR6_HUMAN
T13484	TARGNAME	Lysophosphatidic acid receptor 6 (LPAR6)
T13484	TARGTYPE	Research target
T13491	TARGETID	T13491
T13491	UNIPROID	S29A1_HUMAN
T13491	TARGNAME	Solute carrier family 29 member 1 (SLC29A1)
T13491	TARGTYPE	Successful target
T13510	TARGETID	T13510
T13510	UNIPROID	LRP1_HUMAN
T13510	TARGNAME	Apolipoprotein E receptor (LRP1)
T13510	TARGTYPE	Research target
T13609	TARGETID	T13609
T13609	UNIPROID	E9BCR2_LEIDB
T13609	TARGNAME	Leishmania Carbamoyl-phosphate synthase (Leishm CPS)
T13609	TARGTYPE	Discontinued target
T13616	TARGETID	T13616
T13616	UNIPROID	ILK_HUMAN
T13616	TARGNAME	Integrin-linked protein kinase 1 (ILK)
T13616	TARGTYPE	Research target
T13629	TARGETID	T13629
T13629	UNIPROID	PDCD1_HUMAN-PD1L1_HUMAN
T13629	TARGNAME	PD-1-PD-L1 interaction (PD-1/PD-L1 PPI)
T13629	TARGTYPE	Patented target
T13644	TARGETID	T13644
T13644	UNIPROID	SSR3_HUMAN
T13644	TARGNAME	Somatostatin receptor type 3 (SSTR3)
T13644	TARGTYPE	Successful target
T13714	TARGETID	T13714
T13714	UNIPROID	NR1H2_HUMAN
T13714	TARGNAME	Oxysterols receptor LXR-beta (NR1H2)
T13714	TARGTYPE	Clinical Trial target
T13726	TARGETID	T13726
T13726	UNIPROID	RXRA_HUMAN
T13726	TARGNAME	Retinoic acid receptor RXR-alpha (RXRA)
T13726	TARGTYPE	Successful target
T13741	TARGETID	T13741
T13741	UNIPROID	OGFR_HUMAN
T13741	TARGNAME	Opioid receptor zeta (OGFR)
T13741	TARGTYPE	Clinical Trial target
T13795	TARGETID	T13795
T13795	UNIPROID	ACHA9_HUMAN
T13795	TARGNAME	Neuronal acetylcholine receptor alpha-9 (CHRNA9)
T13795	TARGTYPE	Research target
T13852	TARGETID	T13852
T13852	UNIPROID	S1PR1_HUMAN
T13852	TARGNAME	Sphingosine-1-phosphate receptor 1 (S1PR1)
T13852	TARGTYPE	Successful target
T13863	TARGETID	T13863
T13863	UNIPROID	TMPS6_HUMAN
T13863	TARGNAME	Transmembrane protease serine 6 (TMPRSS6)
T13863	TARGTYPE	Research target
T13902	TARGETID	T13902
T13902	UNIPROID	NR5A2_HUMAN
T13902	TARGNAME	Liver receptor homolog-1 (NR5A2)
T13902	TARGTYPE	Research target
T13928	TARGETID	T13928
T13928	UNIPROID	SENP8_HUMAN
T13928	TARGNAME	Deneddylase-1 (SENP8)
T13928	TARGTYPE	Research target
T13937	TARGETID	T13937
T13937	UNIPROID	Q7X2I2_MYCTX
T13937	TARGNAME	Mycobacterium DNA-dependent RNA polymerase beta (MycB rpoB)
T13937	TARGTYPE	Research target
T14006	TARGETID	T14006
T14006	UNIPROID	CDN1B_HUMAN
T14006	TARGNAME	CDK inhibitor 1B p27Kip1 (CDKN1B)
T14006	TARGTYPE	Research target
T14030	TARGETID	T14030
T14030	UNIPROID	RAB7A_HUMAN
T14030	TARGNAME	Ras-related protein Rab-7a (RAB7A)
T14030	TARGTYPE	Research target
T14065	TARGETID	T14065
T14065	UNIPROID	ITB7_HUMAN
T14065	TARGNAME	Integrin beta-7 (ITGB7)
T14065	TARGTYPE	Successful target
T14071	TARGETID	T14071
T14071	UNIPROID	HS12B_HUMAN
T14071	TARGNAME	Heat shock protein A 12B (HSPA12B)
T14071	TARGTYPE	Research target
T14110	TARGETID	T14110
T14110	UNIPROID	KLOTB_HUMAN
T14110	TARGNAME	Beta-klotho (KLB)
T14110	TARGTYPE	Clinical Trial target
T14113	TARGETID	T14113
T14113	UNIPROID	RDRP_I97A1
T14113	TARGNAME	Influenza PB1 messenger RNA (Influ PB1 mRNA)
T14113	TARGTYPE	Research target
T14121	TARGETID	T14121
T14121	UNIPROID	F13_VAR67
T14121	TARGNAME	Virus Major envelope p37 (Viru p37)
T14121	TARGTYPE	Successful target
T14143	TARGETID	T14143
T14143	UNIPROID	TGFB2_HUMAN
T14143	TARGNAME	Transforming growth factor beta 2 (TGFB2)
T14143	TARGTYPE	Clinical Trial target
T14144	TARGETID	T14144
T14144	UNIPROID	OPHN1_HUMAN
T14144	TARGNAME	Oligophrenin-1 (OPHN1)
T14144	TARGTYPE	Research target
T14181	TARGETID	T14181
T14181	UNIPROID	TERF2_HUMAN
T14181	TARGNAME	Telomeric repeat-binding factor 2 (TERF2)
T14181	TARGTYPE	Research target
T14196	TARGETID	T14196
T14196	UNIPROID	RIC8A_HUMAN
T14196	TARGNAME	Synembryn-A (RIC8A)
T14196	TARGTYPE	Research target
T14200	TARGETID	T14200
T14200	UNIPROID	ABCG5_HUMAN
T14200	TARGNAME	ATP-binding cassette transporter G5 (ABCG5)
T14200	TARGTYPE	Research target
T14224	TARGETID	T14224
T14224	UNIPROID	Q8B6C3_9REOV
T14224	TARGNAME	Virus Capsid glycoprotein VP7 (Viru VP7)
T14224	TARGTYPE	Research target
T14231	TARGETID	T14231
T14231	UNIPROID	LGR5_HUMAN
T14231	TARGNAME	Leucine-rich repeat-containing GPCR 5 (LGR5)
T14231	TARGTYPE	Research target
T14241	TARGETID	T14241
T14241	UNIPROID	MCLN3_HUMAN
T14241	TARGNAME	Mucolipin-3 (TRPML3)
T14241	TARGTYPE	Research target
T14252	TARGETID	T14252
T14252	UNIPROID	S6A11_HUMAN
T14252	TARGNAME	Gamma-aminobutyric acid transporter 4 (SLC6A11)
T14252	TARGTYPE	Research target
T14306	TARGETID	T14306
T14306	UNIPROID	CFLAR_HUMAN
T14306	TARGNAME	CASP8-FADD-like regulator (CFLAR)
T14306	TARGTYPE	Research target
T14342	TARGETID	T14342
T14342	UNIPROID	POL_HV1B1
T14342	TARGNAME	Human immunodeficiency virus Reverse transcriptase (HIV RT)
T14342	TARGTYPE	Successful target
T14380	TARGETID	T14380
T14380	UNIPROID	Q8I6Z5_PLAF7
T14380	TARGNAME	Plasmodium Plasmepsin 5 (Malaria PLA5)
T14380	TARGTYPE	Research target
T14463	TARGETID	T14463
T14463	UNIPROID	SOAT1_HUMAN; SOAT2_HUMAN
T14463	TARGNAME	Sterol O-acyltransferase (SOAT)
T14463	TARGTYPE	Clinical Trial target
T14541	TARGETID	T14541
T14541	UNIPROID	TOXB_CLODI
T14541	TARGNAME	Clostridium difficile Toxin B (CD toxB)
T14541	TARGTYPE	Successful target
T14557	TARGETID	T14557
T14557	UNIPROID	I10R2_HUMAN
T14557	TARGNAME	Interleukin 10 receptor (IL10RB)
T14557	TARGTYPE	Research target
T14558	TARGETID	T14558
T14558	UNIPROID	TRYB1_HUMAN
T14558	TARGNAME	Tryptase alpha/beta-1 (Tryptase)
T14558	TARGTYPE	Successful target
T14582	TARGETID	T14582
T14582	UNIPROID	ALR_MYCSM
T14582	TARGNAME	Mycobacterium Biosynthetic alanine racemase (MycB alr)
T14582	TARGTYPE	Successful target
T14592	TARGETID	T14592
T14592	UNIPROID	TNR6_HUMAN
T14592	TARGNAME	Apoptosis mediating surface antigen FAS (FAS)
T14592	TARGTYPE	Clinical Trial target
T14597	TARGETID	T14597
T14597	UNIPROID	ERBB2_HUMAN
T14597	TARGNAME	Erbb2 tyrosine kinase receptor (HER2)
T14597	TARGTYPE	Successful target
T14602	TARGETID	T14602
T14602	UNIPROID	FA8_HUMAN
T14602	TARGNAME	Coagulation factor VIII (F8)
T14602	TARGTYPE	Successful target
T14630	TARGETID	T14630
T14630	UNIPROID	PI51A_HUMAN
T14630	TARGNAME	PtdIns(4)P-5-kinase 1 alpha (PIP5K1A)
T14630	TARGTYPE	Research target
T14676	TARGETID	T14676
T14676	UNIPROID	TNF13_HUMAN
T14676	TARGNAME	A proliferation-inducing ligand (APRIL)
T14676	TARGTYPE	Clinical Trial target
T14731	TARGETID	T14731
T14731	UNIPROID	SIR1_HUMAN
T14731	TARGNAME	NAD-dependent deacetylase sirtuin-1 (SIRT1)
T14731	TARGTYPE	Clinical Trial target
T14755	TARGETID	T14755
T14755	UNIPROID	CD40L_HUMAN
T14755	TARGNAME	TNF related activation protein (CD40LG)
T14755	TARGTYPE	Clinical Trial target
T14825	TARGETID	T14825
T14825	UNIPROID	VGFR2_HUMAN
T14825	TARGNAME	VEGFR2 messenger RNA (VEGFR2 mRNA)
T14825	TARGTYPE	Discontinued target
T14834	TARGETID	T14834
T14834	UNIPROID	PA24A_HUMAN
T14834	TARGNAME	Cytosolic phospholipase A2 (GIVA cPLA2)
T14834	TARGTYPE	Clinical Trial target
[truncated: 11,892 more rows]
