# Supplementary material for: Path4Drug: Data Science Workflow for Identification of Tissue-Specific Biological Pathways Modulated by Toxic Drugs
Source: Front Pharmacol. 2021 Oct 14;12:708296. doi: 10.3389/fphar.2021.708296 (PMC8551608; doi:10.3389/fphar.2021.708296)
Supplement: Supplementary file 1 [file DataSheet1.ZIP › 708296_supplementary_material_UPDATED/workflow_files/README.txt]

*This README file is a guide for the utilized database files in the Path4Drug project*

API calls have been used everywhere, where it was possible, however not every database has programmatic access. 
The downloaded files used in the workflow are to find in the "workflow_files" folder.

"chemicals", "genes", "relationships" - PharmGKB database: M. Whirl-Carrillo1, R. Huddart1, L. Gong, K. Sangkuhl, C.F. Thorn, R. Whaley and T.E. Klein. "An evidence-based framework for evaluating pharmacogenomics knowledge for personalized medicine" Clinical Pharmacology & Therapeutics (2021) online ahead of print.
"P1-03-TTD_crossmatching" "P1-07-Drug-TargetMapping" "P2-01-TTD_uniprot_all" - TTD database: Y. X. Wang, S. Zhang, F. C. Li, Y. Zhou, Y. Zhang, R. Y. Zhang, J. Zhu, Y. X. Ren, Y. Tan, C. Qin, Y. H. Li, X. X. Li, Y. Z. Chen* and F. Zhu*. Therapeutic Target Database 2020: enriched resource for facilitating research and early development of targeted therapeutics. Nucleic Acids Research. 48(D1): D1031-D1041 (2020). PubMed ID: 31691823
"rna_consensus" - The Human Protein Atlas database: Uhlén M et al., Tissue-based map of the human proteome. Science (2015)
PubMed: 25613900 DOI: 10.1126/science.1260419

We also used DrugBank in our workflow, however, its licensing does not enable us to include the raw downloaded files here.
