# Supplementary material for: Path4Drug: Data Science Workflow for Identification of Tissue-Specific Biological Pathways Modulated by Toxic Drugs
Source: Front Pharmacol. 2021 Oct 14;12:708296. doi: 10.3389/fphar.2021.708296 (PMC8551608; doi:10.3389/fphar.2021.708296)
Supplement: Supplementary file 1 [file DataSheet1.ZIP › 708296_supplementary_material_UPDATED/workflow_files/relationships/relationships.tsv]

Entity1_id	Entity1_name	Entity1_type	Entity2_id	Entity2_name	Entity2_type	Evidence	Association	PK	PD	PMIDs
PA142672624	ANKFN1	Gene	PA447288	Essential hypertension	Disease	ClinicalAnnotation	associated		PD
PA142672624	ANKFN1	Gene	PA449899	hydrochlorothiazide	Chemical	ClinicalAnnotation	associated		PD
PA31744	NQO1	Gene	PA10804	imatinib	Chemical	ClinicalAnnotation	associated		PD	30237583
PA31744	NQO1	Gene	PA128406956	fluorouracil	Chemical	ClinicalAnnotation	associated		PD	10208650;11160862;18511948;21479364;21946896;24533712;25545243
PA31744	NQO1	Gene	PA130620651	anthracyclines and related substances	Chemical	ClinicalAnnotation	associated		PD	10208650;11160862;18511948;21479364;21946896;24533712;25545243
PA31744	NQO1	Gene	PA131285527	oxaliplatin	Chemical	Literature,MultilinkAnnotation	associated			24924344
PA31744	NQO1	Gene	PA151958383	Gastrointestinal Stromal Tumors	Disease	ClinicalAnnotation	associated		PD	30237583
PA31744	NQO1	Gene	PA164712331	Alkylating Agents	Chemical	ClinicalAnnotation	associated		PD	10208650;11160862;18511948;21479364;21946896;24533712;25545243
PA31744	NQO1	Gene	PA164713176	Platinum compounds	Chemical	ClinicalAnnotation	associated		PD	10208650;11160862;18511948;21479364;21946896;24533712;25545243
PA31744	NQO1	Gene	PA166155017	rs1800566	Variant	VipGene	associated			12370763;11821413
PA31744	NQO1	Gene	PA443560	Breast Neoplasms	Disease	ClinicalAnnotation	associated		PD	10208650;11160862;18511948;21479364;21946896;24533712;25545243
PA31744	NQO1	Gene	PA443622	Carcinoma, Non-Small-Cell Lung	Disease	ClinicalAnnotation	associated		PD	10208650;11160862;18511948;21479364;21946896;24533712;25545243
PA31744	NQO1	Gene	PA444750	Leukemia	Disease	VipGene	associated			15935810
PA31744	NQO1	Gene	PA444818	Lung Neoplasms	Disease	VipGene	associated			16170238
PA31744	NQO1	Gene	PA445062	Neoplasms	Disease	ClinicalAnnotation	associated		PD	10208650;11160862;18511948;21479364;21946896;24533712;25545243
PA31744	NQO1	Gene	PA445204	Ovarian Neoplasms	Disease	ClinicalAnnotation	associated		PD	10208650;11160862;18511948;21479364;21946896;24533712;25545243
PA31744	NQO1	Gene	PA445742	Stomach Neoplasms	Disease	ClinicalAnnotation	associated		PD	10208650;11160862;18511948;21479364;21946896;24533712;25545243
PA31744	NQO1	Gene	PA449014	cisplatin	Chemical	VipGene	associated			12370763
PA31744	NQO1	Gene	PA449298	dicumarol	Chemical	VipGene	associated
PA31744	NQO1	Gene	PA449412	doxorubicin	Chemical	VipGene	associated			9333325;10954045
PA31744	NQO1	Gene	PA451906	warfarin	Chemical	ClinicalAnnotation	associated		PD	21923605;26257249;27581200;27740732
PA31744	NQO1	Gene	PA451991	benzene	Chemical	VariantAnnotation,VipGene	associated		PD	15935810
PA443633	Cardiomyopathy, Hypertrophic	Disease	PA162375571	ACTC1	Gene	DataAnnotation	associated
PA443633	Cardiomyopathy, Hypertrophic	Disease	PA231	LMNA	Gene	DataAnnotation	associated
PA443633	Cardiomyopathy, Hypertrophic	Disease	PA28707	GLA	Gene	DataAnnotation	associated
PA443633	Cardiomyopathy, Hypertrophic	Disease	PA31351	MYBPC3	Gene	DataAnnotation	associated
PA443633	Cardiomyopathy, Hypertrophic	Disease	PA31374	MYH7	Gene	DataAnnotation	associated
PA443633	Cardiomyopathy, Hypertrophic	Disease	PA31380	MYL2	Gene	DataAnnotation	associated
PA443633	Cardiomyopathy, Hypertrophic	Disease	PA31381	MYL3	Gene	DataAnnotation	associated
PA443633	Cardiomyopathy, Hypertrophic	Disease	PA33752	PRKAG2	Gene	DataAnnotation	associated
PA443633	Cardiomyopathy, Hypertrophic	Disease	PA36636	TNNI3	Gene	DataAnnotation	associated
PA443633	Cardiomyopathy, Hypertrophic	Disease	PA36638	TNNT2	Gene	DataAnnotation	associated
PA443633	Cardiomyopathy, Hypertrophic	Disease	PA36690	TPM1	Gene	DataAnnotation	associated
PA443633	Cardiomyopathy, Hypertrophic	Disease	PA443632	Cardiomyopathy, Dilated	Disease	DataAnnotation	associated
PA166182337	rs61816456	Variant	PA448320	allopurinol	Chemical	ClinicalAnnotation	associated		PD	30924126
PA166048699	CYP2C9*53	Haplotype	PA131890625	tenoxicam	Chemical	GuidelineAnnotation	associated			32189324
PA166048699	CYP2C9*53	Haplotype	PA164746820	fosphenytoin	Chemical	GuidelineAnnotation	associated			25099164;32779747
PA166048699	CYP2C9*53	Haplotype	PA165958395	lornoxicam	Chemical	GuidelineAnnotation	associated			32189324
PA166048699	CYP2C9*53	Haplotype	PA448871	celecoxib	Chemical	GuidelineAnnotation	associated			32189324
PA166048699	CYP2C9*53	Haplotype	PA449683	flurbiprofen	Chemical	GuidelineAnnotation	associated			32189324
PA166048699	CYP2C9*53	Haplotype	PA449957	ibuprofen	Chemical	GuidelineAnnotation	associated			32189324
PA166048699	CYP2C9*53	Haplotype	PA450353	meloxicam	Chemical	GuidelineAnnotation	associated			32189324
PA166048699	CYP2C9*53	Haplotype	PA450947	phenytoin	Chemical	ClinicalAnnotation,GuidelineAnnotation,VariantAnnotation	associated	PK		25099164;27163851;32423989;32779747
PA166048699	CYP2C9*53	Haplotype	PA450985	piroxicam	Chemical	GuidelineAnnotation	associated			32189324
PA36242	STXBP2	Gene	PA166182763	emapalumab	Chemical	LabelAnnotation	associated
PA166131319	chloroacetaldehyde	Chemical	PA24692	ALDH1A1	Gene	VipGene	associated
PA297	REN	Gene	PA162356187	muraglitazar	Chemical	ClinicalAnnotation	associated		PD	18794727
PA297	REN	Gene	PA443886	Diabetes Mellitus	Disease	ClinicalAnnotation	associated		PD	18794727
PA297	REN	Gene	PA443994	Edema	Disease	ClinicalAnnotation	associated		PD	18794727
PA297	REN	Gene	PA444528	Hyperlipidemias	Disease	ClinicalAnnotation	associated		PD	18794727
PA451089	pravastatin	Chemical	PA108	CETP	Gene	ClinicalAnnotation	associated		PD	14660992;15044381;15856070;18957472;9420339
PA451089	pravastatin	Chemical	PA116	ABCC2	Gene	ClinicalAnnotation,Pathway	associated	PK		17047488
PA451089	pravastatin	Chemical	PA134865095	RHOA	Gene	ClinicalAnnotation	associated		PD	23166513
PA451089	pravastatin	Chemical	PA134865839	SLCO1B1	Gene	ClinicalAnnotation,Pathway,VariantAnnotation,VipGene	ambiguous	PK	PD	15970799;10601278;12811365;15116054;15226675;15970799;16103896;16678544;16722833;17439540;17622941;18794729;19776292;19833260;21851379;25502615
PA451089	pravastatin	Chemical	PA134920075	KIF6	Gene	ClinicalAnnotation	associated		PD	18222353;20215968;20403483
PA451089	pravastatin	Chemical	PA139	ACE	Gene	ClinicalAnnotation,VipGene	associated		PD	11545752;10636265;12695469;16103896
PA451089	pravastatin	Chemical	PA162401944	RNFT2	Gene	VariantAnnotation	not associated		PD	24816038
PA451089	pravastatin	Chemical	PA164742099	MTTP	Gene	ClinicalAnnotation	associated		PD	15136504
PA451089	pravastatin	Chemical	PA165819250	SLCO1B1*1A	Haplotype	ClinicalAnnotation,VariantAnnotation	associated	PK		15970799;17622941;19776292
PA451089	pravastatin	Chemical	PA165819251	SLCO1B1*1B	Haplotype	ClinicalAnnotation	associated	PK		17622941;19776292
PA451089	pravastatin	Chemical	PA165819255	SLCO1B1*5	Haplotype	VariantAnnotation	associated		PD	15970799
PA451089	pravastatin	Chemical	PA165819265	SLCO1B1*15	Haplotype	ClinicalAnnotation,VariantAnnotation	associated	PK		15970799;17622941;19776292
PA451089	pravastatin	Chemical	PA165951320	HLA-DRB1*01:01:01	Haplotype	ClinicalAnnotation,VariantAnnotation	associated		PD	27839692
PA451089	pravastatin	Chemical	PA165951530	HLA-DRB1*04:06:01	Haplotype	ClinicalAnnotation,VariantAnnotation	associated		PD	27839692
PA451089	pravastatin	Chemical	PA165981641	SLCO1B1*1	Haplotype	VariantAnnotation	associated		PD
PA451089	pravastatin	Chemical	PA166153644	rs1801133	Variant	ClinicalAnnotation	associated		PD	18622257
PA451089	pravastatin	Chemical	PA166153988	rs1935349	Variant	ClinicalAnnotation	associated		PD	17600820
PA451089	pravastatin	Chemical	PA166154205	rs113646094	Variant	ClinicalAnnotation	associated	PK		17047488
PA451089	pravastatin	Chemical	PA166154360	rs2276307	Variant	ClinicalAnnotation	associated		PD	17600820
PA451089	pravastatin	Chemical	PA166154547	rs2306283	Variant	ClinicalAnnotation	associated	PK	PD	15116054;16103896
PA451089	pravastatin	Chemical	PA166154574	rs4149015	Variant	ClinicalAnnotation	associated	PK		15226675
PA451089	pravastatin	Chemical	PA166154579	rs4149056	Variant	ClinicalAnnotation,VariantAnnotation	ambiguous	PK	PD	12811365;15116054;15226675;16103896;16678544;16722833;17439540;18794729;19833260;21851379
PA451089	pravastatin	Chemical	PA166154870	rs1800588	Variant	ClinicalAnnotation	associated		PD	16103896;16115483
PA451089	pravastatin	Chemical	PA166154993	rs708272	Variant	ClinicalAnnotation	associated		PD	14660992;15044381;15856070;18957472;9420339
PA451089	pravastatin	Chemical	PA166155146	rs4341	Variant	ClinicalAnnotation	associated		PD	16103896
PA451089	pravastatin	Chemical	PA166155187	rs1799752	Variant	ClinicalAnnotation	associated		PD	12695469
PA451089	pravastatin	Chemical	PA166155341	rs7412	Variant	ClinicalAnnotation	associated		PD	17289397;19667110
PA451089	pravastatin	Chemical	PA166155367	rs1433099	Variant	ClinicalAnnotation	associated		PD
PA451089	pravastatin	Chemical	PA166155400	rs2738466	Variant	ClinicalAnnotation,VariantAnnotation	associated		PD
PA451089	pravastatin	Chemical	PA166155587	rs16944	Variant	ClinicalAnnotation	associated		PD	14515062
PA451089	pravastatin	Chemical	PA166155981	rs428785	Variant	ClinicalAnnotation	associated		PD	18174457
PA451089	pravastatin	Chemical	PA166156445	rs11716445	Variant	ClinicalAnnotation	associated		PD	23166513
PA451089	pravastatin	Chemical	PA166156523	rs1800591	Variant	ClinicalAnnotation	associated		PD	15136504
PA451089	pravastatin	Chemical	PA166156885	rs17238540	Variant	ClinicalAnnotation	associated		PD	15199031;16103896;17563401;18261733;18332269;18815589
PA451089	pravastatin	Chemical	PA166156886	rs17244841	Variant	ClinicalAnnotation	associated		PD	15199031
PA451089	pravastatin	Chemical	PA166156905	rs20455	Variant	ClinicalAnnotation	associated		PD	18222353;20215968;20403483
PA451089	pravastatin	Chemical	PA166157316	rs2032582	Variant	ClinicalAnnotation	associated	PK	PD	19667110
PA451089	pravastatin	Chemical	PA166157478	rs17655652	Variant	ClinicalAnnotation	associated		PD	19752398
PA451089	pravastatin	Chemical	PA166157539	rs328	Variant	ClinicalAnnotation	associated		PD	16103896
PA451089	pravastatin	Chemical	PA166157744	rs2230806	Variant	ClinicalAnnotation	associated		PD	19673941
PA451089	pravastatin	Chemical	PA166157780	rs4986790	Variant	ClinicalAnnotation	associated		PD	12742999
PA451089	pravastatin	Chemical	PA166157834	rs12003906	Variant	ClinicalAnnotation	associated		PD	20031551
PA451089	pravastatin	Chemical	PA166159070	rs502114	Variant	VariantAnnotation	not associated		PD	24816038
PA451089	pravastatin	Chemical	PA166159071	rs6601319	Variant	VariantAnnotation	not associated		PD	24816038
PA451089	pravastatin	Chemical	PA166159081	rs453359	Variant	VariantAnnotation	not associated		PD	24816038
PA451089	pravastatin	Chemical	PA166159083	rs17223074	Variant	VariantAnnotation	not associated		PD	24816038
PA451089	pravastatin	Chemical	PA166159092	rs17120361	Variant	VariantAnnotation	not associated		PD	24816038
PA451089	pravastatin	Chemical	PA166159099	rs1271562	Variant	VariantAnnotation	not associated		PD	24816038
PA451089	pravastatin	Chemical	PA166159100	rs11709385	Variant	VariantAnnotation	not associated		PD	24816038
PA451089	pravastatin	Chemical	PA166159107	rs1436260	Variant	VariantAnnotation	not associated		PD	24816038
PA451089	pravastatin	Chemical	PA166159108	rs7927570	Variant	VariantAnnotation	not associated		PD	24816038
PA451089	pravastatin	Chemical	PA166159109	rs11157718	Variant	VariantAnnotation	not associated		PD	24816038
PA451089	pravastatin	Chemical	PA166159112	rs12725107	Variant	VariantAnnotation	not associated		PD	24816038
PA451089	pravastatin	Chemical	PA166159116	rs10255565	Variant	VariantAnnotation	not associated		PD	24816038
PA451089	pravastatin	Chemical	PA166159118	rs4767452	Variant	VariantAnnotation	not associated		PD	24816038
PA451089	pravastatin	Chemical	PA166159119	rs9545683	Variant	VariantAnnotation	not associated		PD	24816038
PA451089	pravastatin	Chemical	PA166159120	rs11654492	Variant	VariantAnnotation	not associated		PD	24816038
PA451089	pravastatin	Chemical	PA166159125	rs1885155	Variant	VariantAnnotation	not associated		PD	24816038
PA451089	pravastatin	Chemical	PA166159129	rs7102569	Variant	VariantAnnotation	not associated		PD	24816038
PA451089	pravastatin	Chemical	PA166181205	rs35068180	Variant	ClinicalAnnotation	associated		PD	10190398
PA451089	pravastatin	Chemical	PA189	HMGCR	Gene	ClinicalAnnotation	associated		PD	15199031;16103896;17563401;18261733;18332269;18815589
PA451089	pravastatin	Chemical	PA227	LDLR	Gene	ClinicalAnnotation,LabelAnnotation,VariantAnnotation	associated		PD
PA451089	pravastatin	Chemical	PA230	LIPC	Gene	ClinicalAnnotation	associated		PD	16103896;16115483
PA451089	pravastatin	Chemical	PA232	LPL	Gene	ClinicalAnnotation	associated		PD	16103896
PA451089	pravastatin	Chemical	PA24373	ABCA1	Gene	ClinicalAnnotation	associated		PD	19673941;20031551
PA451089	pravastatin	Chemical	PA245	MTHFR	Gene	ClinicalAnnotation	associated		PD	18622257
PA451089	pravastatin	Chemical	PA24536	ADAMTS1	Gene	ClinicalAnnotation	associated		PD	18174457
PA451089	pravastatin	Chemical	PA267	ABCB1	Gene	ClinicalAnnotation,Pathway,VipGene	associated	PK	PD	19667110
PA451089	pravastatin	Chemical	PA28846	GPR1	Gene	VariantAnnotation	not associated		PD	24816038
PA451089	pravastatin	Chemical	PA29556	HTR3B	Gene	ClinicalAnnotation	associated		PD	17600820
PA451089	pravastatin	Chemical	PA29561	HTR7	Gene	ClinicalAnnotation	associated		PD	17600820
PA451089	pravastatin	Chemical	PA29808	IL1B	Gene	ClinicalAnnotation	associated		PD	14515062
PA451089	pravastatin	Chemical	PA29945	ITGA9	Gene	VariantAnnotation	not associated		PD	24816038
PA451089	pravastatin	Chemical	PA29963	ITGBL1	Gene	VariantAnnotation	not associated		PD	24816038
PA451089	pravastatin	Chemical	PA30886	MMP3	Gene	ClinicalAnnotation	associated		PD	10190398
PA451089	pravastatin	Chemical	PA31699	NPC1L1	Gene	ClinicalAnnotation	associated		PD	19752398
PA451089	pravastatin	Chemical	PA33677	PPP2R5E	Gene	VariantAnnotation	not associated		PD	24816038
PA451089	pravastatin	Chemical	PA35072	HLA-DRB1	Gene	ClinicalAnnotation,VariantAnnotation	associated		PD	27839692
PA451089	pravastatin	Chemical	PA35844	SLCO1B3	Gene	Pathway	associated			25502615
PA451089	pravastatin	Chemical	PA35845	SLCO2B1	Gene	Pathway	associated
PA451089	pravastatin	Chemical	PA36552	TLR4	Gene	ClinicalAnnotation	associated		PD	12742999
PA451089	pravastatin	Chemical	PA374	ABCB11	Gene	Pathway	associated
PA451089	pravastatin	Chemical	PA388	SLC22A6	Gene	Pathway	associated
PA451089	pravastatin	Chemical	PA389	SLC22A8	Gene	Pathway	associated
PA451089	pravastatin	Chemical	PA390	ABCG2	Gene	Pathway,VipGene	associated			19842935
PA451089	pravastatin	Chemical	PA449957	ibuprofen	Chemical	Pathway	associated			25502615
PA451089	pravastatin	Chemical	PA55	APOE	Gene	ClinicalAnnotation,LabelAnnotation	associated		PD	17289397;19667110
PA445553	Rheumatic Heart Disease	Disease	PA126	CYP2C9	Gene	VariantAnnotation	associated		PD	27335128
PA445553	Rheumatic Heart Disease	Disease	PA165816542	CYP2C9*1	Haplotype	VariantAnnotation	associated		PD	27335128
PA445553	Rheumatic Heart Disease	Disease	PA165816543	CYP2C9*2	Haplotype	VariantAnnotation	associated		PD	27335128
PA445553	Rheumatic Heart Disease	Disease	PA165816544	CYP2C9*3	Haplotype	VariantAnnotation	associated		PD	27335128
PA165988484	CYP2D6*21	Haplotype	PA134688071	atomoxetine	Chemical	GuidelineAnnotation	associated			30801677
PA165988484	CYP2D6*21	Haplotype	PA161925594	tropisetron	Chemical	GuidelineAnnotation	associated			28002639
PA165988484	CYP2D6*21	Haplotype	PA166127658	Recurrence free survival	Disease	VariantAnnotation	ambiguous		PD	20574415
PA165988484	CYP2D6*21	Haplotype	PA443421	Arrhythmias, Cardiac	Disease	ClinicalAnnotation	associated	PK		16944116;22718623;22941032
PA165988484	CYP2D6*21	Haplotype	PA443560	Breast Neoplasms	Disease	VariantAnnotation	ambiguous		PD	20574415;22180457
PA165988484	CYP2D6*21	Haplotype	PA445506	Recurrence	Disease	VariantAnnotation	associated		PD	22180457
PA165988484	CYP2D6*21	Haplotype	PA448385	amitriptyline	Chemical	GuidelineAnnotation	associated			23486447;27997040
PA165988484	CYP2D6*21	Haplotype	PA449048	clomipramine	Chemical	GuidelineAnnotation	associated			23486447;27997040
PA165988484	CYP2D6*21	Haplotype	PA449088	codeine	Chemical	GuidelineAnnotation	associated			22205192;24458010
PA165988484	CYP2D6*21	Haplotype	PA449233	desipramine	Chemical	GuidelineAnnotation	associated			23486447;27997040
PA165988484	CYP2D6*21	Haplotype	PA449273	dextromethorphan	Chemical	ClinicalAnnotation,VariantAnnotation	associated	PK		10471060;15618746;18784265;8946471
PA165988484	CYP2D6*21	Haplotype	PA449409	doxepin	Chemical	GuidelineAnnotation	associated			23486447;27997040
PA165988484	CYP2D6*21	Haplotype	PA449646	flecainide	Chemical	ClinicalAnnotation,VariantAnnotation	associated	PK		16944116;22718623;22941032
PA165988484	CYP2D6*21	Haplotype	PA449690	fluvoxamine	Chemical	GuidelineAnnotation	associated			25974703
PA165988484	CYP2D6*21	Haplotype	PA449969	imipramine	Chemical	GuidelineAnnotation	associated			23486447;27997040
PA165988484	CYP2D6*21	Haplotype	PA450657	nortriptyline	Chemical	GuidelineAnnotation	associated			23486447;27997040
PA165988484	CYP2D6*21	Haplotype	PA450705	ondansetron	Chemical	GuidelineAnnotation	associated			28002639
PA165988484	CYP2D6*21	Haplotype	PA450801	paroxetine	Chemical	GuidelineAnnotation	associated			25974703
PA165988484	CYP2D6*21	Haplotype	PA451581	tamoxifen	Chemical	GuidelineAnnotation,VariantAnnotation	ambiguous		PD	20574415;22180457;27797974;29385237
PA165988484	CYP2D6*21	Haplotype	PA451791	trimipramine	Chemical	GuidelineAnnotation	associated			23486447;27997040
PA165988484	CYP2D6*21	Haplotype	PA452610	sparteine	Chemical	ClinicalAnnotation	associated	PK		10471060;15618746;18784265;8946471
PA165988484	CYP2D6*21	Haplotype	PA452616	debrisoquine	Chemical	ClinicalAnnotation,VariantAnnotation	associated	PK		10471060;12439227;15618746;18784265;8946471
PA165988484	CYP2D6*21	Haplotype	PA452621	antineoplastic agents	Chemical	VariantAnnotation	not associated		PD	20574415
PA166154506	rs880054	Variant	PA444552	Hypertension	Disease	ClinicalAnnotation	associated		PD	18591455
PA166154506	rs880054	Variant	PA449899	hydrochlorothiazide	Chemical	ClinicalAnnotation	associated		PD	18591455
PA134890284	INSIG2	Gene	PA162370415	Metabolic Syndrome	Disease	VariantAnnotation	associated		PD	20877301
PA134890284	INSIG2	Gene	PA447216	Schizophrenia	Disease	ClinicalAnnotation,VariantAnnotation	associated		PD	18195716;20373477;20877301
PA134890284	INSIG2	Gene	PA452233	antipsychotics	Chemical	ClinicalAnnotation,VariantAnnotation	associated		PD	18195716;20373477;20877301
PA29932	ISL1	Gene	PA24684	AKT1	Gene	Pathway	associated
PA37	ADRA2C	Gene	PA165945764	bucindolol	Chemical	ClinicalAnnotation	associated		PD	23071495
PA37	ADRA2C	Gene	PA444370	Heart Failure	Disease	ClinicalAnnotation	associated		PD	23071495
PA37	ADRA2C	Gene	PA444797	Liver Cirrhosis	Disease	ClinicalAnnotation	associated		PD	20833658
PA37	ADRA2C	Gene	PA448665	brimonidine	Chemical	Pathway	associated
PA37	ADRA2C	Gene	PA449051	clonidine	Chemical	ClinicalAnnotation,Pathway	associated		PD	20833658
PA37	ADRA2C	Gene	PA449396	dopamine	Chemical	Pathway	associated
PA37	ADRA2C	Gene	PA449470	epinephrine	Chemical	Pathway	associated
PA37	ADRA2C	Gene	PA450121	isoproterenol	Chemical	Pathway	associated
PA37	ADRA2C	Gene	PA450649	norepinephrine	Chemical	Pathway	associated
PA37	ADRA2C	Gene	PA451946	yohimbine	Chemical	Pathway	associated
PA166181745	rs559628884	Variant	PA450373	mephenytoin	Chemical	VariantAnnotation	not associated	PK		26153442
PA166181745	rs559628884	Variant	PA450401	methadone	Chemical	VariantAnnotation	not associated	PK		27199033
PA166181745	rs559628884	Variant	PA450704	omeprazole	Chemical	VariantAnnotation	not associated	PK		26153442
PA165947868	SLCO1B1*27	Haplotype	PA451363	simvastatin	Chemical	GuidelineAnnotation	associated			22617227;24918167
PA444620	Inflammation	Disease	PA124	CYP2C19	Gene	VariantAnnotation	not associated		PD	26311225
PA444620	Inflammation	Disease	PA165819268	TPMT*1	Haplotype	VariantAnnotation	not associated		PD	21692613
PA444620	Inflammation	Disease	PA165819269	TPMT*2	Haplotype	VariantAnnotation	not associated		PD	21692613
PA444620	Inflammation	Disease	PA165819270	TPMT*3A	Haplotype	VariantAnnotation	not associated		PD	21692613
PA444620	Inflammation	Disease	PA165819272	TPMT*3C	Haplotype	VariantAnnotation	not associated		PD	21692613
PA444620	Inflammation	Disease	PA165980634	CYP2C19*1	Haplotype	VariantAnnotation	not associated		PD	26311225
PA444620	Inflammation	Disease	PA165980635	CYP2C19*2	Haplotype	VariantAnnotation	not associated		PD	26311225
PA444620	Inflammation	Disease	PA166156997	rs1800629	Variant	ClinicalAnnotation	associated		PD	16720636;16909270;18050183;18713756;19365401;22760475;24192118;26244882
PA444620	Inflammation	Disease	PA356	TPMT	Gene	VariantAnnotation	not associated		PD	21692613
PA444620	Inflammation	Disease	PA435	TNF	Gene	ClinicalAnnotation	associated		PD	16720636;16909270;18050183;18713756;19365401;22760475;24192118;26244882
PA166184876	rs6848893	Variant	PA450741	oxycodone	Chemical	ClinicalAnnotation	associated		PD
PA165819262	SLCO1B1*12	Haplotype	PA164754789	conjugated estrogens	Chemical	ClinicalAnnotation,VariantAnnotation	associated			11477075
PA165819262	SLCO1B1*12	Haplotype	PA451363	simvastatin	Chemical	GuidelineAnnotation	associated			22617227;24918167
PA166179496	rs241692	Variant	PA130232992	bevacizumab	Chemical	VariantAnnotation	not associated		PD	29852030
PA166179496	rs241692	Variant	PA164746012	ranibizumab	Chemical	VariantAnnotation	not associated		PD	29852030
PA166218661	rs351776	Variant	PA165108809	Neonatal Abstinence Syndrome	Disease	ClinicalAnnotation	associated		PD
PA166218661	rs351776	Variant	PA448685	buprenorphine	Chemical	ClinicalAnnotation	associated		PD
PA166218661	rs351776	Variant	PA450401	methadone	Chemical	ClinicalAnnotation	associated		PD
PA98	CDA	Gene	PA166114377	hand-foot syndrome	Disease	ClinicalAnnotation	associated		PD	18473752;21325291
PA98	CDA	Gene	PA166131569	difluorodeoxyuridine	Chemical	ClinicalAnnotation	associated	PK		22838949
PA98	CDA	Gene	PA443622	Carcinoma, Non-Small-Cell Lung	Disease	ClinicalAnnotation,VariantAnnotation	associated	PK	PD	18347182;18538445;18600531;21625252;22546611;30889042
PA98	CDA	Gene	PA443937	Drug Toxicity	Disease	VariantAnnotation	associated		PD	25850965
PA98	CDA	Gene	PA444511	Hyperbilirubinemia	Disease	ClinicalAnnotation	associated		PD	28347776
PA98	CDA	Gene	PA444750	Leukemia	Disease	ClinicalAnnotation	associated	PK	PD	19458626;21325291;21521023;22304580;22379997;23651026;25003625
PA98	CDA	Gene	PA444760	Leukemia, Myeloid, Acute	Disease	ClinicalAnnotation	associated	PK	PD	21325291;21521023;22304580;23651026
PA98	CDA	Gene	PA444761	Leukemia, Myeloid	Disease	ClinicalAnnotation	associated		PD	19458626;21325291;21521023;23651026
PA98	CDA	Gene	PA444840	Lymphoma	Disease	ClinicalAnnotation	associated	PK	PD	19458626;21325291;21521023;22304580;22379997;23651026;25003625
PA98	CDA	Gene	PA444937	Mesothelioma	Disease	ClinicalAnnotation	associated		PD	18347182;18538445;21625252;22546611;30889042
PA98	CDA	Gene	PA445062	Neoplasms	Disease	ClinicalAnnotation	associated	PK	PD	15814642;17194903;17885621;18473752;21325291;21521023;22304580;22838949;23651026;23736036;24167597;24300978;24361227;28347776
PA98	CDA	Gene	PA445113	Neutropenia	Disease	ClinicalAnnotation,VariantAnnotation	associated	PK	PD	15814642;17194903;24361227;30889042
PA98	CDA	Gene	PA445218	Pancreatic Neoplasms	Disease	ClinicalAnnotation,VariantAnnotation	associated		PD	18347182;18538445;21625252;22546611;30889042
PA98	CDA	Gene	PA448771	capecitabine	Chemical	ClinicalAnnotation	associated		PD	18473752;21325291;23736036;24167597;28347776
PA98	CDA	Gene	PA449177	cytarabine	Chemical	ClinicalAnnotation	associated	PK	PD	18473752;19458626;21325291;21521023;22304580;22379997;23230131;23651026;25003625
PA98	CDA	Gene	PA449748	gemcitabine	Chemical	ClinicalAnnotation,Literature,MultilinkAnnotation,Pathway,VariantAnnotation	ambiguous	PK	PD	15814642;17194903;17885621;18347182;18538445;18600531;21521023;21625252;22546611;22838949;23651026;24300978;24361227;25162786;30889042
PA98	CDA	Gene	PA451996	azacitidine	Chemical	VariantAnnotation	associated		PD	25850965
PA165956537	HLA-B*56:06	Haplotype	PA166120926	dress syndrome	Disease	VariantAnnotation	associated		PD
PA165956537	HLA-B*56:06	Haplotype	PA166120927	drug reaction with eosinophilia and systemic symptoms	Disease	ClinicalAnnotation	associated		PD	28819312
PA165956537	HLA-B*56:06	Haplotype	PA444059	Epidermal Necrolysis, Toxic	Disease	ClinicalAnnotation,VariantAnnotation	associated		PD	28819312
PA165956537	HLA-B*56:06	Haplotype	PA445738	Stevens-Johnson Syndrome	Disease	ClinicalAnnotation,VariantAnnotation	associated		PD	28819312
PA165956537	HLA-B*56:06	Haplotype	PA447230	HIV	Disease	VariantAnnotation	associated		PD
PA165956537	HLA-B*56:06	Haplotype	PA450616	nevirapine	Chemical	ClinicalAnnotation,VariantAnnotation	associated		PD	28819312
PA33310	PIK3CD	Gene	PA24684	AKT1	Gene	Pathway	associated			28362716
PA33310	PIK3CD	Gene	PA27844	ERBB2	Gene	Pathway	associated
PA33310	PIK3CD	Gene	PA27846	ERBB3	Gene	Pathway	associated
PA33310	PIK3CD	Gene	PA27847	ERBB4	Gene	Pathway	associated
PA33310	PIK3CD	Gene	PA28180	FLT1	Gene	Pathway	associated			28362716
PA33310	PIK3CD	Gene	PA28183	FLT4	Gene	Pathway	associated			28362716
PA33310	PIK3CD	Gene	PA30086	KDR	Gene	Pathway	associated			28362716
PA33310	PIK3CD	Gene	PA7360	EGFR	Gene	Pathway	associated
PA166156558	rs2433320	Variant	PA447321	Depressive Disorder, Major	Disease	ClinicalAnnotation	associated		PD
PA166156558	rs2433320	Variant	PA449673	fluoxetine	Chemical	ClinicalAnnotation	associated		PD
PA166156025	rs4818	Variant	PA445208	Pain	Disease	ClinicalAnnotation	associated			24533707
PA166156025	rs4818	Variant	PA447216	Schizophrenia	Disease	ClinicalAnnotation	associated		PD	26282453
PA166156025	rs4818	Variant	PA451201	quetiapine	Chemical	ClinicalAnnotation	associated		PD	26282453
PA166156025	rs4818	Variant	PA451257	risperidone	Chemical	ClinicalAnnotation	associated		PD
PA166156025	rs4818	Variant	PA452618	opioids	Chemical	ClinicalAnnotation	associated			24533707
PA162380882	CADM2	Gene	PA443309	Alcoholism	Disease	ClinicalAnnotation	associated		PD	32451486
PA162380882	CADM2	Gene	PA448073	ethanol	Chemical	ClinicalAnnotation	associated		PD	32451486
PA166154626	rs11045585	Variant	PA445062	Neoplasms	Disease	ClinicalAnnotation	associated	PK	PD	18294295
PA166154626	rs11045585	Variant	PA449383	docetaxel	Chemical	ClinicalAnnotation	associated	PK	PD	18294295
PA166161516	rs2228014	Variant	PA130232992	bevacizumab	Chemical	ClinicalAnnotation	associated		PD	27503580
PA166161516	rs2228014	Variant	PA446108	Colorectal Neoplasms	Disease	ClinicalAnnotation	associated		PD	27503580
PA166161153	rs651630	Variant	PA164713366	Tumor necrosis factor alpha (TNF-alpha) inhibitors	Chemical	ClinicalAnnotation	associated		PD	26194362
PA166161153	rs651630	Variant	PA445451	Psoriasis	Disease	ClinicalAnnotation	associated		PD	26194362
PA166176039	rs367398	Variant	PA166120929	severe cutaneous adverse reactions	Disease	ClinicalAnnotation	associated		PD	29193002
PA166176039	rs367398	Variant	PA448320	allopurinol	Chemical	ClinicalAnnotation	associated		PD	29193002
PA166115361	sodium nitrite	Chemical	PA27331	CYB5R3	Gene	LabelAnnotation	associated
PA166115361	sodium nitrite	Chemical	PA28469	G6PD	Gene	LabelAnnotation	associated
PA164749474	penbutolol	Chemical	PA128	CYP2D6	Gene	VariantAnnotation	not associated		PD	18784654
PA164749474	penbutolol	Chemical	PA165816579	CYP2D6*4	Haplotype	VariantAnnotation	not associated		PD	18784654
PA166157485	rs28401781	Variant	PA447321	Depressive Disorder, Major	Disease	ClinicalAnnotation	associated		PD	24192121
PA166157485	rs28401781	Variant	PA449015	citalopram	Chemical	ClinicalAnnotation	associated		PD	24192121
PA166157485	rs28401781	Variant	PA449673	fluoxetine	Chemical	ClinicalAnnotation	associated		PD	24192121
PA166157485	rs28401781	Variant	PA450801	paroxetine	Chemical	ClinicalAnnotation	associated		PD	24192121
PA166157485	rs28401781	Variant	PA451333	sertraline	Chemical	ClinicalAnnotation	associated		PD	24192121
PA166164886	rs2290344	Variant	PA128406956	fluorouracil	Chemical	VariantAnnotation	not associated		PD
PA166164886	rs2290344	Variant	PA443560	Breast Neoplasms	Disease	VariantAnnotation	not associated		PD
PA166164886	rs2290344	Variant	PA444773	Leukopenia	Disease	VariantAnnotation	not associated		PD
PA166164886	rs2290344	Variant	PA445113	Neutropenia	Disease	VariantAnnotation	not associated		PD
PA166164886	rs2290344	Variant	PA449165	cyclophosphamide	Chemical	VariantAnnotation	not associated		PD
PA166164886	rs2290344	Variant	PA449476	epirubicin	Chemical	VariantAnnotation	not associated		PD
PA166128236	CYP3A5*9	Haplotype	PA451578	tacrolimus	Chemical	GuidelineAnnotation	associated			25801146
PA166160406	rs1882296	Variant	PA445876	Tobacco Use Disorder	Disease	VariantAnnotation	associated			27355804
PA35568	CXCL10	Gene	PA164749390	peginterferon alfa-2a	Chemical	ClinicalAnnotation	associated		PD
PA35568	CXCL10	Gene	PA164784024	peginterferon alfa-2b	Chemical	ClinicalAnnotation	associated		PD
PA35568	CXCL10	Gene	PA446863	Hepatitis C, Chronic	Disease	ClinicalAnnotation	associated		PD
PA26873	CRHBP	Gene	PA443309	Alcoholism	Disease	ClinicalAnnotation	associated		PD	21039637
PA26873	CRHBP	Gene	PA448073	ethanol	Chemical	ClinicalAnnotation	associated		PD	21039637
PA166154874	rs2069514	Variant	PA27093	CYP1A2	Gene	VipGene	associated			12732846; 15505641; 15564895; 16385402; 20390257;10101295
PA166154874	rs2069514	Variant	PA447216	Schizophrenia	Disease	ClinicalAnnotation	associated		PD	15505641;17611010
PA166154874	rs2069514	Variant	PA448710	caffeine	Chemical	ClinicalAnnotation	associated	PK		10101295;21593735;29282363
PA166154874	rs2069514	Variant	PA452233	antipsychotics	Chemical	ClinicalAnnotation	associated		PD	15505641;17611010
PA25105	ATP2A1	Gene	PA448871	celecoxib	Chemical	Pathway	associated			22336956
PA166163416	sofosbuvir / velpatasvir	Chemical	PA134952671	IFNL3	Gene	LabelAnnotation	associated
PA166163416	sofosbuvir / velpatasvir	Chemical	PA166155468	rs12979860	Variant	LabelAnnotation	associated
PA26971	CSRP3	Gene	PA164713366	Tumor necrosis factor alpha (TNF-alpha) inhibitors	Chemical	ClinicalAnnotation	associated		PD
PA26971	CSRP3	Gene	PA443434	Arthritis, Rheumatoid	Disease	ClinicalAnnotation	associated		PD
PA26503	CHST3	Gene	PA445425	Prostatic Neoplasms	Disease	ClinicalAnnotation	associated		PD	20038957
PA26503	CHST3	Gene	PA449383	docetaxel	Chemical	ClinicalAnnotation	associated		PD	20038957
PA26503	CHST3	Gene	PA451644	thalidomide	Chemical	ClinicalAnnotation	associated		PD	20038957
PA30932	MRAS	Gene	PA24928	ARAF	Gene	Pathway	associated
PA30932	MRAS	Gene	PA25408	BRAF	Gene	Pathway	associated
PA30932	MRAS	Gene	PA30592	MAP3K1	Gene	Pathway	associated
PA30932	MRAS	Gene	PA34183	RAF1	Gene	Pathway	associated
PA30932	MRAS	Gene	PA7360	EGFR	Gene	Pathway	associated
PA166159120	rs11654492	Variant	PA443635	Cardiovascular Diseases	Disease	VariantAnnotation	not associated		PD	24816038
PA166159120	rs11654492	Variant	PA446021	Vascular Diseases	Disease	VariantAnnotation	not associated		PD	24816038
PA166159120	rs11654492	Variant	PA451089	pravastatin	Chemical	VariantAnnotation	not associated		PD	24816038
PA134732019	ALG10	Gene	PA449748	gemcitabine	Chemical	ClinicalAnnotation	associated		PD	24225399
PA164744326	pentazocine	Chemical	PA166155692	rs2952768	Variant	ClinicalAnnotation	associated		PD
PA164744326	pentazocine	Chemical	PA267	ABCB1	Gene	VipGene	associated
PA166154984	rs119774	Variant	PA443450	Asthma	Disease	ClinicalAnnotation	associated		PD
PA166154984	rs119774	Variant	PA450546	montelukast	Chemical	ClinicalAnnotation	associated		PD
PA166194403	c.1775G>A	Haplotype	PA128406956	fluorouracil	Chemical	GuidelineAnnotation	associated			23988873;29152729
PA166194403	c.1775G>A	Haplotype	PA448771	capecitabine	Chemical	GuidelineAnnotation	associated			23988873;29152729
PA166156722	rs265976	Variant	PA447216	Schizophrenia	Disease	ClinicalAnnotation	associated		PD	17092969
PA166156722	rs265976	Variant	PA449061	clozapine	Chemical	ClinicalAnnotation	associated		PD	17092969
PA451406	nitroprusside	Chemical	PA139	ACE	Gene	ClinicalAnnotation	associated		PD	10334805
PA451406	nitroprusside	Chemical	PA166155187	rs1799752	Variant	ClinicalAnnotation	associated		PD	10334805
PA166153617	rs1061170	Variant	PA130232992	bevacizumab	Chemical	ClinicalAnnotation	associated		PD	22594510;22840423;23204795;23337555;23559864;23584701;23842101;24070809;26411831;26439641
PA166153617	rs1061170	Variant	PA134850558	Macular Degeneration	Disease	ClinicalAnnotation	associated		PD	18050121;18292785;22594510;22840423;23204795;23337555;23559864;23584701;23842101;24070809;26411831;26439641;26780119
PA166153617	rs1061170	Variant	PA164746012	ranibizumab	Chemical	ClinicalAnnotation	associated		PD	22594510;22840423;23204795;23337555;23559864;23584701;23842101;24070809;26411831;26439641
PA166153617	rs1061170	Variant	PA165984462	photodynamic therapy	Chemical	ClinicalAnnotation	associated		PD	18050121;18292785;26780119
PA166179108	rs780668	Variant	PA443622	Carcinoma, Non-Small-Cell Lung	Disease	ClinicalAnnotation	associated		PD
PA166179108	rs780668	Variant	PA449748	gemcitabine	Chemical	ClinicalAnnotation	associated		PD
PA30534	MAF	Gene	PA283	MAPK8	Gene	Pathway	associated			23922006
PA30534	MAF	Gene	PA30621	MAPK14	Gene	Pathway	associated			23922006
PA166156912	rs200148	Variant	PA444552	Hypertension	Disease	ClinicalAnnotation	associated		PD
PA166156912	rs200148	Variant	PA448388	amlodipine	Chemical	ClinicalAnnotation	associated		PD
PA166156912	rs200148	Variant	PA448970	chlorthalidone	Chemical	ClinicalAnnotation	associated		PD
PA166156912	rs200148	Variant	PA450242	lisinopril	Chemical	ClinicalAnnotation	associated		PD
PA166177970	rs1260326	Variant	PA443309	Alcoholism	Disease	ClinicalAnnotation	associated		PD	32451486
PA166177970	rs1260326	Variant	PA448073	ethanol	Chemical	ClinicalAnnotation	associated		PD	32451486
PA165958167	HLA-DQB1*03:01:01:01	Haplotype	PA166123368	schizoaffective disorder	Disease	VariantAnnotation	not associated		PD	2222133
PA165958167	HLA-DQB1*03:01:01:01	Haplotype	PA443297	Agranulocytosis	Disease	VariantAnnotation	not associated		PD	2222133
PA165958167	HLA-DQB1*03:01:01:01	Haplotype	PA447216	Schizophrenia	Disease	VariantAnnotation	not associated		PD	2222133
PA165958167	HLA-DQB1*03:01:01:01	Haplotype	PA449061	clozapine	Chemical	VariantAnnotation	not associated		PD	2222133
PA166048697	CYP2C9*51	Haplotype	PA131890625	tenoxicam	Chemical	GuidelineAnnotation	associated			32189324
PA166048697	CYP2C9*51	Haplotype	PA164746820	fosphenytoin	Chemical	GuidelineAnnotation	associated			25099164;32779747
PA166048697	CYP2C9*51	Haplotype	PA165958395	lornoxicam	Chemical	GuidelineAnnotation	associated			32189324
PA166048697	CYP2C9*51	Haplotype	PA448871	celecoxib	Chemical	GuidelineAnnotation	associated			32189324
PA166048697	CYP2C9*51	Haplotype	PA449683	flurbiprofen	Chemical	GuidelineAnnotation	associated			32189324
PA166048697	CYP2C9*51	Haplotype	PA449957	ibuprofen	Chemical	GuidelineAnnotation	associated			32189324
PA166048697	CYP2C9*51	Haplotype	PA450353	meloxicam	Chemical	GuidelineAnnotation	associated			32189324
PA166048697	CYP2C9*51	Haplotype	PA450947	phenytoin	Chemical	ClinicalAnnotation,GuidelineAnnotation,VariantAnnotation	associated	PK		25099164;27163851;32423989;32779747
PA166048697	CYP2C9*51	Haplotype	PA450985	piroxicam	Chemical	GuidelineAnnotation	associated			32189324
PA443553	Brain Diseases	Disease	PA166153654	rs1805087	Variant	VariantAnnotation	associated		PD	17855192
PA443553	Brain Diseases	Disease	PA31272	MTR	Gene	VariantAnnotation	associated		PD	17855192
PA28205	FOLH1	Gene	PA446155	Precursor Cell Lymphoblastic Leukemia-Lymphoma	Disease	ClinicalAnnotation	associated		PD	22838948
PA28205	FOLH1	Gene	PA450379	mercaptopurine	Chemical	ClinicalAnnotation	associated		PD	22838948
PA28205	FOLH1	Gene	PA450428	methotrexate	Chemical	ClinicalAnnotation	associated		PD	22838948
PA27699	EIF3A	Gene	PA164713176	Platinum compounds	Chemical	ClinicalAnnotation	associated		PD
PA27699	EIF3A	Gene	PA443622	Carcinoma, Non-Small-Cell Lung	Disease	ClinicalAnnotation	associated		PD
PA27699	EIF3A	Gene	PA444818	Lung Neoplasms	Disease	ClinicalAnnotation	associated		PD	23127338
PA27699	EIF3A	Gene	PA448803	carboplatin	Chemical	ClinicalAnnotation	associated		PD	23127338
PA27699	EIF3A	Gene	PA449014	cisplatin	Chemical	ClinicalAnnotation	associated		PD	23127338
PA113	CHRNA3	Gene	PA164712720	Drugs used in nicotine dependence	Chemical	ClinicalAnnotation	associated		PD
PA113	CHRNA3	Gene	PA164712950	Opium alkaloids and derivatives	Chemical	ClinicalAnnotation	associated		PD	20725741
PA113	CHRNA3	Gene	PA166048714	Pregnancy	Disease	ClinicalAnnotation	associated
PA113	CHRNA3	Gene	PA166114414	cotinine	Chemical	ClinicalAnnotation	associated	PK
PA113	CHRNA3	Gene	PA443309	Alcoholism	Disease	ClinicalAnnotation	associated		PD
PA113	CHRNA3	Gene	PA445208	Pain	Disease	ClinicalAnnotation	associated		PD	20725741
PA113	CHRNA3	Gene	PA445876	Tobacco Use Disorder	Disease	ClinicalAnnotation	associated	PK	PD	20886544
PA113	CHRNA3	Gene	PA446878	Cocaine-Related Disorders	Disease	ClinicalAnnotation	associated		PD	32152934
PA113	CHRNA3	Gene	PA448073	ethanol	Chemical	ClinicalAnnotation	associated		PD
PA113	CHRNA3	Gene	PA449072	cocaine	Chemical	ClinicalAnnotation	associated		PD	32152934
PA113	CHRNA3	Gene	PA450626	nicotine	Chemical	ClinicalAnnotation	associated	PK	PD	20886544;24535486;31402126
PA166156406	rs6438552	Variant	PA447199	Bipolar Disorder	Disease	ClinicalAnnotation	associated		PD	21781277;23021822
PA166156406	rs6438552	Variant	PA450243	lithium	Chemical	ClinicalAnnotation	associated		PD	21781277;23021822
PA166155645	rs1801262	Variant	PA443886	Diabetes Mellitus	Disease	ClinicalAnnotation	associated		PD
PA166155645	rs1801262	Variant	PA451234	repaglinide	Chemical	ClinicalAnnotation	associated		PD
PA166163749	rs12119882	Variant	PA444511	Hyperbilirubinemia	Disease	ClinicalAnnotation	associated		PD	28347776
PA166163749	rs12119882	Variant	PA445062	Neoplasms	Disease	ClinicalAnnotation	associated		PD	28347776
PA166163749	rs12119882	Variant	PA448771	capecitabine	Chemical	ClinicalAnnotation	associated		PD	28347776
PA449509	estrogens	Chemical	PA159	F5	Gene	VipGene	associated			10943572; 11532625; 11703344; 11859850; 12067913; 12069454; 12138364; 12869355; 14551147; 15467059; 16113779; 16301339; 7968118; 9459317;10073976
PA449509	estrogens	Chemical	PA343	SULT1A1	Gene	VipGene	associated			11906176; 12034366; 9068609;11062153
PA165957217	HLA-C*05:09:01	Haplotype	PA166120926	dress syndrome	Disease	VariantAnnotation	associated		PD
PA165957217	HLA-C*05:09:01	Haplotype	PA166120927	drug reaction with eosinophilia and systemic symptoms	Disease	ClinicalAnnotation	associated		PD	28819312
PA165957217	HLA-C*05:09:01	Haplotype	PA444059	Epidermal Necrolysis, Toxic	Disease	ClinicalAnnotation,VariantAnnotation	associated		PD	28819312
PA165957217	HLA-C*05:09:01	Haplotype	PA445738	Stevens-Johnson Syndrome	Disease	ClinicalAnnotation,VariantAnnotation	associated		PD	28819312
PA165957217	HLA-C*05:09:01	Haplotype	PA447230	HIV	Disease	VariantAnnotation	associated		PD
PA165957217	HLA-C*05:09:01	Haplotype	PA450616	nevirapine	Chemical	ClinicalAnnotation,VariantAnnotation	associated		PD	28819312
PA37589	TSHZ2	Gene	PA166120929	severe cutaneous adverse reactions	Disease	VariantAnnotation	associated		PD	29193002
PA37589	TSHZ2	Gene	PA448320	allopurinol	Chemical	VariantAnnotation	associated		PD	29193002
PA166157948	NAT2 slow acetylator	Variant	PA164712708	Drugs For Treatment Of Tuberculosis	Chemical	VariantAnnotation	associated		PD	24637014;28799976
PA166157948	NAT2 slow acetylator	Variant	PA164925725	Toxic liver disease	Disease	VariantAnnotation	associated		PD	24637014;28799976
PA166157948	NAT2 slow acetylator	Variant	PA443434	Arthritis, Rheumatoid	Disease	VariantAnnotation	ambiguous		PD	24394199
PA166157948	NAT2 slow acetylator	Variant	PA445941	Tuberculosis	Disease	VariantAnnotation	associated	PK	PD	24637014;28799976
PA166157948	NAT2 slow acetylator	Variant	PA450112	isoniazid	Chemical	VariantAnnotation	associated	PK
PA166157948	NAT2 slow acetylator	Variant	PA451547	sulfasalazine	Chemical	VariantAnnotation	ambiguous		PD	24394199
PA166157216	rs72552763	Variant	PA329	SLC22A1	Gene	VipGene	associated
PA166157216	rs72552763	Variant	PA450395	metformin	Chemical	ClinicalAnnotation	associated	PK		21989078
PA166157216	rs72552763	Variant	PA451124	proguanil	Chemical	VariantAnnotation	associated	PK		29882324
PA166157218	rs73748206	Variant	PA449748	gemcitabine	Chemical	ClinicalAnnotation	associated			23936393
PA166155344	rs14158	Variant	PA164749390	peginterferon alfa-2a	Chemical	ClinicalAnnotation	associated		PD	21572301
PA166155344	rs14158	Variant	PA164784024	peginterferon alfa-2b	Chemical	ClinicalAnnotation	associated		PD	21572301
PA166155344	rs14158	Variant	PA446863	Hepatitis C, Chronic	Disease	ClinicalAnnotation	associated		PD	21572301
PA166155344	rs14158	Variant	PA447230	HIV	Disease	ClinicalAnnotation	associated		PD	21572301
PA166155344	rs14158	Variant	PA451241	ribavirin	Chemical	ClinicalAnnotation	associated		PD	21572301
PA165819268	TPMT*1	Haplotype	PA128406956	fluorouracil	Chemical	ClinicalAnnotation	associated		PD	26792652
PA165819268	TPMT*1	Haplotype	PA134850491	Transplantation	Disease	ClinicalAnnotation,VariantAnnotation	associated		PD	15349717;24121523
PA165819268	TPMT*1	Haplotype	PA162263534	Ototoxicity	Disease	ClinicalAnnotation	associated		PD	28406961
PA165819268	TPMT*1	Haplotype	PA165817016	Kidney Transplantation	Disease	VariantAnnotation	ambiguous		PD	15476481;16044099;16704656;17176368;19048245;19695401;21819368
PA165819268	TPMT*1	Haplotype	PA165817398	Myelosuppression	Disease	ClinicalAnnotation,VariantAnnotation	associated		PD	10798786;12172211;14560161;15476481;15792824;16044099;16431304;16611274;17176368;17241387;17439508;18827410;19048245;19695401;20136357;20308917;21712851;22535280;26674571;26735160;27604507;9841604
PA165819268	TPMT*1	Haplotype	PA166114454	transplant rejection	Disease	VariantAnnotation	associated		PD
PA165819268	TPMT*1	Haplotype	PA166114458	heart transplantation	Disease	VariantAnnotation	associated		PD	10798786
PA165819268	TPMT*1	Haplotype	PA166123046	cessation	Disease	VariantAnnotation	not associated		PD	21692613
PA165819268	TPMT*1	Haplotype	PA166123206	tolerance	Disease	VariantAnnotation	associated			21319286
PA165819268	TPMT*1	Haplotype	PA166123209	malaise	Disease	VariantAnnotation	not associated		PD	16611274
PA165819268	TPMT*1	Haplotype	PA166123366	event-free survival	Disease	VariantAnnotation	associated		PD
PA165819268	TPMT*1	Haplotype	PA166159953	dose reduction	Disease	ClinicalAnnotation,VariantAnnotation	associated	PK	PD	12142782;15349717;15570193;16202677;17164697;18467186;18987660;1960624;20153897;20175817;21319286;21819368;26072396;26503813;27577869;28146264;29683944;9510461
PA165819268	TPMT*1	Haplotype	PA443434	Arthritis, Rheumatoid	Disease	VariantAnnotation	associated		PD	12509611
PA165819268	TPMT*1	Haplotype	PA443815	Crohn Disease	Disease	ClinicalAnnotation,VariantAnnotation	associated	PK	PD	17696202;26735160
PA165819268	TPMT*1	Haplotype	PA443928	Dizziness	Disease	VariantAnnotation	associated		PD	23559402
PA165819268	TPMT*1	Haplotype	PA443937	Drug Toxicity	Disease	VariantAnnotation	associated		PD	18987660
PA165819268	TPMT*1	Haplotype	PA444153	Fatigue	Disease	ClinicalAnnotation,VariantAnnotation	associated		PD	23559402
PA165819268	TPMT*1	Haplotype	PA444395	Hematologic Diseases	Disease	VariantAnnotation	associated		PD
PA165819268	TPMT*1	Haplotype	PA444614	Infection	Disease	VariantAnnotation	associated		PD	18987660
PA165819268	TPMT*1	Haplotype	PA444620	Inflammation	Disease	VariantAnnotation	not associated		PD	21692613
PA165819268	TPMT*1	Haplotype	PA444750	Leukemia	Disease	VariantAnnotation	associated		PD	18188716
PA165819268	TPMT*1	Haplotype	PA444760	Leukemia, Myeloid, Acute	Disease	VariantAnnotation	associated		PD	17696202
PA165819268	TPMT*1	Haplotype	PA444773	Leukopenia	Disease	ClinicalAnnotation,VariantAnnotation	ambiguous		PD	10798786;12172211;14560161;15476481;15792824;16044099;16431304;16611274;17176368;17241387;17439508;18827410;19048245;19695401;20136357;20308917;21712851;22535280;26674571;26735160;27604507;9841604
PA165819268	TPMT*1	Haplotype	PA444822	Lupus Erythematosus, Systemic	Disease	ClinicalAnnotation,VariantAnnotation	ambiguous	PK	PD	12172211;12835738;13679074;15083071;15226673;15652243;16220112;16396707;16917910;17885628;18602085;18605963;18708949;22838948;9246020;9711875;9931346
PA165819268	TPMT*1	Haplotype	PA445062	Neoplasms	Disease	ClinicalAnnotation,VariantAnnotation	ambiguous		PD	19535798;26792652
PA165819268	TPMT*1	Haplotype	PA445113	Neutropenia	Disease	VariantAnnotation	associated		PD
PA165819268	TPMT*1	Haplotype	PA445220	Pancreatitis	Disease	VariantAnnotation	not associated		PD	16611274
PA165819268	TPMT*1	Haplotype	PA445555	Rheumatic Diseases	Disease	VariantAnnotation	associated		PD	9841604
PA165819268	TPMT*1	Haplotype	PA445683	Skin Neoplasms	Disease	VariantAnnotation	associated		PD	16704656
PA165819268	TPMT*1	Haplotype	PA445746	Stomatitis	Disease	VariantAnnotation	associated		PD	18987660
PA165819268	TPMT*1	Haplotype	PA445846	Thrombocytopenia	Disease	VariantAnnotation	associated		PD
PA165819268	TPMT*1	Haplotype	PA446116	Inflammatory Bowel Diseases	Disease	VariantAnnotation	ambiguous	PK	PD	10734022;15545169;16202677;16431304;16611274;17439508;18467186;18616518;18827410;19682195;20175817;20308917;22535280
PA165819268	TPMT*1	Haplotype	PA446155	Precursor Cell Lymphoblastic Leukemia-Lymphoma	Disease	ClinicalAnnotation,VariantAnnotation	ambiguous	PK	PD	10354134;10376773;11337943;12142782;12172211;12835738;13679074;15083071;15226673;15652243;16220112;16396707;16917910;17015055;17164697;17617792;17885628;18602085;18605963;18708949;18987660;19057372;19535798;20153897;21319286;22838948;9246020;9711875;9931346
PA165819268	TPMT*1	Haplotype	PA446861	Hepatitis, Autoimmune	Disease	VariantAnnotation	associated		PD	17241387
PA165819268	TPMT*1	Haplotype	PA447247	liver transplantation	Disease	VariantAnnotation	ambiguous		PD	15973722
PA165819268	TPMT*1	Haplotype	PA448515	azathioprine	Chemical	ClinicalAnnotation,GuidelineAnnotation,VariantAnnotation	ambiguous	PK	PD	10376773;10734022;10798786;12172211;12509611;12835738;13679074;14560161;15083071;15226673;15349717;15476481;15545169;15570193;15652243;15792824;15973722;16044099;16202677;16220112;16396707;16431304;16611274;16704656;16917910;17176368;17241387;17439508;17696202;17885628;18467186;18602085;18605963;18616518;18708949;18827410;19048245;19682195;19695401;20136357;20175817;20308917;21270794;21692613;217…
PA165819268	TPMT*1	Haplotype	PA449014	cisplatin	Chemical	ClinicalAnnotation,VariantAnnotation	associated		PD	28406961
PA165819268	TPMT*1	Haplotype	PA449167	cyclosporine	Chemical	VariantAnnotation	associated		PD	15476481;16044099
PA165819268	TPMT*1	Haplotype	PA450379	mercaptopurine	Chemical	ClinicalAnnotation,GuidelineAnnotation,VariantAnnotation	ambiguous	PK	PD	10354134;10376773;10580024;10734022;11337943;11372592;11503011;12142782;12172211;12269967;12777968;12835738;12880540;13679074;14508387;14656901;15022030;15083071;15226673;15545169;15652243;16202677;16220112;16272700;16396707;16691038;16917910;16952345;17164697;17220558;17617792;17885628;18188716;18467186;18602085;18605963;18708949;18987660;19048245;19057372;19535798;1960624;19891552;20136357;2015…
PA165819268	TPMT*1	Haplotype	PA450428	methotrexate	Chemical	VariantAnnotation	ambiguous		PD	17164697;18987660
PA165819268	TPMT*1	Haplotype	PA450688	olanzapine	Chemical	ClinicalAnnotation,VariantAnnotation	associated		PD	23559402
PA165819268	TPMT*1	Haplotype	PA451100	prednisone	Chemical	VariantAnnotation	associated		PD	16044099
PA165819268	TPMT*1	Haplotype	PA451663	thioguanine	Chemical	ClinicalAnnotation,GuidelineAnnotation,VariantAnnotation	ambiguous	PK	PD	12172211;12835738;13679074;15083071;15226673;15652243;16220112;16396707;16917910;17015055;17885628;18602085;18605963;18708949;19535798;20881512;20945351;21270794;22838948;23422873;24710034;25564374;30447069;9246020;9711875;9931346
PA165819268	TPMT*1	Haplotype	PA452634	purine analogues	Chemical	ClinicalAnnotation,VariantAnnotation	ambiguous	PK	PD	10376773;12172211;12835738;13679074;15083071;15226673;15545169;15652243;16202677;16220112;16396707;16917910;17015055;17885628;18188716;18467186;18602085;18605963;18708949;19535798;20175817;20308917;22838948;9246020;9711875;9931346
PA166170232	rs200707504	Variant	PA450721	oseltamivir	Chemical	ClinicalAnnotation	associated	PK
PA166161442	rs35112940	Variant	PA164749431	gemtuzumab ozogamicin	Chemical	ClinicalAnnotation,VariantAnnotation	associated		PD
PA166161442	rs35112940	Variant	PA166123207	overall survival	Disease	VariantAnnotation	associated		PD
PA166161442	rs35112940	Variant	PA444760	Leukemia, Myeloid, Acute	Disease	ClinicalAnnotation,VariantAnnotation	associated		PD
PA166171046	rs3919583	Variant	PA447199	Bipolar Disorder	Disease	ClinicalAnnotation	associated		PD	29121268
PA166171046	rs3919583	Variant	PA450243	lithium	Chemical	ClinicalAnnotation	associated		PD	29121268
PA166121087	G6PD Ube Konan	Haplotype	PA10176	rasburicase	Chemical	GuidelineAnnotation	associated			24787449
PA166157645	rs13266634	Variant	PA164744571	insulin recombinant	Chemical	ClinicalAnnotation	associated		PD
PA166157645	rs13266634	Variant	PA443890	Diabetes Mellitus, Type 2	Disease	ClinicalAnnotation	associated		PD	20809084
PA166157645	rs13266634	Variant	PA451234	repaglinide	Chemical	ClinicalAnnotation	associated		PD	20809084
PA166157645	rs13266634	Variant	PA451961	zinc acetate	Chemical	ClinicalAnnotation	associated		PD
PA446878	Cocaine-Related Disorders	Disease	PA113	CHRNA3	Gene	ClinicalAnnotation	associated		PD	32152934
PA446878	Cocaine-Related Disorders	Disease	PA134872551	ANKK1	Gene	ClinicalAnnotation	associated		PD	23635803
PA446878	Cocaine-Related Disorders	Disease	PA136	DBH	Gene	ClinicalAnnotation	associated		PD	24809448
PA446878	Cocaine-Related Disorders	Disease	PA166153644	rs1801133	Variant	ClinicalAnnotation	associated		PD	23335901
PA446878	Cocaine-Related Disorders	Disease	PA166154313	rs1076560	Variant	ClinicalAnnotation	associated		PD
PA446878	Cocaine-Related Disorders	Disease	PA166154319	rs1125394	Variant	ClinicalAnnotation	associated		PD
PA446878	Cocaine-Related Disorders	Disease	PA166154339	rs1800497	Variant	ClinicalAnnotation	associated		PD	23635803
PA446878	Cocaine-Related Disorders	Disease	PA166154364	rs2283265	Variant	ClinicalAnnotation	associated		PD	23635803
PA446878	Cocaine-Related Disorders	Disease	PA166154841	rs588765	Variant	ClinicalAnnotation	associated		PD	32152934
PA446878	Cocaine-Related Disorders	Disease	PA166154846	rs684513	Variant	ClinicalAnnotation	associated
PA446878	Cocaine-Related Disorders	Disease	PA166154938	rs16969968	Variant	ClinicalAnnotation	associated		PD	32152934
PA446878	Cocaine-Related Disorders	Disease	PA166156332	rs1803274	Variant	ClinicalAnnotation	associated			24312228
PA446878	Cocaine-Related Disorders	Disease	PA166156819	rs3836790	Variant	VariantAnnotation	associated		PD
PA446878	Cocaine-Related Disorders	Disease	PA166156890	rs28363170	Variant	ClinicalAnnotation	associated		PD
PA446878	Cocaine-Related Disorders	Disease	PA166156953	rs806368	Variant	ClinicalAnnotation	associated
PA446878	Cocaine-Related Disorders	Disease	PA166156991	rs1799971	Variant	ClinicalAnnotation	associated		PD	16387451
PA446878	Cocaine-Related Disorders	Disease	PA166157108	rs6454674	Variant	ClinicalAnnotation	associated
PA446878	Cocaine-Related Disorders	Disease	PA166157734	rs1611115	Variant	ClinicalAnnotation	associated		PD	24809448
PA446878	Cocaine-Related Disorders	Disease	PA166169464	rs11503014	Variant	ClinicalAnnotation	associated		PD
PA446878	Cocaine-Related Disorders	Disease	PA166175994	rs678849	Variant	ClinicalAnnotation	associated		PD
PA446878	Cocaine-Related Disorders	Disease	PA166177792	rs495491	Variant	ClinicalAnnotation	associated		PD
PA446878	Cocaine-Related Disorders	Disease	PA166177955	rs62638690	Variant	ClinicalAnnotation	associated		PD
PA446878	Cocaine-Related Disorders	Disease	PA166182127	rs2236256	Variant	ClinicalAnnotation	associated		PD
PA446878	Cocaine-Related Disorders	Disease	PA166183702	rs524731	Variant	ClinicalAnnotation	associated		PD
PA446878	Cocaine-Related Disorders	Disease	PA166183703	rs3823010	Variant	ClinicalAnnotation	associated		PD
PA446878	Cocaine-Related Disorders	Disease	PA166196881	rs2251214	Variant	ClinicalAnnotation	associated		PD	31059723
PA446878	Cocaine-Related Disorders	Disease	PA245	MTHFR	Gene	ClinicalAnnotation	associated		PD	23335901
PA446878	Cocaine-Related Disorders	Disease	PA25294	BCHE	Gene	ClinicalAnnotation	associated			24312228
PA446878	Cocaine-Related Disorders	Disease	PA26491	CHRNA5	Gene	ClinicalAnnotation	associated		PD	32152934
PA446878	Cocaine-Related Disorders	Disease	PA26681	CNR1	Gene	ClinicalAnnotation	associated
PA446878	Cocaine-Related Disorders	Disease	PA27478	DRD2	Gene	ClinicalAnnotation	associated		PD	23635803
PA446878	Cocaine-Related Disorders	Disease	PA28490	GABRA2	Gene	ClinicalAnnotation	associated		PD
PA446878	Cocaine-Related Disorders	Disease	PA311	SLC6A3	Gene	ClinicalAnnotation,VariantAnnotation	associated		PD
PA446878	Cocaine-Related Disorders	Disease	PA31942	OPRD1	Gene	ClinicalAnnotation	associated		PD
PA446878	Cocaine-Related Disorders	Disease	PA31945	OPRM1	Gene	ClinicalAnnotation	associated		PD	16387451
PA446878	Cocaine-Related Disorders	Disease	PA36290	SYT1	Gene	ClinicalAnnotation	associated		PD	31059723
PA166177789	rs553202	Variant	PA166114414	cotinine	Chemical	ClinicalAnnotation	associated	PK		23223006
PA166177789	rs553202	Variant	PA448073	ethanol	Chemical	ClinicalAnnotation	associated		PD
PA166177789	rs553202	Variant	PA450626	nicotine	Chemical	ClinicalAnnotation	associated	PK		23223006
PA443421	Arrhythmias, Cardiac	Disease	PA116	ABCC2	Gene	ClinicalAnnotation	associated	PK	PD	16330681
PA443421	Arrhythmias, Cardiac	Disease	PA128	CYP2D6	Gene	ClinicalAnnotation,VariantAnnotation	associated	PK	PD	12421483;14653957;16508157;16944116;22718623;22941032
PA443421	Arrhythmias, Cardiac	Disease	PA165816576	CYP2D6*1	Haplotype	ClinicalAnnotation,VariantAnnotation	associated	PK	PD	12421483;14653957;16944116;22718623;22941032
PA443421	Arrhythmias, Cardiac	Disease	PA165816579	CYP2D6*4	Haplotype	ClinicalAnnotation	associated	PK		16944116;22718623;22941032
PA443421	Arrhythmias, Cardiac	Disease	PA165816582	CYP2D6*10	Haplotype	ClinicalAnnotation,VariantAnnotation	associated	PK	PD	12421483;14653957;16508157;16944116;22718623;22941032
PA443421	Arrhythmias, Cardiac	Disease	PA165948092	CYP2D6*5	Haplotype	ClinicalAnnotation	associated	PK		16944116;22718623;22941032
PA443421	Arrhythmias, Cardiac	Disease	PA165988484	CYP2D6*21	Haplotype	ClinicalAnnotation	associated	PK		16944116;22718623;22941032
PA443421	Arrhythmias, Cardiac	Disease	PA165988488	CYP2D6*36	Haplotype	ClinicalAnnotation	associated	PK		16944116;22718623;22941032
PA443421	Arrhythmias, Cardiac	Disease	PA166154163	rs17222723	Variant	ClinicalAnnotation	associated	PK	PD	16330681
PA443421	Arrhythmias, Cardiac	Disease	PA166155130	rs45511401	Variant	ClinicalAnnotation	associated	PK	PD	16330681
PA443421	Arrhythmias, Cardiac	Disease	PA244	ABCC1	Gene	ClinicalAnnotation	associated	PK	PD	16330681
PA449812	grepafloxacin	Chemical	PA212	KCNH2	Gene	VipGene	associated			15718164; 16253929;14999113
PA133787052	VKORC1	Gene	PA126	CYP2C9	Gene	DataAnnotation,VipGene	associated			12931134; 14765194; 14765195; 15358623; 15597574; 15865594; 15930419; 15938684; 16888441; 16960144; 16983400; 17124101; 9684798;11926893
PA133787052	VKORC1	Gene	PA153619833	Peripheral Vascular Diseases	Disease	ClinicalAnnotation	associated	PK	PD	15358623;15883587;16270629;16432637;16676068;16821005;17031720;17111199;17329985;17391071;17989110;18030307;18240904;19077919;19177029;20585834;21176721;21273734;21326313;21981797;22075505;22248286;22534826;22549502;23159229;23183958;24019055;25026456;25989350;26223945;26257249;26433837;27121899;28262345;29054760;31653973
PA133787052	VKORC1	Gene	PA165816542	CYP2C9*1	Haplotype	LabelAnnotation	associated
PA133787052	VKORC1	Gene	PA165816543	CYP2C9*2	Haplotype	GuidelineAnnotation,LabelAnnotation	associated
PA133787052	VKORC1	Gene	PA165816544	CYP2C9*3	Haplotype	GuidelineAnnotation,LabelAnnotation	associated
PA133787052	VKORC1	Gene	PA165816546	CYP2C9*5	Haplotype	GuidelineAnnotation	associated
PA133787052	VKORC1	Gene	PA165816547	CYP2C9*6	Haplotype	GuidelineAnnotation	associated
PA133787052	VKORC1	Gene	PA165816549	CYP2C9*8	Haplotype	GuidelineAnnotation	associated
PA133787052	VKORC1	Gene	PA165816552	CYP2C9*11	Haplotype	GuidelineAnnotation	associated
PA133787052	VKORC1	Gene	PA165816594	VKORC1*1	Haplotype	VipGene	associated			16270629
PA133787052	VKORC1	Gene	PA165816595	VKORC1*2	Haplotype	VipGene	associated			16270629;15930419
PA133787052	VKORC1	Gene	PA165816596	VKORC1*3	Haplotype	VipGene	associated			15930419; 16270629;15358623
PA133787052	VKORC1	Gene	PA165816597	VKORC1*4	Haplotype	VipGene	associated			15930419; 16270629; 16676068;15358623
PA133787052	VKORC1	Gene	PA165980614	fluindione	Chemical	ClinicalAnnotation,GuidelineAnnotation	associated		PD	21883387
PA133787052	VKORC1	Gene	PA166123298	over-anticoagulation	Disease	ClinicalAnnotation	associated		PD	18690342;19794411;21057703;21318593;22571356;22990331;23016521;23104259;23279643;23423913;23602689;23932037;25769357;26445138;28049362
PA133787052	VKORC1	Gene	PA166129531	time in therapeutic range	Disease	ClinicalAnnotation	associated		PD	18690342;22592842;27511999;29396738;31720756
PA133787052	VKORC1	Gene	PA166129532	time to therapeutic inr	Disease	ClinicalAnnotation	associated		PD	19794411;20339978;20386359;21318593;22571356;23279643;24474498;28382498;29432897
PA133787052	VKORC1	Gene	PA166129534	time above therapeutic range	Disease	ClinicalAnnotation	associated		PD	21057703;23016521;23423913
PA133787052	VKORC1	Gene	PA166154157	rs12777823	Variant	GuidelineAnnotation	associated
PA133787052	VKORC1	Gene	PA166154977	rs7294	Variant	VipGene	associated			15883587; 16270629; 16424822; 16432637; 16580898; 16676068; 16879214; 17031720; 17049586;15358623
PA133787052	VKORC1	Gene	PA166155091	rs9923231	Variant	GuidelineAnnotation,LabelAnnotation,VipGene	associated			15883587; 15888487; 15930419; 15947090; 16141794; 16270629; 16432637; 16580898; 16611310; 16890578; 17049586; 17161452;15790782
PA133787052	VKORC1	Gene	PA166155096	rs9934438	Variant	GuidelineAnnotation,VipGene	associated			15790782; 15883587; 16270629; 16424822; 16432637; 16676068; 16700826; 16815313; 16879214; 16890578; 17031720; 17049586; 17111199;15358623
PA133787052	VKORC1	Gene	PA166155381	rs2108622	Variant	GuidelineAnnotation	associated
PA133787052	VKORC1	Gene	PA27121	CYP4F2	Gene	DataAnnotation	associated
PA133787052	VKORC1	Gene	PA28660	GGCX	Gene	DataAnnotation	associated
PA133787052	VKORC1	Gene	PA443425	Arteriosclerosis	Disease	ClinicalAnnotation	associated	PK	PD	15358623;15883587;16270629;16432637;16676068;16821005;17031720;17111199;17329985;17391071;17989110;18030307;18240904;19077919;19177029;20585834;21176721;21273734;21326313;21981797;22075505;22248286;22534826;22549502;23159229;23183958;24019055;25026456;25989350;26223945;26257249;26433837;27121899;28262345;29054760;31653973
PA133787052	VKORC1	Gene	PA443459	Atrial Fibrillation	Disease	VipGene	associated
PA133787052	VKORC1	Gene	PA444368	Heart Diseases	Disease	ClinicalAnnotation,VariantAnnotation	associated	PK	PD	15358623;15883587;16270629;16432637;16676068;16821005;17031720;17111199;17329985;17391071;17989110;18030307;18240904;19077919;19177029;20585834;21176721;21273734;21326313;21981797;22075505;22248286;22534826;22549502;23159229;23183958;24019055;25026456;25989350;26223945;26257249;26433837;27121899;28262345;29054760;31653973
PA133787052	VKORC1	Gene	PA444417	Hemorrhage	Disease	ClinicalAnnotation,VipGene	associated	PK	PD	15358623;15883587;16270629;16432637;16676068;16821005;17031720;17111199;17329985;17391071;17989110;18030307;18240904;18690342;18950464;19077919;19177029;20585834;21057703;21148049;21176721;21273734;21326313;21981797;22075505;22248286;22534826;22549502;22571356;22592842;23016521;23104259;23113310;23159229;23183958;23423913;23602689;23774101;23932037;24019055;24474498;24919870;25026456;25769357;259…
PA133787052	VKORC1	Gene	PA445019	Myocardial Infarction	Disease	ClinicalAnnotation	associated	PK	PD	15358623;15883587;16270629;16432637;16676068;16821005;17031720;17111199;17329985;17391071;17989110;18030307;18240904;19077919;19177029;20585834;21176721;21273734;21326313;21981797;22075505;22248286;22534826;22549502;23159229;23183958;24019055;25026456;25989350;26223945;26257249;26433837;27121899;28262345;29054760;31653973
PA133787052	VKORC1	Gene	PA445465	Pulmonary Embolism	Disease	ClinicalAnnotation	associated	PK	PD	15358623;15883587;16270629;16432637;16676068;16821005;17031720;17111199;17329985;17391071;17989110;18030307;18240904;19077919;19177029;20585834;21176721;21273734;21326313;21981797;22075505;22248286;22534826;22549502;23159229;23183958;24019055;25026456;25989350;26223945;26257249;26433837;27121899;28262345;29054760;31653973
PA133787052	VKORC1	Gene	PA445848	Thromboembolism	Disease	ClinicalAnnotation	associated	PK	PD	15358623;15883587;16270629;16432637;16676068;16821005;17031720;17111199;17329985;17391071;17989110;18030307;18240904;19077919;19177029;20585834;21176721;21273734;21326313;21883387;21981797;22075505;22248286;22534826;22549502;23159229;23183958;24019055;25026456;25989350;26223945;26257249;26433837;27121899;28262345;29054760;31653973
PA133787052	VKORC1	Gene	PA446021	Vascular Diseases	Disease	VipGene	associated
PA133787052	VKORC1	Gene	PA446900	Coagulation Protein Disorders	Disease	VipGene	associated
PA133787052	VKORC1	Gene	PA446969	Venous Thrombosis	Disease	ClinicalAnnotation	associated	PK	PD	15358623;15883587;16270629;16432637;16676068;16821005;17031720;17111199;17329985;17391071;17989110;18030307;18240904;19077919;19177029;20585834;21176721;21273734;21326313;21981797;22075505;22248286;22534826;22549502;23159229;23183958;24019055;25026456;25989350;26223945;26257249;26433837;27121899;28262345;29054760;31653973
PA133787052	VKORC1	Gene	PA446997	Intracranial Hemorrhages	Disease	ClinicalAnnotation	associated	PK	PD	15358623;15883587;16270629;16432637;16676068;16821005;17031720;17111199;17329985;17391071;17989110;18030307;18240904;19077919;19177029;20585834;21176721;21273734;21326313;21981797;22075505;22248286;22534826;22549502;23159229;23183958;24019055;25026456;25989350;26223945;26257249;26433837;27121899;28262345;29054760;31653973
PA133787052	VKORC1	Gene	PA447054	Stroke	Disease	ClinicalAnnotation	associated	PK	PD	15358623;15883587;16270629;16432637;16676068;16821005;17031720;17111199;17329985;17391071;17989110;18030307;18240904;19077919;19177029;20585834;21176721;21273734;21326313;21981797;22075505;22248286;22534826;22549502;23159229;23183958;24019055;25026456;25989350;26223945;26257249;26433837;27121899;28262345;29054760;31653973
PA133787052	VKORC1	Gene	PA447298	venous thromboembolism	Disease	ClinicalAnnotation	associated	PK	PD	15358623;15883587;16270629;16432637;16676068;16821005;17031720;17111199;17329985;17391071;17989110;18030307;18240904;19077919;19177029;20585834;21176721;21273734;21326313;21981797;22075505;22248286;22534826;22549502;23159229;23183958;24019055;25026456;25989350;26223945;26257249;26433837;27121899;28262345;29054760;31653973
PA133787052	VKORC1	Gene	PA450921	phenprocoumon	Chemical	ClinicalAnnotation,DataAnnotation,GuidelineAnnotation,MultilinkAnnotation,VipGene	associated		PD	18629445;18698879;20020283;20376629;20833980;21057703;21636598;23016521;23299853;23423913;24224579;25519826;26984978;30207196
PA133787052	VKORC1	Gene	PA451906	warfarin	Chemical	ClinicalAnnotation,DataAnnotation,GuidelineAnnotation,LabelAnnotation,Literature,MultilinkAnnotation,Pathway,VariantAnnotation,VipGene	associated	PK	PD	11926893; 12931134; 14676821; 14765194; 14765195; 15358623; 15597574; 15790782; 15865594; 15883587; 15888487; 15930419; 15938684; 15947090; 16141794; 16270629; 16432637; 16493479; 16580898; 16611310; 16676068; 16815312; 16815313; 16847429; 16888441; 16890578; 16960144; 16983400; 17015052; 17042764; 17049586; 17111199; 17112295; 17124101; 17161452; 17189218; 17906972; 9684798;11127854;14765194;153…
PA133787052	VKORC1	Gene	PA452632	acenocoumarol	Chemical	ClinicalAnnotation,DataAnnotation,GuidelineAnnotation,Literature,MultilinkAnnotation,VariantAnnotation,VipGene	associated		PD	16611310;16815313;17596133;18698879;18781852;18950464;19018719;19225451;19270263;19277427;19875892;20020283;21148049;21636598;22486182;22920394;23113310;23159639;23473641;23651023;23774941;24108193;24919870;24956252;25042728;25089947;25519826;27335128;29432897;29479633;29577257;30983536
PA133787052	VKORC1	Gene	PA55	APOE	Gene	DataAnnotation	associated
PA31459	NCAM1	Gene	PA10066	duloxetine	Chemical	ClinicalAnnotation	associated		PD	28696415
PA31459	NCAM1	Gene	PA447321	Depressive Disorder, Major	Disease	ClinicalAnnotation	associated		PD	28696415
PA29920	IRF6	Gene	PA166119041	drug-induced liver injury	Disease	ClinicalAnnotation	associated		PD	30013178
PA29920	IRF6	Gene	PA444987	Multiple Sclerosis	Disease	ClinicalAnnotation	associated		PD	30013178
PA29920	IRF6	Gene	PA450037	interferon beta-1a	Chemical	ClinicalAnnotation	associated		PD	30013178
PA29920	IRF6	Gene	PA450039	interferon beta-1b	Chemical	ClinicalAnnotation	associated		PD	30013178
PA166178403	rs148235907	Variant	PA128406956	fluorouracil	Chemical	ClinicalAnnotation,VariantAnnotation	associated		PD
PA166178403	rs148235907	Variant	PA443560	Breast Neoplasms	Disease	ClinicalAnnotation,VariantAnnotation	associated		PD
PA166178403	rs148235907	Variant	PA445113	Neutropenia	Disease	ClinicalAnnotation,VariantAnnotation	associated		PD
PA166178403	rs148235907	Variant	PA449165	cyclophosphamide	Chemical	ClinicalAnnotation,VariantAnnotation	associated		PD
PA166178403	rs148235907	Variant	PA449476	epirubicin	Chemical	ClinicalAnnotation,VariantAnnotation	associated		PD
PA166129534	time above therapeutic range	Disease	PA126	CYP2C9	Gene	VariantAnnotation	associated		PD	26469104
PA166129534	time above therapeutic range	Disease	PA133787052	VKORC1	Gene	ClinicalAnnotation	associated		PD	21057703;23016521;23423913
PA166129534	time above therapeutic range	Disease	PA165816542	CYP2C9*1	Haplotype	VariantAnnotation	associated		PD	26469104
PA166129534	time above therapeutic range	Disease	PA165816543	CYP2C9*2	Haplotype	VariantAnnotation	associated		PD	26469104
PA166129534	time above therapeutic range	Disease	PA165816544	CYP2C9*3	Haplotype	VariantAnnotation	associated		PD	26469104
PA166129534	time above therapeutic range	Disease	PA166155091	rs9923231	Variant	ClinicalAnnotation	associated		PD	21057703;23016521;23423913
PA166195565	rs9384825	Variant	PA166131379	o-desmethyltramadol	Chemical	ClinicalAnnotation	associated	PK		30971809
PA166195565	rs9384825	Variant	PA451735	tramadol	Chemical	ClinicalAnnotation	associated	PK		30971809
PA450801	paroxetine	Chemical	PA117	COMT	Gene	ClinicalAnnotation,VipGene	associated		PD	18989660
PA450801	paroxetine	Chemical	PA124	CYP2C19	Gene	Pathway,VariantAnnotation	ambiguous		PD	23545896
PA450801	paroxetine	Chemical	PA128	CYP2D6	Gene	ClinicalAnnotation,GuidelineAnnotation,LabelAnnotation,MultilinkAnnotation,Pathway,VariantAnnotation,VipGene	ambiguous	PK	PD	10434486;10505591;10824636;11401659;12057035;12173784;12352271;12404686;12870705;14514498;14639062;14652703;1531950;1531951;15349705;15367050;15544025;15570195;16319918;16423440;16534507;16633156;16669849;17256449;17541852;18070221;18609433;18641553;19743889;20075642;20174590;22775532;23437966;23545896;24868171;25974703;27187662;28933337;9429230
PA450801	paroxetine	Chemical	PA130	CYP3A4	Gene	Pathway	associated
PA450801	paroxetine	Chemical	PA131	CYP3A5	Gene	Pathway	associated
PA450801	paroxetine	Chemical	PA134882361	REEP5	Gene	ClinicalAnnotation	associated		PD	22795047
PA450801	paroxetine	Chemical	PA162395090	MDGA2	Gene	ClinicalAnnotation	associated		PD	22445761
PA450801	paroxetine	Chemical	PA165816533	CYP2C19*17	Haplotype	VariantAnnotation	not associated		PD	23545896
PA450801	paroxetine	Chemical	PA165816576	CYP2D6*1	Haplotype	ClinicalAnnotation,GuidelineAnnotation,VariantAnnotation	ambiguous	PK	PD	10434486;10505591;10824636;11401659;12057035;12173784;12352271;12404686;12870705;14514498;14639062;14652703;1531950;1531951;15349705;15367050;15544025;15570195;16319918;16423440;16534507;16633156;16669849;17256449;17541852;18070221;18609433;18641553;19743889;20075642;20174590;22775532;23437966;23545896;24868171;25974703;27187662;28933337;9429230
PA450801	paroxetine	Chemical	PA165816577	CYP2D6*2	Haplotype	ClinicalAnnotation,GuidelineAnnotation,VariantAnnotation	ambiguous	PK	PD	10434486;10505591;10824636;11401659;12057035;12173784;12352271;12404686;12870705;14514498;14639062;14652703;1531950;1531951;15349705;15367050;15544025;15570195;16319918;16423440;16534507;16633156;16669849;17256449;17541852;18070221;18609433;18641553;19743889;20075642;20174590;22775532;23437966;23545896;24868171;25974703;27187662;28933337
PA450801	paroxetine	Chemical	PA165816578	CYP2D6*3	Haplotype	ClinicalAnnotation,GuidelineAnnotation,VariantAnnotation	ambiguous	PK	PD	10434486;10505591;10824636;11401659;12057035;12173784;12352271;12404686;12870705;14514498;14639062;14652703;1531950;1531951;15349705;15367050;15544025;15570195;16319918;16423440;16534507;16633156;16669849;17256449;17541852;18070221;18609433;18641553;19743889;20075642;20174590;22775532;23437966;23545896;24868171;25974703
PA450801	paroxetine	Chemical	PA165816579	CYP2D6*4	Haplotype	ClinicalAnnotation,GuidelineAnnotation,VariantAnnotation	ambiguous	PK	PD	10434486;10505591;10824636;11401659;12057035;12173784;12352271;12404686;12870705;14514498;14639062;14652703;1531950;1531951;15349705;15367050;15544025;15570195;16319918;16423440;16534507;16633156;16669849;17256449;17541852;18070221;18609433;18641553;19743889;20075642;20174590;22775532;23437966;23545896;24868171;25974703
PA450801	paroxetine	Chemical	PA165816581	CYP2D6*6	Haplotype	ClinicalAnnotation,GuidelineAnnotation,VariantAnnotation	ambiguous	PK	PD	10434486;10505591;10824636;11401659;12057035;12173784;12352271;12404686;12870705;14514498;14639062;14652703;1531950;1531951;15349705;15367050;15544025;15570195;16319918;16423440;16534507;16633156;16669849;17256449;17541852;18070221;18609433;18641553;19743889;20075642;20174590;22775532;23437966;23545896;24868171;25974703
PA450801	paroxetine	Chemical	PA165816582	CYP2D6*10	Haplotype	ClinicalAnnotation,GuidelineAnnotation,VariantAnnotation	ambiguous	PK	PD	10434486;10505591;10824636;11401659;12057035;12173784;12352271;12404686;12870705;14514498;14639062;14652703;1531950;1531951;15349705;15367050;15544025;15570195;16319918;16423440;16534507;16633156;16669849;17256449;17541852;18070221;18609433;18641553;19743889;20075642;20174590;22775532;23437966;23545896;24868171;25974703;27187662;28933337
PA450801	paroxetine	Chemical	PA165816583	CYP2D6*17	Haplotype	GuidelineAnnotation,VariantAnnotation	ambiguous		PD	23545896;25974703
PA450801	paroxetine	Chemical	PA165816584	CYP2D6*41	Haplotype	GuidelineAnnotation,VariantAnnotation	ambiguous	PK	PD	17256449;19743889;23545896;25974703;27187662
PA450801	paroxetine	Chemical	PA165948092	CYP2D6*5	Haplotype	ClinicalAnnotation,GuidelineAnnotation,VariantAnnotation	ambiguous	PK	PD	10434486;10505591;10824636;11401659;12057035;12173784;12352271;12404686;12870705;14514498;14639062;14652703;1531950;1531951;15349705;15367050;15544025;15570195;16319918;16423440;16534507;16633156;16669849;17256449;17541852;18070221;18609433;18641553;19743889;20075642;20174590;22775532;23437966;23545896;24868171;25974703;28933337
PA450801	paroxetine	Chemical	PA165948317	CYP2D6*9	Haplotype	GuidelineAnnotation,VariantAnnotation	associated	PK		12173784;25974703
PA450801	paroxetine	Chemical	PA165948318	CYP2D6*29	Haplotype	GuidelineAnnotation	associated			25974703
PA450801	paroxetine	Chemical	PA165971559	CYP2D6*7	Haplotype	GuidelineAnnotation	associated			25974703
PA450801	paroxetine	Chemical	PA165971560	CYP2D6*8	Haplotype	GuidelineAnnotation	associated			25974703
PA450801	paroxetine	Chemical	PA165971564	CYP2D6*11	Haplotype	GuidelineAnnotation	associated			25974703
PA450801	paroxetine	Chemical	PA165971565	CYP2D6*12	Haplotype	GuidelineAnnotation	associated			25974703
PA450801	paroxetine	Chemical	PA165971568	CYP2D6*15	Haplotype	GuidelineAnnotation	associated			25974703
PA450801	paroxetine	Chemical	PA165971569	CYP2D6*18	Haplotype	GuidelineAnnotation	associated			25974703
PA450801	paroxetine	Chemical	PA165971570	CYP2D6*19	Haplotype	GuidelineAnnotation	associated			25974703
PA450801	paroxetine	Chemical	PA165971571	CYP2D6*20	Haplotype	GuidelineAnnotation	associated			25974703
PA450801	paroxetine	Chemical	PA165971574	CYP2D6*22	Haplotype	GuidelineAnnotation	associated			25974703
PA450801	paroxetine	Chemical	PA165971575	CYP2D6*23	Haplotype	GuidelineAnnotation	associated			25974703
PA450801	paroxetine	Chemical	PA165971576	CYP2D6*24	Haplotype	GuidelineAnnotation	associated			25974703
PA450801	paroxetine	Chemical	PA165971577	CYP2D6*25	Haplotype	GuidelineAnnotation	associated			25974703
PA450801	paroxetine	Chemical	PA165971578	CYP2D6*26	Haplotype	GuidelineAnnotation	associated			25974703
PA450801	paroxetine	Chemical	PA165971579	CYP2D6*27	Haplotype	GuidelineAnnotation	associated			25974703
PA450801	paroxetine	Chemical	PA165971580	CYP2D6*28	Haplotype	GuidelineAnnotation	associated			25974703
PA450801	paroxetine	Chemical	PA165971581	CYP2D6*30	Haplotype	GuidelineAnnotation	associated			25974703
PA450801	paroxetine	Chemical	PA165971582	CYP2D6*31	Haplotype	GuidelineAnnotation	associated			25974703
PA450801	paroxetine	Chemical	PA165971583	CYP2D6*32	Haplotype	GuidelineAnnotation	associated			25974703
PA450801	paroxetine	Chemical	PA165971584	CYP2D6*33	Haplotype	GuidelineAnnotation	associated			25974703
PA450801	paroxetine	Chemical	PA165971585	CYP2D6*34	Haplotype	GuidelineAnnotation	associated			25974703
PA450801	paroxetine	Chemical	PA165971588	CYP2D6*35xN	Haplotype	GuidelineAnnotation	associated			25974703
PA450801	paroxetine	Chemical	PA165971589	CYP2D6*36xN	Haplotype	GuidelineAnnotation	associated			25974703
PA450801	paroxetine	Chemical	PA165971591	CYP2D6*37	Haplotype	GuidelineAnnotation	associated			25974703
PA450801	paroxetine	Chemical	PA165971592	CYP2D6*38	Haplotype	GuidelineAnnotation	associated			25974703
PA450801	paroxetine	Chemical	PA165971594	CYP2D6*40	Haplotype	GuidelineAnnotation	associated			25974703
PA450801	paroxetine	Chemical	PA165971595	CYP2D6*42	Haplotype	GuidelineAnnotation	associated			25974703
PA450801	paroxetine	Chemical	PA165971596	CYP2D6*43	Haplotype	GuidelineAnnotation	associated			25974703
PA450801	paroxetine	Chemical	PA165971597	CYP2D6*44	Haplotype	GuidelineAnnotation	associated			25974703
PA450801	paroxetine	Chemical	PA165971600	CYP2D6*46	Haplotype	GuidelineAnnotation	associated			25974703
PA450801	paroxetine	Chemical	PA165971601	CYP2D6*47	Haplotype	GuidelineAnnotation	associated			25974703
PA450801	paroxetine	Chemical	PA165971602	CYP2D6*48	Haplotype	GuidelineAnnotation	associated			25974703
PA450801	paroxetine	Chemical	PA165971603	CYP2D6*49	Haplotype	GuidelineAnnotation	associated			25974703
PA450801	paroxetine	Chemical	PA165971604	CYP2D6*50	Haplotype	GuidelineAnnotation	associated			25974703
PA450801	paroxetine	Chemical	PA165971605	CYP2D6*51	Haplotype	GuidelineAnnotation	associated			25974703
PA450801	paroxetine	Chemical	PA165971606	CYP2D6*52	Haplotype	GuidelineAnnotation	associated			25974703
PA450801	paroxetine	Chemical	PA165971607	CYP2D6*53	Haplotype	GuidelineAnnotation	associated			25974703
PA450801	paroxetine	Chemical	PA165971608	CYP2D6*54	Haplotype	GuidelineAnnotation	associated			25974703
PA450801	paroxetine	Chemical	PA165971609	CYP2D6*55	Haplotype	GuidelineAnnotation	associated			25974703
PA450801	paroxetine	Chemical	PA165971612	CYP2D6*57	Haplotype	GuidelineAnnotation	associated			25974703
PA450801	paroxetine	Chemical	PA165971613	CYP2D6*58	Haplotype	GuidelineAnnotation	associated			25974703
PA450801	paroxetine	Chemical	PA165971614	CYP2D6*59	Haplotype	GuidelineAnnotation	associated			25974703
PA450801	paroxetine	Chemical	PA165971615	CYP2D6*60	Haplotype	GuidelineAnnotation	associated			25974703
PA450801	paroxetine	Chemical	PA165971616	CYP2D6*61	Haplotype	GuidelineAnnotation	associated			25974703
PA450801	paroxetine	Chemical	PA165971617	CYP2D6*62	Haplotype	GuidelineAnnotation	associated			25974703
PA450801	paroxetine	Chemical	PA165971618	CYP2D6*63	Haplotype	GuidelineAnnotation	associated			25974703
PA450801	paroxetine	Chemical	PA165971619	CYP2D6*64	Haplotype	GuidelineAnnotation	associated			25974703
PA450801	paroxetine	Chemical	PA165971620	CYP2D6*65	Haplotype	GuidelineAnnotation	associated			25974703
PA450801	paroxetine	Chemical	PA165971621	CYP2D6*69	Haplotype	GuidelineAnnotation	associated			25974703
PA450801	paroxetine	Chemical	PA165971622	CYP2D6*70	Haplotype	GuidelineAnnotation	associated			25974703
PA450801	paroxetine	Chemical	PA165971623	CYP2D6*71	Haplotype	GuidelineAnnotation	associated			25974703
PA450801	paroxetine	Chemical	PA165971624	CYP2D6*72	Haplotype	GuidelineAnnotation	associated			25974703
PA450801	paroxetine	Chemical	PA165971625	CYP2D6*73	Haplotype	GuidelineAnnotation	associated			25974703
PA450801	paroxetine	Chemical	PA165971626	CYP2D6*74	Haplotype	GuidelineAnnotation	associated			25974703
PA450801	paroxetine	Chemical	PA165971627	CYP2D6*75	Haplotype	GuidelineAnnotation	associated			25974703
PA450801	paroxetine	Chemical	PA165980634	CYP2C19*1	Haplotype	VariantAnnotation	not associated		PD	23545896
PA450801	paroxetine	Chemical	PA165980635	CYP2C19*2	Haplotype	VariantAnnotation	not associated		PD	23545896
PA450801	paroxetine	Chemical	PA165980636	CYP2C19*3	Haplotype	VariantAnnotation	not associated		PD	23545896
PA450801	paroxetine	Chemical	PA165988479	CYP2D6*1xN	Haplotype	ClinicalAnnotation,GuidelineAnnotation,VariantAnnotation	ambiguous	PK	PD	10434486;10505591;10824636;11401659;12057035;12173784;12352271;12404686;12870705;14514498;14639062;14652703;1531950;1531951;15349705;15367050;15544025;15570195;16319918;16423440;16534507;16633156;16669849;17256449;17541852;18070221;18609433;18641553;19743889;20075642;20174590;22775532;23437966;23545896;24868171;25974703
PA450801	paroxetine	Chemical	PA165988480	CYP2D6*2xN	Haplotype	ClinicalAnnotation,GuidelineAnnotation,VariantAnnotation	associated	PK	PD	10434486;10505591;10824636;11401659;12057035;12173784;12352271;12404686;12870705;14514498;14639062;14652703;1531950;1531951;15349705;15367050;15544025;15570195;16319918;16423440;16534507;16633156;16669849;17256449;17541852;18070221;18609433;18641553;19743889;20075642;20174590;22775532;23437966;23545896;24868171;25974703
PA450801	paroxetine	Chemical	PA165988481	CYP2D6*13	Haplotype	GuidelineAnnotation	associated			25974703
PA450801	paroxetine	Chemical	PA165988484	CYP2D6*21	Haplotype	GuidelineAnnotation	associated			25974703
PA450801	paroxetine	Chemical	PA165988487	CYP2D6*35	Haplotype	GuidelineAnnotation	associated			25974703
PA450801	paroxetine	Chemical	PA165988488	CYP2D6*36	Haplotype	GuidelineAnnotation	associated			25974703
PA450801	paroxetine	Chemical	PA165988489	CYP2D6*45	Haplotype	GuidelineAnnotation	associated			25974703
PA450801	paroxetine	Chemical	PA165988490	CYP2D6*45xN	Haplotype	GuidelineAnnotation	associated			25974703
PA450801	paroxetine	Chemical	PA165988494	CYP2D6*56	Haplotype	GuidelineAnnotation	associated			25974703
PA450801	paroxetine	Chemical	PA166001447	CYP2D6*39	Haplotype	GuidelineAnnotation,VariantAnnotation	ambiguous	PK		25974703
PA450801	paroxetine	Chemical	PA166116465	SLC6A4 HTTLPR long form (L allele)	Haplotype	ClinicalAnnotation,VariantAnnotation	ambiguous		PD	10653220;10683861;11027924;15274037;15520364;15812265;16034444;16822601;16874005;17697394;17853254;17914325;19259652;19468717;19606452;19800133;20640435;21688171
PA450801	paroxetine	Chemical	PA166116466	SLC6A4 HTTLPR short form (S allele)	Haplotype	ClinicalAnnotation,VariantAnnotation	ambiguous		PD	10653220;10683861;11027924;15274037;15520364;15812265;16034444;16822601;16874005;17697394;17853254;17914325;18983505;18987562;19259652;19468717;19606452;19800133;20640435;21688171;23288236
PA450801	paroxetine	Chemical	PA166117146	SLC6A4 L allele-rs25531T	Haplotype	VariantAnnotation	ambiguous		PD	18983505;18987562;23288236
PA450801	paroxetine	Chemical	PA166117147	SLC6A4 L allele-rs25531C	Haplotype	VariantAnnotation	ambiguous		PD	18983505;18987562;23288236
PA450801	paroxetine	Chemical	PA166123309	CYP2D6*9x2	Haplotype	GuidelineAnnotation	associated			25974703
PA450801	paroxetine	Chemical	PA166123321	CYP2D6*81	Haplotype	GuidelineAnnotation	associated			25974703
PA450801	paroxetine	Chemical	PA166123322	CYP2D6*82	Haplotype	GuidelineAnnotation	associated			25974703
PA450801	paroxetine	Chemical	PA166123323	CYP2D6*83	Haplotype	GuidelineAnnotation	associated			25974703
PA450801	paroxetine	Chemical	PA166123324	CYP2D6*84	Haplotype	GuidelineAnnotation	associated			25974703
PA450801	paroxetine	Chemical	PA166123325	CYP2D6*85	Haplotype	GuidelineAnnotation	associated			25974703
PA450801	paroxetine	Chemical	PA166123326	CYP2D6*86	Haplotype	GuidelineAnnotation	associated			25974703
PA450801	paroxetine	Chemical	PA166123327	CYP2D6*87	Haplotype	GuidelineAnnotation	associated			25974703
PA450801	paroxetine	Chemical	PA166123328	CYP2D6*88	Haplotype	GuidelineAnnotation	associated			25974703
PA450801	paroxetine	Chemical	PA166123329	CYP2D6*89	Haplotype	GuidelineAnnotation	associated			25974703
PA450801	paroxetine	Chemical	PA166123330	CYP2D6*90	Haplotype	GuidelineAnnotation	associated			25974703
PA450801	paroxetine	Chemical	PA166123331	CYP2D6*91	Haplotype	GuidelineAnnotation	associated			25974703
PA450801	paroxetine	Chemical	PA166123332	CYP2D6*92	Haplotype	GuidelineAnnotation	associated			25974703
PA450801	paroxetine	Chemical	PA166123333	CYP2D6*93	Haplotype	GuidelineAnnotation	associated			25974703
PA450801	paroxetine	Chemical	PA166123336	CYP2D6*95	Haplotype	GuidelineAnnotation	associated			25974703
PA450801	paroxetine	Chemical	PA166123337	CYP2D6*96	Haplotype	GuidelineAnnotation	associated			25974703
PA450801	paroxetine	Chemical	PA166123338	CYP2D6*97	Haplotype	GuidelineAnnotation	associated			25974703
PA450801	paroxetine	Chemical	PA166123339	CYP2D6*98	Haplotype	GuidelineAnnotation	associated			25974703
PA450801	paroxetine	Chemical	PA166123340	CYP2D6*100	Haplotype	GuidelineAnnotation	associated			25974703
PA450801	paroxetine	Chemical	PA166123341	CYP2D6*101	Haplotype	GuidelineAnnotation	associated			25974703
PA450801	paroxetine	Chemical	PA166123342	CYP2D6*102	Haplotype	GuidelineAnnotation	associated			25974703
PA450801	paroxetine	Chemical	PA166123343	CYP2D6*103	Haplotype	GuidelineAnnotation	associated			25974703
PA450801	paroxetine	Chemical	PA166123344	CYP2D6*104	Haplotype	GuidelineAnnotation	associated			25974703
PA450801	paroxetine	Chemical	PA166123345	CYP2D6*105	Haplotype	GuidelineAnnotation	associated			25974703
PA450801	paroxetine	Chemical	PA166123455	CYP2D6*4xN	Haplotype	GuidelineAnnotation	associated			25974703
PA450801	paroxetine	Chemical	PA166123456	CYP2D6*10x2	Haplotype	GuidelineAnnotation	associated			25974703
PA450801	paroxetine	Chemical	PA166123457	CYP2D6*17x2	Haplotype	GuidelineAnnotation	associated			25974703
PA450801	paroxetine	Chemical	PA166128209	CYP2D6*41x2	Haplotype	GuidelineAnnotation	associated			25974703
PA450801	paroxetine	Chemical	PA166128733	CYP2D6*3xN	Haplotype	GuidelineAnnotation	associated			25974703
PA450801	paroxetine	Chemical	PA166128734	CYP2D6*6xN	Haplotype	GuidelineAnnotation	associated			25974703
PA450801	paroxetine	Chemical	PA166128735	CYP2D6*29x2	Haplotype	GuidelineAnnotation	associated			25974703
PA450801	paroxetine	Chemical	PA166128736	CYP2D6*68	Haplotype	GuidelineAnnotation	associated			25974703
PA450801	paroxetine	Chemical	PA166128737	CYP2D6*94	Haplotype	GuidelineAnnotation	associated			25974703
PA450801	paroxetine	Chemical	PA166129550	CYP2D6*107	Haplotype	GuidelineAnnotation	associated			25974703
PA450801	paroxetine	Chemical	PA166129551	CYP2D6*108	Haplotype	GuidelineAnnotation	associated			25974703
PA450801	paroxetine	Chemical	PA166129552	CYP2D6*109	Haplotype	GuidelineAnnotation	associated			25974703
PA450801	paroxetine	Chemical	PA166154259	rs6265	Variant	ClinicalAnnotation	associated		PD	19236730;20016225;21338649;22965830;23619509;23733030;29748862
PA450801	paroxetine	Chemical	PA166154324	rs1176744	Variant	ClinicalAnnotation	associated	PK	PD	16534507;20075642
PA450801	paroxetine	Chemical	PA166154340	rs1800532	Variant	ClinicalAnnotation	associated		PD	19590397;23221997;23733030
PA450801	paroxetine	Chemical	PA166154449	rs11042725	Variant	ClinicalAnnotation	associated		PD	19636336
PA450801	paroxetine	Chemical	PA166154675	rs6313	Variant	ClinicalAnnotation	associated		PD	14514498;17697394;18253134;19361869
PA450801	paroxetine	Chemical	PA166154774	rs1160351	Variant	ClinicalAnnotation	associated		PD	22445761
PA450801	paroxetine	Chemical	PA166154850	rs762551	Variant	ClinicalAnnotation	associated	PK	PD	21121774;21593735
PA450801	paroxetine	Chemical	PA166154893	rs2470890	Variant	ClinicalAnnotation	associated		PD	21121774
PA450801	paroxetine	Chemical	PA166154898	rs2472304	Variant	ClinicalAnnotation	associated		PD	21121774
PA450801	paroxetine	Chemical	PA166154909	rs4646425	Variant	ClinicalAnnotation	associated		PD	21121774
PA450801	paroxetine	Chemical	PA166154910	rs4646427	Variant	ClinicalAnnotation	associated		PD	21121774
PA450801	paroxetine	Chemical	PA166156024	rs4680	Variant	ClinicalAnnotation	associated		PD	18989660
PA450801	paroxetine	Chemical	PA166156104	rs3892097	Variant	ClinicalAnnotation	associated		PD
PA450801	paroxetine	Chemical	PA166156277	rs6280	Variant	ClinicalAnnotation	associated		PD	22926616
PA450801	paroxetine	Chemical	PA166156708	rs6295	Variant	ClinicalAnnotation	associated		PD	18047755;18387740;18484082;19590397;19800133;21688171;23733030
PA450801	paroxetine	Chemical	PA166156716	rs153549	Variant	ClinicalAnnotation	associated		PD	22795047
PA450801	paroxetine	Chemical	PA166156717	rs153560	Variant	ClinicalAnnotation	associated		PD	22795047
PA450801	paroxetine	Chemical	PA166156736	rs495794	Variant	ClinicalAnnotation	associated		PD	22795047
PA450801	paroxetine	Chemical	PA166156760	rs1364043	Variant	ClinicalAnnotation	associated		PD	18484082
PA450801	paroxetine	Chemical	PA166156787	rs2216711	Variant	ClinicalAnnotation	associated		PD	24577123
PA450801	paroxetine	Chemical	PA166156811	rs2973049	Variant	ClinicalAnnotation	associated		PD	24577123
PA450801	paroxetine	Chemical	PA166156855	rs10042486	Variant	ClinicalAnnotation	associated		PD	18484082
PA450801	paroxetine	Chemical	PA166156908	rs130058	Variant	ClinicalAnnotation	associated			21449676
PA450801	paroxetine	Chemical	PA166156983	rs1360780	Variant	ClinicalAnnotation	associated		PD	15565110;17467808;18597649;19676097;20709156;21449676;23733030
PA450801	paroxetine	Chemical	PA166157104	rs4713916	Variant	ClinicalAnnotation	associated		PD	15565110;20709156
PA450801	paroxetine	Chemical	PA166157316	rs2032582	Variant	ClinicalAnnotation	associated		PD	21449676
PA450801	paroxetine	Chemical	PA166157317	rs2032583	Variant	ClinicalAnnotation	associated		PD	18215618;22641028;26704739
PA450801	paroxetine	Chemical	PA166157336	rs2235015	Variant	ClinicalAnnotation	associated		PD	18215618;26704739
PA450801	paroxetine	Chemical	PA166157338	rs2235040	Variant	ClinicalAnnotation	associated		PD	18215618;22641028
PA450801	paroxetine	Chemical	PA166157341	rs2235067	Variant	ClinicalAnnotation	associated		PD	18215618
PA450801	paroxetine	Chemical	PA166157386	rs4148739	Variant	ClinicalAnnotation	associated		PD	18215618;24192121
PA450801	paroxetine	Chemical	PA166157387	rs4148740	Variant	ClinicalAnnotation	associated		PD	18215618
PA450801	paroxetine	Chemical	PA166157428	rs7787082	Variant	ClinicalAnnotation	associated		PD	18215618
PA450801	paroxetine	Chemical	PA166157440	rs10248420	Variant	ClinicalAnnotation	associated		PD	18215618
PA450801	paroxetine	Chemical	PA166157445	rs10280101	Variant	ClinicalAnnotation	associated		PD	18215618
PA450801	paroxetine	Chemical	PA166157453	rs11983225	Variant	ClinicalAnnotation	associated		PD	18215618
PA450801	paroxetine	Chemical	PA166157458	rs12720067	Variant	ClinicalAnnotation	associated		PD	18215618
PA450801	paroxetine	Chemical	PA166157485	rs28401781	Variant	ClinicalAnnotation	associated		PD	24192121
PA450801	paroxetine	Chemical	PA166157895	CYP2D6 poor metabolizers	Variant	VariantAnnotation	associated	PK	PD	10434486;11401659;16319918
PA450801	paroxetine	Chemical	PA166158926	rs57098334	Variant	ClinicalAnnotation,VariantAnnotation	associated		PD	10683861
PA450801	paroxetine	Chemical	PA166169821	CYP2D6*99	Haplotype	GuidelineAnnotation	associated			25974703
PA450801	paroxetine	Chemical	PA166169822	CYP2D6*110	Haplotype	GuidelineAnnotation	associated			25974703
PA450801	paroxetine	Chemical	PA166169823	CYP2D6*111	Haplotype	GuidelineAnnotation	associated			25974703
PA450801	paroxetine	Chemical	PA166169824	CYP2D6*112	Haplotype	GuidelineAnnotation	associated			25974703
PA450801	paroxetine	Chemical	PA166169825	CYP2D6*113	Haplotype	GuidelineAnnotation	associated			25974703
PA450801	paroxetine	Chemical	PA166170941	CYP2D6*106	Haplotype	GuidelineAnnotation	associated			25974703
PA450801	paroxetine	Chemical	PA166181184	CYP2D6*114	Haplotype	GuidelineAnnotation	associated			25974703
PA450801	paroxetine	Chemical	PA166181185	CYP2D6*14	Haplotype	GuidelineAnnotation,VariantAnnotation	associated	PK		25974703;28933337
PA450801	paroxetine	Chemical	PA166183221	CYP2D6*115	Haplotype	GuidelineAnnotation	associated			25974703
PA450801	paroxetine	Chemical	PA166183222	CYP2D6*116	Haplotype	GuidelineAnnotation	associated			25974703
PA450801	paroxetine	Chemical	PA166183223	CYP2D6*117	Haplotype	GuidelineAnnotation	associated			25974703
PA450801	paroxetine	Chemical	PA166183224	CYP2D6*118	Haplotype	GuidelineAnnotation	associated			25974703
PA450801	paroxetine	Chemical	PA166183225	CYP2D6*119	Haplotype	GuidelineAnnotation	associated			25974703
PA450801	paroxetine	Chemical	PA166183226	CYP2D6*120	Haplotype	GuidelineAnnotation	associated			25974703
PA450801	paroxetine	Chemical	PA166183227	CYP2D6*121	Haplotype	GuidelineAnnotation	associated			25974703
PA450801	paroxetine	Chemical	PA166183228	CYP2D6*122	Haplotype	GuidelineAnnotation	associated			25974703
PA450801	paroxetine	Chemical	PA166183229	CYP2D6*123	Haplotype	GuidelineAnnotation	associated			25974703
PA450801	paroxetine	Chemical	PA166183230	CYP2D6*124	Haplotype	GuidelineAnnotation	associated			25974703
PA450801	paroxetine	Chemical	PA166183231	CYP2D6*125	Haplotype	GuidelineAnnotation	associated			25974703
PA450801	paroxetine	Chemical	PA166183232	CYP2D6*126	Haplotype	GuidelineAnnotation	associated			25974703
PA450801	paroxetine	Chemical	PA166183233	CYP2D6*127	Haplotype	GuidelineAnnotation	associated			25974703
PA450801	paroxetine	Chemical	PA166183234	CYP2D6*128	Haplotype	GuidelineAnnotation	associated			25974703
PA450801	paroxetine	Chemical	PA166183235	CYP2D6*129	Haplotype	GuidelineAnnotation	associated			25974703
PA450801	paroxetine	Chemical	PA166183236	CYP2D6*130	Haplotype	GuidelineAnnotation	associated			25974703
PA450801	paroxetine	Chemical	PA166183237	CYP2D6*131	Haplotype	GuidelineAnnotation	associated			25974703
PA450801	paroxetine	Chemical	PA166183238	CYP2D6*132	Haplotype	GuidelineAnnotation	associated			25974703
PA450801	paroxetine	Chemical	PA166183239	CYP2D6*133	Haplotype	GuidelineAnnotation	associated			25974703
PA450801	paroxetine	Chemical	PA166183240	CYP2D6*134	Haplotype	GuidelineAnnotation	associated			25974703
PA450801	paroxetine	Chemical	PA166183241	CYP2D6*135	Haplotype	GuidelineAnnotation	associated			25974703
PA450801	paroxetine	Chemical	PA166183242	CYP2D6*136	Haplotype	GuidelineAnnotation	associated			25974703
PA450801	paroxetine	Chemical	PA166183244	CYP2D6*137	Haplotype	GuidelineAnnotation	associated			25974703
PA450801	paroxetine	Chemical	PA166185293	CYP2D6*138	Haplotype	GuidelineAnnotation	associated			25974703
PA450801	paroxetine	Chemical	PA166185294	CYP2D6*139	Haplotype	GuidelineAnnotation	associated			25974703
PA450801	paroxetine	Chemical	PA192	HTR1A	Gene	ClinicalAnnotation	associated		PD	18047755;18387740;18484082;19590397;19800133;21688171;23733030
PA450801	paroxetine	Chemical	PA193	HTR2A	Gene	ClinicalAnnotation	associated		PD	14514498;17697394;18253134;19361869
PA450801	paroxetine	Chemical	PA24580	ADM	Gene	ClinicalAnnotation	associated		PD	19636336
PA450801	paroxetine	Chemical	PA267	ABCB1	Gene	ClinicalAnnotation,Pathway,VipGene	associated		PD	18215618;21449676;22641028;24192121;26704739
PA450801	paroxetine	Chemical	PA27093	CYP1A2	Gene	ClinicalAnnotation,Pathway,VipGene	associated	PK	PD	21121774;21593735
PA450801	paroxetine	Chemical	PA27479	DRD3	Gene	ClinicalAnnotation	associated		PD	22926616
PA450801	paroxetine	Chemical	PA28162	FKBP5	Gene	ClinicalAnnotation	associated		PD	15565110;17467808;18597649;19676097;20709156;21449676;23733030
PA450801	paroxetine	Chemical	PA28644	GDNF	Gene	ClinicalAnnotation	associated		PD	24577123
PA450801	paroxetine	Chemical	PA29549	HTR1B	Gene	ClinicalAnnotation	associated			21449676
PA450801	paroxetine	Chemical	PA29556	HTR3B	Gene	ClinicalAnnotation	associated	PK	PD	16534507;20075642
PA450801	paroxetine	Chemical	PA312	SLC6A4	Gene	ClinicalAnnotation,Pathway,VariantAnnotation	ambiguous		PD	10653220;10683861;11027924;15274037;15520364;15812265;16034444;16822601;16874005;17697394;17853254;17914325;18983505;18987562;19259652;19468717;19606452;19741567;19800133;20640435;21688171;23288236
PA450801	paroxetine	Chemical	PA31891	BDNF	Gene	ClinicalAnnotation	associated		PD	19236730;20016225;21338649;22965830;23619509;23733030;29748862
PA450801	paroxetine	Chemical	PA355	TPH1	Gene	ClinicalAnnotation	associated		PD	19590397;23221997;23733030
PA450801	paroxetine	Chemical	PA36124	SRP19	Gene	ClinicalAnnotation	associated		PD	22795047
PA448586	benzphetamine	Chemical	PA130	CYP3A4	Gene	VipGene	associated			9187528
PA446443	Liver Failure, Acute	Disease	PA166155584	rs8330	Variant	ClinicalAnnotation	associated		PD
PA446443	Liver Failure, Acute	Disease	PA166155616	rs1042640	Variant	ClinicalAnnotation	associated		PD
PA446443	Liver Failure, Acute	Disease	PA166155795	rs10929303	Variant	ClinicalAnnotation	associated		PD
PA446443	Liver Failure, Acute	Disease	PA37173	UGT1A	Gene	ClinicalAnnotation	associated		PD
PA446443	Liver Failure, Acute	Disease	PA419	UGT1A9	Gene	ClinicalAnnotation	associated		PD
PA166181040	rs701829	Variant	PA443936	Drug Hypersensitivity	Disease	ClinicalAnnotation	associated		PD	29233746
PA166181040	rs701829	Variant	PA449211	dapsone	Chemical	ClinicalAnnotation	associated		PD	29233746
PA444761	Leukemia, Myeloid	Disease	PA166153575	rs532545	Variant	ClinicalAnnotation	associated		PD	19458626;21325291;21521023;23651026
PA444761	Leukemia, Myeloid	Disease	PA98	CDA	Gene	ClinicalAnnotation	associated		PD	19458626;21325291;21521023;23651026
PA446023	Vasculitis	Disease	PA124	CYP2C19	Gene	VariantAnnotation	not associated		PD	26894931
PA446023	Vasculitis	Disease	PA126	CYP2C9	Gene	VariantAnnotation	associated		PD	26894931
PA446023	Vasculitis	Disease	PA166157932	CYP2C9 poor metabolizer	Variant	VariantAnnotation	associated		PD	26894931
PA446023	Vasculitis	Disease	PA166157938	CYP2C19 poor metabolizer	Variant	VariantAnnotation	not associated		PD	26894931
PA446023	Vasculitis	Disease	PA166160991	rs3759467	Variant	ClinicalAnnotation	associated		PD	27780742
PA166153649	rs1801266	Variant	PA128406956	fluorouracil	Chemical	ClinicalAnnotation	associated	PK	PD	10071185;20819423;9439663
PA166153649	rs1801266	Variant	PA445476	Purine-Pyrimidine Metabolism, Inborn Errors	Disease	ClinicalAnnotation	associated	PK	PD	10071185;20819423;9439663
PA166180406	RYR1c.7282G>A	Haplotype	PA164749136	desflurane	Chemical	GuidelineAnnotation	associated			30499100
PA166180406	RYR1c.7282G>A	Haplotype	PA449461	enflurane	Chemical	GuidelineAnnotation	associated			30499100
PA166180406	RYR1c.7282G>A	Haplotype	PA449845	halothane	Chemical	GuidelineAnnotation	associated			30499100
PA166180406	RYR1c.7282G>A	Haplotype	PA450106	isoflurane	Chemical	GuidelineAnnotation	associated			30499100
PA166180406	RYR1c.7282G>A	Haplotype	PA450434	methoxyflurane	Chemical	GuidelineAnnotation	associated			30499100
PA166180406	RYR1c.7282G>A	Haplotype	PA451341	sevoflurane	Chemical	GuidelineAnnotation	associated			30499100
PA166180406	RYR1c.7282G>A	Haplotype	PA451522	succinylcholine	Chemical	GuidelineAnnotation	associated			30499100
PA452610	sparteine	Chemical	PA128	CYP2D6	Gene	ClinicalAnnotation,VariantAnnotation,VipGene	associated	PK		10471060;15618746;17001296;17460029;1844820;18784265;2211621;7845481;8287064;8530011;8563771;8655150;8946471;9089660;9241659;9511177
PA452610	sparteine	Chemical	PA165816576	CYP2D6*1	Haplotype	ClinicalAnnotation,VariantAnnotation	associated	PK		10471060;15618746;17001296;17460029;18784265;7845481;8287064;8530011;8563771;8655150;8946471;9089660;9241659;9511177
PA452610	sparteine	Chemical	PA165816577	CYP2D6*2	Haplotype	ClinicalAnnotation,VariantAnnotation	associated	PK		10471060;15618746;18784265;8946471;9511177
PA452610	sparteine	Chemical	PA165816578	CYP2D6*3	Haplotype	VariantAnnotation	associated	PK		2211621
PA452610	sparteine	Chemical	PA165816579	CYP2D6*4	Haplotype	ClinicalAnnotation,VariantAnnotation	associated	PK		17001296;17460029;2211621;7845481;8287064;8563771;8655150;9089660;9241659;9511177
PA452610	sparteine	Chemical	PA165816581	CYP2D6*6	Haplotype	VariantAnnotation	associated	PK		9241659;9511177
PA452610	sparteine	Chemical	PA165816582	CYP2D6*10	Haplotype	ClinicalAnnotation,VariantAnnotation	associated	PK		10471060;15618746;18784265;8287064;8946471;9511177
PA452610	sparteine	Chemical	PA165816584	CYP2D6*41	Haplotype	ClinicalAnnotation,VariantAnnotation	associated	PK		17001296;17460029;7845481;8563771;8655150;9089660;9241659;9511177
PA452610	sparteine	Chemical	PA165948092	CYP2D6*5	Haplotype	ClinicalAnnotation,VariantAnnotation	associated	PK		10471060;15618746;17001296;17460029;18784265;7845481;8530011;8563771;8655150;8946471;9089660;9241659;9511177
PA452610	sparteine	Chemical	PA165948317	CYP2D6*9	Haplotype	VariantAnnotation	associated	PK		1844820
PA452610	sparteine	Chemical	PA165971559	CYP2D6*7	Haplotype	ClinicalAnnotation,VariantAnnotation	associated	PK		17001296;17460029;7845481;8563771;8655150;9089660;9241659;9511177
PA452610	sparteine	Chemical	PA165971560	CYP2D6*8	Haplotype	ClinicalAnnotation,VariantAnnotation	associated	PK		17001296;17460029;7845481;8530011;8563771;8655150;9089660;9241659;9511177
PA452610	sparteine	Chemical	PA165971564	CYP2D6*11	Haplotype	ClinicalAnnotation,VariantAnnotation	associated	PK		17001296;17460029;7845481;8563771;8655150;9089660;9241659;9511177
PA452610	sparteine	Chemical	PA165971565	CYP2D6*12	Haplotype	ClinicalAnnotation,VariantAnnotation	associated	PK		17001296;17460029;7845481;8563771;8655150;9089660;9241659;9511177
PA452610	sparteine	Chemical	PA165971569	CYP2D6*18	Haplotype	ClinicalAnnotation,VariantAnnotation	associated	PK		10471060;15618746;18784265;8946471
PA452610	sparteine	Chemical	PA165971588	CYP2D6*35xN	Haplotype	VariantAnnotation	associated	PK		9511177
PA452610	sparteine	Chemical	PA165971597	CYP2D6*44	Haplotype	ClinicalAnnotation	associated	PK		10471060;15618746;18784265;8946471
PA452610	sparteine	Chemical	PA165971614	CYP2D6*59	Haplotype	ClinicalAnnotation,VariantAnnotation	associated	PK		17001296;17460029;7845481;8563771;8655150;9089660;9241659;9511177
PA452610	sparteine	Chemical	PA165971617	CYP2D6*62	Haplotype	ClinicalAnnotation,VariantAnnotation	associated	PK		17001296;17460029;7845481;8563771;8655150;9089660;9241659;9511177
PA452610	sparteine	Chemical	PA165988480	CYP2D6*2xN	Haplotype	VariantAnnotation	associated	PK		9511177
PA452610	sparteine	Chemical	PA165988484	CYP2D6*21	Haplotype	ClinicalAnnotation	associated	PK		10471060;15618746;18784265;8946471
PA30474	LTA	Gene	PA443936	Drug Hypersensitivity	Disease	ClinicalAnnotation	associated		PD
PA30474	LTA	Gene	PA444546	Hypersensitivity	Disease	ClinicalAnnotation	associated		PD	11294926
PA30474	LTA	Gene	PA448004	abacavir	Chemical	ClinicalAnnotation	associated		PD
PA30474	LTA	Gene	PA448785	carbamazepine	Chemical	ClinicalAnnotation	associated		PD	11294926
PA166157560	rs1495741	Variant	PA164712708	Drugs For Treatment Of Tuberculosis	Chemical	ClinicalAnnotation	associated		PD	23407048;27104815
PA166157560	rs1495741	Variant	PA18	NAT2	Gene	VipGene	associated			15558239; 18330759; 18421452; 19356010; 19686464; 19891553; 20038957; 20392357; 20602614; 21479500; 21856096; 22506592; 22676187; 23407048; 23875638; 7273597;11595069
PA166157560	rs1495741	Variant	PA445941	Tuberculosis	Disease	ClinicalAnnotation	associated		PD	23407048;27104815
PA166153648	rs1801265	Variant	PA128406956	fluorouracil	Chemical	ClinicalAnnotation,VariantAnnotation	ambiguous	PK	PD	10071185;10234617;10803677;11156223;11895907;14635116;16115930;17064846;17121937;17848752;18299612;18452418;18537153;19473056;19530960;20819423;21498394;24434920;24923815;25410891;25677447;26216193;26794347;26804652;26846104;30114658
PA166153648	rs1801265	Variant	PA145	DPYD	Gene	VipGene	associated			14635116; 17064846; 17121937; 17375478; 17828463; 17848752; 17905396; 18452418; 19473056; 9439663;10071185
PA166153648	rs1801265	Variant	PA443937	Drug Toxicity	Disease	VariantAnnotation	not associated		PD	20819423
PA166153648	rs1801265	Variant	PA445062	Neoplasms	Disease	ClinicalAnnotation	associated	PK	PD	10071185;10234617;10803677;11156223;11895907;14635116;16115930;17064846;17121937;17848752;18299612;18452418;18537153;19473056;19530960;20819423;21498394;24434920;24923815;25410891;25677447;26216193;26794347;26804652;26846104;30114658
PA166153648	rs1801265	Variant	PA446108	Colorectal Neoplasms	Disease	VariantAnnotation	not associated		PD	20819423
PA166153648	rs1801265	Variant	PA448771	capecitabine	Chemical	VariantAnnotation	not associated		PD	20819423
PA166154607	rs7973796	Variant	PA447216	Schizophrenia	Disease	ClinicalAnnotation	associated		PD	17541984
PA166154607	rs7973796	Variant	PA450688	olanzapine	Chemical	ClinicalAnnotation	associated		PD	17541984
PA166156827	rs4431329	Variant	PA447288	Essential hypertension	Disease	ClinicalAnnotation	associated		PD
PA166156827	rs4431329	Variant	PA449899	hydrochlorothiazide	Chemical	ClinicalAnnotation	associated		PD
PA36124	SRP19	Gene	PA447321	Depressive Disorder, Major	Disease	ClinicalAnnotation	associated		PD	22795047
PA36124	SRP19	Gene	PA449015	citalopram	Chemical	ClinicalAnnotation	associated		PD	22795047
PA36124	SRP19	Gene	PA449673	fluoxetine	Chemical	ClinicalAnnotation	associated		PD	22795047
PA36124	SRP19	Gene	PA450801	paroxetine	Chemical	ClinicalAnnotation	associated		PD	22795047
PA36124	SRP19	Gene	PA451333	sertraline	Chemical	ClinicalAnnotation	associated		PD	22795047
PA166158334	CYP3A4 14200T>G	Variant	PA130	CYP3A4	Gene	VipGene	associated			14695543;11714865
PA165955565	HLA-B*39:09	Haplotype	PA166120926	dress syndrome	Disease	VariantAnnotation	associated		PD
PA165955565	HLA-B*39:09	Haplotype	PA166120927	drug reaction with eosinophilia and systemic symptoms	Disease	ClinicalAnnotation	associated		PD	28819312
PA165955565	HLA-B*39:09	Haplotype	PA444059	Epidermal Necrolysis, Toxic	Disease	ClinicalAnnotation,VariantAnnotation	associated		PD	28819312
PA165955565	HLA-B*39:09	Haplotype	PA445738	Stevens-Johnson Syndrome	Disease	ClinicalAnnotation,VariantAnnotation	associated		PD	28819312
PA165955565	HLA-B*39:09	Haplotype	PA447230	HIV	Disease	VariantAnnotation	associated		PD
PA165955565	HLA-B*39:09	Haplotype	PA450616	nevirapine	Chemical	ClinicalAnnotation,VariantAnnotation	associated		PD	28819312
PA166121217	G6PD Santiago	Haplotype	PA10176	rasburicase	Chemical	GuidelineAnnotation	associated			24787449
PA166194404	c.1777G>A	Haplotype	PA128406956	fluorouracil	Chemical	GuidelineAnnotation	associated			23988873;29152729
PA166194404	c.1777G>A	Haplotype	PA448771	capecitabine	Chemical	GuidelineAnnotation	associated			23988873;29152729
PA444985	Multiple Myeloma	Disease	PA125	CYP2C8	Gene	ClinicalAnnotation,VariantAnnotation	ambiguous		PD	18594024
PA444985	Multiple Myeloma	Disease	PA155	ERCC1	Gene	ClinicalAnnotation	associated		PD	21435719
PA444985	Multiple Myeloma	Disease	PA166153985	rs1934951	Variant	ClinicalAnnotation,VariantAnnotation	ambiguous		PD	18594024
PA444985	Multiple Myeloma	Disease	PA166155063	rs4240803	Variant	ClinicalAnnotation	associated		PD
PA444985	Multiple Myeloma	Disease	PA166155356	rs735482	Variant	ClinicalAnnotation	associated		PD	21435719
PA444985	Multiple Myeloma	Disease	PA166155619	rs1051685	Variant	ClinicalAnnotation	associated		PD	21435719
PA444985	Multiple Myeloma	Disease	PA166156022	rs4630	Variant	ClinicalAnnotation	associated		PD	21435719
PA444985	Multiple Myeloma	Disease	PA166156312	rs1152003	Variant	VariantAnnotation	associated		PD
PA444985	Multiple Myeloma	Disease	PA166156394	rs4135385	Variant	ClinicalAnnotation	associated		PD	26521987
PA444985	Multiple Myeloma	Disease	PA166156399	rs4533622	Variant	ClinicalAnnotation	associated		PD	26521987
PA444985	Multiple Myeloma	Disease	PA166157284	rs1045642	Variant	ClinicalAnnotation	associated		PD	18408561
PA444985	Multiple Myeloma	Disease	PA166157316	rs2032582	Variant	ClinicalAnnotation	associated		PD	18408561
PA444985	Multiple Myeloma	Disease	PA166157334	rs2229109	Variant	ClinicalAnnotation	associated		PD	29177954
PA444985	Multiple Myeloma	Disease	PA166163497	rs308395	Variant	ClinicalAnnotation	associated		PD	28373444
PA444985	Multiple Myeloma	Disease	PA183	GSTT1	Gene	ClinicalAnnotation	associated		PD	21435719
PA444985	Multiple Myeloma	Disease	PA267	ABCB1	Gene	ClinicalAnnotation	associated		PD	18408561;29177954
PA444985	Multiple Myeloma	Disease	PA27013	CTNNB1	Gene	ClinicalAnnotation	associated		PD	26521987
PA444985	Multiple Myeloma	Disease	PA281	PPARG	Gene	VariantAnnotation	associated		PD
PA444985	Multiple Myeloma	Disease	PA28115	FGF2	Gene	ClinicalAnnotation	associated		PD	28373444
PA444985	Multiple Myeloma	Disease	PA35923	SLC7A5	Gene	ClinicalAnnotation	associated		PD
PA444985	Multiple Myeloma	Disease	PA37425	XRCC5	Gene	ClinicalAnnotation	associated		PD	21435719
PA36055	SPARC	Gene	PA128406956	fluorouracil	Chemical	VariantAnnotation	ambiguous		PD	28687963
PA36055	SPARC	Gene	PA166123026	progression-free survival	Disease	VariantAnnotation	ambiguous		PD	28687963
PA36055	SPARC	Gene	PA166123207	overall survival	Disease	VariantAnnotation	not associated		PD	28687963
PA36055	SPARC	Gene	PA445218	Pancreatic Neoplasms	Disease	VariantAnnotation	ambiguous		PD	28687963
PA36055	SPARC	Gene	PA448771	capecitabine	Chemical	VariantAnnotation	ambiguous		PD	28687963
PA36055	SPARC	Gene	PA449748	gemcitabine	Chemical	VariantAnnotation	ambiguous		PD	28687963
PA165955566	HLA-B*39:10:01	Haplotype	PA166120926	dress syndrome	Disease	VariantAnnotation	associated		PD
PA165955566	HLA-B*39:10:01	Haplotype	PA166120927	drug reaction with eosinophilia and systemic symptoms	Disease	ClinicalAnnotation	associated		PD	28819312
PA165955566	HLA-B*39:10:01	Haplotype	PA444059	Epidermal Necrolysis, Toxic	Disease	ClinicalAnnotation,VariantAnnotation	associated		PD	28819312
PA165955566	HLA-B*39:10:01	Haplotype	PA445738	Stevens-Johnson Syndrome	Disease	ClinicalAnnotation,VariantAnnotation	associated		PD	28819312
PA165955566	HLA-B*39:10:01	Haplotype	PA447230	HIV	Disease	VariantAnnotation	associated		PD
PA165955566	HLA-B*39:10:01	Haplotype	PA450616	nevirapine	Chemical	ClinicalAnnotation,VariantAnnotation	associated		PD	28819312
PA166184495	ezetimibe / simvastatin	Chemical	PA134865839	SLCO1B1	Gene	LabelAnnotation	associated
PA166184495	ezetimibe / simvastatin	Chemical	PA166154579	rs4149056	Variant	LabelAnnotation	associated
PA166199006	rs8068318	Variant	PA444552	Hypertension	Disease	ClinicalAnnotation	associated		PD	31327267
PA166199006	rs8068318	Variant	PA448499	atenolol	Chemical	ClinicalAnnotation	associated		PD	31327267
PA166153837	rs12022243	Variant	PA446108	Colorectal Neoplasms	Disease	ClinicalAnnotation	associated		PD
PA166153837	rs12022243	Variant	PA448771	capecitabine	Chemical	ClinicalAnnotation	associated		PD
PA166158336	CYP3A4 16775A>G	Variant	PA130	CYP3A4	Gene	VipGene	associated			14695543
PA166160811	rs2734440	Variant	PA10004	adalimumab	Chemical	VariantAnnotation	not associated		PD	26453102
PA166160811	rs2734440	Variant	PA165107055	certolizumab pegol	Chemical	VariantAnnotation	not associated		PD	26453102
PA166160811	rs2734440	Variant	PA443434	Arthritis, Rheumatoid	Disease	VariantAnnotation	not associated		PD	26453102
PA166160811	rs2734440	Variant	PA449515	etanercept	Chemical	VariantAnnotation	not associated		PD	26453102
PA166160811	rs2734440	Variant	PA450428	methotrexate	Chemical	VariantAnnotation	not associated		PD	26453102
PA166160811	rs2734440	Variant	PA452347	glucocorticoids	Chemical	VariantAnnotation	not associated		PD	26453102
PA166160811	rs2734440	Variant	PA452639	infliximab	Chemical	VariantAnnotation	not associated		PD	26453102
PA31367	MYH11	Gene	PA161907438	Thoracic Aortic Aneurysms and Dissections (TAAD)	Disease	DataAnnotation	associated
PA31367	MYH11	Gene	PA166123310	loeys-dietz syndrome	Disease	DataAnnotation	associated
PA31367	MYH11	Gene	PA24456	ACTA2	Gene	DataAnnotation	associated
PA31367	MYH11	Gene	PA28016	FBN1	Gene	DataAnnotation	associated
PA31367	MYH11	Gene	PA30526	SMAD3	Gene	DataAnnotation	associated
PA31367	MYH11	Gene	PA31388	MYLK	Gene	DataAnnotation	associated
PA31367	MYH11	Gene	PA36485	TGFBR1	Gene	DataAnnotation	associated
PA31367	MYH11	Gene	PA36486	TGFBR2	Gene	DataAnnotation	associated
PA31367	MYH11	Gene	PA444880	Marfan Syndrome	Disease	DataAnnotation	associated
PA451241	ribavirin	Chemical	PA134952671	IFNL3	Gene	ClinicalAnnotation,GuidelineAnnotation,Literature,MultilinkAnnotation,VariantAnnotation	associated		PD	19684573;19749757;19749758;20060832;20399780;20434452;20578254;20621700;20648473;20728570;20804372;20964522;21068134;21112657;21112660;21145807;21246582;21254157;21346780;21360545;21374656;21384511;21390311;21447862;21466653;21503910;21537116;21572301;21606533;21726252;21739446;21745312;21907615;21911885;21951981;21987611;21993426;22301466;22328925;22345656;22438096;22626609;22863269;23142377;232…
PA451241	ribavirin	Chemical	PA134986407	CYP2R1	Gene	ClinicalAnnotation	associated		PD
PA451241	ribavirin	Chemical	PA152208656	FTO	Gene	ClinicalAnnotation	associated		PD	25367448
PA451241	ribavirin	Chemical	PA154	SLC29A1	Gene	ClinicalAnnotation	associated		PD	20812847
PA451241	ribavirin	Chemical	PA165952609	HLA-A*01:01:01:01	Haplotype	VariantAnnotation	associated		PD	23360626
PA451241	ribavirin	Chemical	PA165955500	HLA-B*38:01:01	Haplotype	ClinicalAnnotation,VariantAnnotation	associated		PD	23360626
PA451241	ribavirin	Chemical	PA165955891	HLA-B*44:02:01:01	Haplotype	ClinicalAnnotation,VariantAnnotation	associated		PD	12873589
PA451241	ribavirin	Chemical	PA165956704	HLA-C*01:02:01	Haplotype	ClinicalAnnotation,VariantAnnotation	associated		PD
PA451241	ribavirin	Chemical	PA165956777	HLA-C*02:02:01	Haplotype	ClinicalAnnotation,VariantAnnotation	associated		PD
PA451241	ribavirin	Chemical	PA165957046	HLA-C*04:01:01:01	Haplotype	ClinicalAnnotation,VariantAnnotation	associated		PD
PA451241	ribavirin	Chemical	PA165957192	HLA-C*05:01:01:01	Haplotype	ClinicalAnnotation,VariantAnnotation	associated		PD
PA451241	ribavirin	Chemical	PA165957286	HLA-C*06:02:01:01	Haplotype	ClinicalAnnotation,VariantAnnotation	associated		PD
PA451241	ribavirin	Chemical	PA165957372	HLA-C*07:01:01	Haplotype	ClinicalAnnotation,VariantAnnotation	associated		PD
PA451241	ribavirin	Chemical	PA165957722	HLA-C*12:02:01	Haplotype	ClinicalAnnotation,VariantAnnotation	associated		PD
PA451241	ribavirin	Chemical	PA165957818	HLA-C*14:02:01	Haplotype	ClinicalAnnotation,VariantAnnotation	associated		PD
PA451241	ribavirin	Chemical	PA165957859	HLA-C*15:02:01	Haplotype	ClinicalAnnotation,VariantAnnotation	associated		PD
PA451241	ribavirin	Chemical	PA165957927	HLA-C*16:01:01	Haplotype	ClinicalAnnotation,VariantAnnotation	associated		PD
PA451241	ribavirin	Chemical	PA165957985	HLA-C*17:01:01:01	Haplotype	ClinicalAnnotation,VariantAnnotation	associated		PD
PA451241	ribavirin	Chemical	PA166049147	IFNL4	Gene	ClinicalAnnotation	associated		PD	19684573;20399780;20578254;20621700;20648473;20728570;20804372;20964522;21068134;21112657;21145807;21246582;21374656;21447862;21466653;21537116;21572301;21606533;21726252;21907615;21911885;21951981;21993426;22345656;22438096;22626609;22863269;23142377;23321318;23383658;23490377;24072198;24102823;24117654;24308755;24602923;24768758;24907224;25080450;25534433;25918016;25958342;26032235;26284539;269…
PA451241	ribavirin	Chemical	PA166115841	UGT1A1*1	Haplotype	VariantAnnotation	not associated			19005277
PA451241	ribavirin	Chemical	PA166115842	UGT1A1*28	Haplotype	VariantAnnotation	not associated			19005277
PA451241	ribavirin	Chemical	PA166116465	SLC6A4 HTTLPR long form (L allele)	Haplotype	ClinicalAnnotation,VariantAnnotation	associated		PD
PA451241	ribavirin	Chemical	PA166116466	SLC6A4 HTTLPR short form (S allele)	Haplotype	ClinicalAnnotation,VariantAnnotation	associated		PD
PA451241	ribavirin	Chemical	PA166123425	HLA-C*03:02	Haplotype	ClinicalAnnotation,VariantAnnotation	associated		PD
PA451241	ribavirin	Chemical	PA166123426	HLA-C*08:01	Haplotype	ClinicalAnnotation,VariantAnnotation	associated		PD
PA451241	ribavirin	Chemical	PA166129427	IFNL3 rs12979860C	Haplotype	GuidelineAnnotation	associated			24096968
PA451241	ribavirin	Chemical	PA166129428	IFNL3 rs12979860T	Haplotype	GuidelineAnnotation	associated			24096968
PA451241	ribavirin	Chemical	PA166154270	rs187238	Variant	ClinicalAnnotation	associated		PD	19455410
PA451241	ribavirin	Chemical	PA166154344	rs1946518	Variant	ClinicalAnnotation	associated		PD	19455410
PA451241	ribavirin	Chemical	PA166154516	rs1544410	Variant	ClinicalAnnotation	associated		PD	25713999
PA451241	ribavirin	Chemical	PA166154531	rs2228570	Variant	ClinicalAnnotation,VariantAnnotation	associated		PD	27139837
PA451241	ribavirin	Chemical	PA166154623	rs10877012	Variant	ClinicalAnnotation	associated		PD	21145801
PA451241	ribavirin	Chemical	PA166154644	rs12819210	Variant	ClinicalAnnotation	associated		PD	21993426
PA451241	ribavirin	Chemical	PA166154934	rs11854484	Variant	ClinicalAnnotation	associated		PD	26071337
PA451241	ribavirin	Chemical	PA166155098	rs9939609	Variant	ClinicalAnnotation	associated		PD	25367448
PA451241	ribavirin	Chemical	PA166155280	rs1800477	Variant	ClinicalAnnotation	associated		PD	21159314
PA451241	ribavirin	Chemical	PA166155344	rs14158	Variant	ClinicalAnnotation	associated		PD	21572301
PA451241	ribavirin	Chemical	PA166155416	rs4803217	Variant	ClinicalAnnotation	associated		PD	22328925;25287681;26186989
PA451241	ribavirin	Chemical	PA166155417	rs4803219	Variant	ClinicalAnnotation	associated		PD	19749757
PA451241	ribavirin	Chemical	PA166155429	rs7248668	Variant	ClinicalAnnotation	associated		PD	19749757
PA451241	ribavirin	Chemical	PA166155435	rs8099917	Variant	ClinicalAnnotation	associated		PD	19749757;19749758;20060832;20434452;20648473;21068134;21112657;21112660;21145807;21246582;21254157;21360545;21374656;21384511;21466653;21503910;21739446;21745312;21907615;21911885;22301466;22345656;22438096;22863269;23142377;23281610;23730840;24102823;24117654;24308755;24355007;24362944;24768758;24929144;26003758;26825765
PA451241	ribavirin	Chemical	PA166155437	rs8103142	Variant	ClinicalAnnotation	associated		PD	19684573
PA451241	ribavirin	Chemical	PA166155438	rs8105790	Variant	ClinicalAnnotation	associated		PD	19749757
PA451241	ribavirin	Chemical	PA166155440	rs8113007	Variant	ClinicalAnnotation	associated		PD
PA451241	ribavirin	Chemical	PA166155456	rs10853728	Variant	ClinicalAnnotation	associated		PD
PA451241	ribavirin	Chemical	PA166155462	rs11881222	Variant	ClinicalAnnotation	associated		PD	19749757;23281610
PA451241	ribavirin	Chemical	PA166155468	rs12979860	Variant	ClinicalAnnotation,VariantAnnotation	associated		PD	19684573;20399780;20578254;20621700;20648473;20728570;20804372;20964522;21068134;21112657;21145807;21246582;21374656;21447862;21466653;21537116;21572301;21606533;21726252;21907615;21911885;21951981;21993426;22345656;22438096;22626609;22863269;23142377;23321318;23383658;23490377;24072198;24102823;24117654;24308755;24602923;24768758;24907224;25080450;25918016;25958342;26032235;26284539;26902034;274…
PA451241	ribavirin	Chemical	PA166155469	rs12980275	Variant	ClinicalAnnotation	associated		PD	19749757;21112657;21346780;21390311;21987611;24308755;25769643
PA451241	ribavirin	Chemical	PA166155479	rs28416813	Variant	ClinicalAnnotation	associated		PD	19749757;22328925
PA451241	ribavirin	Chemical	PA166155578	rs368234815	Variant	ClinicalAnnotation	associated		PD	24072198;24205831;24308755;24355007;24362944;24690180;26032235;26820907;26916827;27027531;27180197;27810523;28261910;28732143;28739427
PA451241	ribavirin	Chemical	PA166155915	rs1127354	Variant	ClinicalAnnotation	associated		PD	20173735;20637204;21246582;21503919;23707372;23730840;26071337;26916827;27833958
PA451241	ribavirin	Chemical	PA166155952	rs6051702	Variant	ClinicalAnnotation	associated		PD	25713999
PA451241	ribavirin	Chemical	PA166155964	rs7270101	Variant	ClinicalAnnotation	associated		PD	20173735;20547162;21274861;26438033;26441325;26670100
PA451241	ribavirin	Chemical	PA166156947	rs760370	Variant	ClinicalAnnotation	associated		PD	20812847
PA451241	ribavirin	Chemical	PA166157089	rs3828913	Variant	ClinicalAnnotation	associated		PD
PA451241	ribavirin	Chemical	PA166157304	rs1800795	Variant	ClinicalAnnotation	associated		PD
PA451241	ribavirin	Chemical	PA166160587	rs10846744	Variant	ClinicalAnnotation	associated		PD
PA451241	ribavirin	Chemical	PA166160628	rs117648444	Variant	ClinicalAnnotation	associated		PD	25534433
PA451241	ribavirin	Chemical	PA166160738	rs4273729	Variant	ClinicalAnnotation	associated		PD	22992578;26632884;27714501
PA451241	ribavirin	Chemical	PA166163255	rs10741657	Variant	ClinicalAnnotation	associated		PD
PA451241	ribavirin	Chemical	PA166165309	rs11506105	Variant	ClinicalAnnotation	associated		PD	28703131
PA451241	ribavirin	Chemical	PA198	IL6	Gene	ClinicalAnnotation	associated		PD
PA451241	ribavirin	Chemical	PA227	LDLR	Gene	ClinicalAnnotation	associated		PD	21572301
PA451241	ribavirin	Chemical	PA25302	BCL2	Gene	ClinicalAnnotation	associated		PD	21159314
PA451241	ribavirin	Chemical	PA27099	CYP27B1	Gene	ClinicalAnnotation	associated		PD	21145801
PA451241	ribavirin	Chemical	PA29802	IL18	Gene	ClinicalAnnotation	associated		PD	19455410
PA451241	ribavirin	Chemical	PA29973	ITPA	Gene	ClinicalAnnotation	associated		PD	20173735;20547162;20637204;21246582;21274861;21503919;23707372;23730840;25713999;26071337;26438033;26441325;26670100;26916827;27833958
PA451241	ribavirin	Chemical	PA30812	MICB	Gene	ClinicalAnnotation	associated		PD
PA451241	ribavirin	Chemical	PA312	SLC6A4	Gene	ClinicalAnnotation,VariantAnnotation	associated		PD
PA451241	ribavirin	Chemical	PA31879	OASL	Gene	ClinicalAnnotation	associated		PD	21993426
PA451241	ribavirin	Chemical	PA35055	HLA-A	Gene	VariantAnnotation	associated		PD	23360626
PA451241	ribavirin	Chemical	PA35056	HLA-B	Gene	ClinicalAnnotation,GuidelineAnnotation,VariantAnnotation,VipGene	associated		PD	23360626;12873589;23360626
PA451241	ribavirin	Chemical	PA35057	HLA-C	Gene	ClinicalAnnotation,VariantAnnotation	associated		PD
PA451241	ribavirin	Chemical	PA37301	VDR	Gene	ClinicalAnnotation,VariantAnnotation	associated		PD	25713999;27139837
PA451241	ribavirin	Chemical	PA386	SLC28A2	Gene	ClinicalAnnotation	associated		PD	26071337
PA451241	ribavirin	Chemical	PA420	UGT1A1	Gene	VariantAnnotation	not associated			19005277
PA451241	ribavirin	Chemical	PA7360	EGFR	Gene	ClinicalAnnotation	associated		PD	28703131
PA451241	ribavirin	Chemical	PA97	SCARB1	Gene	ClinicalAnnotation	associated		PD
PA166157809	rs10739150	Variant	PA444552	Hypertension	Disease	ClinicalAnnotation	associated		PD
PA166157809	rs10739150	Variant	PA448499	atenolol	Chemical	ClinicalAnnotation	associated		PD
PA165816530	CYP2C19*14	Haplotype	PA10074	escitalopram	Chemical	GuidelineAnnotation	associated			25974703
PA165816530	CYP2C19*14	Haplotype	PA166110257	dexlansoprazole	Chemical	GuidelineAnnotation	associated			32770672
PA165816530	CYP2C19*14	Haplotype	PA448385	amitriptyline	Chemical	GuidelineAnnotation	associated			23486447;27997040
PA165816530	CYP2C19*14	Haplotype	PA449015	citalopram	Chemical	GuidelineAnnotation	associated			25974703
PA165816530	CYP2C19*14	Haplotype	PA449048	clomipramine	Chemical	GuidelineAnnotation	associated			23486447;27997040
PA165816530	CYP2C19*14	Haplotype	PA449053	clopidogrel	Chemical	ClinicalAnnotation	associated	PK		24945780;25001882
PA165816530	CYP2C19*14	Haplotype	PA449409	doxepin	Chemical	GuidelineAnnotation	associated			23486447;27997040
PA165816530	CYP2C19*14	Haplotype	PA449690	fluvoxamine	Chemical	VariantAnnotation	not associated	PK		21692664
PA165816530	CYP2C19*14	Haplotype	PA449969	imipramine	Chemical	GuidelineAnnotation	associated			23486447;27997040
PA165816530	CYP2C19*14	Haplotype	PA450146	ketoconazole	Chemical	VariantAnnotation	not associated	PK		21692664
PA165816530	CYP2C19*14	Haplotype	PA450180	lansoprazole	Chemical	GuidelineAnnotation	associated			32770672
PA165816530	CYP2C19*14	Haplotype	PA450373	mephenytoin	Chemical	ClinicalAnnotation,VariantAnnotation	ambiguous	PK		10411572;12464799;17455109;19661214;21325430;25001882;9732415
PA165816530	CYP2C19*14	Haplotype	PA450704	omeprazole	Chemical	GuidelineAnnotation,VariantAnnotation	ambiguous	PK		21325430;21692664;32770672
PA165816530	CYP2C19*14	Haplotype	PA450774	pantoprazole	Chemical	GuidelineAnnotation	associated			32770672
PA165816530	CYP2C19*14	Haplotype	PA451333	sertraline	Chemical	GuidelineAnnotation	associated			25974703
PA165816530	CYP2C19*14	Haplotype	PA451686	ticlopidine	Chemical	VariantAnnotation	not associated	PK		21692664
PA165816530	CYP2C19*14	Haplotype	PA451741	tranylcypromine	Chemical	VariantAnnotation	not associated	PK		21692664
PA165816530	CYP2C19*14	Haplotype	PA451791	trimipramine	Chemical	GuidelineAnnotation	associated			23486447;27997040
PA165816530	CYP2C19*14	Haplotype	PA451799	troglitazone	Chemical	VariantAnnotation	not associated	PK		21692664
PA36167	ST13	Gene	PA10832	corticosteroids	Chemical	ClinicalAnnotation	associated		PD	25616159
PA36167	ST13	Gene	PA443450	Asthma	Disease	ClinicalAnnotation	associated		PD	25616159
PA166155965	rs10485828	Variant	PA443560	Breast Neoplasms	Disease	ClinicalAnnotation	associated			25148458
PA166155965	rs10485828	Variant	PA448432	anastrozole	Chemical	ClinicalAnnotation	associated			25148458
PA166155965	rs10485828	Variant	PA449563	exemestane	Chemical	ClinicalAnnotation	associated			25148458
PA166129427	IFNL3 rs12979860C	Haplotype	PA164749390	peginterferon alfa-2a	Chemical	GuidelineAnnotation	associated			24096968
PA166129427	IFNL3 rs12979860C	Haplotype	PA164784024	peginterferon alfa-2b	Chemical	GuidelineAnnotation	associated			24096968
PA166129427	IFNL3 rs12979860C	Haplotype	PA451241	ribavirin	Chemical	GuidelineAnnotation	associated			24096968
PA166155256	rs16960228	Variant	PA444552	Hypertension	Disease	ClinicalAnnotation	associated		PD
PA166155256	rs16960228	Variant	PA449899	hydrochlorothiazide	Chemical	ClinicalAnnotation	associated		PD
PA444398	Hematoma, Subdural	Disease	PA126	CYP2C9	Gene	VariantAnnotation	associated		PD
PA444398	Hematoma, Subdural	Disease	PA165816542	CYP2C9*1	Haplotype	VariantAnnotation	associated		PD
PA444398	Hematoma, Subdural	Disease	PA165816544	CYP2C9*3	Haplotype	VariantAnnotation	associated		PD
PA166156476	rs698	Variant	PA24572	ADH1C	Gene	VipGene	associated			16792560;14693654
PA166156476	rs698	Variant	PA445204	Ovarian Neoplasms	Disease	ClinicalAnnotation	associated		PD	24533712
PA166156476	rs698	Variant	PA449014	cisplatin	Chemical	ClinicalAnnotation	associated		PD	24533712
PA166156476	rs698	Variant	PA449165	cyclophosphamide	Chemical	ClinicalAnnotation	associated		PD	24533712
PA166154805	rs4986938	Variant	PA451581	tamoxifen	Chemical	ClinicalAnnotation	associated		PD	17713466
PA28034	FBXO21	Gene	PA443560	Breast Neoplasms	Disease	VariantAnnotation	not associated		PD	29938344
PA28034	FBXO21	Gene	PA449165	cyclophosphamide	Chemical	VariantAnnotation	not associated		PD	29938344
PA28034	FBXO21	Gene	PA449412	doxorubicin	Chemical	VariantAnnotation	not associated		PD	29938344
PA449972	imiquimod	Chemical	PA166157851	rs179008	Variant	ClinicalAnnotation	associated		PD	26556041
PA449972	imiquimod	Chemical	PA38008	TLR7	Gene	ClinicalAnnotation	associated		PD	26556041
PA166156906	rs25648	Variant	PA128406956	fluorouracil	Chemical	ClinicalAnnotation	associated		PD	24090479
PA166156906	rs25648	Variant	PA131285527	oxaliplatin	Chemical	ClinicalAnnotation	associated		PD	24090479
PA166156906	rs25648	Variant	PA445742	Stomach Neoplasms	Disease	ClinicalAnnotation	associated		PD	24090479
PA166156906	rs25648	Variant	PA449014	cisplatin	Chemical	ClinicalAnnotation	associated		PD	24090479
PA166155597	rs676210	Variant	PA446120	Hypertriglyceridemia	Disease	ClinicalAnnotation	associated		PD
PA166155597	rs676210	Variant	PA449594	fenofibrate	Chemical	ClinicalAnnotation	associated		PD
PA164743977	arformoterol	Chemical	PA128	CYP2D6	Gene	LabelAnnotation	associated
PA164743977	arformoterol	Chemical	PA420	UGT1A1	Gene	LabelAnnotation	associated
PA166117972	CFTR S549N	Haplotype	PA165950341	ivacaftor	Chemical	GuidelineAnnotation	associated			24598717
PA166155632	rs1367117	Variant	PA166123431	heart valve replacement	Disease	ClinicalAnnotation	associated		PD
PA166155632	rs1367117	Variant	PA444417	Hemorrhage	Disease	ClinicalAnnotation	associated		PD
PA166155632	rs1367117	Variant	PA444552	Hypertension	Disease	ClinicalAnnotation	associated	PK	PD
PA166155632	rs1367117	Variant	PA450084	irbesartan	Chemical	ClinicalAnnotation	associated	PK	PD
PA166155632	rs1367117	Variant	PA451906	warfarin	Chemical	ClinicalAnnotation	associated		PD
PA166154854	rs1008805	Variant	PA133950441	hmg coa reductase inhibitors	Chemical	ClinicalAnnotation	associated			26463708
PA166154854	rs1008805	Variant	PA166048848	Menopause	Disease	ClinicalAnnotation	associated			26463708
PA166154854	rs1008805	Variant	PA443560	Breast Neoplasms	Disease	ClinicalAnnotation	associated		PD	26463708
PA166154854	rs1008805	Variant	PA448432	anastrozole	Chemical	ClinicalAnnotation	associated		PD
PA166154854	rs1008805	Variant	PA450196	letrozole	Chemical	ClinicalAnnotation	associated			26463708
PA451605	telmisartan	Chemical	PA166154486	rs5443	Variant	ClinicalAnnotation	associated		PD
PA451605	telmisartan	Chemical	PA176	GNB3	Gene	ClinicalAnnotation	associated		PD
PA165948039	CYP2E1*5A	Haplotype	PA129	CYP2E1	Gene	VipGene	associated			8096192;1778977
PA165948039	CYP2E1*5A	Haplotype	PA164712708	Drugs For Treatment Of Tuberculosis	Chemical	VariantAnnotation	not associated		PD	20860460
PA165948039	CYP2E1*5A	Haplotype	PA444442	Hepatitis, Toxic	Disease	VariantAnnotation	not associated		PD	20860460
PA166163482	brigatinib	Chemical	PA24719	ALK	Gene	LabelAnnotation,VipGene	associated			25588040
PA166157506	rs72552798	Variant	PA130	CYP3A4	Gene	VipGene	associated			11470997
PA166185727	rs886043595	Variant	PA447130	Myotonic Disorders	Disease	ClinicalAnnotation	associated		PD	30611854
PA166185727	rs886043595	Variant	PA449646	flecainide	Chemical	VariantAnnotation	not associated		PD	30611854
PA166185727	rs886043595	Variant	PA450488	mexiletine	Chemical	ClinicalAnnotation,VariantAnnotation	associated		PD	30611854
PA27844	ERBB2	Gene	PA131301952	gefitinib	Chemical	Pathway	associated
PA27844	ERBB2	Gene	PA134687924	erlotinib	Chemical	Pathway	associated
PA27844	ERBB2	Gene	PA152241907	lapatinib	Chemical	LabelAnnotation,MultilinkAnnotation,Pathway,VipGene	associated			23220880;26570998
PA27844	ERBB2	Gene	PA164746311	everolimus	Chemical	LabelAnnotation	associated
PA27844	ERBB2	Gene	PA164747170	fulvestrant	Chemical	LabelAnnotation	associated
PA27844	ERBB2	Gene	PA164920420	olaparib	Chemical	LabelAnnotation	associated
PA27844	ERBB2	Gene	PA165110439	ixabepilone	Chemical	LabelAnnotation	associated
PA27844	ERBB2	Gene	PA165290933	pertuzumab	Chemical	LabelAnnotation,VipGene	associated
PA27844	ERBB2	Gene	PA165291472	neratinib	Chemical	LabelAnnotation,MultilinkAnnotation,VipGene	associated			23220880
PA27844	ERBB2	Gene	PA165958441	trastuzumab emtansine	Chemical	LabelAnnotation,VipGene	associated
PA27844	ERBB2	Gene	PA166153469	palbociclib	Chemical	LabelAnnotation	associated
PA27844	ERBB2	Gene	PA166153470	ribociclib	Chemical	LabelAnnotation	associated
PA27844	ERBB2	Gene	PA166153471	abemaciclib	Chemical	LabelAnnotation	associated
PA27844	ERBB2	Gene	PA166182723	eribulin	Chemical	LabelAnnotation	associated
PA27844	ERBB2	Gene	PA166182740	talazoparib	Chemical	LabelAnnotation	associated
PA27844	ERBB2	Gene	PA166184523	alpelisib	Chemical	LabelAnnotation	associated
PA27844	ERBB2	Gene	PA166184566	tipiracil / trifluridine	Chemical	LabelAnnotation	associated
PA27844	ERBB2	Gene	PA166190621	fam-trastuzumab deruxtecan-nxki	Chemical	LabelAnnotation	associated
PA27844	ERBB2	Gene	PA29988	JAK1	Gene	Pathway	associated
PA27844	ERBB2	Gene	PA33308	PIK3CA	Gene	Pathway	associated
PA27844	ERBB2	Gene	PA33309	PIK3CB	Gene	Pathway	associated
PA27844	ERBB2	Gene	PA33310	PIK3CD	Gene	Pathway	associated
PA27844	ERBB2	Gene	PA33311	PIK3CG	Gene	Pathway	associated
PA27844	ERBB2	Gene	PA33312	PIK3R1	Gene	Pathway	associated
PA27844	ERBB2	Gene	PA33313	PIK3R2	Gene	Pathway	associated
PA27844	ERBB2	Gene	PA33314	PIK3R3	Gene	Pathway	associated
PA27844	ERBB2	Gene	PA33392	PLCG1	Gene	Pathway	associated
PA27844	ERBB2	Gene	PA33393	PLCG2	Gene	Pathway	associated
PA27844	ERBB2	Gene	PA443560	Breast Neoplasms	Disease	ClinicalAnnotation,MultilinkAnnotation,VipGene	associated		PD	15140287;17693647;23220880;30071039
PA27844	ERBB2	Gene	PA443937	Drug Toxicity	Disease	ClinicalAnnotation	associated		PD	17693647
PA27844	ERBB2	Gene	PA448803	carboplatin	Chemical	ClinicalAnnotation	associated		PD	30071039
PA27844	ERBB2	Gene	PA449383	docetaxel	Chemical	ClinicalAnnotation	associated		PD	30071039
PA27844	ERBB2	Gene	PA451743	trastuzumab	Chemical	ClinicalAnnotation,LabelAnnotation,MultilinkAnnotation,VipGene	associated		PD	17693647;30071039;9788323
PA166157941	CDA poor metabolizers	Variant	PA443937	Drug Toxicity	Disease	VariantAnnotation	associated		PD	25850965
PA166157941	CDA poor metabolizers	Variant	PA451996	azacitidine	Chemical	VariantAnnotation	associated		PD	25850965
PA166154503	rs784888	Variant	PA443890	Diabetes Mellitus, Type 2	Disease	ClinicalAnnotation	associated	PK	PD	24853734;29352482
PA166154503	rs784888	Variant	PA450395	metformin	Chemical	ClinicalAnnotation	associated	PK	PD	24853734;29352482
PA166185905	rs397515874	Variant	PA166182881	migalastat	Chemical	ClinicalAnnotation	associated		PD
PA166185905	rs397515874	Variant	PA443367	Fabry Disease	Disease	ClinicalAnnotation	associated		PD
PA443324	Amenorrhea	Disease	PA142671157	PPCDC	Gene	ClinicalAnnotation	associated		PD
PA443324	Amenorrhea	Disease	PA166199721	rs147451859	Variant	ClinicalAnnotation	associated		PD
PA443324	Amenorrhea	Disease	PA166199722	rs17587029	Variant	ClinicalAnnotation	associated		PD
PA162355520	nephrolithiasis	Disease	PA166115841	UGT1A1*1	Haplotype	VariantAnnotation	not associated			25151207
PA162355520	nephrolithiasis	Disease	PA166115842	UGT1A1*28	Haplotype	VariantAnnotation	not associated			25151207
PA162355520	nephrolithiasis	Disease	PA166155584	rs8330	Variant	ClinicalAnnotation	associated		PD	25151207
PA162355520	nephrolithiasis	Disease	PA166155616	rs1042640	Variant	ClinicalAnnotation	associated		PD	25151207
PA162355520	nephrolithiasis	Disease	PA166155795	rs10929303	Variant	ClinicalAnnotation	associated		PD	25151207
PA162355520	nephrolithiasis	Disease	PA166156358	rs2472677	Variant	ClinicalAnnotation	associated	PK	PD	18831695;20921307;26174719;26892777
PA162355520	nephrolithiasis	Disease	PA378	NR1I2	Gene	ClinicalAnnotation	associated	PK	PD	18831695;20921307;26174719;26892777
PA162355520	nephrolithiasis	Disease	PA420	UGT1A1	Gene	ClinicalAnnotation,VariantAnnotation	ambiguous		PD	25151207
PA165291922	doxorubicinol	Chemical	PA134911502	SLC22A16	Gene	ClinicalAnnotation	associated	PK	PD	17559346
PA165291922	doxorubicinol	Chemical	PA166155974	rs20572	Variant	ClinicalAnnotation	associated	PK		19016765
PA165291922	doxorubicinol	Chemical	PA166156940	rs714368	Variant	ClinicalAnnotation	associated	PK	PD	17559346
PA165291922	doxorubicinol	Chemical	PA26121	CBR1	Gene	ClinicalAnnotation	associated	PK		19016765
PA164712445	Antihypertensives	Chemical	PA164718067	CLNK	Gene	ClinicalAnnotation,VariantAnnotation	associated		PD	28222112
PA164712445	Antihypertensives	Chemical	PA166154001	rs2230345	Variant	ClinicalAnnotation	associated		PD	18425130;21127457
PA164712445	Antihypertensives	Chemical	PA166154643	rs12817819	Variant	ClinicalAnnotation	associated		PD	25385345
PA164712445	Antihypertensives	Chemical	PA166157325	rs2070744	Variant	ClinicalAnnotation	associated		PD
PA164712445	Antihypertensives	Chemical	PA166163480	rs13144136	Variant	ClinicalAnnotation,VariantAnnotation	associated		PD	28222112
PA164712445	Antihypertensives	Chemical	PA166195021	rs6487504	Variant	ClinicalAnnotation	associated		PD
PA164712445	Antihypertensives	Chemical	PA166195022	rs11749255	Variant	ClinicalAnnotation	associated		PD
PA164712445	Antihypertensives	Chemical	PA166195023	rs324498	Variant	ClinicalAnnotation	associated		PD
PA164712445	Antihypertensives	Chemical	PA180	GRK5	Gene	ClinicalAnnotation	associated		PD	18425130;21127457
PA164712445	Antihypertensives	Chemical	PA25107	ATP2B1	Gene	ClinicalAnnotation	associated		PD	25385345
PA164712445	Antihypertensives	Chemical	PA254	NOS3	Gene	ClinicalAnnotation	associated		PD
PA164712445	Antihypertensives	Chemical	PA34013	PTPRD	Gene	ClinicalAnnotation	associated		PD
PA134911659	BSND	Gene	PA26553	CLCNKA	Gene	Pathway	associated			23788015
PA134911659	BSND	Gene	PA26554	CLCNKB	Gene	Pathway	associated			23788015
PA444445	Hepatitis C	Disease	PA124	CYP2C19	Gene	VariantAnnotation	associated	PK		25155930
PA444445	Hepatitis C	Disease	PA134920089	GALNT14	Gene	ClinicalAnnotation	associated		PD	31611591
PA444445	Hepatitis C	Disease	PA134952671	IFNL3	Gene	ClinicalAnnotation,VariantAnnotation	associated		PD	19684573;19749757;20399780;20578254;20621700;20728570;20804372;20964522;21068134;21112657;21145807;21374656;21447862;21466653;21537116;21572301;21606533;21726252;21907615;21911885;21951981;21993426;22328925;22345656;22438096;22863269;23142377;23281610;23321318;23383658;23490377;24072198;24102823;24117654;24308755;24768758;25287681;25918016;25958342;26032235;26186989;26284539;26902034;27498543;275…
PA444445	Hepatitis C	Disease	PA165952609	HLA-A*01:01:01:01	Haplotype	VariantAnnotation	associated		PD	23360626
PA444445	Hepatitis C	Disease	PA165955500	HLA-B*38:01:01	Haplotype	ClinicalAnnotation,VariantAnnotation	associated		PD	23360626
PA444445	Hepatitis C	Disease	PA165955891	HLA-B*44:02:01:01	Haplotype	ClinicalAnnotation,VariantAnnotation	associated		PD	12873589
PA444445	Hepatitis C	Disease	PA165956704	HLA-C*01:02:01	Haplotype	ClinicalAnnotation,VariantAnnotation	associated		PD
PA444445	Hepatitis C	Disease	PA165956777	HLA-C*02:02:01	Haplotype	ClinicalAnnotation,VariantAnnotation	associated		PD
PA444445	Hepatitis C	Disease	PA165957046	HLA-C*04:01:01:01	Haplotype	ClinicalAnnotation,VariantAnnotation	associated		PD
PA444445	Hepatitis C	Disease	PA165957192	HLA-C*05:01:01:01	Haplotype	ClinicalAnnotation,VariantAnnotation	associated		PD
PA444445	Hepatitis C	Disease	PA165957286	HLA-C*06:02:01:01	Haplotype	ClinicalAnnotation,VariantAnnotation	associated		PD
PA444445	Hepatitis C	Disease	PA165957372	HLA-C*07:01:01	Haplotype	ClinicalAnnotation,VariantAnnotation	associated		PD
PA444445	Hepatitis C	Disease	PA165957722	HLA-C*12:02:01	Haplotype	ClinicalAnnotation,VariantAnnotation	associated		PD
PA444445	Hepatitis C	Disease	PA165957818	HLA-C*14:02:01	Haplotype	ClinicalAnnotation,VariantAnnotation	associated		PD
PA444445	Hepatitis C	Disease	PA165957859	HLA-C*15:02:01	Haplotype	ClinicalAnnotation,VariantAnnotation	associated		PD
PA444445	Hepatitis C	Disease	PA165957927	HLA-C*16:01:01	Haplotype	ClinicalAnnotation,VariantAnnotation	associated		PD
PA444445	Hepatitis C	Disease	PA165957985	HLA-C*17:01:01:01	Haplotype	ClinicalAnnotation,VariantAnnotation	associated		PD
PA444445	Hepatitis C	Disease	PA165980634	CYP2C19*1	Haplotype	VariantAnnotation	associated	PK		25155930
PA444445	Hepatitis C	Disease	PA165980635	CYP2C19*2	Haplotype	VariantAnnotation	associated	PK		25155930
PA444445	Hepatitis C	Disease	PA166049147	IFNL4	Gene	ClinicalAnnotation	associated		PD	19684573;20399780;20578254;20621700;20728570;20804372;20964522;21068134;21112657;21145807;21374656;21447862;21466653;21537116;21572301;21606533;21726252;21907615;21911885;21951981;21993426;22345656;22438096;22863269;23142377;23321318;23383658;23490377;24072198;24102823;24117654;24308755;24768758;25918016;25958342;26032235;26284539;26902034;27498543;27514956;27714501;27833958;28261910;28703131;287…
PA444445	Hepatitis C	Disease	PA166115841	UGT1A1*1	Haplotype	VariantAnnotation	not associated			19005277
PA444445	Hepatitis C	Disease	PA166115842	UGT1A1*28	Haplotype	VariantAnnotation	not associated			19005277
PA444445	Hepatitis C	Disease	PA166123425	HLA-C*03:02	Haplotype	ClinicalAnnotation,VariantAnnotation	associated		PD
PA444445	Hepatitis C	Disease	PA166123426	HLA-C*08:01	Haplotype	ClinicalAnnotation,VariantAnnotation	associated		PD
PA444445	Hepatitis C	Disease	PA166154516	rs1544410	Variant	ClinicalAnnotation	associated		PD	25713999
PA444445	Hepatitis C	Disease	PA166154531	rs2228570	Variant	VariantAnnotation	associated		PD	27139837
PA444445	Hepatitis C	Disease	PA166154644	rs12819210	Variant	ClinicalAnnotation	associated		PD	21993426
PA444445	Hepatitis C	Disease	PA166154934	rs11854484	Variant	ClinicalAnnotation	associated		PD	26071337
PA444445	Hepatitis C	Disease	PA166155280	rs1800477	Variant	ClinicalAnnotation	associated		PD	21159314
PA444445	Hepatitis C	Disease	PA166155416	rs4803217	Variant	ClinicalAnnotation	associated		PD	22328925;25287681;26186989
PA444445	Hepatitis C	Disease	PA166155435	rs8099917	Variant	ClinicalAnnotation	associated		PD
PA444445	Hepatitis C	Disease	PA166155437	rs8103142	Variant	ClinicalAnnotation	associated		PD	19684573
PA444445	Hepatitis C	Disease	PA166155440	rs8113007	Variant	ClinicalAnnotation	associated		PD
PA444445	Hepatitis C	Disease	PA166155462	rs11881222	Variant	ClinicalAnnotation	associated		PD	19749757;23281610
PA444445	Hepatitis C	Disease	PA166155468	rs12979860	Variant	ClinicalAnnotation,VariantAnnotation	associated		PD	19684573;20399780;20578254;20621700;20728570;20804372;20964522;21068134;21112657;21145807;21374656;21447862;21466653;21537116;21572301;21606533;21726252;21907615;21911885;21951981;21993426;22345656;22438096;22863269;23142377;23321318;23383658;23490377;24072198;24102823;24117654;24308755;24768758;25918016;25958342;26032235;26284539;26902034;27498543;27514956;27714501;27833958;28261910;28703131;287…
PA444445	Hepatitis C	Disease	PA166155774	rs9679162	Variant	ClinicalAnnotation	associated		PD	31611591
PA444445	Hepatitis C	Disease	PA166155928	rs2585428	Variant	ClinicalAnnotation	associated	PK		26158282
PA444445	Hepatitis C	Disease	PA166155952	rs6051702	Variant	ClinicalAnnotation	associated		PD	25713999
PA444445	Hepatitis C	Disease	PA25302	BCL2	Gene	ClinicalAnnotation	associated		PD	21159314
PA444445	Hepatitis C	Disease	PA27097	CYP24A1	Gene	ClinicalAnnotation	associated	PK		26158282
PA444445	Hepatitis C	Disease	PA29973	ITPA	Gene	ClinicalAnnotation	associated		PD	25713999
PA444445	Hepatitis C	Disease	PA31879	OASL	Gene	ClinicalAnnotation	associated		PD	21993426
PA444445	Hepatitis C	Disease	PA35055	HLA-A	Gene	VariantAnnotation	associated		PD	23360626
PA444445	Hepatitis C	Disease	PA35056	HLA-B	Gene	ClinicalAnnotation,VariantAnnotation,VipGene	associated		PD	12873589;23360626
PA444445	Hepatitis C	Disease	PA35057	HLA-C	Gene	ClinicalAnnotation,VariantAnnotation	associated		PD
PA444445	Hepatitis C	Disease	PA37301	VDR	Gene	ClinicalAnnotation,VariantAnnotation	associated		PD	25713999;27139837
PA444445	Hepatitis C	Disease	PA386	SLC28A2	Gene	ClinicalAnnotation	associated		PD	26071337
PA444445	Hepatitis C	Disease	PA420	UGT1A1	Gene	VariantAnnotation	not associated			19005277
PA116	ABCC2	Gene	PA10204	tenofovir	Chemical	ClinicalAnnotation	associated		PD	17083032;19400747;25485598;26287941;26535588;26807589;31619748
PA116	ABCC2	Gene	PA10251	atazanavir	Chemical	ClinicalAnnotation	associated		PD	26287941
PA116	ABCC2	Gene	PA10804	imatinib	Chemical	ClinicalAnnotation	associated		PD	30237583
PA116	ABCC2	Gene	PA10810	pemetrexed	Chemical	ClinicalAnnotation	associated		PD
PA116	ABCC2	Gene	PA128406956	fluorouracil	Chemical	ClinicalAnnotation	associated		PD	23314736
PA116	ABCC2	Gene	PA131285527	oxaliplatin	Chemical	ClinicalAnnotation	associated		PD	23314736
PA116	ABCC2	Gene	PA132595336	calcein	Chemical	ClinicalAnnotation,VariantAnnotation	associated	PK		22027652
PA116	ABCC2	Gene	PA133888799	Organ Transplantation	Disease	ClinicalAnnotation	associated	PK		25163792
PA116	ABCC2	Gene	PA133950441	hmg coa reductase inhibitors	Chemical	Pathway	associated
PA116	ABCC2	Gene	PA134308647	rosuvastatin	Chemical	VariantAnnotation	associated	PK		30100615
PA116	ABCC2	Gene	PA142650384	pitavastatin	Chemical	ClinicalAnnotation	associated	PK		23007012
PA116	ABCC2	Gene	PA143485705	antiepileptics	Chemical	ClinicalAnnotation,Literature,MultilinkAnnotation	associated	PK	PD	21449672;21799461;22188362;22256867;22630058;23697249;24567120;24624913;25155934;27816260
PA116	ABCC2	Gene	PA146123005	talinolol	Chemical	ClinicalAnnotation	associated			18334920
PA116	ABCC2	Gene	PA151958383	Gastrointestinal Stromal Tumors	Disease	ClinicalAnnotation	associated		PD	30237583
PA116	ABCC2	Gene	PA164712708	Drugs For Treatment Of Tuberculosis	Chemical	ClinicalAnnotation	associated		PD	31648372
PA116	ABCC2	Gene	PA164713176	Platinum compounds	Chemical	Pathway	associated			19525887
PA116	ABCC2	Gene	PA164748728	mycophenolic acid	Chemical	ClinicalAnnotation	associated	PK		25163792;28624888
PA116	ABCC2	Gene	PA164760843	deferasirox	Chemical	ClinicalAnnotation	associated	PK	PD	25348619;26403473
PA116	ABCC2	Gene	PA164925725	Toxic liver disease	Disease	ClinicalAnnotation	associated		PD	31648372
PA116	ABCC2	Gene	PA165110775	SN-38	Chemical	Pathway	associated
PA116	ABCC2	Gene	PA165817016	Kidney Transplantation	Disease	ClinicalAnnotation	associated	PK		25163792;28316087;28624888;29318894
PA116	ABCC2	Gene	PA378	NR1I2	Gene	Pathway	associated			21151855
PA116	ABCC2	Gene	PA443421	Arrhythmias, Cardiac	Disease	ClinicalAnnotation	associated	PK	PD	16330681
PA116	ABCC2	Gene	PA443434	Arthritis, Rheumatoid	Disease	ClinicalAnnotation	associated		PD	18381794;27217051
PA116	ABCC2	Gene	PA443560	Breast Neoplasms	Disease	ClinicalAnnotation	associated	PK	PD
PA116	ABCC2	Gene	PA443622	Carcinoma, Non-Small-Cell Lung	Disease	ClinicalAnnotation	associated		PD	18221820
PA116	ABCC2	Gene	PA443658	Central Nervous System Infections	Disease	ClinicalAnnotation	associated	PK		29873816
PA116	ABCC2	Gene	PA443756	Colonic Neoplasms	Disease	ClinicalAnnotation	associated		PD	23314736
PA116	ABCC2	Gene	PA443937	Drug Toxicity	Disease	ClinicalAnnotation	associated	PK	PD	16330681
PA116	ABCC2	Gene	PA444065	Epilepsy	Disease	ClinicalAnnotation	associated	PK	PD	20216337;21449672;21799461;22188362;22256867;22630058;23252947;23697249;24567120;25155934;27816260
PA116	ABCC2	Gene	PA444109	Exanthema	Disease	ClinicalAnnotation	associated		PD	23237922
PA116	ABCC2	Gene	PA444516	Hypercholesterolemia	Disease	ClinicalAnnotation	associated		PD	29178257
PA116	ABCC2	Gene	PA444682	Kidney Diseases	Disease	ClinicalAnnotation	associated		PD	17083032;19400747;25485598;26535588;26807589
PA116	ABCC2	Gene	PA444756	Leukemia, Lymphoid	Disease	ClinicalAnnotation	associated	PK		23069858;24241962;29791011
PA116	ABCC2	Gene	PA444845	Lymphoma, Non-Hodgkin	Disease	ClinicalAnnotation	associated	PK	PD	16330681
PA116	ABCC2	Gene	PA444937	Mesothelioma	Disease	ClinicalAnnotation	associated		PD
PA116	ABCC2	Gene	PA445941	Tuberculosis	Disease	ClinicalAnnotation	associated		PD	31648372
PA116	ABCC2	Gene	PA446108	Colorectal Neoplasms	Disease	ClinicalAnnotation	associated	PK	PD	18981587
PA116	ABCC2	Gene	PA446155	Precursor Cell Lymphoblastic Leukemia-Lymphoma	Disease	ClinicalAnnotation	associated	PK	PD	24241962
PA116	ABCC2	Gene	PA446157	Leukemia, B-Cell, Acute	Disease	ClinicalAnnotation	associated	PK	PD	23222202
PA116	ABCC2	Gene	PA446432	beta-Thalassemia	Disease	ClinicalAnnotation	associated	PK	PD	25348619;26403473
PA116	ABCC2	Gene	PA447230	HIV Infections	Disease	ClinicalAnnotation	associated	PK	PD	17083032;19400747;19842932;22027652;25485598;26535588;26774523;26807589;31619748
PA116	ABCC2	Gene	PA448500	atorvastatin	Chemical	ClinicalAnnotation,Pathway	associated		PD	22186618;29178257
PA116	ABCC2	Gene	PA448785	carbamazepine	Chemical	ClinicalAnnotation,Pathway	associated	PK	PD	20216337;21449672;21738081;21799461;22188362;22256867;22630058;23252947;23697249;24567120;25155934
PA116	ABCC2	Gene	PA448866	ceftriaxone	Chemical	ClinicalAnnotation	associated	PK		29873816
PA116	ABCC2	Gene	PA449014	cisplatin	Chemical	ClinicalAnnotation	associated		PD
PA116	ABCC2	Gene	PA449165	cyclophosphamide	Chemical	ClinicalAnnotation	associated		PD
PA116	ABCC2	Gene	PA449167	cyclosporine	Chemical	ClinicalAnnotation	associated	PK		25163792;28624888
PA116	ABCC2	Gene	PA449383	docetaxel	Chemical	ClinicalAnnotation,Pathway	associated	PK	PD	18294295;21151855;23188068
PA116	ABCC2	Gene	PA449412	doxorubicin	Chemical	ClinicalAnnotation	associated	PK	PD	16330681
PA116	ABCC2	Gene	PA449441	efavirenz	Chemical	ClinicalAnnotation	associated	PK		26774523
PA116	ABCC2	Gene	PA449493	erythromycin	Chemical	ClinicalAnnotation	associated	PK
PA116	ABCC2	Gene	PA450085	irinotecan	Chemical	ClinicalAnnotation,Pathway	associated	PK	PD	18221820;18981587
PA116	ABCC2	Gene	PA450163	lamivudine	Chemical	Pathway	associated
PA116	ABCC2	Gene	PA450198	leucovorin	Chemical	ClinicalAnnotation	associated		PD	23314736
PA116	ABCC2	Gene	PA450264	lopinavir	Chemical	ClinicalAnnotation,VariantAnnotation	associated	PK	PD	19842932;22027652;26287941
PA116	ABCC2	Gene	PA450272	lovastatin	Chemical	Pathway	associated
PA116	ABCC2	Gene	PA450428	methotrexate	Chemical	ClinicalAnnotation,Pathway	associated	PK	PD	18381794;21317831;23069858;23222202;24241962;25502615;27217051;29791011
PA116	ABCC2	Gene	PA450732	oxcarbazepine	Chemical	ClinicalAnnotation	associated	PK	PD	21449672;21799461;22188362;22256867;22630058;23697249;24567120;25155934
PA116	ABCC2	Gene	PA450761	paclitaxel	Chemical	Pathway	associated			21151855
PA116	ABCC2	Gene	PA451089	pravastatin	Chemical	ClinicalAnnotation,Pathway	associated	PK		17047488
PA116	ABCC2	Gene	PA451260	ritonavir	Chemical	ClinicalAnnotation	associated		PD	26287941
PA116	ABCC2	Gene	PA451363	simvastatin	Chemical	ClinicalAnnotation,Pathway	associated		PD	22186618
PA116	ABCC2	Gene	PA451578	tacrolimus	Chemical	ClinicalAnnotation	associated	PK		28316087;29318894
PA116	ABCC2	Gene	PA451581	tamoxifen	Chemical	ClinicalAnnotation	associated	PK	PD
PA116	ABCC2	Gene	PA451879	vincristine	Chemical	Pathway	associated
PA116	ABCC2	Gene	PA7000	sorafenib	Chemical	ClinicalAnnotation	associated		PD	23237922
PA25923	C6orf10	Gene	PA444589	Hypothyroidism	Disease	MultilinkAnnotation	associated			27109359
PA166176689	rs4588	Variant	PA10040	cetuximab	Chemical	VariantAnnotation	associated		PD	29208668
PA166176689	rs4588	Variant	PA130232992	bevacizumab	Chemical	VariantAnnotation	associated		PD	29208668
PA166176689	rs4588	Variant	PA166123207	overall survival	Disease	VariantAnnotation	associated		PD	29208668
PA166176689	rs4588	Variant	PA445058	Neoplasm Metastasis	Disease	VariantAnnotation	associated		PD	29208668
PA166176689	rs4588	Variant	PA446108	Colorectal Neoplasms	Disease	VariantAnnotation	associated		PD	29208668
PA166155039	rs2307240	Variant	PA165108401	Acute coronary syndrome	Disease	ClinicalAnnotation	associated		PD
PA166155039	rs2307240	Variant	PA449053	clopidogrel	Chemical	ClinicalAnnotation	associated		PD
PA444552	Hypertension	Disease	PA103	CDK6	Gene	Literature,MultilinkAnnotation	associated			24560520
PA444552	Hypertension	Disease	PA126	CYP2C9	Gene	VariantAnnotation	ambiguous		PD	18971529
PA444552	Hypertension	Disease	PA128	CYP2D6	Gene	ClinicalAnnotation,VariantAnnotation	ambiguous	PK	PD	10223777;10471072;11823760;15467211;15592325;15726636;18834373;19037197;24193112
PA444552	Hypertension	Disease	PA130	CYP3A4	Gene	ClinicalAnnotation	associated		PD
PA444552	Hypertension	Disease	PA131	CYP3A5	Gene	ClinicalAnnotation,VipGene	associated		PD	21814220;19290795;21677300;21851254;23146466;24625991
PA444552	Hypertension	Disease	PA134	CYP11B2	Gene	ClinicalAnnotation	associated		PD	12065207
PA444552	Hypertension	Disease	PA134912826	PLEKHH2	Gene	ClinicalAnnotation	associated		PD	27670767
PA444552	Hypertension	Disease	PA134915251	TXNDC11	Gene	ClinicalAnnotation	associated		PD
PA444552	Hypertension	Disease	PA134936152	PLEKHJ1	Gene	ClinicalAnnotation	associated		PD	31327267
PA444552	Hypertension	Disease	PA134936640	ACY3	Gene	ClinicalAnnotation,VariantAnnotation	associated		PD	28353407
PA444552	Hypertension	Disease	PA134956867	LRRC15	Gene	ClinicalAnnotation	associated		PD
PA444552	Hypertension	Disease	PA134987118	STN1	Gene	ClinicalAnnotation	associated		PD	31327267
PA444552	Hypertension	Disease	PA134992686	YEATS4	Gene	ClinicalAnnotation	associated	PK	PD
PA444552	Hypertension	Disease	PA134993717	DOT1L	Gene	ClinicalAnnotation	associated		PD	22440088;31327267
PA444552	Hypertension	Disease	PA139	ACE	Gene	ClinicalAnnotation	associated		PD	11593098;20577119
PA444552	Hypertension	Disease	PA142670525	ZMAT4	Gene	ClinicalAnnotation	associated		PD
PA444552	Hypertension	Disease	PA142670837	TANC2	Gene	ClinicalAnnotation	associated		PD	24192120
PA444552	Hypertension	Disease	PA142670904	SLC25A31	Gene	ClinicalAnnotation	associated		PD
PA444552	Hypertension	Disease	PA145148124	SH2B3	Gene	ClinicalAnnotation	associated		PD	31327267
PA444552	Hypertension	Disease	PA146	DPYS	Gene	ClinicalAnnotation	associated		PD
PA444552	Hypertension	Disease	PA152208656	FTO	Gene	ClinicalAnnotation	associated		PD
PA444552	Hypertension	Disease	PA162375713	ADO	Gene	ClinicalAnnotation	associated		PD	31327267
PA444552	Hypertension	Disease	PA162402138	RRP1B	Gene	ClinicalAnnotation	associated		PD	31327267
PA444552	Hypertension	Disease	PA162405069	SULT1C3	Gene	ClinicalAnnotation	associated		PD	31327267
PA444552	Hypertension	Disease	PA162409337	XIRP2	Gene	ClinicalAnnotation	associated		PD
PA444552	Hypertension	Disease	PA164718067	CLNK	Gene	ClinicalAnnotation,VariantAnnotation	associated		PD	28222112
PA444552	Hypertension	Disease	PA165660191	C5orf56	Gene	ClinicalAnnotation	associated		PD	31327267
PA444552	Hypertension	Disease	PA165816542	CYP2C9*1	Haplotype	VariantAnnotation	ambiguous		PD	18971529
PA444552	Hypertension	Disease	PA165816544	CYP2C9*3	Haplotype	VariantAnnotation	not associated		PD	18971529
PA444552	Hypertension	Disease	PA165816561	CYP2C9*33	Haplotype	VariantAnnotation	associated		PD	18971529
PA444552	Hypertension	Disease	PA165816574	CYP2C9*30	Haplotype	VariantAnnotation	associated		PD	18971529
PA444552	Hypertension	Disease	PA165816576	CYP2D6*1	Haplotype	ClinicalAnnotation	associated	PK	PD	10223777;10471072;11823760;15467211;15592325;15726636;18834373;19037197;24193112
PA444552	Hypertension	Disease	PA165816577	CYP2D6*2	Haplotype	ClinicalAnnotation,VariantAnnotation	ambiguous	PK	PD	10223777;10471072;11823760;15467211;15592325;15726636;18834373;19037197;24193112
PA444552	Hypertension	Disease	PA165816578	CYP2D6*3	Haplotype	ClinicalAnnotation	associated	PK	PD	10223777;10471072;11823760;15467211;15592325;15726636;18834373;19037197;24193112
PA444552	Hypertension	Disease	PA165816579	CYP2D6*4	Haplotype	ClinicalAnnotation	associated	PK	PD	10223777;10471072;11823760;15467211;15592325;15726636;18834373;19037197;24193112
PA444552	Hypertension	Disease	PA165816581	CYP2D6*6	Haplotype	ClinicalAnnotation	associated	PK	PD	10223777;10471072;11823760;15467211;15592325;15726636;18834373;19037197;24193112
PA444552	Hypertension	Disease	PA165816582	CYP2D6*10	Haplotype	ClinicalAnnotation	associated	PK	PD	10223777;10471072;11823760;15467211;15592325;15726636;18834373;19037197;24193112
PA444552	Hypertension	Disease	PA165816583	CYP2D6*17	Haplotype	ClinicalAnnotation	associated	PK	PD	10223777;10471072;11823760;15467211;15592325;15726636;18834373;19037197;24193112
PA444552	Hypertension	Disease	PA165816584	CYP2D6*41	Haplotype	ClinicalAnnotation	associated	PK	PD	10223777;10471072;11823760;15467211;15592325;15726636;18834373;19037197;24193112
PA444552	Hypertension	Disease	PA165948092	CYP2D6*5	Haplotype	ClinicalAnnotation	associated	PK	PD	10223777;10471072;11823760;15467211;15592325;15726636;18834373;19037197;24193112
PA444552	Hypertension	Disease	PA165948317	CYP2D6*9	Haplotype	ClinicalAnnotation	associated	PK	PD	10223777;10471072;11823760;15467211;15592325;15726636;18834373;19037197;24193112
PA444552	Hypertension	Disease	PA165948318	CYP2D6*29	Haplotype	ClinicalAnnotation	associated	PK	PD	10223777;10471072;11823760;15467211;15592325;15726636;18834373;19037197;24193112
PA444552	Hypertension	Disease	PA165949098	NAT2*4	Haplotype	ClinicalAnnotation	associated		PD	1136859;2231320;24444407;318493;5026380
PA444552	Hypertension	Disease	PA165971582	CYP2D6*31	Haplotype	ClinicalAnnotation	associated	PK	PD	10223777;10471072;11823760;15467211;15592325;15726636;18834373;19037197;24193112
PA444552	Hypertension	Disease	PA165971600	CYP2D6*46	Haplotype	ClinicalAnnotation	associated	PK	PD	10223777;10471072;11823760;15467211;15592325;15726636;18834373;19037197;24193112
PA444552	Hypertension	Disease	PA165981634	NAT2*5	Haplotype	ClinicalAnnotation	associated		PD	1136859;21781652;2231320;24444407;318493;5026380
PA444552	Hypertension	Disease	PA165981635	NAT2*6	Haplotype	ClinicalAnnotation	associated		PD	1136859;21781652;2231320;24444407;318493;5026380
PA444552	Hypertension	Disease	PA165981636	NAT2*7	Haplotype	ClinicalAnnotation	associated		PD	1136859;21781652;2231320;24444407;318493;5026380
PA444552	Hypertension	Disease	PA165981638	NAT2*12	Haplotype	ClinicalAnnotation	associated		PD	1136859;2231320;24444407;318493;5026380
PA444552	Hypertension	Disease	PA165981639	NAT2*13	Haplotype	ClinicalAnnotation	associated		PD	1136859;2231320;24444407;318493;5026380
PA444552	Hypertension	Disease	PA165981640	NAT2*14	Haplotype	ClinicalAnnotation	associated		PD	1136859;21781652;2231320;24444407;318493;5026380
PA444552	Hypertension	Disease	PA165988487	CYP2D6*35	Haplotype	ClinicalAnnotation	associated	PK	PD	10223777;10471072;11823760;15467211;15592325;15726636;18834373;19037197;24193112
PA444552	Hypertension	Disease	PA165988489	CYP2D6*45	Haplotype	ClinicalAnnotation	associated	PK	PD	10223777;10471072;11823760;15467211;15592325;15726636;18834373;19037197;24193112
PA444552	Hypertension	Disease	PA166153539	rs699	Variant	ClinicalAnnotation	associated		PD	11593098;14643574;14700505;15614026
PA444552	Hypertension	Disease	PA166153547	rs5051	Variant	ClinicalAnnotation	associated		PD	14700505;25143324
PA444552	Hypertension	Disease	PA166153549	rs5065	Variant	VariantAnnotation	associated		PD	18212314
PA444552	Hypertension	Disease	PA166153556	rs7079	Variant	ClinicalAnnotation	associated		PD	17261659
PA444552	Hypertension	Disease	PA166153570	rs340874	Variant	ClinicalAnnotation	associated		PD
PA444552	Hypertension	Disease	PA166153623	rs1126742	Variant	ClinicalAnnotation	associated		PD
PA444552	Hypertension	Disease	PA166153644	rs1801133	Variant	ClinicalAnnotation	associated		PD	15226090;16081343
PA444552	Hypertension	Disease	PA166153673	rs2144297	Variant	ClinicalAnnotation	associated		PD
PA444552	Hypertension	Disease	PA166153674	rs2144300	Variant	ClinicalAnnotation	associated
PA444552	Hypertension	Disease	PA166153771	rs4648287	Variant	ClinicalAnnotation	associated		PD
PA444552	Hypertension	Disease	PA166153799	rs10157410	Variant	ClinicalAnnotation	associated		PD
PA444552	Hypertension	Disease	PA166153821	rs11209716	Variant	ClinicalAnnotation	associated		PD	21052031
PA444552	Hypertension	Disease	PA166153976	rs1801252	Variant	ClinicalAnnotation	associated		PD	12844134;15861037;16815314
PA444552	Hypertension	Disease	PA166153977	rs1801253	Variant	ClinicalAnnotation	associated		PD	12844134
PA444552	Hypertension	Disease	PA166154046	rs4132670	Variant	ClinicalAnnotation	associated		PD
PA444552	Hypertension	Disease	PA166154056	rs4506565	Variant	ClinicalAnnotation	associated		PD
PA444552	Hypertension	Disease	PA166154091	rs7917983	Variant	ClinicalAnnotation	associated		PD
PA444552	Hypertension	Disease	PA166154284	rs588076	Variant	ClinicalAnnotation	associated		PD	24192120
PA444552	Hypertension	Disease	PA166154290	rs658903	Variant	ClinicalAnnotation	associated		PD
PA444552	Hypertension	Disease	PA166154352	rs2229437	Variant	ClinicalAnnotation	associated		PD	20079160
PA444552	Hypertension	Disease	PA166154362	rs2279238	Variant	ClinicalAnnotation	associated		PD	21562465
PA444552	Hypertension	Disease	PA166154436	rs10792367	Variant	ClinicalAnnotation	associated		PD	21164499
PA444552	Hypertension	Disease	PA166154441	rs10898815	Variant	ClinicalAnnotation	associated		PD	24192120
PA444552	Hypertension	Disease	PA166154448	rs11039149	Variant	ClinicalAnnotation	associated		PD	21562465
PA444552	Hypertension	Disease	PA166154459	rs11600347	Variant	ClinicalAnnotation	associated		PD	22907731
PA444552	Hypertension	Disease	PA166154461	rs12221497	Variant	ClinicalAnnotation	associated		PD	21562465
PA444552	Hypertension	Disease	PA166154466	rs12795437	Variant	ClinicalAnnotation	associated		PD	22907731
PA444552	Hypertension	Disease	PA166154506	rs880054	Variant	ClinicalAnnotation	associated		PD	18591455
PA444552	Hypertension	Disease	PA166154509	rs1051375	Variant	ClinicalAnnotation	associated		PD	20031608
PA444552	Hypertension	Disease	PA166154533	rs2238032	Variant	ClinicalAnnotation	associated		PD	16610939
PA444552	Hypertension	Disease	PA166154535	rs2239128	Variant	ClinicalAnnotation	associated		PD	16610939
PA444552	Hypertension	Disease	PA166154560	rs3184504	Variant	ClinicalAnnotation	associated		PD	31327267
PA444552	Hypertension	Disease	PA166154598	rs7297610	Variant	ClinicalAnnotation	associated	PK	PD
PA444552	Hypertension	Disease	PA166154643	rs12817819	Variant	ClinicalAnnotation	associated		PD	25385345
PA444552	Hypertension	Disease	PA166154798	rs2776546	Variant	ClinicalAnnotation	associated		PD
PA444552	Hypertension	Disease	PA166154814	rs8012552	Variant	ClinicalAnnotation	associated		PD	21052031
PA444552	Hypertension	Disease	PA166154861	rs1378942	Variant	ClinicalAnnotation	associated		PD	31327267
PA444552	Hypertension	Disease	PA166155099	rs9940629	Variant	ClinicalAnnotation	associated		PD
PA444552	Hypertension	Disease	PA166155112	rs12595985	Variant	ClinicalAnnotation	associated		PD
PA444552	Hypertension	Disease	PA166155143	rs4291	Variant	ClinicalAnnotation	associated		PD	20577119
PA444552	Hypertension	Disease	PA166155148	rs4344	Variant	ClinicalAnnotation	associated		PD
PA444552	Hypertension	Disease	PA166155149	rs4359	Variant	ClinicalAnnotation	associated		PD
PA444552	Hypertension	Disease	PA166155187	rs1799752	Variant	ClinicalAnnotation	associated		PD	11593098
PA444552	Hypertension	Disease	PA166155209	rs2429427	Variant	ClinicalAnnotation	associated		PD	24192120
PA444552	Hypertension	Disease	PA166155224	rs4791040	Variant	ClinicalAnnotation	associated		PD
PA444552	Hypertension	Disease	PA166155253	rs12946454	Variant	ClinicalAnnotation	associated		PD	22525200
PA444552	Hypertension	Disease	PA166155256	rs16960228	Variant	ClinicalAnnotation	associated		PD
PA444552	Hypertension	Disease	PA166155278	rs1123617	Variant	ClinicalAnnotation	associated		PD	17344938
PA444552	Hypertension	Disease	PA166155291	rs3745009	Variant	ClinicalAnnotation	associated		PD	17344938
PA444552	Hypertension	Disease	PA166155293	rs4149601	Variant	ClinicalAnnotation	associated		PD	18591455;19635985;21052022
PA444552	Hypertension	Disease	PA166155337	rs688	Variant	ClinicalAnnotation	associated		PD
PA444552	Hypertension	Disease	PA166155390	rs2269879	Variant	ClinicalAnnotation	associated		PD	22440088
PA444552	Hypertension	Disease	PA166155632	rs1367117	Variant	ClinicalAnnotation	associated	PK	PD
PA444552	Hypertension	Disease	PA166155924	rs2273359	Variant	ClinicalAnnotation	associated		PD
PA444552	Hypertension	Disease	PA166155948	rs4815273	Variant	ClinicalAnnotation	associated		PD
PA444552	Hypertension	Disease	PA166156275	rs5182	Variant	ClinicalAnnotation	associated		PD	18347611
PA444552	Hypertension	Disease	PA166156276	rs5186	Variant	ClinicalAnnotation	associated		PD	8952600
PA444552	Hypertension	Disease	PA166156337	rs2016848	Variant	ClinicalAnnotation	associated		PD	21052031
PA444552	Hypertension	Disease	PA166156442	rs11313667	Variant	ClinicalAnnotation	associated		PD
PA444552	Hypertension	Disease	PA166156480	rs4961	Variant	ClinicalAnnotation	associated		PD	10523341;11882573;11926892;12623934;14553962;17189961;18591455;19057513;9149697
PA444552	Hypertension	Disease	PA166156481	rs5522	Variant	ClinicalAnnotation	associated		PD	24059494
PA444552	Hypertension	Disease	PA166156499	rs1024323	Variant	ClinicalAnnotation	associated		PD	22949529
PA444552	Hypertension	Disease	PA166156528	rs1870377	Variant	ClinicalAnnotation	associated		PD	20630084
PA444552	Hypertension	Disease	PA166156703	rs201279313	Variant	ClinicalAnnotation	associated		PD
PA444552	Hypertension	Disease	PA166156749	rs1042714	Variant	ClinicalAnnotation	associated		PD	16027735
PA444552	Hypertension	Disease	PA166156798	rs2301149	Variant	ClinicalAnnotation	associated		PD	17700361
PA444552	Hypertension	Disease	PA166156869	rs11739136	Variant	ClinicalAnnotation	associated		PD	17700361;18496125;18854753
PA444552	Hypertension	Disease	PA166156912	rs200148	Variant	ClinicalAnnotation	associated		PD
PA444552	Hypertension	Disease	PA166156938	rs699947	Variant	ClinicalAnnotation	associated		PD	26002049
PA444552	Hypertension	Disease	PA166157267	rs776746	Variant	ClinicalAnnotation,VipGene	associated		PD	21814220;19290795;21677300;21851254;23146466;24625991
PA444552	Hypertension	Disease	PA166157284	rs1045642	Variant	ClinicalAnnotation	associated		PD	27338075
PA444552	Hypertension	Disease	PA166157325	rs2070744	Variant	ClinicalAnnotation	associated		PD	22706620
PA444552	Hypertension	Disease	PA166157346	rs2246709	Variant	ClinicalAnnotation	associated		PD
PA444552	Hypertension	Disease	PA166157367	rs2740574	Variant	ClinicalAnnotation	associated		PD
PA444552	Hypertension	Disease	PA166157373	rs3213619	Variant	ClinicalAnnotation	associated		PD
PA444552	Hypertension	Disease	PA166157442	rs10267099	Variant	ClinicalAnnotation	associated		PD
PA444552	Hypertension	Disease	PA166157478	rs17655652	Variant	ClinicalAnnotation	associated		PD	19752398
PA444552	Hypertension	Disease	PA166157550	rs1048101	Variant	ClinicalAnnotation	associated		PD	19444285
PA444552	Hypertension	Disease	PA166157555	rs1367094	Variant	ClinicalAnnotation	associated		PD
PA444552	Hypertension	Disease	PA166157566	rs1799998	Variant	ClinicalAnnotation	associated		PD	12065207
PA444552	Hypertension	Disease	PA166157579	rs2669429	Variant	ClinicalAnnotation	associated		PD
PA444552	Hypertension	Disease	PA166157695	rs238	Variant	ClinicalAnnotation	associated		PD
PA444552	Hypertension	Disease	PA166157707	rs495828	Variant	ClinicalAnnotation	associated		PD	24743543
PA444552	Hypertension	Disease	PA166157719	rs1104514	Variant	ClinicalAnnotation	associated		PD
PA444552	Hypertension	Disease	PA166157776	rs4742610	Variant	ClinicalAnnotation	associated		PD	26425837
PA444552	Hypertension	Disease	PA166157809	rs10739150	Variant	ClinicalAnnotation	associated		PD
PA444552	Hypertension	Disease	PA166157835	rs12346562	Variant	ClinicalAnnotation	associated		PD
PA444552	Hypertension	Disease	PA166157865	rs2106809	Variant	ClinicalAnnotation	associated		PD	17473847
PA444552	Hypertension	Disease	PA166159014	rs61722009	Variant	VariantAnnotation	not associated		PD	22706620
PA444552	Hypertension	Disease	PA166159082	rs2514036	Variant	ClinicalAnnotation,VariantAnnotation	associated		PD	28353407
PA444552	Hypertension	Disease	PA166159103	rs3814995	Variant	ClinicalAnnotation,VariantAnnotation	associated		PD
PA444552	Hypertension	Disease	PA166161873	rs11124945	Variant	ClinicalAnnotation	associated		PD	27670767
PA444552	Hypertension	Disease	PA166162510	rs10995	Variant	ClinicalAnnotation,VariantAnnotation	associated		PD
PA444552	Hypertension	Disease	PA166163480	rs13144136	Variant	ClinicalAnnotation,VariantAnnotation	associated		PD	28222112
PA444552	Hypertension	Disease	PA166169840	rs34550074	Variant	ClinicalAnnotation	associated		PD	28783044
PA444552	Hypertension	Disease	PA166177889	rs9943291	Variant	ClinicalAnnotation	associated		PD	29523524
PA444552	Hypertension	Disease	PA166177898	rs61824877	Variant	ClinicalAnnotation	associated		PD	29523524
PA444552	Hypertension	Disease	PA166178385	rs2477134	Variant	VariantAnnotation	associated	PK		29580174
PA444552	Hypertension	Disease	PA166179287	rs6929249	Variant	ClinicalAnnotation	associated		PD	29871907
PA444552	Hypertension	Disease	PA166179288	rs3734704	Variant	ClinicalAnnotation	associated		PD	29871907
PA444552	Hypertension	Disease	PA166179289	rs834576	Variant	ClinicalAnnotation	associated		PD	29871907
PA444552	Hypertension	Disease	PA166179290	rs9381299	Variant	ClinicalAnnotation	associated		PD	29871907
PA444552	Hypertension	Disease	PA166179453	rs11065987	Variant	ClinicalAnnotation	associated		PD	29925376
PA444552	Hypertension	Disease	PA166179574	rs261316	Variant	ClinicalAnnotation	associated		PD	29097388
PA444552	Hypertension	Disease	PA166181205	rs35068180	Variant	ClinicalAnnotation	associated		PD
PA444552	Hypertension	Disease	PA166184563	rs3890011	Variant	ClinicalAnnotation	associated		PD
PA444552	Hypertension	Disease	PA166185404	rs7184292	Variant	ClinicalAnnotation	associated		PD
PA444552	Hypertension	Disease	PA166185405	rs7606603	Variant	ClinicalAnnotation	associated		PD
PA444552	Hypertension	Disease	PA166185406	rs16872401	Variant	ClinicalAnnotation	associated		PD
PA444552	Hypertension	Disease	PA166185466	rs3784921	Variant	ClinicalAnnotation	associated		PD
PA444552	Hypertension	Disease	PA166195021	rs6487504	Variant	ClinicalAnnotation	associated		PD
PA444552	Hypertension	Disease	PA166195022	rs11749255	Variant	ClinicalAnnotation	associated		PD
PA444552	Hypertension	Disease	PA166195023	rs324498	Variant	ClinicalAnnotation	associated		PD
PA444552	Hypertension	Disease	PA166196761	rs294610	Variant	ClinicalAnnotation	associated		PD
PA444552	Hypertension	Disease	PA166196763	rs45545233	Variant	ClinicalAnnotation	associated		PD
PA444552	Hypertension	Disease	PA166199001	rs1275988	Variant	ClinicalAnnotation	associated		PD	31327267
PA444552	Hypertension	Disease	PA166199002	rs6722745	Variant	ClinicalAnnotation	associated		PD	31327267
PA444552	Hypertension	Disease	PA166199003	rs12579720	Variant	ClinicalAnnotation	associated		PD	31327267
PA444552	Hypertension	Disease	PA166199004	rs4387287	Variant	ClinicalAnnotation	associated		PD	31327267
PA444552	Hypertension	Disease	PA166199005	rs10995311	Variant	ClinicalAnnotation	associated		PD	31327267
PA444552	Hypertension	Disease	PA166199006	rs8068318	Variant	ClinicalAnnotation	associated		PD	31327267
PA444552	Hypertension	Disease	PA166199007	rs932764	Variant	ClinicalAnnotation	associated		PD	31327267
PA444552	Hypertension	Disease	PA166199008	rs740406	Variant	ClinicalAnnotation	associated		PD	31327267
PA444552	Hypertension	Disease	PA166199021	rs10224002	Variant	ClinicalAnnotation	associated		PD	31327267
PA444552	Hypertension	Disease	PA166199022	rs12521868	Variant	ClinicalAnnotation	associated		PD	31327267
PA444552	Hypertension	Disease	PA166199041	rs757081	Variant	ClinicalAnnotation	associated		PD	31327267
PA444552	Hypertension	Disease	PA166199042	rs9306160	Variant	ClinicalAnnotation	associated		PD	31327267
PA444552	Hypertension	Disease	PA166199061	rs1446468	Variant	ClinicalAnnotation	associated		PD	31327267
PA444552	Hypertension	Disease	PA166199981	rs28404156	Variant	ClinicalAnnotation	associated		PD
PA444552	Hypertension	Disease	PA18	NAT2	Gene	ClinicalAnnotation	associated		PD	1136859;21781652;2231320;24444407;318493;5026380
PA444552	Hypertension	Disease	PA213	KCNJ1	Gene	ClinicalAnnotation	associated		PD	22907731
PA444552	Hypertension	Disease	PA221	KCNMB1	Gene	ClinicalAnnotation	associated		PD	17700361;18496125;18854753
PA444552	Hypertension	Disease	PA227	LDLR	Gene	ClinicalAnnotation	associated		PD
PA444552	Hypertension	Disease	PA242	NR3C2	Gene	ClinicalAnnotation	associated		PD	24059494
PA444552	Hypertension	Disease	PA245	MTHFR	Gene	ClinicalAnnotation	associated		PD	15226090;16081343
PA444552	Hypertension	Disease	PA24693	ALDH1A2	Gene	ClinicalAnnotation	associated		PD	29097388
PA444552	Hypertension	Disease	PA25107	ATP2B1	Gene	ClinicalAnnotation	associated		PD	25385345
PA444552	Hypertension	Disease	PA254	NOS3	Gene	ClinicalAnnotation	associated		PD	22706620
PA444552	Hypertension	Disease	PA25435	BST1	Gene	ClinicalAnnotation	associated		PD
PA444552	Hypertension	Disease	PA256	NPPA	Gene	VariantAnnotation	associated		PD	18212314
PA444552	Hypertension	Disease	PA267	ABCB1	Gene	ClinicalAnnotation	associated		PD	27338075
PA444552	Hypertension	Disease	PA26946	CSK	Gene	ClinicalAnnotation	associated		PD	31327267
PA444552	Hypertension	Disease	PA271	PLA2G4A	Gene	ClinicalAnnotation	associated		PD
PA444552	Hypertension	Disease	PA27112	CYP2J2	Gene	VipGene	associated			15864120
PA444552	Hypertension	Disease	PA27118	CYP4A11	Gene	ClinicalAnnotation	associated		PD
PA444552	Hypertension	Disease	PA28016	FBN1	Gene	Literature,MultilinkAnnotation	associated			24560520
PA444552	Hypertension	Disease	PA28537	GALNT2	Gene	ClinicalAnnotation	associated		PD
PA444552	Hypertension	Disease	PA288	PTGER3	Gene	ClinicalAnnotation	associated		PD	21052031
PA444552	Hypertension	Disease	PA28941	GRK4	Gene	ClinicalAnnotation	associated		PD	22949529
PA444552	Hypertension	Disease	PA29091	H19	Gene	Literature,MultilinkAnnotation	associated			24560520
PA444552	Hypertension	Disease	PA292	PTGIS	Gene	VipGene	associated
PA444552	Hypertension	Disease	PA293	PTGS2	Gene	ClinicalAnnotation	associated		PD
PA444552	Hypertension	Disease	PA29338	HMGCS2	Gene	ClinicalAnnotation	associated		PD	29523524
PA444552	Hypertension	Disease	PA29524	HSP90AB1	Gene	ClinicalAnnotation	associated		PD	29871907
PA444552	Hypertension	Disease	PA296	RELA	Gene	Literature,MultilinkAnnotation	associated			24560520
PA444552	Hypertension	Disease	PA30041	KCNIP1	Gene	ClinicalAnnotation	associated		PD	17700361;18496125;18854753
PA444552	Hypertension	Disease	PA30060	KCNK3	Gene	ClinicalAnnotation	associated		PD	31327267
PA444552	Hypertension	Disease	PA30086	KDR	Gene	ClinicalAnnotation	associated		PD	20630084
PA444552	Hypertension	Disease	PA30864	MME	Gene	ClinicalAnnotation	associated		PD	21052031
PA444552	Hypertension	Disease	PA30886	MMP3	Gene	ClinicalAnnotation	associated		PD
PA444552	Hypertension	Disease	PA31	ADD1	Gene	ClinicalAnnotation	associated		PD	10523341;11882573;11926892;12623934;14553962;17189961;18591455;19057513;9149697
PA444552	Hypertension	Disease	PA31534	NEDD4L	Gene	ClinicalAnnotation	associated		PD	18591455;19635985;21052022
PA444552	Hypertension	Disease	PA31581	NFAT5	Gene	Literature,MultilinkAnnotation	associated			24560520
PA444552	Hypertension	Disease	PA31699	NPC1L1	Gene	ClinicalAnnotation	associated		PD	19752398
PA444552	Hypertension	Disease	PA31709	NPHS1	Gene	ClinicalAnnotation,VariantAnnotation	associated		PD
PA444552	Hypertension	Disease	PA31751	NR1H3	Gene	ClinicalAnnotation	associated		PD	21562465
PA444552	Hypertension	Disease	PA31826	NUCB2	Gene	ClinicalAnnotation,Literature,MultilinkAnnotation	associated		PD	24560520;31327267
PA444552	Hypertension	Disease	PA31844	NUMA1	Gene	ClinicalAnnotation	associated		PD	24192120
PA444552	Hypertension	Disease	PA32903	PADI4	Gene	VariantAnnotation	associated	PK		29580174
PA444552	Hypertension	Disease	PA33122	PDE1A	Gene	Literature,MultilinkAnnotation	associated			24560520
PA444552	Hypertension	Disease	PA33126	PDE3A	Gene	ClinicalAnnotation	associated		PD	31327267
PA444552	Hypertension	Disease	PA33287	PICALM	Gene	ClinicalAnnotation	associated		PD	24192120
PA444552	Hypertension	Disease	PA33389	PLCD3	Gene	ClinicalAnnotation	associated		PD	22525200
PA444552	Hypertension	Disease	PA33391	PLCE1	Gene	ClinicalAnnotation	associated		PD	31327267
PA444552	Hypertension	Disease	PA33705	PRCP	Gene	ClinicalAnnotation	associated		PD	20079160
PA444552	Hypertension	Disease	PA33752	PRKAG2	Gene	ClinicalAnnotation,Literature,MultilinkAnnotation	associated		PD	24560520;31327267
PA444552	Hypertension	Disease	PA33759	PRKCA	Gene	ClinicalAnnotation	associated		PD	29871907
PA444552	Hypertension	Disease	PA33782	WNK1	Gene	ClinicalAnnotation	associated		PD	18591455
PA444552	Hypertension	Disease	PA33812	PROX1	Gene	ClinicalAnnotation	associated		PD
PA444552	Hypertension	Disease	PA34	ADRA1A	Gene	ClinicalAnnotation	associated		PD	19444285
PA444552	Hypertension	Disease	PA34013	PTPRD	Gene	ClinicalAnnotation	associated		PD	26425837
PA444552	Hypertension	Disease	PA35068	HLA-DQB1	Gene	Literature,MultilinkAnnotation	associated			24560520
PA444552	Hypertension	Disease	PA35099	HOXC@	Gene	Literature,MultilinkAnnotation	associated			24560520
PA444552	Hypertension	Disease	PA35811	SLC14A2	Gene	ClinicalAnnotation	associated		PD	17344938
PA444552	Hypertension	Disease	PA35840	SLCO2A1	Gene	ClinicalAnnotation	associated		PD	28783044
PA444552	Hypertension	Disease	PA35895	SLC4A1	Gene	ClinicalAnnotation	associated		PD
PA444552	Hypertension	Disease	PA36360	TBX2	Gene	ClinicalAnnotation	associated		PD	31327267
PA444552	Hypertension	Disease	PA36394	TCF7L2	Gene	ClinicalAnnotation	associated		PD
PA444552	Hypertension	Disease	PA37276	VASP	Gene	ClinicalAnnotation,VariantAnnotation	associated		PD
PA444552	Hypertension	Disease	PA37288	VCL	Gene	Literature,MultilinkAnnotation	associated			24560520
PA444552	Hypertension	Disease	PA37302	VEGFA	Gene	ClinicalAnnotation	associated		PD	26002049
PA444552	Hypertension	Disease	PA38	ADRB1	Gene	ClinicalAnnotation,VipGene	associated		PD	12709726; 12844134; 14534524; 14553962; 15864129; 16109321; 16402084;11787477;12844134;15861037;16815314
PA444552	Hypertension	Disease	PA38055	NELFCD	Gene	ClinicalAnnotation	associated		PD
PA444552	Hypertension	Disease	PA39	ADRB2	Gene	ClinicalAnnotation,VipGene	associated		PD	16027735;18219297
PA444552	Hypertension	Disease	PA42	AGT	Gene	ClinicalAnnotation	associated		PD	11593098;14643574;14700505;15614026;17261659;25143324
PA444552	Hypertension	Disease	PA425	ACE2	Gene	ClinicalAnnotation	associated		PD	17473847
PA444552	Hypertension	Disease	PA43	AGTR1	Gene	ClinicalAnnotation	associated		PD	18347611;8952600
PA444552	Hypertension	Disease	PA50	APOB	Gene	ClinicalAnnotation	associated	PK	PD
PA444552	Hypertension	Disease	PA80	BDKRB2	Gene	ClinicalAnnotation	associated		PD	21052031
PA444552	Hypertension	Disease	PA83	CACNA1C	Gene	ClinicalAnnotation	associated		PD	16610939;20031608
PA166184081	nicorandil	Chemical	PA28469	G6PD	Gene	LabelAnnotation	associated
PA446157	Leukemia, B-Cell, Acute	Disease	PA116	ABCC2	Gene	ClinicalAnnotation	associated	PK	PD	23222202
PA446157	Leukemia, B-Cell, Acute	Disease	PA164722891	MIR595	Gene	VariantAnnotation	not associated			27649261
PA446157	Leukemia, B-Cell, Acute	Disease	PA166154027	rs3740065	Variant	ClinicalAnnotation	associated	PK	PD	23222202
PA446157	Leukemia, B-Cell, Acute	Disease	PA166154734	rs9516519	Variant	ClinicalAnnotation	associated	PK	PD	23222202
PA446157	Leukemia, B-Cell, Acute	Disease	PA166160516	rs4909237	Variant	VariantAnnotation	not associated			27649261
PA446157	Leukemia, B-Cell, Acute	Disease	PA397	ABCC4	Gene	ClinicalAnnotation	associated	PK	PD	23222202
PA448641	bisoprolol	Chemical	PA128	CYP2D6	Gene	GuidelineAnnotation,VariantAnnotation	ambiguous		PD	18784654
PA448641	bisoprolol	Chemical	PA134936640	ACY3	Gene	ClinicalAnnotation,VariantAnnotation	associated		PD	28353407
PA448641	bisoprolol	Chemical	PA165816579	CYP2D6*4	Haplotype	VariantAnnotation	not associated		PD	18784654
PA448641	bisoprolol	Chemical	PA166157835	rs12346562	Variant	ClinicalAnnotation	associated		PD
PA448641	bisoprolol	Chemical	PA166159082	rs2514036	Variant	ClinicalAnnotation,VariantAnnotation	associated		PD	28353407
PA448641	bisoprolol	Chemical	PA38	ADRB1	Gene	VipGene	associated			16325050;15861037
PA166124372	treatment modification	Disease	PA130	CYP3A4	Gene	VariantAnnotation	associated		PD	25398452
PA166124372	treatment modification	Disease	PA165819201	CYP3A4*1	Haplotype	VariantAnnotation	associated		PD	25398452
PA166124372	treatment modification	Disease	PA165819226	CYP3A4*8	Haplotype	VariantAnnotation	associated		PD	25398452
PA166124372	treatment modification	Disease	PA165819244	CYP3A4*20	Haplotype	VariantAnnotation	associated		PD	25398452
PA448866	ceftriaxone	Chemical	PA116	ABCC2	Gene	ClinicalAnnotation	associated	PK		29873816
PA448866	ceftriaxone	Chemical	PA166154007	rs2273697	Variant	ClinicalAnnotation	associated	PK		29873816
PA448866	ceftriaxone	Chemical	PA166156664	rs13120400	Variant	ClinicalAnnotation	associated	PK		29873816
PA448866	ceftriaxone	Chemical	PA27331	CYB5R3	Gene	LabelAnnotation	associated
PA448866	ceftriaxone	Chemical	PA28469	G6PD	Gene	LabelAnnotation	associated
PA448866	ceftriaxone	Chemical	PA390	ABCG2	Gene	ClinicalAnnotation	associated	PK		29873816
PA166155442	rs8192709	Variant	PA134850491	Transplantation	Disease	ClinicalAnnotation	associated	PK	PD	19005482
PA166155442	rs8192709	Variant	PA443833	Cystitis	Disease	ClinicalAnnotation	associated	PK	PD	19005482
PA166155442	rs8192709	Variant	PA449165	cyclophosphamide	Chemical	ClinicalAnnotation	associated	PK	PD	19005482
PA166155442	rs8192709	Variant	PA449441	efavirenz	Chemical	ClinicalAnnotation	associated	PK		23399569
PA166155442	rs8192709	Variant	PA450401	methadone	Chemical	ClinicalAnnotation	associated	PK
PA449259	dexrazoxane	Chemical	PA166157316	rs2032582	Variant	ClinicalAnnotation	associated		PD	16331627;20938465;25558979;25567217
PA449259	dexrazoxane	Chemical	PA267	ABCB1	Gene	ClinicalAnnotation	associated		PD	16331627;20938465;25558979;25567217
PA449259	dexrazoxane	Chemical	PA36672	TOP2B	Gene	Pathway	associated			21048526
PA451976	zolpidem	Chemical	PA130	CYP3A4	Gene	VipGene	associated			9187528
PA451976	zolpidem	Chemical	PA131	CYP3A5	Gene	VipGene	associated
PA166155630	rs1143634	Variant	PA443815	Crohn Disease	Disease	ClinicalAnnotation	associated		PD	22960943
PA166155630	rs1143634	Variant	PA445210	Pain, Postoperative	Disease	ClinicalAnnotation	associated		PD	27649267
PA166155630	rs1143634	Variant	PA447216	Schizophrenia	Disease	ClinicalAnnotation	associated		PD	25560300
PA166155630	rs1143634	Variant	PA450550	morphine	Chemical	ClinicalAnnotation	associated		PD	27649267
PA166155630	rs1143634	Variant	PA452233	antipsychotics	Chemical	ClinicalAnnotation	associated		PD	25560300
PA166155630	rs1143634	Variant	PA452639	infliximab	Chemical	ClinicalAnnotation	associated		PD	22960943
PA29229	HDAC4	Gene	PA451609	temozolomide	Chemical	MultilinkAnnotation	associated			24444404
PA451583	tamsulosin	Chemical	PA128	CYP2D6	Gene	LabelAnnotation	associated
PA451583	tamsulosin	Chemical	PA130	CYP3A4	Gene	LabelAnnotation,VipGene	associated			9187528
PA451583	tamsulosin	Chemical	PA131	CYP3A5	Gene	VipGene	associated			18695978
PA450576	nafcillin	Chemical	PA378	NR1I2	Gene	VipGene	associated
PA166180546	rs8124728	Variant	PA445301	Peripheral Nervous System Diseases	Disease	ClinicalAnnotation	associated		PD	30273369
PA166180546	rs8124728	Variant	PA447230	HIV	Disease	ClinicalAnnotation	associated		PD	30273369
PA166180546	rs8124728	Variant	PA451494	stavudine	Chemical	ClinicalAnnotation	associated		PD	30273369
PA166155564	rs193922747	Variant	PA164749136	desflurane	Chemical	ClinicalAnnotation	associated		PD	16163667;17710899;20681998;9066328;9334205
PA166155564	rs193922747	Variant	PA34896	RYR1	Gene	VipGene	associated			11260227; 11573654; 11573677; 15201141; 19807743; 23628358; 24445638; 26188342;10625004
PA166155564	rs193922747	Variant	PA444863	Malignant Hyperthermia	Disease	ClinicalAnnotation	associated		PD	16163667;17710899;20681998;9066328;9334205
PA166155564	rs193922747	Variant	PA448710	caffeine	Chemical	VariantAnnotation	associated			9334205
PA166155564	rs193922747	Variant	PA449461	enflurane	Chemical	ClinicalAnnotation	associated		PD	16163667;17710899;20681998;9066328;9334205
PA166155564	rs193922747	Variant	PA449845	halothane	Chemical	ClinicalAnnotation,VariantAnnotation	associated		PD	16163667;17710899;20681998;9066328;9334205
PA166155564	rs193922747	Variant	PA450106	isoflurane	Chemical	ClinicalAnnotation	associated		PD	16163667;17710899;20681998;9066328;9334205
PA166155564	rs193922747	Variant	PA450434	methoxyflurane	Chemical	ClinicalAnnotation	associated		PD	16163667;17710899;20681998;9066328;9334205
PA166155564	rs193922747	Variant	PA451341	sevoflurane	Chemical	ClinicalAnnotation	associated		PD	16163667;17710899;20681998;9066328;9334205
PA166155564	rs193922747	Variant	PA451522	succinylcholine	Chemical	ClinicalAnnotation	associated		PD	16163667;17710899;20681998;9066328;9334205
PA165958441	trastuzumab emtansine	Chemical	PA27844	ERBB2	Gene	LabelAnnotation,VipGene	associated
PA166155674	rs2241883	Variant	PA446120	Hypertriglyceridemia	Disease	ClinicalAnnotation	associated		PD	15249972
PA166155674	rs2241883	Variant	PA449594	fenofibrate	Chemical	ClinicalAnnotation	associated		PD	15249972
PA166184212	rs508448	Variant	PA444460	Heroin Dependence	Disease	ClinicalAnnotation	associated		PD	28692418
PA166184212	rs508448	Variant	PA452619	heroin	Chemical	ClinicalAnnotation	associated		PD	28692418
PA166154695	rs1061472	Variant	PA150481189	taxanes	Chemical	ClinicalAnnotation	associated		PD	26194361
PA166154695	rs1061472	Variant	PA445204	Ovarian Neoplasms	Disease	ClinicalAnnotation	associated		PD	26194361
PA166154695	rs1061472	Variant	PA448803	carboplatin	Chemical	ClinicalAnnotation	associated		PD	26194361
PA166164951	rs150212784	Variant	PA165950341	ivacaftor	Chemical	ClinicalAnnotation	associated		PD	23891399
PA166164951	rs150212784	Variant	PA443829	Cystic Fibrosis	Disease	ClinicalAnnotation	associated		PD	23891399
PA451521	succimer	Chemical	PA28469	G6PD	Gene	LabelAnnotation	associated
PA165819225	CYP3A4*7	Haplotype	PA130	CYP3A4	Gene	VipGene	associated			11470997
PA166154091	rs7917983	Variant	PA444552	Hypertension	Disease	ClinicalAnnotation	associated		PD
PA166154091	rs7917983	Variant	PA449899	hydrochlorothiazide	Chemical	ClinicalAnnotation	associated		PD
PA164743236	bevantolol	Chemical	PA128	CYP2D6	Gene	VariantAnnotation	not associated		PD	18784654
PA164743236	bevantolol	Chemical	PA165816579	CYP2D6*4	Haplotype	VariantAnnotation	not associated		PD	18784654
PA166157493	rs55901263	Variant	PA130	CYP3A4	Gene	VipGene	associated			11181494
PA166157349	rs2270007	Variant	PA447321	Depressive Disorder, Major	Disease	ClinicalAnnotation	associated		PD	17467808
PA166157349	rs2270007	Variant	PA449015	citalopram	Chemical	ClinicalAnnotation	associated		PD	17467808
PA166152838	dimethyl fumarate	Chemical	PA166154249	rs1695	Variant	ClinicalAnnotation	associated		PD	26967570
PA166152838	dimethyl fumarate	Chemical	PA29028	GSTP1	Gene	ClinicalAnnotation	associated		PD	26967570
PA166153653	rs1805054	Variant	PA447216	Schizophrenia	Disease	ClinicalAnnotation	associated		PD	16633140
PA166153653	rs1805054	Variant	PA451257	risperidone	Chemical	ClinicalAnnotation	associated		PD	16633140
PA166157430	rs7793837	Variant	PA443450	Asthma	Disease	ClinicalAnnotation	associated		PD
PA166157430	rs7793837	Variant	PA448068	salbutamol	Chemical	ClinicalAnnotation	associated		PD
PA443532	Bone Diseases	Disease	PA166154611	rs10161126	Variant	ClinicalAnnotation	associated		PD	25223561
PA443532	Bone Diseases	Disease	PA31331	MVK	Gene	ClinicalAnnotation	associated		PD	25223561
PA166180414	RYR1c.7522C>T	Haplotype	PA164749136	desflurane	Chemical	GuidelineAnnotation	associated			30499100
PA166180414	RYR1c.7522C>T	Haplotype	PA449461	enflurane	Chemical	GuidelineAnnotation	associated			30499100
PA166180414	RYR1c.7522C>T	Haplotype	PA449845	halothane	Chemical	GuidelineAnnotation	associated			30499100
PA166180414	RYR1c.7522C>T	Haplotype	PA450106	isoflurane	Chemical	GuidelineAnnotation	associated			30499100
PA166180414	RYR1c.7522C>T	Haplotype	PA450434	methoxyflurane	Chemical	GuidelineAnnotation	associated			30499100
PA166180414	RYR1c.7522C>T	Haplotype	PA451341	sevoflurane	Chemical	GuidelineAnnotation	associated			30499100
PA166180414	RYR1c.7522C>T	Haplotype	PA451522	succinylcholine	Chemical	GuidelineAnnotation	associated			30499100
PA166155046	rs3024530	Variant	PA165983754	pitrakinra	Chemical	ClinicalAnnotation	associated		PD
PA166155046	rs3024530	Variant	PA443450	Asthma	Disease	ClinicalAnnotation	associated		PD
PA166157424	rs6966038	Variant	PA447321	Depressive Disorder, Major	Disease	ClinicalAnnotation	associated		PD	19846067
PA166157424	rs6966038	Variant	PA449015	citalopram	Chemical	ClinicalAnnotation	associated		PD	19846067
PA166157538	rs320	Variant	PA446120	Hypertriglyceridemia	Disease	ClinicalAnnotation	associated		PD	19207029
PA166157538	rs320	Variant	PA449594	fenofibrate	Chemical	ClinicalAnnotation	associated		PD	19207029
PA166005223	TPMT*32	Haplotype	PA166123366	event-free survival	Disease	VariantAnnotation	associated		PD
PA166005223	TPMT*32	Haplotype	PA446155	Precursor Cell Lymphoblastic Leukemia-Lymphoma	Disease	VariantAnnotation	associated		PD
PA166005223	TPMT*32	Haplotype	PA448515	azathioprine	Chemical	GuidelineAnnotation	associated			21270794;23422873;30447069
PA166005223	TPMT*32	Haplotype	PA450379	mercaptopurine	Chemical	ClinicalAnnotation,GuidelineAnnotation,VariantAnnotation	associated	PK	PD	12172211;13679074;15083071;15652243;16220112;18602085;18708949;20881512;20945351;21270794;23422873;24710034;30447069;9246020;9711875
PA166005223	TPMT*32	Haplotype	PA451663	thioguanine	Chemical	ClinicalAnnotation,GuidelineAnnotation,VariantAnnotation	associated	PK	PD	12172211;13679074;15083071;15652243;16220112;18602085;18708949;20881512;20945351;21270794;23422873;24710034;25564374;30447069;9246020;9711875
PA166156686	rs45605536	Variant	PA10804	imatinib	Chemical	ClinicalAnnotation,VariantAnnotation	associated		PD	24322003
PA166156686	rs45605536	Variant	PA162372878	dasatinib	Chemical	ClinicalAnnotation,VariantAnnotation	associated		PD	24322003
PA165971606	CYP2D6*52	Haplotype	PA134688071	atomoxetine	Chemical	GuidelineAnnotation	associated			30801677
PA165971606	CYP2D6*52	Haplotype	PA161925594	tropisetron	Chemical	GuidelineAnnotation	associated			28002639
PA165971606	CYP2D6*52	Haplotype	PA166127651	n-desmethyltamoxifen	Chemical	ClinicalAnnotation,VariantAnnotation	associated	PK		24647041
PA165971606	CYP2D6*52	Haplotype	PA448385	amitriptyline	Chemical	GuidelineAnnotation	associated			23486447;27997040
PA165971606	CYP2D6*52	Haplotype	PA449048	clomipramine	Chemical	GuidelineAnnotation	associated			23486447;27997040
PA165971606	CYP2D6*52	Haplotype	PA449088	codeine	Chemical	GuidelineAnnotation	associated			22205192;24458010
PA165971606	CYP2D6*52	Haplotype	PA449233	desipramine	Chemical	GuidelineAnnotation	associated			23486447;27997040
PA165971606	CYP2D6*52	Haplotype	PA449273	dextromethorphan	Chemical	VariantAnnotation	associated	PK		19364831
PA165971606	CYP2D6*52	Haplotype	PA449409	doxepin	Chemical	GuidelineAnnotation	associated			23486447;27997040
PA165971606	CYP2D6*52	Haplotype	PA449690	fluvoxamine	Chemical	GuidelineAnnotation	associated			25974703
PA165971606	CYP2D6*52	Haplotype	PA449969	imipramine	Chemical	GuidelineAnnotation	associated			23486447;27997040
PA165971606	CYP2D6*52	Haplotype	PA450657	nortriptyline	Chemical	GuidelineAnnotation	associated			23486447;27997040
PA165971606	CYP2D6*52	Haplotype	PA450705	ondansetron	Chemical	GuidelineAnnotation	associated			28002639
PA165971606	CYP2D6*52	Haplotype	PA450801	paroxetine	Chemical	GuidelineAnnotation	associated			25974703
PA165971606	CYP2D6*52	Haplotype	PA451103	primaquine	Chemical	VariantAnnotation	associated	PK		30366777
PA165971606	CYP2D6*52	Haplotype	PA451581	tamoxifen	Chemical	GuidelineAnnotation	associated			29385237
PA165971606	CYP2D6*52	Haplotype	PA451791	trimipramine	Chemical	GuidelineAnnotation	associated			23486447;27997040
PA166153827	rs11265572	Variant	PA447247	liver transplantation	Disease	ClinicalAnnotation	associated	PK		24351870
PA166153827	rs11265572	Variant	PA451578	tacrolimus	Chemical	ClinicalAnnotation	associated	PK		24351870
PA165819277	TPMT*7	Haplotype	PA444822	Lupus Erythematosus, Systemic	Disease	ClinicalAnnotation	associated	PK	PD	12172211;12835738;13679074;15083071;15226673;15652243;16220112;16396707;16917910;17885628;18602085;18605963;18708949;22838948;9246020;9711875;9931346
PA165819277	TPMT*7	Haplotype	PA446155	Precursor Cell Lymphoblastic Leukemia-Lymphoma	Disease	ClinicalAnnotation	associated	PK	PD	12172211;12835738;13679074;15083071;15226673;15652243;16220112;16396707;16917910;17885628;18602085;18605963;18708949;22838948;9246020;9711875;9931346
PA165819277	TPMT*7	Haplotype	PA448515	azathioprine	Chemical	ClinicalAnnotation,GuidelineAnnotation	associated	PK	PD	12172211;12835738;13679074;15083071;15226673;15652243;16220112;16396707;16917910;17885628;18602085;18605963;18708949;21270794;22838948;23422873;30447069;9246020;9711875;9931346
PA165819277	TPMT*7	Haplotype	PA450379	mercaptopurine	Chemical	ClinicalAnnotation,GuidelineAnnotation,VariantAnnotation	ambiguous	PK	PD	12172211;12835738;13679074;15083071;15226673;15652243;16220112;16396707;16917910;17885628;18602085;18605963;18708949;21270794;22838948;23422873;30447069;9246020;9711875;9931346
PA165819277	TPMT*7	Haplotype	PA451663	thioguanine	Chemical	ClinicalAnnotation,GuidelineAnnotation,VariantAnnotation	associated	PK	PD	12172211;12835738;13679074;15083071;15226673;15652243;16220112;16396707;16917910;17885628;18602085;18605963;18708949;21270794;22838948;23422873;30447069;9246020;9711875;9931346
PA165819277	TPMT*7	Haplotype	PA452634	purine analogues	Chemical	ClinicalAnnotation	associated	PK	PD	12172211;12835738;13679074;15083071;15226673;15652243;16220112;16396707;16917910;17885628;18602085;18605963;18708949;22838948;9246020;9711875;9931346
PA166154813	rs7160796	Variant	PA10832	corticosteroids	Chemical	ClinicalAnnotation	associated		PD	22366774
PA166154813	rs7160796	Variant	PA443450	Asthma	Disease	ClinicalAnnotation	associated		PD	22366774
PA166183774	short qt syndrome 1	Disease	PA166183768	rs104894021	Variant	ClinicalAnnotation	associated		PD	16842817
PA166183774	short qt syndrome 1	Disease	PA212	KCNH2	Gene	ClinicalAnnotation	associated		PD	16842817
PA165956630	HLA-B*58:01:01	Haplotype	PA445738	Stevens-Johnson Syndrome	Disease	VariantAnnotation	associated		PD	28509689
PA165956630	HLA-B*58:01:01	Haplotype	PA448320	allopurinol	Chemical	VariantAnnotation	associated		PD	28509689
PA166048696	CYP2C9*50	Haplotype	PA131890625	tenoxicam	Chemical	GuidelineAnnotation	associated			32189324
PA166048696	CYP2C9*50	Haplotype	PA164746820	fosphenytoin	Chemical	GuidelineAnnotation	associated			25099164;32779747
PA166048696	CYP2C9*50	Haplotype	PA165958395	lornoxicam	Chemical	GuidelineAnnotation	associated			32189324
PA166048696	CYP2C9*50	Haplotype	PA448871	celecoxib	Chemical	GuidelineAnnotation	associated			32189324
PA166048696	CYP2C9*50	Haplotype	PA449683	flurbiprofen	Chemical	GuidelineAnnotation	associated			32189324
PA166048696	CYP2C9*50	Haplotype	PA449957	ibuprofen	Chemical	GuidelineAnnotation	associated			32189324
PA166048696	CYP2C9*50	Haplotype	PA450353	meloxicam	Chemical	GuidelineAnnotation	associated			32189324
PA166048696	CYP2C9*50	Haplotype	PA450947	phenytoin	Chemical	ClinicalAnnotation,GuidelineAnnotation,VariantAnnotation	associated	PK		25099164;27163851;32423989;32779747
PA166048696	CYP2C9*50	Haplotype	PA450985	piroxicam	Chemical	GuidelineAnnotation	associated			32189324
PA449563	exemestane	Chemical	PA130	CYP3A4	Gene	ClinicalAnnotation,VariantAnnotation	ambiguous	PK		27549341
PA449563	exemestane	Chemical	PA156	ESR1	Gene	ClinicalAnnotation,LabelAnnotation	associated		PD	26536870
PA449563	exemestane	Chemical	PA165819201	CYP3A4*1	Haplotype	ClinicalAnnotation,VariantAnnotation	ambiguous	PK		27549341
PA449563	exemestane	Chemical	PA165819208	CYP3A4*1G	Haplotype	VariantAnnotation	not associated	PK
PA449563	exemestane	Chemical	PA165860672	CYP1A1*1	Haplotype	VariantAnnotation	not associated	PK
PA449563	exemestane	Chemical	PA165860673	CYP1A1*2A	Haplotype	VariantAnnotation	not associated	PK
PA449563	exemestane	Chemical	PA166048680	CYP3A4*22	Haplotype	ClinicalAnnotation,VariantAnnotation	associated	PK		27549341
PA449563	exemestane	Chemical	PA166154137	rs11253043	Variant	ClinicalAnnotation	associated	PK		27111237
PA449563	exemestane	Chemical	PA166154188	rs62621365	Variant	ClinicalAnnotation	associated	PK		27111237
PA449563	exemestane	Chemical	PA166154836	rs4646	Variant	ClinicalAnnotation	associated		PD
PA449563	exemestane	Chemical	PA166154853	rs934635	Variant	ClinicalAnnotation	associated		PD	24590773
PA449563	exemestane	Chemical	PA166154917	rs6493497	Variant	ClinicalAnnotation	associated		PD	20048079;26536870
PA449563	exemestane	Chemical	PA166154921	rs7176005	Variant	ClinicalAnnotation	associated		PD	20048079;24590773
PA449563	exemestane	Chemical	PA166154937	rs16964189	Variant	ClinicalAnnotation	associated		PD	24590773
PA449563	exemestane	Chemical	PA166155729	rs4550690	Variant	ClinicalAnnotation	associated		PD
PA449563	exemestane	Chemical	PA166155965	rs10485828	Variant	ClinicalAnnotation	associated			25148458
PA449563	exemestane	Chemical	PA166157050	rs2813543	Variant	ClinicalAnnotation	associated		PD	26536870
PA449563	exemestane	Chemical	PA166157111	rs6901146	Variant	ClinicalAnnotation	associated			25148458
PA449563	exemestane	Chemical	PA166157137	rs9322335	Variant	ClinicalAnnotation	associated		PD	26536870
PA449563	exemestane	Chemical	PA24679	AKR1C3	Gene	ClinicalAnnotation	associated	PK		27111237
PA449563	exemestane	Chemical	PA24680	AKR1C4	Gene	ClinicalAnnotation	associated	PK		27111237
PA449563	exemestane	Chemical	PA266	PGR	Gene	LabelAnnotation	associated
PA449563	exemestane	Chemical	PA27091	CYP19A1	Gene	ClinicalAnnotation,Pathway	associated		PD	20048079;24590773;26536870
PA449563	exemestane	Chemical	PA27092	CYP1A1	Gene	VariantAnnotation	not associated	PK
PA449563	exemestane	Chemical	PA27886	ESR2	Gene	LabelAnnotation	associated
PA449563	exemestane	Chemical	PA30612	MAP4K4	Gene	ClinicalAnnotation	associated		PD
PA449563	exemestane	Chemical	PA38100	TUBB1	Gene	ClinicalAnnotation	associated			25148458
PA166155096	rs9934438	Variant	PA126	CYP2C9	Gene	GuidelineAnnotation	associated
PA166155096	rs9934438	Variant	PA133787052	VKORC1	Gene	GuidelineAnnotation,VipGene	associated			15790782; 15883587; 16270629; 16424822; 16432637; 16676068; 16700826; 16815313; 16879214; 16890578; 17031720; 17049586; 17111199;15358623
PA166155096	rs9934438	Variant	PA153619833	Peripheral Vascular Diseases	Disease	ClinicalAnnotation	associated	PK	PD	15358623;15883587;16270629;16432637;16676068;16821005;17031720;17111199;17329985;17391071;17989110;18030307;18240904;19077919;19177029;20585834;21176721;21273734;21326313;21981797;22075505;22248286;22534826;22549502;23159229;23183958;24019055;25026456;25989350;26223945;26257249;26433837;27121899;28262345;29054760;31653973
PA166155096	rs9934438	Variant	PA165980614	fluindione	Chemical	ClinicalAnnotation,GuidelineAnnotation	associated		PD	21883387
PA166155096	rs9934438	Variant	PA443425	Arteriosclerosis	Disease	ClinicalAnnotation	associated	PK	PD	15358623;15883587;16270629;16432637;16676068;16821005;17031720;17111199;17329985;17391071;17989110;18030307;18240904;19077919;19177029;20585834;21176721;21273734;21326313;21981797;22075505;22248286;22534826;22549502;23159229;23183958;24019055;25026456;25989350;26223945;26257249;26433837;27121899;28262345;29054760;31653973
PA166155096	rs9934438	Variant	PA444368	Heart Diseases	Disease	ClinicalAnnotation	associated	PK	PD	15358623;15883587;16270629;16432637;16676068;16821005;17031720;17111199;17329985;17391071;17989110;18030307;18240904;19077919;19177029;20585834;21176721;21273734;21326313;21981797;22075505;22248286;22534826;22549502;23159229;23183958;24019055;25026456;25989350;26223945;26257249;26433837;27121899;28262345;29054760;31653973
PA166155096	rs9934438	Variant	PA444417	Hemorrhage	Disease	ClinicalAnnotation	associated	PK	PD	15358623;15883587;16270629;16432637;16676068;16821005;17031720;17111199;17329985;17391071;17989110;18030307;18240904;19077919;19177029;20585834;21176721;21273734;21326313;21981797;22075505;22248286;22534826;22549502;23159229;23183958;24019055;25026456;25989350;26223945;26257249;26433837;27121899;28262345;29054760;31653973
PA166155096	rs9934438	Variant	PA445019	Myocardial Infarction	Disease	ClinicalAnnotation	associated	PK	PD	15358623;15883587;16270629;16432637;16676068;16821005;17031720;17111199;17329985;17391071;17989110;18030307;18240904;19077919;19177029;20585834;21176721;21273734;21326313;21981797;22075505;22248286;22534826;22549502;23159229;23183958;24019055;25026456;25989350;26223945;26257249;26433837;27121899;28262345;29054760;31653973
PA166155096	rs9934438	Variant	PA445465	Pulmonary Embolism	Disease	ClinicalAnnotation	associated	PK	PD	15358623;15883587;16270629;16432637;16676068;16821005;17031720;17111199;17329985;17391071;17989110;18030307;18240904;19077919;19177029;20585834;21176721;21273734;21326313;21981797;22075505;22248286;22534826;22549502;23159229;23183958;24019055;25026456;25989350;26223945;26257249;26433837;27121899;28262345;29054760;31653973
PA166155096	rs9934438	Variant	PA445848	Thromboembolism	Disease	ClinicalAnnotation	associated	PK	PD	15358623;15883587;16270629;16432637;16676068;16821005;17031720;17111199;17329985;17391071;17989110;18030307;18240904;19077919;19177029;20585834;21176721;21273734;21326313;21883387;21981797;22075505;22248286;22534826;22549502;23159229;23183958;24019055;25026456;25989350;26223945;26257249;26433837;27121899;28262345;29054760;31653973
PA166155096	rs9934438	Variant	PA446969	Venous Thrombosis	Disease	ClinicalAnnotation	associated	PK	PD	15358623;15883587;16270629;16432637;16676068;16821005;17031720;17111199;17329985;17391071;17989110;18030307;18240904;19077919;19177029;20585834;21176721;21273734;21326313;21981797;22075505;22248286;22534826;22549502;23159229;23183958;24019055;25026456;25989350;26223945;26257249;26433837;27121899;28262345;29054760;31653973
PA166155096	rs9934438	Variant	PA446997	Intracranial Hemorrhages	Disease	ClinicalAnnotation	associated	PK	PD	15358623;15883587;16270629;16432637;16676068;16821005;17031720;17111199;17329985;17391071;17989110;18030307;18240904;19077919;19177029;20585834;21176721;21273734;21326313;21981797;22075505;22248286;22534826;22549502;23159229;23183958;24019055;25026456;25989350;26223945;26257249;26433837;27121899;28262345;29054760;31653973
PA166155096	rs9934438	Variant	PA447054	Stroke	Disease	ClinicalAnnotation	associated	PK	PD	15358623;15883587;16270629;16432637;16676068;16821005;17031720;17111199;17329985;17391071;17989110;18030307;18240904;19077919;19177029;20585834;21176721;21273734;21326313;21981797;22075505;22248286;22534826;22549502;23159229;23183958;24019055;25026456;25989350;26223945;26257249;26433837;27121899;28262345;29054760;31653973
PA166155096	rs9934438	Variant	PA447298	venous thromboembolism	Disease	ClinicalAnnotation	associated	PK	PD	15358623;15883587;16270629;16432637;16676068;16821005;17031720;17111199;17329985;17391071;17989110;18030307;18240904;19077919;19177029;20585834;21176721;21273734;21326313;21981797;22075505;22248286;22534826;22549502;23159229;23183958;24019055;25026456;25989350;26223945;26257249;26433837;27121899;28262345;29054760;31653973
PA166155096	rs9934438	Variant	PA450921	phenprocoumon	Chemical	ClinicalAnnotation	associated		PD	20020283;24224579;30207196
PA166155096	rs9934438	Variant	PA451906	warfarin	Chemical	ClinicalAnnotation,GuidelineAnnotation,VariantAnnotation	associated	PK	PD	15358623;15883587;16270629;16432637;16676068;16821005;17031720;17111199;17329985;17391071;17989110;18030307;18240904;19077919;19177029;19297219;20585834;21176721;21273734;21326313;21981797;22075505;22248286;22534826;22549502;22616655;23159229;23183958;24019055;25026456;25989350;26223945;26257249;26433837;27121899;28262345;29054760;31653973
PA166155096	rs9934438	Variant	PA452632	acenocoumarol	Chemical	ClinicalAnnotation,GuidelineAnnotation	associated		PD	16815313;17596133;18781852;19225451;19270263;20020283;22920394;30983536
PA34276	RBMS3	Gene	PA164712563	Bisphosphonates	Chemical	ClinicalAnnotation	associated		PD
PA34276	RBMS3	Gene	PA445187	Osteonecrosis	Disease	ClinicalAnnotation	associated		PD
PA166123294	CYP2C19*31	Haplotype	PA10074	escitalopram	Chemical	GuidelineAnnotation	associated			25974703
PA166123294	CYP2C19*31	Haplotype	PA10233	voriconazole	Chemical	VariantAnnotation	associated	PK
PA166123294	CYP2C19*31	Haplotype	PA151958426	nebivolol	Chemical	VariantAnnotation	associated	PK		29098786
PA166123294	CYP2C19*31	Haplotype	PA166110257	dexlansoprazole	Chemical	GuidelineAnnotation	associated			32770672
PA166123294	CYP2C19*31	Haplotype	PA448385	amitriptyline	Chemical	GuidelineAnnotation	associated			23486447;27997040
PA166123294	CYP2C19*31	Haplotype	PA449015	citalopram	Chemical	GuidelineAnnotation	associated			25974703
PA166123294	CYP2C19*31	Haplotype	PA449048	clomipramine	Chemical	GuidelineAnnotation	associated			23486447;27997040
PA166123294	CYP2C19*31	Haplotype	PA449409	doxepin	Chemical	GuidelineAnnotation	associated			23486447;27997040
PA166123294	CYP2C19*31	Haplotype	PA449673	fluoxetine	Chemical	VariantAnnotation	associated	PK		28494448
PA166123294	CYP2C19*31	Haplotype	PA449969	imipramine	Chemical	GuidelineAnnotation	associated			23486447;27997040
PA166123294	CYP2C19*31	Haplotype	PA450180	lansoprazole	Chemical	GuidelineAnnotation	associated			32770672
PA166123294	CYP2C19*31	Haplotype	PA450401	methadone	Chemical	VariantAnnotation	associated	PK		27199033
PA166123294	CYP2C19*31	Haplotype	PA450704	omeprazole	Chemical	ClinicalAnnotation,GuidelineAnnotation	associated	PK		26153442;27578295;32770672
PA166123294	CYP2C19*31	Haplotype	PA450774	pantoprazole	Chemical	GuidelineAnnotation	associated			32770672
PA166123294	CYP2C19*31	Haplotype	PA451333	sertraline	Chemical	GuidelineAnnotation	associated			25974703
PA166123294	CYP2C19*31	Haplotype	PA451791	trimipramine	Chemical	GuidelineAnnotation	associated			23486447;27997040
PA166170188	rs34186955	Variant	PA449212	daunorubicin	Chemical	VariantAnnotation	associated	PK		20837989
PA166170188	rs34186955	Variant	PA449412	doxorubicin	Chemical	VariantAnnotation	associated	PK		20837989
PA165971604	CYP2D6*50	Haplotype	PA134688071	atomoxetine	Chemical	GuidelineAnnotation	associated			30801677
PA165971604	CYP2D6*50	Haplotype	PA161925594	tropisetron	Chemical	GuidelineAnnotation	associated			28002639
PA165971604	CYP2D6*50	Haplotype	PA166110256	bufuralol	Chemical	ClinicalAnnotation,VariantAnnotation	associated	PK		11470994;11950793;12152006;17470523;18784265;19158312;24647041;25469868;26310775;27043475;7935325;8946471;9089660;9415713
PA165971604	CYP2D6*50	Haplotype	PA166127651	n-desmethyltamoxifen	Chemical	ClinicalAnnotation,VariantAnnotation	associated	PK		24647041
PA165971604	CYP2D6*50	Haplotype	PA448385	amitriptyline	Chemical	GuidelineAnnotation	associated			23486447;27997040
PA165971604	CYP2D6*50	Haplotype	PA449048	clomipramine	Chemical	GuidelineAnnotation	associated			23486447;27997040
PA165971604	CYP2D6*50	Haplotype	PA449088	codeine	Chemical	GuidelineAnnotation	associated			22205192;24458010
PA165971604	CYP2D6*50	Haplotype	PA449233	desipramine	Chemical	GuidelineAnnotation	associated			23486447;27997040
PA165971604	CYP2D6*50	Haplotype	PA449273	dextromethorphan	Chemical	ClinicalAnnotation,VariantAnnotation	associated	PK		11470994;11950793;12152006;17470523;18784265;19158312;24647041;25469868;26310775;27043475;7935325;8946471;9089660;9415713
PA165971604	CYP2D6*50	Haplotype	PA449409	doxepin	Chemical	GuidelineAnnotation	associated			23486447;27997040
PA165971604	CYP2D6*50	Haplotype	PA449690	fluvoxamine	Chemical	GuidelineAnnotation	associated			25974703
PA165971604	CYP2D6*50	Haplotype	PA449969	imipramine	Chemical	GuidelineAnnotation	associated			23486447;27997040
PA165971604	CYP2D6*50	Haplotype	PA450657	nortriptyline	Chemical	GuidelineAnnotation	associated			23486447;27997040
PA165971604	CYP2D6*50	Haplotype	PA450705	ondansetron	Chemical	GuidelineAnnotation	associated			28002639
PA165971604	CYP2D6*50	Haplotype	PA450801	paroxetine	Chemical	GuidelineAnnotation	associated			25974703
PA165971604	CYP2D6*50	Haplotype	PA451103	primaquine	Chemical	VariantAnnotation	associated	PK		30366777
PA165971604	CYP2D6*50	Haplotype	PA451581	tamoxifen	Chemical	GuidelineAnnotation	associated			29385237
PA165971604	CYP2D6*50	Haplotype	PA451791	trimipramine	Chemical	GuidelineAnnotation	associated			23486447;27997040
PA166155127	rs28374453	Variant	PA166163690	desmethylnaproxen	Chemical	ClinicalAnnotation	associated	PK
PA166155127	rs28374453	Variant	PA166179720	tapentadol	Chemical	ClinicalAnnotation	associated	PK
PA166155127	rs28374453	Variant	PA448015	acetaminophen	Chemical	ClinicalAnnotation	associated	PK
PA142672105	CLCC1	Gene	PA445048	Nausea	Disease	ClinicalAnnotation	associated		PD
PA142672105	CLCC1	Gene	PA446051	Vomiting	Disease	ClinicalAnnotation	associated		PD
PA142672105	CLCC1	Gene	PA452618	opioids	Chemical	ClinicalAnnotation	associated		PD
PA24598	ADRB3	Gene	PA128406954	Weight gain	Disease	ClinicalAnnotation	associated		PD	19193342
PA24598	ADRB3	Gene	PA447216	Schizophrenia	Disease	ClinicalAnnotation	associated		PD	19193342
PA24598	ADRB3	Gene	PA450688	olanzapine	Chemical	ClinicalAnnotation	associated		PD	19193342
PA166154844	rs660652	Variant	PA164712950	Opium alkaloids and derivatives	Chemical	ClinicalAnnotation	associated		PD	20725741
PA166154844	rs660652	Variant	PA445208	Pain	Disease	ClinicalAnnotation	associated		PD	20725741
PA166154844	rs660652	Variant	PA445876	Tobacco Use Disorder	Disease	ClinicalAnnotation	associated		PD	20725741
PA166154844	rs660652	Variant	PA450626	nicotine	Chemical	ClinicalAnnotation	associated		PD	20725741
PA448794	carbidopa	Chemical	PA140	DDC	Gene	Pathway	associated
PA448794	carbidopa	Chemical	PA245	MTHFR	Gene	VipGene	associated			12083967
PA451688	tiludronate	Chemical	PA166155587	rs16944	Variant	ClinicalAnnotation	associated		PD	16257277
PA451688	tiludronate	Chemical	PA29808	IL1B	Gene	ClinicalAnnotation	associated		PD	16257277
PA172	GNAI1	Gene	PA134971947	P2RY12	Gene	Pathway	associated			20938371
PA172	GNAI1	Gene	PA164741137	ADCY3	Gene	Pathway	associated			20938371
PA172	GNAI1	Gene	PA192	HTR1A	Gene	Pathway	associated			19741567
PA172	GNAI1	Gene	PA24560	ADCY1	Gene	Pathway	associated			19741567
PA172	GNAI1	Gene	PA24561	ADCY2	Gene	Pathway	associated			19741567
PA172	GNAI1	Gene	PA24562	ADCY4	Gene	Pathway	associated
PA172	GNAI1	Gene	PA24563	ADCY5	Gene	Pathway	associated
PA172	GNAI1	Gene	PA27	ADCY6	Gene	Pathway	associated
PA172	GNAI1	Gene	PA28	ADCY7	Gene	Pathway	associated
PA172	GNAI1	Gene	PA29	ADCY8	Gene	Pathway	associated
PA172	GNAI1	Gene	PA29549	HTR1B	Gene	Pathway	associated			19741567
PA172	GNAI1	Gene	PA29550	HTR1D	Gene	Pathway	associated			19741567
PA172	GNAI1	Gene	PA29552	HTR1E	Gene	Pathway	associated			19741567
PA172	GNAI1	Gene	PA29553	HTR1F	Gene	Pathway	associated			19741567
PA172	GNAI1	Gene	PA30	ADCY9	Gene	Pathway	associated
PA172	GNAI1	Gene	PA34361	RGS1	Gene	Pathway	associated
PA172	GNAI1	Gene	PA39	ADRB2	Gene	Pathway	associated
PA166153600	rs928655	Variant	PA164713366	Tumor necrosis factor alpha (TNF-alpha) inhibitors	Chemical	ClinicalAnnotation	associated		PD
PA166153600	rs928655	Variant	PA443434	Arthritis, Rheumatoid	Disease	ClinicalAnnotation	associated		PD
PA29816	IL1RN	Gene	PA164713366	Tumor necrosis factor alpha (TNF-alpha) inhibitors	Chemical	ClinicalAnnotation	associated		PD	24776844
PA29816	IL1RN	Gene	PA443750	Colitis, Ulcerative	Disease	ClinicalAnnotation	associated		PD	24776844
PA29816	IL1RN	Gene	PA449841	haloperidol	Chemical	MultilinkAnnotation	associated			27023437
PA166155356	rs735482	Variant	PA444985	Multiple Myeloma	Disease	ClinicalAnnotation	associated		PD	21435719
PA166155356	rs735482	Variant	PA451644	thalidomide	Chemical	ClinicalAnnotation	associated		PD	21435719
PA166178554	(S)-methadone	Chemical	PA123	CYP2B6	Gene	VariantAnnotation	associated	PK		17178267
PA166178554	(S)-methadone	Chemical	PA130	CYP3A4	Gene	VariantAnnotation	associated	PK		17178267
PA166178554	(S)-methadone	Chemical	PA165818750	CYP2B6*1	Haplotype	VariantAnnotation	associated	PK		17178267
PA166178554	(S)-methadone	Chemical	PA165818762	CYP2B6*6	Haplotype	VariantAnnotation	associated	PK		17178267
PA166178554	(S)-methadone	Chemical	PA165819201	CYP3A4*1	Haplotype	VariantAnnotation	associated	PK		17178267
PA166178554	(S)-methadone	Chemical	PA165819203	CYP3A4*1B	Haplotype	VariantAnnotation	associated	PK		17178267
PA165924691	CYP2A6*1B1	Haplotype	PA121	CYP2A6	Gene	VipGene	associated			15940289; 16378601; 21494765; 21521021;14981342
PA165924691	CYP2A6*1B1	Haplotype	PA443560	Breast Neoplasms	Disease	ClinicalAnnotation	associated	PK		21494765;30094551
PA165924691	CYP2A6*1B1	Haplotype	PA445876	Tobacco Use Disorder	Disease	ClinicalAnnotation	associated	PK	PD	11278503;11779172;12844137;15475735;15861035;15900015;15940289;15993850;16402128;16952495;17267622;18360915;27599351
PA165924691	CYP2A6*1B1	Haplotype	PA450196	letrozole	Chemical	ClinicalAnnotation	associated	PK		21494765;30094551
PA165924691	CYP2A6*1B1	Haplotype	PA450626	nicotine	Chemical	ClinicalAnnotation,VariantAnnotation	associated	PK	PD	11278503;11779172;12844137;15475735;15861035;15900015;15940289;15993850;16402128;16952495;17267622;18360915;27599351
PA165924691	CYP2A6*1B1	Haplotype	PA452620	tegafur	Chemical	VariantAnnotation	associated	PK		21521021
PA166176700	rs4760658	Variant	PA451906	warfarin	Chemical	ClinicalAnnotation	associated		PD	29298995
PA162375713	ADO	Gene	PA444552	Hypertension	Disease	ClinicalAnnotation	associated		PD	31327267
PA162375713	ADO	Gene	PA449899	hydrochlorothiazide	Chemical	ClinicalAnnotation	associated		PD	31327267
PA166171094	rs2228000	Variant	PA164713176	Platinum compounds	Chemical	ClinicalAnnotation	associated		PD	28791697
PA166171094	rs2228000	Variant	PA166124386	gastrointestinal toxicity	Disease	ClinicalAnnotation	associated		PD	28791697
PA166171094	rs2228000	Variant	PA443622	Carcinoma, Non-Small-Cell Lung	Disease	ClinicalAnnotation	associated		PD	28791697
PA166171094	rs2228000	Variant	PA444395	Hematologic Diseases	Disease	ClinicalAnnotation	associated		PD	28791697
PA166171094	rs2228000	Variant	PA444773	Leukopenia	Disease	ClinicalAnnotation	associated		PD	28791697
PA165951133	HLA-DPB1*04:01:01:01	Haplotype	PA131285571	aspirin-induced asthma	Disease	VariantAnnotation	associated		PD	9179433
PA165951133	HLA-DPB1*04:01:01:01	Haplotype	PA443297	Agranulocytosis	Disease	VariantAnnotation	associated		PD	11266078
PA165951133	HLA-DPB1*04:01:01:01	Haplotype	PA443450	Asthma	Disease	ClinicalAnnotation	associated		PD	9179433
PA165951133	HLA-DPB1*04:01:01:01	Haplotype	PA447216	Schizophrenia	Disease	VariantAnnotation	associated		PD	11266078
PA165951133	HLA-DPB1*04:01:01:01	Haplotype	PA448497	aspirin	Chemical	ClinicalAnnotation	associated		PD	9179433
PA165951133	HLA-DPB1*04:01:01:01	Haplotype	PA449061	clozapine	Chemical	VariantAnnotation	associated		PD	11266078
PA165860788	evodiamine	Chemical	PA166116465	SLC6A4 HTTLPR long form (L allele)	Haplotype	VariantAnnotation	associated	PK		21647174
PA165860788	evodiamine	Chemical	PA312	SLC6A4	Gene	VariantAnnotation	associated	PK		21647174
PA166154797	rs2498804	Variant	PA443622	Carcinoma, Non-Small-Cell Lung	Disease	ClinicalAnnotation	associated		PD
PA166154797	rs2498804	Variant	PA448803	carboplatin	Chemical	ClinicalAnnotation	associated		PD
PA166154797	rs2498804	Variant	PA449014	cisplatin	Chemical	ClinicalAnnotation	associated		PD
PA166154384	rs2734833	Variant	PA164713257	Selective serotonin reuptake inhibitors	Chemical	ClinicalAnnotation	associated		PD	22796099
PA166154384	rs2734833	Variant	PA447321	Depressive Disorder, Major	Disease	ClinicalAnnotation	associated		PD	22796099
PA166155051	rs3760091	Variant	PA343	SULT1A1	Gene	VipGene	associated			15970794
PA166128737	CYP2D6*94	Haplotype	PA134688071	atomoxetine	Chemical	ClinicalAnnotation,GuidelineAnnotation,VariantAnnotation	associated	PK		26666748;30801677
PA166128737	CYP2D6*94	Haplotype	PA161925594	tropisetron	Chemical	GuidelineAnnotation	associated			28002639
PA166128737	CYP2D6*94	Haplotype	PA164746757	tolterodine	Chemical	ClinicalAnnotation	associated	PK		28087463
PA166128737	CYP2D6*94	Haplotype	PA166110256	bufuralol	Chemical	ClinicalAnnotation,VariantAnnotation	associated	PK		11470994;11950793;12152006;17470523;18784265;19158312;24647041;25469868;26310775;27043475;7935325;8946471;9089660;9415713
PA166128737	CYP2D6*94	Haplotype	PA166151992	dapoxetine	Chemical	ClinicalAnnotation	associated	PK		26937172
PA166128737	CYP2D6*94	Haplotype	PA448385	amitriptyline	Chemical	ClinicalAnnotation,GuidelineAnnotation	associated	PK		23486447;27097346;27997040
PA166128737	CYP2D6*94	Haplotype	PA449048	clomipramine	Chemical	GuidelineAnnotation	associated			23486447;27997040
PA166128737	CYP2D6*94	Haplotype	PA449088	codeine	Chemical	GuidelineAnnotation	associated			22205192;24458010
PA166128737	CYP2D6*94	Haplotype	PA449233	desipramine	Chemical	GuidelineAnnotation	associated			23486447;27997040
PA166128737	CYP2D6*94	Haplotype	PA449273	dextromethorphan	Chemical	ClinicalAnnotation,VariantAnnotation	associated	PK		11470994;11950793;12152006;17470523;18784265;19158312;24647041;25469868;26310775;27043475;7935325;8946471;9089660;9415713
PA166128737	CYP2D6*94	Haplotype	PA449409	doxepin	Chemical	GuidelineAnnotation	associated			23486447;27997040
PA166128737	CYP2D6*94	Haplotype	PA449690	fluvoxamine	Chemical	GuidelineAnnotation	associated			25974703
PA166128737	CYP2D6*94	Haplotype	PA449969	imipramine	Chemical	GuidelineAnnotation	associated			23486447;27997040
PA166128737	CYP2D6*94	Haplotype	PA450657	nortriptyline	Chemical	GuidelineAnnotation	associated			23486447;27997040
PA166128737	CYP2D6*94	Haplotype	PA450705	ondansetron	Chemical	GuidelineAnnotation	associated			28002639
PA166128737	CYP2D6*94	Haplotype	PA450801	paroxetine	Chemical	GuidelineAnnotation	associated			25974703
PA166128737	CYP2D6*94	Haplotype	PA451581	tamoxifen	Chemical	GuidelineAnnotation	associated			29385237
PA166128737	CYP2D6*94	Haplotype	PA451791	trimipramine	Chemical	GuidelineAnnotation	associated			23486447;27997040
PA166156093	rs2284017	Variant	PA447199	Bipolar Disorder	Disease	ClinicalAnnotation	associated		PD	18408563;21047205
PA166156093	rs2284017	Variant	PA450243	lithium	Chemical	ClinicalAnnotation	associated		PD	18408563;21047205
PA449167	cyclosporine	Chemical	PA10804	imatinib	Chemical	MultilinkAnnotation	associated			26965514
PA449167	cyclosporine	Chemical	PA116	ABCC2	Gene	ClinicalAnnotation	associated	PK		25163792;28624888
PA449167	cyclosporine	Chemical	PA122	CYP3A7	Gene	VariantAnnotation	associated	PK		28952408
PA449167	cyclosporine	Chemical	PA125	CYP2C8	Gene	VariantAnnotation	ambiguous		PD	23426640
PA449167	cyclosporine	Chemical	PA130	CYP3A4	Gene	ClinicalAnnotation,Pathway,VariantAnnotation	ambiguous	PK	PD	21902502;22388796;23557867;23922006;24522145;24658827;24691060;25240575;25976223;27653228;29043387;29135906
PA449167	cyclosporine	Chemical	PA131	CYP3A5	Gene	ClinicalAnnotation,Pathway,VariantAnnotation	ambiguous	PK	PD	12966368;20368718;21806386;22886152;23354298;23557867;23922006;24522145;24658827;24691060;25976223;27653228;28952408;29043387;29135906;29441922
PA449167	cyclosporine	Chemical	PA142672073	CRTC2	Gene	ClinicalAnnotation	associated		PD	26644205
PA449167	cyclosporine	Chemical	PA165819201	CYP3A4*1	Haplotype	ClinicalAnnotation,VariantAnnotation	associated	PK	PD	23557867;24691060;25976223;29043387
PA449167	cyclosporine	Chemical	PA165819202	CYP3A4*1A	Haplotype	ClinicalAnnotation,VariantAnnotation	ambiguous	PK	PD	29043387
PA449167	cyclosporine	Chemical	PA165819203	CYP3A4*1B	Haplotype	ClinicalAnnotation,VariantAnnotation	ambiguous	PK	PD	29043387
PA449167	cyclosporine	Chemical	PA165819242	CYP3A4*18B	Haplotype	VariantAnnotation	associated	PK	PD	23557867;24691060;25976223
PA449167	cyclosporine	Chemical	PA165819268	TPMT*1	Haplotype	VariantAnnotation	associated		PD	15476481;16044099
PA449167	cyclosporine	Chemical	PA165819269	TPMT*2	Haplotype	VariantAnnotation	associated		PD	16044099
PA449167	cyclosporine	Chemical	PA165819270	TPMT*3A	Haplotype	VariantAnnotation	associated		PD	15476481;16044099
PA449167	cyclosporine	Chemical	PA165819271	TPMT*3B	Haplotype	VariantAnnotation	associated		PD	15476481
PA449167	cyclosporine	Chemical	PA165819272	TPMT*3C	Haplotype	VariantAnnotation	associated		PD	15476481;16044099
PA449167	cyclosporine	Chemical	PA165958681	CYP2C8*1A	Haplotype	VariantAnnotation	ambiguous		PD
PA449167	cyclosporine	Chemical	PA165958685	CYP2C8*3	Haplotype	VariantAnnotation	ambiguous		PD	23426640
PA449167	cyclosporine	Chemical	PA166048680	CYP3A4*22	Haplotype	VariantAnnotation	ambiguous	PK	PD	29043387;29135906
PA449167	cyclosporine	Chemical	PA166128213	CYP3A5*1	Haplotype	ClinicalAnnotation,VariantAnnotation	ambiguous	PK	PD	24691060;25976223;29043387;29135906;29441922
PA449167	cyclosporine	Chemical	PA166128219	CYP3A5*3	Haplotype	ClinicalAnnotation,VariantAnnotation	ambiguous	PK	PD	24691060;25976223;29043387;29135906;29441922
PA449167	cyclosporine	Chemical	PA166153640	rs1800872	Variant	ClinicalAnnotation	associated		PD	18444945
PA449167	cyclosporine	Chemical	PA166153953	rs717620	Variant	ClinicalAnnotation	associated	PK		28624888
PA449167	cyclosporine	Chemical	PA166154007	rs2273697	Variant	ClinicalAnnotation	associated	PK		25163792;28624888
PA449167	cyclosporine	Chemical	PA166154084	rs7903146	Variant	ClinicalAnnotation	associated		PD	21857094;23041303
PA449167	cyclosporine	Chemical	PA166155589	rs231775	Variant	ClinicalAnnotation	associated		PD	18021981
PA449167	cyclosporine	Chemical	PA166155614	rs1042597	Variant	ClinicalAnnotation	associated		PD	20565459
PA449167	cyclosporine	Chemical	PA166156443	rs11706052	Variant	ClinicalAnnotation	associated		PD	18444945;19617864;19770842;21996196;22960765
PA449167	cyclosporine	Chemical	PA166156997	rs1800629	Variant	ClinicalAnnotation	associated		PD	18444945
PA449167	cyclosporine	Chemical	PA166157267	rs776746	Variant	ClinicalAnnotation	associated	PK	PD	12966368;20368718;21806386;22886152;23354298;23557867;24522145;24658827;24691060;25976223;27653228;28952408;29043387;29135906;29441922
PA449167	cyclosporine	Chemical	PA166157284	rs1045642	Variant	ClinicalAnnotation	associated	PK	PD	12966368;18334915;21806386;25536375
PA449167	cyclosporine	Chemical	PA166157286	rs1057868	Variant	ClinicalAnnotation	associated	PK		24061445;24658827;29135906
PA449167	cyclosporine	Chemical	PA166157288	rs1128503	Variant	ClinicalAnnotation	associated	PK	PD	18717915;20030680;21806386;22886152;26107754
PA449167	cyclosporine	Chemical	PA166157316	rs2032582	Variant	ClinicalAnnotation	associated	PK	PD	17206635;18444945;18576903;21806386;25240575
PA449167	cyclosporine	Chemical	PA166157391	rs4646437	Variant	ClinicalAnnotation	associated	PK	PD	25240575
PA449167	cyclosporine	Chemical	PA166157481	rs28371759	Variant	ClinicalAnnotation	associated	PK		23557867
PA449167	cyclosporine	Chemical	PA166157487	rs35599367	Variant	ClinicalAnnotation	associated	PK	PD	21902502;22388796;24522145;24658827;27653228;29043387;29135906
PA449167	cyclosporine	Chemical	PA166163444	rs8450	Variant	ClinicalAnnotation	associated		PD	26644205
PA449167	cyclosporine	Chemical	PA166170406	rs10211	Variant	VariantAnnotation	associated	PK		28952408
PA449167	cyclosporine	Chemical	PA166175767	rs12917707	Variant	VariantAnnotation	associated		PD	28418009
PA449167	cyclosporine	Chemical	PA267	ABCB1	Gene	ClinicalAnnotation,Literature,MultilinkAnnotation,Pathway,VipGene	associated	PK	PD	12966368;17206635;18334915;18444945;18576903;18717915;20030680;21806386;22886152;23922006;24088131;25240575;25536375;26107754
PA449167	cyclosporine	Chemical	PA27006	CTLA4	Gene	ClinicalAnnotation	associated		PD	18021981
PA449167	cyclosporine	Chemical	PA29778	IL10	Gene	ClinicalAnnotation	associated		PD	18444945
PA449167	cyclosporine	Chemical	PA29863	IMPDH2	Gene	ClinicalAnnotation	associated		PD	18444945;19617864;19770842;21996196;22960765
PA449167	cyclosporine	Chemical	PA33532	POR	Gene	ClinicalAnnotation	associated	PK		24061445;24658827;29135906
PA449167	cyclosporine	Chemical	PA356	TPMT	Gene	VariantAnnotation	associated		PD	15476481;16044099
PA449167	cyclosporine	Chemical	PA36394	TCF7L2	Gene	ClinicalAnnotation	associated		PD	21857094;23041303
PA449167	cyclosporine	Chemical	PA37183	UGT1A8	Gene	ClinicalAnnotation	associated		PD	20565459
PA449167	cyclosporine	Chemical	PA37199	UMOD	Gene	VariantAnnotation	associated		PD	28418009
PA449167	cyclosporine	Chemical	PA378	NR1I2	Gene	Literature,MultilinkAnnotation	associated			24088131
PA449167	cyclosporine	Chemical	PA390	ABCG2	Gene	VipGene	associated
PA449167	cyclosporine	Chemical	PA435	TNF	Gene	ClinicalAnnotation	associated		PD	18444945
PA165981594	eltrombopag	Chemical	PA159	F5	Gene	LabelAnnotation	associated
PA165981594	eltrombopag	Chemical	PA35026	SERPINC1	Gene	LabelAnnotation	associated
PA165949115	NAT2*6A	Haplotype	PA164712708	Drugs For Treatment Of Tuberculosis	Chemical	VariantAnnotation	associated		PD	29781872
PA165949115	NAT2*6A	Haplotype	PA164779050	sulfapyridine	Chemical	VariantAnnotation	associated	PK		18167504;20040334
PA165949115	NAT2*6A	Haplotype	PA164784021	ethambutol	Chemical	VariantAnnotation	ambiguous	PK	PD	17950035;18330759;21753138;22506592;26911349
PA165949115	NAT2*6A	Haplotype	PA164925725	Toxic liver disease	Disease	ClinicalAnnotation,VariantAnnotation	ambiguous	PK	PD	11915035;16246623;17950035;18330759;19761367;21753138;22012226;22506592;24888881;26616266;26911349
PA165949115	NAT2*6A	Haplotype	PA165820585	1,7-dimethylxanthine	Chemical	VariantAnnotation	associated	PK		17011540
PA165949115	NAT2*6A	Haplotype	PA166119041	drug-induced liver injury	Disease	ClinicalAnnotation,VariantAnnotation	associated	PK	PD	11915035;19761367;22012226;24888881;26616266;29781872
PA165949115	NAT2*6A	Haplotype	PA166120927	drug reaction with eosinophilia and systemic symptoms	Disease	VariantAnnotation	not associated		PD	29458119
PA165949115	NAT2*6A	Haplotype	PA166120929	severe cutaneous adverse reactions	Disease	VariantAnnotation	associated		PD	11191886
PA165949115	NAT2*6A	Haplotype	PA166165147	solithromycin	Chemical	VariantAnnotation	associated	PK
PA165949115	NAT2*6A	Haplotype	PA443250	Acquired Immunodeficiency Syndrome	Disease	VariantAnnotation	associated		PD	11191886
PA165949115	NAT2*6A	Haplotype	PA444153	Fatigue	Disease	VariantAnnotation	associated	PK		30520338
PA165949115	NAT2*6A	Haplotype	PA444442	Hepatitis, Toxic	Disease	ClinicalAnnotation	associated	PK	PD	11915035;19761367;22012226;24888881;26616266
PA165949115	NAT2*6A	Haplotype	PA445253	Paresthesia	Disease	VariantAnnotation	associated	PK		30520338
PA165949115	NAT2*6A	Haplotype	PA445676	Skin Diseases	Disease	VariantAnnotation	not associated		PD	29458119
PA165949115	NAT2*6A	Haplotype	PA445941	Tuberculosis	Disease	ClinicalAnnotation,VariantAnnotation	ambiguous	PK	PD	11915035;16246623;17950035;18330759;18544910;19761367;21753138;22012226;22506592;24533708;24888881;26616266;26911349;29781872
PA165949115	NAT2*6A	Haplotype	PA447230	HIV	Disease	VariantAnnotation	ambiguous	PK	PD	11186133
PA165949115	NAT2*6A	Haplotype	PA449050	clonazepam	Chemical	VariantAnnotation	associated	PK		30520338
PA165949115	NAT2*6A	Haplotype	PA449211	dapsone	Chemical	VariantAnnotation	not associated		PD	29458119
PA165949115	NAT2*6A	Haplotype	PA450112	isoniazid	Chemical	ClinicalAnnotation,VariantAnnotation	ambiguous	PK	PD	11915035;16246623;17950035;18330759;18544910;19761367;21753138;22012226;22506592;24533708;24888881;26616266;26911349
PA165949115	NAT2*6A	Haplotype	PA451182	pyrazinamide	Chemical	VariantAnnotation	ambiguous	PK	PD	17950035;18330759;21753138;22506592;26911349
PA165949115	NAT2*6A	Haplotype	PA451250	rifampin	Chemical	VariantAnnotation	ambiguous	PK	PD	16246623;17950035;18330759;21753138;22506592;26911349
PA165949115	NAT2*6A	Haplotype	PA451512	streptomycin	Chemical	VariantAnnotation	not associated		PD	21753138
PA165949115	NAT2*6A	Haplotype	PA451542	sulfamethazine	Chemical	VariantAnnotation	associated	PK
PA165949115	NAT2*6A	Haplotype	PA451544	sulfamethoxazole	Chemical	VariantAnnotation	ambiguous		PD	11186133;11191886
PA165949115	NAT2*6A	Haplotype	PA451788	trimethoprim	Chemical	VariantAnnotation	associated		PD	11191886
PA166154090	rs7917432	Variant	PA10204	tenofovir	Chemical	ClinicalAnnotation	associated		PD	25485598
PA166154090	rs7917432	Variant	PA447230	HIV	Disease	ClinicalAnnotation	associated		PD	25485598
PA26012	CACNA2D2	Gene	PA448871	celecoxib	Chemical	Pathway	associated			22336956
PA33752	PRKAG2	Gene	PA134983031	GPAM	Gene	Pathway	associated			22722338
PA33752	PRKAG2	Gene	PA142672073	CRTC2	Gene	Pathway	associated			22722338
PA33752	PRKAG2	Gene	PA162375571	ACTC1	Gene	DataAnnotation	associated
PA33752	PRKAG2	Gene	PA189	HMGCR	Gene	Pathway	associated			22722338
PA33752	PRKAG2	Gene	PA231	LMNA	Gene	DataAnnotation	associated
PA33752	PRKAG2	Gene	PA24421	ACACA	Gene	Pathway	associated			22722338
PA33752	PRKAG2	Gene	PA24422	ACACB	Gene	Pathway	associated			22722338
PA33752	PRKAG2	Gene	PA28707	GLA	Gene	DataAnnotation	associated
PA33752	PRKAG2	Gene	PA30861	MLYCD	Gene	Pathway	associated			22722338
PA33752	PRKAG2	Gene	PA31351	MYBPC3	Gene	DataAnnotation	associated
PA33752	PRKAG2	Gene	PA31374	MYH7	Gene	DataAnnotation	associated
PA33752	PRKAG2	Gene	PA31380	MYL2	Gene	DataAnnotation	associated
PA33752	PRKAG2	Gene	PA31381	MYL3	Gene	DataAnnotation	associated
PA33752	PRKAG2	Gene	PA335	SREBF1	Gene	Pathway	associated			22722338
PA33752	PRKAG2	Gene	PA35879	SLC2A4	Gene	Pathway	associated			22722338
PA33752	PRKAG2	Gene	PA36198	STK11	Gene	Pathway	associated			22722338
PA33752	PRKAG2	Gene	PA36636	TNNI3	Gene	DataAnnotation	associated
PA33752	PRKAG2	Gene	PA36638	TNNT2	Gene	DataAnnotation	associated
PA33752	PRKAG2	Gene	PA36690	TPM1	Gene	DataAnnotation	associated
PA33752	PRKAG2	Gene	PA37353	MLXIPL	Gene	Pathway	associated			22722338
PA33752	PRKAG2	Gene	PA37935	SIRT1	Gene	Pathway	associated			22722338
PA33752	PRKAG2	Gene	PA443632	Cardiomyopathy, Dilated	Disease	DataAnnotation	associated
PA33752	PRKAG2	Gene	PA443633	Cardiomyopathy, Hypertrophic	Disease	DataAnnotation	associated
PA33752	PRKAG2	Gene	PA444552	Hypertension	Disease	ClinicalAnnotation,Literature,MultilinkAnnotation	associated		PD	24560520;31327267
PA33752	PRKAG2	Gene	PA449899	hydrochlorothiazide	Chemical	ClinicalAnnotation	associated		PD	31327267
PA33752	PRKAG2	Gene	PA450395	metformin	Chemical	Pathway	associated			22722338
PA33752	PRKAG2	Gene	PA61	ATM	Gene	Pathway	associated			22722338
PA33750	PRKACG	Gene	PA26008	CACNA1B	Gene	Pathway	associated
PA33750	PRKACG	Gene	PA30616	MAPK1	Gene	Pathway	associated
PA33750	PRKACG	Gene	PA59	ARRB1	Gene	Pathway	associated
PA33750	PRKACG	Gene	PA60	ARRB2	Gene	Pathway	associated
PA33750	PRKACG	Gene	PA83	CACNA1C	Gene	Pathway	associated
PA33750	PRKACG	Gene	PA84	CACNA1D	Gene	Pathway	associated
PA33750	PRKACG	Gene	PA85	CACNA1S	Gene	Pathway	associated
PA166203408	rs2233407	Variant	PA131301952	gefitinib	Chemical	ClinicalAnnotation	associated		PD	31664190
PA166203408	rs2233407	Variant	PA164925725	Toxic liver disease	Disease	ClinicalAnnotation	associated		PD	31664190
PA166203408	rs2233407	Variant	PA443622	Carcinoma, Non-Small-Cell Lung	Disease	ClinicalAnnotation	associated		PD	31664190
PA165957658	HLA-C*08:02:01	Haplotype	PA443936	Drug Hypersensitivity	Disease	VariantAnnotation	associated		PD	16868443
PA165957658	HLA-C*08:02:01	Haplotype	PA447230	HIV	Disease	VariantAnnotation	associated		PD	16868443
PA165957658	HLA-C*08:02:01	Haplotype	PA450616	nevirapine	Chemical	VariantAnnotation	associated		PD	16868443
PA166155619	rs1051685	Variant	PA444985	Multiple Myeloma	Disease	ClinicalAnnotation	associated		PD	21435719
PA166155619	rs1051685	Variant	PA451644	thalidomide	Chemical	ClinicalAnnotation	associated		PD	21435719
PA166177127	rs10123866	Variant	PA10066	duloxetine	Chemical	ClinicalAnnotation	associated		PD	29407288
PA166177127	rs10123866	Variant	PA447321	Depressive Disorder, Major	Disease	ClinicalAnnotation	associated		PD	29407288
PA166153776	rs4844880	Variant	PA165817016	Kidney Transplantation	Disease	ClinicalAnnotation	associated	PK		25587129
PA166153776	rs4844880	Variant	PA451578	tacrolimus	Chemical	ClinicalAnnotation	associated	PK		25587129
PA166154188	rs62621365	Variant	PA449563	exemestane	Chemical	ClinicalAnnotation	associated	PK		27111237
PA166154217	rs145119820	Variant	PA450373	mephenytoin	Chemical	ClinicalAnnotation	associated	PK
PA128747823	TPH2	Gene	PA164713257	Selective serotonin reuptake inhibitors	Chemical	Literature,MultilinkAnnotation	associated			24930681
PA128747823	TPH2	Gene	PA447207	Depressive Disorder	Disease	ClinicalAnnotation	associated		PD	23510446
PA128747823	TPH2	Gene	PA447278	Depression	Disease	ClinicalAnnotation	associated		PD	18496129
PA128747823	TPH2	Gene	PA447321	Depressive Disorder, Major	Disease	ClinicalAnnotation	associated		PD	18496129
PA128747823	TPH2	Gene	PA449015	citalopram	Chemical	ClinicalAnnotation	associated		PD	23510446
PA128747823	TPH2	Gene	PA450522	mirtazapine	Chemical	ClinicalAnnotation	associated		PD	18496129
PA128747823	TPH2	Gene	PA451866	venlafaxine	Chemical	ClinicalAnnotation	associated		PD	18496129
PA128747823	TPH2	Gene	PA452229	antidepressants	Chemical	ClinicalAnnotation	associated		PD	18496129
PA166155210	rs2857657	Variant	PA447216	Schizophrenia	Disease	ClinicalAnnotation	associated		PD	24495780
PA166155210	rs2857657	Variant	PA451257	risperidone	Chemical	ClinicalAnnotation	associated		PD	24495780
PA134920089	GALNT14	Gene	PA128406956	fluorouracil	Chemical	ClinicalAnnotation	associated		PD	21635146;31611591
PA134920089	GALNT14	Gene	PA444445	Hepatitis C	Disease	ClinicalAnnotation	associated		PD	31611591
PA134920089	GALNT14	Gene	PA444447	Carcinoma, Hepatocellular	Disease	ClinicalAnnotation	associated		PD	21635146;31611591
PA134920089	GALNT14	Gene	PA444804	Liver Neoplasms	Disease	ClinicalAnnotation	associated		PD	21635146;31611591
PA134920089	GALNT14	Gene	PA449014	cisplatin	Chemical	ClinicalAnnotation	associated		PD	21635146;31611591
PA134920089	GALNT14	Gene	PA450526	mitoxantrone	Chemical	ClinicalAnnotation	associated		PD	21635146;31611591
PA134920089	GALNT14	Gene	PA7000	sorafenib	Chemical	ClinicalAnnotation	associated		PD	31611591
PA165957372	HLA-C*07:01:01	Haplotype	PA164784024	peginterferon alfa-2b	Chemical	ClinicalAnnotation,VariantAnnotation	associated		PD
PA165957372	HLA-C*07:01:01	Haplotype	PA443297	Agranulocytosis	Disease	VariantAnnotation	associated		PD	11266078
PA165957372	HLA-C*07:01:01	Haplotype	PA444445	Hepatitis C	Disease	ClinicalAnnotation,VariantAnnotation	associated		PD
PA165957372	HLA-C*07:01:01	Haplotype	PA447216	Schizophrenia	Disease	VariantAnnotation	associated		PD	11266078
PA165957372	HLA-C*07:01:01	Haplotype	PA449061	clozapine	Chemical	VariantAnnotation	associated		PD	11266078
PA165957372	HLA-C*07:01:01	Haplotype	PA451241	ribavirin	Chemical	ClinicalAnnotation,VariantAnnotation	associated		PD
PA450521	minoxidil	Chemical	PA343	SULT1A1	Gene	VipGene	associated			2390100
PA166182336	rs10802887	Variant	PA448320	allopurinol	Chemical	ClinicalAnnotation,VariantAnnotation	associated		PD	30924126
PA166206221	rs3802281	Variant	PA444460	Heroin Dependence	Disease	ClinicalAnnotation	associated		PD	31940240
PA166206221	rs3802281	Variant	PA450401	methadone	Chemical	ClinicalAnnotation	associated		PD	31940240
PA164784002	sertindole	Chemical	PA128	CYP2D6	Gene	LabelAnnotation	associated
PA164784002	sertindole	Chemical	PA130	CYP3A4	Gene	VipGene	associated			9187528
PA164784002	sertindole	Chemical	PA212	KCNH2	Gene	VipGene	associated			15718164; 16278312;14999113
PA166121071	G6PD Sao Borja	Haplotype	PA10176	rasburicase	Chemical	GuidelineAnnotation	associated			24787449
PA449716	fructose	Chemical	PA30095	KHK	Gene	Pathway	associated			24915143
PA134906408	OTOS	Gene	PA445062	Neoplasms	Disease	ClinicalAnnotation	associated		PD	25410892;31666714
PA134906408	OTOS	Gene	PA449014	cisplatin	Chemical	ClinicalAnnotation	associated		PD	25410892;31666714
PA166155735	rs4848306	Variant	PA164713366	Tumor necrosis factor alpha (TNF-alpha) inhibitors	Chemical	ClinicalAnnotation	associated		PD	24776844
PA166155735	rs4848306	Variant	PA443750	Colitis, Ulcerative	Disease	ClinicalAnnotation	associated		PD	24776844
PA166155735	rs4848306	Variant	PA446116	Inflammatory Bowel Diseases	Disease	ClinicalAnnotation	associated		PD	24776844
PA166194415	c.2279C>T	Haplotype	PA128406956	fluorouracil	Chemical	GuidelineAnnotation	associated			23988873;29152729
PA166194415	c.2279C>T	Haplotype	PA448771	capecitabine	Chemical	GuidelineAnnotation	associated			23988873;29152729
PA166154595	rs6539870	Variant	PA449552	etoposide	Chemical	ClinicalAnnotation	associated		PD
PA166199041	rs757081	Variant	PA444552	Hypertension	Disease	ClinicalAnnotation	associated		PD	31327267
PA166199041	rs757081	Variant	PA449899	hydrochlorothiazide	Chemical	ClinicalAnnotation	associated		PD	31327267
PA164771236	pegaptanib	Chemical	PA166157006	rs2010963	Variant	ClinicalAnnotation	associated		PD	23953100
PA164771236	pegaptanib	Chemical	PA37302	VEGFA	Gene	ClinicalAnnotation	associated		PD	23953100
PA10505	vitamin b-complex, plain	Chemical	PA166153644	rs1801133	Variant	ClinicalAnnotation	associated		PD	22926161
PA10505	vitamin b-complex, plain	Chemical	PA166156776	rs1801394	Variant	ClinicalAnnotation	associated		PD	22926161
PA10505	vitamin b-complex, plain	Chemical	PA245	MTHFR	Gene	ClinicalAnnotation	associated		PD	22926161
PA10505	vitamin b-complex, plain	Chemical	PA31277	MTRR	Gene	ClinicalAnnotation	associated		PD	22926161
PA450128	isotretinoin	Chemical	PA131	CYP3A5	Gene	VipGene	associated			18695978
PA166157541	rs3594	Variant	PA150481189	taxanes	Chemical	ClinicalAnnotation	associated		PD	26194361
PA166157541	rs3594	Variant	PA445204	Ovarian Neoplasms	Disease	ClinicalAnnotation	associated		PD	26194361
PA166157541	rs3594	Variant	PA448803	carboplatin	Chemical	ClinicalAnnotation	associated		PD	26194361
PA166179948	rs3852209	Variant	PA166123046	cessation	Disease	ClinicalAnnotation	associated
PA166179948	rs3852209	Variant	PA445876	Tobacco Use Disorder	Disease	ClinicalAnnotation	associated		PD	17978999
PA166179948	rs3852209	Variant	PA450626	nicotine	Chemical	ClinicalAnnotation	associated		PD	17978999
PA165819181	CYP1A2*3	Haplotype	PA449197	dacarbazine	Chemical	VariantAnnotation	associated	PK		27428168
PA166155789	rs10490162	Variant	PA447216	Schizophrenia	Disease	ClinicalAnnotation	associated		PD
[truncated: 59,643 more rows]
