# Supplementary material for: Path4Drug: Data Science Workflow for Identification of Tissue-Specific Biological Pathways Modulated by Toxic Drugs
Source: Front Pharmacol. 2021 Oct 14;12:708296. doi: 10.3389/fphar.2021.708296 (PMC8551608; doi:10.3389/fphar.2021.708296)
Supplement: Supplementary file 1 [file DataSheet1.ZIP › 708296_supplementary_material_UPDATED/workflow_files/rna_consensus.tsv]

Gene	Gene name	Tissue	NX
ENSG00000000003	TSPAN6	adipose tissue	27.0
ENSG00000000003	TSPAN6	adrenal gland	9.8
ENSG00000000003	TSPAN6	amygdala	7.0
ENSG00000000003	TSPAN6	appendix	4.4
ENSG00000000003	TSPAN6	B-cells	0.3
ENSG00000000003	TSPAN6	basal ganglia	6.6
ENSG00000000003	TSPAN6	bone marrow	0.1
ENSG00000000003	TSPAN6	breast	33.0
ENSG00000000003	TSPAN6	cerebellum	2.9
ENSG00000000003	TSPAN6	cerebral cortex	4.9
ENSG00000000003	TSPAN6	cervix, uterine	15.9
ENSG00000000003	TSPAN6	colon	17.8
ENSG00000000003	TSPAN6	corpus callosum	12.6
ENSG00000000003	TSPAN6	dendritic cells	0.2
ENSG00000000003	TSPAN6	ductus deferens	6.4
ENSG00000000003	TSPAN6	duodenum	9.7
ENSG00000000003	TSPAN6	endometrium	11.1
ENSG00000000003	TSPAN6	epididymis	10.4
ENSG00000000003	TSPAN6	esophagus	27.1
ENSG00000000003	TSPAN6	fallopian tube	24.2
ENSG00000000003	TSPAN6	gallbladder	10.0
ENSG00000000003	TSPAN6	granulocytes	0.8
ENSG00000000003	TSPAN6	heart muscle	5.7
ENSG00000000003	TSPAN6	hippocampal formation	7.4
ENSG00000000003	TSPAN6	hypothalamus	7.3
ENSG00000000003	TSPAN6	kidney	26.7
ENSG00000000003	TSPAN6	liver	68.2
ENSG00000000003	TSPAN6	lung	8.3
ENSG00000000003	TSPAN6	lymph node	3.6
ENSG00000000003	TSPAN6	midbrain	6.9
ENSG00000000003	TSPAN6	monocytes	0.2
ENSG00000000003	TSPAN6	NK-cells	0.3
ENSG00000000003	TSPAN6	olfactory region	4.1
ENSG00000000003	TSPAN6	ovary	27.6
ENSG00000000003	TSPAN6	pancreas	25.1
ENSG00000000003	TSPAN6	parathyroid gland	19.6
ENSG00000000003	TSPAN6	pituitary gland	17.7
ENSG00000000003	TSPAN6	placenta	23.6
ENSG00000000003	TSPAN6	pons and medulla	34.2
ENSG00000000003	TSPAN6	prostate	15.5
ENSG00000000003	TSPAN6	rectum	20.3
ENSG00000000003	TSPAN6	retina	16.7
ENSG00000000003	TSPAN6	salivary gland	88.4
ENSG00000000003	TSPAN6	seminal vesicle	6.7
ENSG00000000003	TSPAN6	skeletal muscle	3.5
ENSG00000000003	TSPAN6	skin	4.7
ENSG00000000003	TSPAN6	small intestine	11.6
ENSG00000000003	TSPAN6	smooth muscle	4.7
ENSG00000000003	TSPAN6	spinal cord	10.4
ENSG00000000003	TSPAN6	spleen	8.6
ENSG00000000003	TSPAN6	stomach	8.0
ENSG00000000003	TSPAN6	T-cells	6.6
ENSG00000000003	TSPAN6	testis	17.5
ENSG00000000003	TSPAN6	thalamus	6.6
ENSG00000000003	TSPAN6	thymus	2.9
ENSG00000000003	TSPAN6	thyroid gland	24.6
ENSG00000000003	TSPAN6	tongue	11.0
ENSG00000000003	TSPAN6	tonsil	19.8
ENSG00000000003	TSPAN6	total PBMC	1.4
ENSG00000000003	TSPAN6	urinary bladder	17.2
ENSG00000000003	TSPAN6	vagina	11.5
ENSG00000000005	TNMD	adipose tissue	18.4
ENSG00000000005	TNMD	adrenal gland	0.1
ENSG00000000005	TNMD	amygdala	0.1
ENSG00000000005	TNMD	appendix	0.4
ENSG00000000005	TNMD	B-cells	0.0
ENSG00000000005	TNMD	basal ganglia	0.0
ENSG00000000005	TNMD	bone marrow	0.0
ENSG00000000005	TNMD	breast	10.9
ENSG00000000005	TNMD	cerebellum	0.0
ENSG00000000005	TNMD	cerebral cortex	0.1
ENSG00000000005	TNMD	cervix, uterine	0.4
ENSG00000000005	TNMD	colon	0.6
ENSG00000000005	TNMD	corpus callosum	0.0
ENSG00000000005	TNMD	dendritic cells	0.0
ENSG00000000005	TNMD	ductus deferens	11.1
ENSG00000000005	TNMD	duodenum	0.0
ENSG00000000005	TNMD	endometrium	0.2
ENSG00000000005	TNMD	epididymis	8.9
ENSG00000000005	TNMD	esophagus	0.4
ENSG00000000005	TNMD	fallopian tube	0.2
ENSG00000000005	TNMD	gallbladder	0.3
ENSG00000000005	TNMD	granulocytes	0.0
ENSG00000000005	TNMD	heart muscle	0.7
ENSG00000000005	TNMD	hippocampal formation	0.9
ENSG00000000005	TNMD	hypothalamus	0.1
ENSG00000000005	TNMD	kidney	0.7
ENSG00000000005	TNMD	liver	0.0
ENSG00000000005	TNMD	lung	0.0
ENSG00000000005	TNMD	lymph node	0.0
ENSG00000000005	TNMD	midbrain	0.6
ENSG00000000005	TNMD	monocytes	0.0
ENSG00000000005	TNMD	NK-cells	0.0
ENSG00000000005	TNMD	olfactory region	0.0
ENSG00000000005	TNMD	ovary	1.7
ENSG00000000005	TNMD	pancreas	0.0
ENSG00000000005	TNMD	parathyroid gland	0.0
ENSG00000000005	TNMD	pituitary gland	0.0
ENSG00000000005	TNMD	placenta	1.9
ENSG00000000005	TNMD	pons and medulla	0.6
ENSG00000000005	TNMD	prostate	1.1
ENSG00000000005	TNMD	rectum	0.4
ENSG00000000005	TNMD	retina	4.7
ENSG00000000005	TNMD	salivary gland	1.3
ENSG00000000005	TNMD	seminal vesicle	25.0
ENSG00000000005	TNMD	skeletal muscle	5.9
ENSG00000000005	TNMD	skin	2.9
ENSG00000000005	TNMD	small intestine	0.5
ENSG00000000005	TNMD	smooth muscle	0.5
ENSG00000000005	TNMD	spinal cord	0.0
ENSG00000000005	TNMD	spleen	0.1
ENSG00000000005	TNMD	stomach	0.1
ENSG00000000005	TNMD	T-cells	0.0
ENSG00000000005	TNMD	testis	0.2
ENSG00000000005	TNMD	thalamus	0.0
ENSG00000000005	TNMD	thymus	0.2
ENSG00000000005	TNMD	thyroid gland	0.1
ENSG00000000005	TNMD	tongue	2.6
ENSG00000000005	TNMD	tonsil	0.4
ENSG00000000005	TNMD	total PBMC	0.0
ENSG00000000005	TNMD	urinary bladder	0.2
ENSG00000000005	TNMD	vagina	0.1
ENSG00000000419	DPM1	adipose tissue	32.3
ENSG00000000419	DPM1	adrenal gland	39.7
ENSG00000000419	DPM1	amygdala	20.2
ENSG00000000419	DPM1	appendix	23.3
ENSG00000000419	DPM1	B-cells	20.7
ENSG00000000419	DPM1	basal ganglia	30.0
ENSG00000000419	DPM1	bone marrow	32.9
ENSG00000000419	DPM1	breast	29.0
ENSG00000000419	DPM1	cerebellum	22.5
ENSG00000000419	DPM1	cerebral cortex	35.1
ENSG00000000419	DPM1	cervix, uterine	31.1
ENSG00000000419	DPM1	colon	28.1
ENSG00000000419	DPM1	corpus callosum	21.3
ENSG00000000419	DPM1	dendritic cells	25.0
ENSG00000000419	DPM1	ductus deferens	28.9
ENSG00000000419	DPM1	duodenum	24.0
ENSG00000000419	DPM1	endometrium	29.9
ENSG00000000419	DPM1	epididymis	32.9
ENSG00000000419	DPM1	esophagus	36.0
ENSG00000000419	DPM1	fallopian tube	25.6
ENSG00000000419	DPM1	gallbladder	24.0
ENSG00000000419	DPM1	granulocytes	22.2
ENSG00000000419	DPM1	heart muscle	38.7
ENSG00000000419	DPM1	hippocampal formation	22.2
ENSG00000000419	DPM1	hypothalamus	21.5
ENSG00000000419	DPM1	kidney	41.7
ENSG00000000419	DPM1	liver	54.0
ENSG00000000419	DPM1	lung	24.2
ENSG00000000419	DPM1	lymph node	33.0
ENSG00000000419	DPM1	midbrain	21.6
ENSG00000000419	DPM1	monocytes	19.6
ENSG00000000419	DPM1	NK-cells	20.3
ENSG00000000419	DPM1	olfactory region	17.2
ENSG00000000419	DPM1	ovary	30.8
ENSG00000000419	DPM1	pancreas	38.9
ENSG00000000419	DPM1	parathyroid gland	21.2
ENSG00000000419	DPM1	pituitary gland	35.1
ENSG00000000419	DPM1	placenta	43.9
ENSG00000000419	DPM1	pons and medulla	31.4
ENSG00000000419	DPM1	prostate	29.8
ENSG00000000419	DPM1	rectum	28.9
ENSG00000000419	DPM1	retina	22.8
ENSG00000000419	DPM1	salivary gland	35.9
ENSG00000000419	DPM1	seminal vesicle	31.5
ENSG00000000419	DPM1	skeletal muscle	44.7
ENSG00000000419	DPM1	skin	27.1
ENSG00000000419	DPM1	small intestine	35.6
ENSG00000000419	DPM1	smooth muscle	24.9
ENSG00000000419	DPM1	spinal cord	21.1
ENSG00000000419	DPM1	spleen	38.6
ENSG00000000419	DPM1	stomach	30.4
ENSG00000000419	DPM1	T-cells	25.1
ENSG00000000419	DPM1	testis	25.6
ENSG00000000419	DPM1	thalamus	21.7
ENSG00000000419	DPM1	thymus	36.1
ENSG00000000419	DPM1	thyroid gland	34.5
ENSG00000000419	DPM1	tongue	49.1
ENSG00000000419	DPM1	tonsil	36.4
ENSG00000000419	DPM1	total PBMC	15.7
ENSG00000000419	DPM1	urinary bladder	35.3
ENSG00000000419	DPM1	vagina	28.3
ENSG00000000457	SCYL3	adipose tissue	10.8
ENSG00000000457	SCYL3	adrenal gland	11.4
ENSG00000000457	SCYL3	amygdala	8.5
ENSG00000000457	SCYL3	appendix	15.4
ENSG00000000457	SCYL3	B-cells	8.3
ENSG00000000457	SCYL3	basal ganglia	10.6
ENSG00000000457	SCYL3	bone marrow	5.0
ENSG00000000457	SCYL3	breast	15.8
ENSG00000000457	SCYL3	cerebellum	10.5
ENSG00000000457	SCYL3	cerebral cortex	11.9
ENSG00000000457	SCYL3	cervix, uterine	12.1
ENSG00000000457	SCYL3	colon	14.6
ENSG00000000457	SCYL3	corpus callosum	11.0
ENSG00000000457	SCYL3	dendritic cells	13.6
ENSG00000000457	SCYL3	ductus deferens	14.6
ENSG00000000457	SCYL3	duodenum	10.7
ENSG00000000457	SCYL3	endometrium	12.6
ENSG00000000457	SCYL3	epididymis	14.0
ENSG00000000457	SCYL3	esophagus	14.4
ENSG00000000457	SCYL3	fallopian tube	10.6
ENSG00000000457	SCYL3	gallbladder	11.0
ENSG00000000457	SCYL3	granulocytes	12.3
ENSG00000000457	SCYL3	heart muscle	7.8
ENSG00000000457	SCYL3	hippocampal formation	7.3
ENSG00000000457	SCYL3	hypothalamus	6.5
ENSG00000000457	SCYL3	kidney	12.1
ENSG00000000457	SCYL3	liver	18.0
ENSG00000000457	SCYL3	lung	11.8
ENSG00000000457	SCYL3	lymph node	13.7
ENSG00000000457	SCYL3	midbrain	9.3
ENSG00000000457	SCYL3	monocytes	4.3
ENSG00000000457	SCYL3	NK-cells	11.8
ENSG00000000457	SCYL3	olfactory region	7.8
ENSG00000000457	SCYL3	ovary	13.0
ENSG00000000457	SCYL3	pancreas	12.8
ENSG00000000457	SCYL3	parathyroid gland	22.7
ENSG00000000457	SCYL3	pituitary gland	14.4
ENSG00000000457	SCYL3	placenta	15.8
ENSG00000000457	SCYL3	pons and medulla	9.5
ENSG00000000457	SCYL3	prostate	13.2
ENSG00000000457	SCYL3	rectum	13.9
ENSG00000000457	SCYL3	retina	12.3
ENSG00000000457	SCYL3	salivary gland	15.5
ENSG00000000457	SCYL3	seminal vesicle	13.8
ENSG00000000457	SCYL3	skeletal muscle	14.6
ENSG00000000457	SCYL3	skin	14.1
ENSG00000000457	SCYL3	small intestine	14.9
ENSG00000000457	SCYL3	smooth muscle	13.0
ENSG00000000457	SCYL3	spinal cord	7.3
ENSG00000000457	SCYL3	spleen	12.6
ENSG00000000457	SCYL3	stomach	11.3
ENSG00000000457	SCYL3	T-cells	10.5
ENSG00000000457	SCYL3	testis	9.1
ENSG00000000457	SCYL3	thalamus	8.9
ENSG00000000457	SCYL3	thymus	17.2
ENSG00000000457	SCYL3	thyroid gland	13.3
ENSG00000000457	SCYL3	tongue	9.5
ENSG00000000457	SCYL3	tonsil	16.0
ENSG00000000457	SCYL3	total PBMC	5.9
ENSG00000000457	SCYL3	urinary bladder	16.0
ENSG00000000457	SCYL3	vagina	12.7
ENSG00000000460	C1orf112	adipose tissue	3.4
ENSG00000000460	C1orf112	adrenal gland	3.1
ENSG00000000460	C1orf112	amygdala	3.3
ENSG00000000460	C1orf112	appendix	7.4
ENSG00000000460	C1orf112	B-cells	2.9
ENSG00000000460	C1orf112	basal ganglia	4.9
ENSG00000000460	C1orf112	bone marrow	10.1
ENSG00000000460	C1orf112	breast	5.0
ENSG00000000460	C1orf112	cerebellum	8.4
ENSG00000000460	C1orf112	cerebral cortex	3.6
ENSG00000000460	C1orf112	cervix, uterine	5.2
ENSG00000000460	C1orf112	colon	3.2
ENSG00000000460	C1orf112	corpus callosum	5.0
ENSG00000000460	C1orf112	dendritic cells	2.7
ENSG00000000460	C1orf112	ductus deferens	2.2
ENSG00000000460	C1orf112	duodenum	1.5
ENSG00000000460	C1orf112	endometrium	4.8
ENSG00000000460	C1orf112	epididymis	3.5
ENSG00000000460	C1orf112	esophagus	4.0
ENSG00000000460	C1orf112	fallopian tube	2.2
ENSG00000000460	C1orf112	gallbladder	1.8
ENSG00000000460	C1orf112	granulocytes	4.3
ENSG00000000460	C1orf112	heart muscle	2.3
ENSG00000000460	C1orf112	hippocampal formation	2.7
ENSG00000000460	C1orf112	hypothalamus	2.4
ENSG00000000460	C1orf112	kidney	2.6
ENSG00000000460	C1orf112	liver	5.2
ENSG00000000460	C1orf112	lung	2.6
ENSG00000000460	C1orf112	lymph node	7.4
ENSG00000000460	C1orf112	midbrain	5.0
ENSG00000000460	C1orf112	monocytes	4.9
ENSG00000000460	C1orf112	NK-cells	4.9
ENSG00000000460	C1orf112	olfactory region	1.5
ENSG00000000460	C1orf112	ovary	3.3
ENSG00000000460	C1orf112	pancreas	2.6
ENSG00000000460	C1orf112	parathyroid gland	20.1
ENSG00000000460	C1orf112	pituitary gland	3.7
ENSG00000000460	C1orf112	placenta	4.2
ENSG00000000460	C1orf112	pons and medulla	4.5
ENSG00000000460	C1orf112	prostate	3.2
ENSG00000000460	C1orf112	rectum	5.3
ENSG00000000460	C1orf112	retina	4.9
ENSG00000000460	C1orf112	salivary gland	3.3
ENSG00000000460	C1orf112	seminal vesicle	4.9
ENSG00000000460	C1orf112	skeletal muscle	1.9
ENSG00000000460	C1orf112	skin	3.1
ENSG00000000460	C1orf112	small intestine	3.3
ENSG00000000460	C1orf112	smooth muscle	3.6
ENSG00000000460	C1orf112	spinal cord	3.6
ENSG00000000460	C1orf112	spleen	4.2
ENSG00000000460	C1orf112	stomach	3.0
ENSG00000000460	C1orf112	T-cells	1.6
ENSG00000000460	C1orf112	testis	19.7
ENSG00000000460	C1orf112	thalamus	5.9
ENSG00000000460	C1orf112	thymus	24.6
ENSG00000000460	C1orf112	thyroid gland	3.2
ENSG00000000460	C1orf112	tongue	2.9
ENSG00000000460	C1orf112	tonsil	9.5
ENSG00000000460	C1orf112	total PBMC	1.6
ENSG00000000460	C1orf112	urinary bladder	4.0
ENSG00000000460	C1orf112	vagina	3.3
ENSG00000000938	FGR	adipose tissue	20.8
ENSG00000000938	FGR	adrenal gland	2.6
ENSG00000000938	FGR	amygdala	2.2
ENSG00000000938	FGR	appendix	23.6
ENSG00000000938	FGR	B-cells	13.3
ENSG00000000938	FGR	basal ganglia	4.5
ENSG00000000938	FGR	bone marrow	73.6
ENSG00000000938	FGR	breast	5.6
ENSG00000000938	FGR	cerebellum	1.1
ENSG00000000938	FGR	cerebral cortex	4.2
ENSG00000000938	FGR	cervix, uterine	2.9
ENSG00000000938	FGR	colon	2.8
ENSG00000000938	FGR	corpus callosum	1.5
ENSG00000000938	FGR	dendritic cells	28.9
ENSG00000000938	FGR	ductus deferens	4.2
ENSG00000000938	FGR	duodenum	1.6
ENSG00000000938	FGR	endometrium	4.0
ENSG00000000938	FGR	epididymis	2.3
ENSG00000000938	FGR	esophagus	2.2
ENSG00000000938	FGR	fallopian tube	6.3
ENSG00000000938	FGR	gallbladder	5.3
ENSG00000000938	FGR	granulocytes	40.8
ENSG00000000938	FGR	heart muscle	8.5
ENSG00000000938	FGR	hippocampal formation	2.6
ENSG00000000938	FGR	hypothalamus	2.3
ENSG00000000938	FGR	kidney	3.0
ENSG00000000938	FGR	liver	4.2
ENSG00000000938	FGR	lung	30.9
ENSG00000000938	FGR	lymph node	34.1
ENSG00000000938	FGR	midbrain	6.6
ENSG00000000938	FGR	monocytes	68.0
ENSG00000000938	FGR	NK-cells	36.3
ENSG00000000938	FGR	olfactory region	1.7
ENSG00000000938	FGR	ovary	1.9
ENSG00000000938	FGR	pancreas	2.4
ENSG00000000938	FGR	parathyroid gland	0.4
ENSG00000000938	FGR	pituitary gland	1.2
ENSG00000000938	FGR	placenta	3.3
ENSG00000000938	FGR	pons and medulla	4.2
ENSG00000000938	FGR	prostate	2.5
ENSG00000000938	FGR	rectum	1.8
ENSG00000000938	FGR	retina	2.1
ENSG00000000938	FGR	salivary gland	2.9
ENSG00000000938	FGR	seminal vesicle	2.6
ENSG00000000938	FGR	skeletal muscle	4.4
ENSG00000000938	FGR	skin	1.7
ENSG00000000938	FGR	small intestine	3.7
ENSG00000000938	FGR	smooth muscle	6.4
ENSG00000000938	FGR	spinal cord	4.8
ENSG00000000938	FGR	spleen	54.3
ENSG00000000938	FGR	stomach	2.5
ENSG00000000938	FGR	T-cells	29.6
ENSG00000000938	FGR	testis	2.6
ENSG00000000938	FGR	thalamus	4.1
ENSG00000000938	FGR	thymus	1.9
ENSG00000000938	FGR	thyroid gland	2.9
ENSG00000000938	FGR	tongue	2.5
ENSG00000000938	FGR	tonsil	7.8
ENSG00000000938	FGR	total PBMC	55.0
ENSG00000000938	FGR	urinary bladder	5.1
ENSG00000000938	FGR	vagina	6.1
ENSG00000000971	CFH	adipose tissue	28.6
ENSG00000000971	CFH	adrenal gland	5.5
ENSG00000000971	CFH	amygdala	1.6
ENSG00000000971	CFH	appendix	3.7
ENSG00000000971	CFH	B-cells	0.0
ENSG00000000971	CFH	basal ganglia	3.8
ENSG00000000971	CFH	bone marrow	0.1
ENSG00000000971	CFH	breast	8.8
ENSG00000000971	CFH	cerebellum	2.6
ENSG00000000971	CFH	cerebral cortex	2.7
ENSG00000000971	CFH	cervix, uterine	10.4
ENSG00000000971	CFH	colon	9.1
ENSG00000000971	CFH	corpus callosum	1.0
ENSG00000000971	CFH	dendritic cells	0.1
ENSG00000000971	CFH	ductus deferens	3.9
ENSG00000000971	CFH	duodenum	3.7
ENSG00000000971	CFH	endometrium	2.5
ENSG00000000971	CFH	epididymis	8.7
ENSG00000000971	CFH	esophagus	15.2
ENSG00000000971	CFH	fallopian tube	3.4
ENSG00000000971	CFH	gallbladder	17.0
ENSG00000000971	CFH	granulocytes	0.6
ENSG00000000971	CFH	heart muscle	47.3
ENSG00000000971	CFH	hippocampal formation	2.0
ENSG00000000971	CFH	hypothalamus	1.2
ENSG00000000971	CFH	kidney	7.0
ENSG00000000971	CFH	liver	295.2
ENSG00000000971	CFH	lung	11.0
ENSG00000000971	CFH	lymph node	10.3
ENSG00000000971	CFH	midbrain	5.3
ENSG00000000971	CFH	monocytes	0.1
ENSG00000000971	CFH	NK-cells	0.0
ENSG00000000971	CFH	olfactory region	1.7
ENSG00000000971	CFH	ovary	40.9
ENSG00000000971	CFH	pancreas	1.9
ENSG00000000971	CFH	parathyroid gland	1.7
ENSG00000000971	CFH	pituitary gland	4.3
ENSG00000000971	CFH	placenta	5.1
ENSG00000000971	CFH	pons and medulla	5.3
ENSG00000000971	CFH	prostate	10.3
ENSG00000000971	CFH	rectum	10.4
ENSG00000000971	CFH	retina	6.3
ENSG00000000971	CFH	salivary gland	19.0
ENSG00000000971	CFH	seminal vesicle	3.3
ENSG00000000971	CFH	skeletal muscle	10.0
ENSG00000000971	CFH	skin	11.5
ENSG00000000971	CFH	small intestine	8.1
ENSG00000000971	CFH	smooth muscle	12.6
ENSG00000000971	CFH	spinal cord	4.2
ENSG00000000971	CFH	spleen	3.3
ENSG00000000971	CFH	stomach	5.8
ENSG00000000971	CFH	T-cells	16.5
ENSG00000000971	CFH	testis	6.4
ENSG00000000971	CFH	thalamus	2.9
ENSG00000000971	CFH	thymus	0.7
ENSG00000000971	CFH	thyroid gland	22.0
ENSG00000000971	CFH	tongue	22.8
ENSG00000000971	CFH	tonsil	5.8
ENSG00000000971	CFH	total PBMC	1.0
ENSG00000000971	CFH	urinary bladder	17.2
ENSG00000000971	CFH	vagina	16.8
ENSG00000001036	FUCA2	adipose tissue	22.6
ENSG00000001036	FUCA2	adrenal gland	32.6
ENSG00000001036	FUCA2	amygdala	10.3
ENSG00000001036	FUCA2	appendix	14.2
ENSG00000001036	FUCA2	B-cells	4.1
ENSG00000001036	FUCA2	basal ganglia	16.2
ENSG00000001036	FUCA2	bone marrow	11.6
ENSG00000001036	FUCA2	breast	24.1
ENSG00000001036	FUCA2	cerebellum	6.2
ENSG00000001036	FUCA2	cerebral cortex	11.4
ENSG00000001036	FUCA2	cervix, uterine	18.5
ENSG00000001036	FUCA2	colon	21.2
ENSG00000001036	FUCA2	corpus callosum	17.6
ENSG00000001036	FUCA2	dendritic cells	22.9
ENSG00000001036	FUCA2	ductus deferens	23.1
ENSG00000001036	FUCA2	duodenum	22.0
ENSG00000001036	FUCA2	endometrium	17.9
ENSG00000001036	FUCA2	epididymis	24.8
ENSG00000001036	FUCA2	esophagus	11.9
ENSG00000001036	FUCA2	fallopian tube	17.2
ENSG00000001036	FUCA2	gallbladder	25.0
ENSG00000001036	FUCA2	granulocytes	9.3
ENSG00000001036	FUCA2	heart muscle	25.6
ENSG00000001036	FUCA2	hippocampal formation	11.6
ENSG00000001036	FUCA2	hypothalamus	11.8
ENSG00000001036	FUCA2	kidney	34.1
ENSG00000001036	FUCA2	liver	45.7
ENSG00000001036	FUCA2	lung	21.7
ENSG00000001036	FUCA2	lymph node	30.0
ENSG00000001036	FUCA2	midbrain	20.4
ENSG00000001036	FUCA2	monocytes	29.3
ENSG00000001036	FUCA2	NK-cells	9.7
ENSG00000001036	FUCA2	olfactory region	8.7
ENSG00000001036	FUCA2	ovary	21.9
ENSG00000001036	FUCA2	pancreas	32.6
ENSG00000001036	FUCA2	parathyroid gland	52.3
ENSG00000001036	FUCA2	pituitary gland	14.4
ENSG00000001036	FUCA2	placenta	40.7
ENSG00000001036	FUCA2	pons and medulla	16.9
ENSG00000001036	FUCA2	prostate	12.0
ENSG00000001036	FUCA2	rectum	28.4
ENSG00000001036	FUCA2	retina	21.4
ENSG00000001036	FUCA2	salivary gland	18.9
ENSG00000001036	FUCA2	seminal vesicle	24.5
ENSG00000001036	FUCA2	skeletal muscle	6.7
ENSG00000001036	FUCA2	skin	9.3
ENSG00000001036	FUCA2	small intestine	29.5
ENSG00000001036	FUCA2	smooth muscle	14.6
ENSG00000001036	FUCA2	spinal cord	18.5
ENSG00000001036	FUCA2	spleen	20.3
ENSG00000001036	FUCA2	stomach	20.4
ENSG00000001036	FUCA2	T-cells	6.7
ENSG00000001036	FUCA2	testis	11.0
ENSG00000001036	FUCA2	thalamus	16.1
ENSG00000001036	FUCA2	thymus	3.6
ENSG00000001036	FUCA2	thyroid gland	17.9
ENSG00000001036	FUCA2	tongue	8.7
ENSG00000001036	FUCA2	tonsil	10.3
ENSG00000001036	FUCA2	total PBMC	14.9
ENSG00000001036	FUCA2	urinary bladder	16.7
ENSG00000001036	FUCA2	vagina	15.0
ENSG00000001084	GCLC	adipose tissue	15.8
ENSG00000001084	GCLC	adrenal gland	11.1
ENSG00000001084	GCLC	amygdala	12.9
ENSG00000001084	GCLC	appendix	9.0
ENSG00000001084	GCLC	B-cells	1.6
ENSG00000001084	GCLC	basal ganglia	16.0
ENSG00000001084	GCLC	bone marrow	14.4
ENSG00000001084	GCLC	breast	13.0
ENSG00000001084	GCLC	cerebellum	5.4
ENSG00000001084	GCLC	cerebral cortex	15.1
ENSG00000001084	GCLC	cervix, uterine	6.8
ENSG00000001084	GCLC	colon	16.2
ENSG00000001084	GCLC	corpus callosum	21.6
ENSG00000001084	GCLC	dendritic cells	4.2
ENSG00000001084	GCLC	ductus deferens	8.2
ENSG00000001084	GCLC	duodenum	18.9
ENSG00000001084	GCLC	endometrium	9.2
ENSG00000001084	GCLC	epididymis	5.3
ENSG00000001084	GCLC	esophagus	20.0
ENSG00000001084	GCLC	fallopian tube	29.1
ENSG00000001084	GCLC	gallbladder	14.9
ENSG00000001084	GCLC	granulocytes	2.2
ENSG00000001084	GCLC	heart muscle	7.4
ENSG00000001084	GCLC	hippocampal formation	13.1
ENSG00000001084	GCLC	hypothalamus	10.6
ENSG00000001084	GCLC	kidney	15.4
ENSG00000001084	GCLC	liver	69.2
ENSG00000001084	GCLC	lung	12.9
ENSG00000001084	GCLC	lymph node	10.1
ENSG00000001084	GCLC	midbrain	21.6
ENSG00000001084	GCLC	monocytes	1.9
ENSG00000001084	GCLC	NK-cells	8.0
ENSG00000001084	GCLC	olfactory region	12.2
ENSG00000001084	GCLC	ovary	6.2
ENSG00000001084	GCLC	pancreas	12.4
ENSG00000001084	GCLC	parathyroid gland	6.6
ENSG00000001084	GCLC	pituitary gland	5.4
ENSG00000001084	GCLC	placenta	6.2
ENSG00000001084	GCLC	pons and medulla	13.0
ENSG00000001084	GCLC	prostate	13.0
ENSG00000001084	GCLC	rectum	12.2
ENSG00000001084	GCLC	retina	5.2
ENSG00000001084	GCLC	salivary gland	11.2
ENSG00000001084	GCLC	seminal vesicle	10.1
ENSG00000001084	GCLC	skeletal muscle	7.0
ENSG00000001084	GCLC	skin	8.6
ENSG00000001084	GCLC	small intestine	14.8
ENSG00000001084	GCLC	smooth muscle	11.9
ENSG00000001084	GCLC	spinal cord	13.6
ENSG00000001084	GCLC	spleen	16.8
ENSG00000001084	GCLC	stomach	14.8
ENSG00000001084	GCLC	T-cells	2.3
ENSG00000001084	GCLC	testis	5.2
ENSG00000001084	GCLC	thalamus	17.5
ENSG00000001084	GCLC	thymus	3.1
ENSG00000001084	GCLC	thyroid gland	14.1
ENSG00000001084	GCLC	tongue	32.4
ENSG00000001084	GCLC	tonsil	10.6
ENSG00000001084	GCLC	total PBMC	0.6
ENSG00000001084	GCLC	urinary bladder	34.4
ENSG00000001084	GCLC	vagina	12.3
ENSG00000001167	NFYA	adipose tissue	14.0
ENSG00000001167	NFYA	adrenal gland	10.8
ENSG00000001167	NFYA	amygdala	20.5
ENSG00000001167	NFYA	appendix	16.2
ENSG00000001167	NFYA	B-cells	6.2
ENSG00000001167	NFYA	basal ganglia	27.1
ENSG00000001167	NFYA	bone marrow	34.0
ENSG00000001167	NFYA	breast	14.7
ENSG00000001167	NFYA	cerebellum	20.9
ENSG00000001167	NFYA	cerebral cortex	19.7
ENSG00000001167	NFYA	cervix, uterine	11.6
ENSG00000001167	NFYA	colon	11.0
ENSG00000001167	NFYA	corpus callosum	15.2
ENSG00000001167	NFYA	dendritic cells	5.9
ENSG00000001167	NFYA	ductus deferens	8.5
ENSG00000001167	NFYA	duodenum	9.2
ENSG00000001167	NFYA	endometrium	14.2
ENSG00000001167	NFYA	epididymis	14.4
ENSG00000001167	NFYA	esophagus	12.7
ENSG00000001167	NFYA	fallopian tube	11.3
ENSG00000001167	NFYA	gallbladder	11.8
ENSG00000001167	NFYA	granulocytes	10.8
ENSG00000001167	NFYA	heart muscle	10.5
ENSG00000001167	NFYA	hippocampal formation	17.7
ENSG00000001167	NFYA	hypothalamus	10.3
ENSG00000001167	NFYA	kidney	9.8
ENSG00000001167	NFYA	liver	13.1
ENSG00000001167	NFYA	lung	13.4
ENSG00000001167	NFYA	lymph node	16.6
ENSG00000001167	NFYA	midbrain	24.7
ENSG00000001167	NFYA	monocytes	5.0
ENSG00000001167	NFYA	NK-cells	8.6
ENSG00000001167	NFYA	olfactory region	13.0
ENSG00000001167	NFYA	ovary	18.3
ENSG00000001167	NFYA	pancreas	12.8
ENSG00000001167	NFYA	parathyroid gland	15.8
ENSG00000001167	NFYA	pituitary gland	15.2
ENSG00000001167	NFYA	placenta	12.6
ENSG00000001167	NFYA	pons and medulla	17.8
ENSG00000001167	NFYA	prostate	13.3
ENSG00000001167	NFYA	rectum	13.9
ENSG00000001167	NFYA	retina	9.3
ENSG00000001167	NFYA	salivary gland	11.2
ENSG00000001167	NFYA	seminal vesicle	14.0
ENSG00000001167	NFYA	skeletal muscle	10.7
ENSG00000001167	NFYA	skin	10.6
ENSG00000001167	NFYA	small intestine	11.1
ENSG00000001167	NFYA	smooth muscle	12.9
ENSG00000001167	NFYA	spinal cord	17.7
ENSG00000001167	NFYA	spleen	13.4
ENSG00000001167	NFYA	stomach	11.4
ENSG00000001167	NFYA	T-cells	11.1
ENSG00000001167	NFYA	testis	34.0
ENSG00000001167	NFYA	thalamus	19.9
ENSG00000001167	NFYA	thymus	32.4
ENSG00000001167	NFYA	thyroid gland	18.2
ENSG00000001167	NFYA	tongue	9.7
ENSG00000001167	NFYA	tonsil	18.3
ENSG00000001167	NFYA	total PBMC	4.1
ENSG00000001167	NFYA	urinary bladder	11.6
ENSG00000001167	NFYA	vagina	25.9
ENSG00000001460	STPG1	adipose tissue	5.5
ENSG00000001460	STPG1	adrenal gland	4.3
ENSG00000001460	STPG1	amygdala	6.0
ENSG00000001460	STPG1	appendix	2.6
ENSG00000001460	STPG1	B-cells	5.2
ENSG00000001460	STPG1	basal ganglia	12.8
ENSG00000001460	STPG1	bone marrow	1.5
ENSG00000001460	STPG1	breast	4.2
ENSG00000001460	STPG1	cerebellum	13.6
ENSG00000001460	STPG1	cerebral cortex	23.3
ENSG00000001460	STPG1	cervix, uterine	4.7
ENSG00000001460	STPG1	colon	7.9
ENSG00000001460	STPG1	corpus callosum	12.0
ENSG00000001460	STPG1	dendritic cells	2.7
ENSG00000001460	STPG1	ductus deferens	2.4
ENSG00000001460	STPG1	duodenum	4.4
ENSG00000001460	STPG1	endometrium	4.8
ENSG00000001460	STPG1	epididymis	7.1
ENSG00000001460	STPG1	esophagus	4.9
ENSG00000001460	STPG1	fallopian tube	20.8
ENSG00000001460	STPG1	gallbladder	4.2
ENSG00000001460	STPG1	granulocytes	1.1
ENSG00000001460	STPG1	heart muscle	4.0
ENSG00000001460	STPG1	hippocampal formation	6.7
ENSG00000001460	STPG1	hypothalamus	8.7
ENSG00000001460	STPG1	kidney	5.9
ENSG00000001460	STPG1	liver	1.9
ENSG00000001460	STPG1	lung	6.2
ENSG00000001460	STPG1	lymph node	2.5
ENSG00000001460	STPG1	midbrain	6.5
ENSG00000001460	STPG1	monocytes	1.4
ENSG00000001460	STPG1	NK-cells	0.0
ENSG00000001460	STPG1	olfactory region	8.0
ENSG00000001460	STPG1	ovary	5.6
ENSG00000001460	STPG1	pancreas	4.8
ENSG00000001460	STPG1	parathyroid gland	13.0
ENSG00000001460	STPG1	pituitary gland	9.2
ENSG00000001460	STPG1	placenta	1.6
ENSG00000001460	STPG1	pons and medulla	14.2
ENSG00000001460	STPG1	prostate	5.8
ENSG00000001460	STPG1	rectum	6.9
ENSG00000001460	STPG1	retina	9.9
ENSG00000001460	STPG1	salivary gland	3.5
ENSG00000001460	STPG1	seminal vesicle	4.6
ENSG00000001460	STPG1	skeletal muscle	1.5
ENSG00000001460	STPG1	skin	4.3
ENSG00000001460	STPG1	small intestine	5.5
ENSG00000001460	STPG1	smooth muscle	6.4
ENSG00000001460	STPG1	spinal cord	6.1
ENSG00000001460	STPG1	spleen	2.1
ENSG00000001460	STPG1	stomach	5.1
ENSG00000001460	STPG1	T-cells	4.3
ENSG00000001460	STPG1	testis	29.2
ENSG00000001460	STPG1	thalamus	7.9
ENSG00000001460	STPG1	thymus	2.5
ENSG00000001460	STPG1	thyroid gland	5.9
ENSG00000001460	STPG1	tongue	1.2
ENSG00000001460	STPG1	tonsil	3.4
ENSG00000001460	STPG1	total PBMC	1.9
ENSG00000001460	STPG1	urinary bladder	4.5
ENSG00000001460	STPG1	vagina	3.9
ENSG00000001461	NIPAL3	adipose tissue	5.3
ENSG00000001461	NIPAL3	adrenal gland	5.1
ENSG00000001461	NIPAL3	amygdala	21.4
ENSG00000001461	NIPAL3	appendix	5.2
ENSG00000001461	NIPAL3	B-cells	12.9
ENSG00000001461	NIPAL3	basal ganglia	21.8
ENSG00000001461	NIPAL3	bone marrow	4.9
ENSG00000001461	NIPAL3	breast	8.3
ENSG00000001461	NIPAL3	cerebellum	41.2
ENSG00000001461	NIPAL3	cerebral cortex	29.4
ENSG00000001461	NIPAL3	cervix, uterine	6.9
ENSG00000001461	NIPAL3	colon	8.9
ENSG00000001461	NIPAL3	corpus callosum	42.4
ENSG00000001461	NIPAL3	dendritic cells	8.4
ENSG00000001461	NIPAL3	ductus deferens	5.6
ENSG00000001461	NIPAL3	duodenum	7.1
ENSG00000001461	NIPAL3	endometrium	4.2
ENSG00000001461	NIPAL3	epididymis	7.4
ENSG00000001461	NIPAL3	esophagus	10.3
ENSG00000001461	NIPAL3	fallopian tube	10.4
ENSG00000001461	NIPAL3	gallbladder	6.3
ENSG00000001461	NIPAL3	granulocytes	8.9
ENSG00000001461	NIPAL3	heart muscle	9.2
ENSG00000001461	NIPAL3	hippocampal formation	25.5
ENSG00000001461	NIPAL3	hypothalamus	21.3
ENSG00000001461	NIPAL3	kidney	9.4
ENSG00000001461	NIPAL3	liver	2.3
ENSG00000001461	NIPAL3	lung	9.2
ENSG00000001461	NIPAL3	lymph node	7.1
ENSG00000001461	NIPAL3	midbrain	32.9
ENSG00000001461	NIPAL3	monocytes	3.6
ENSG00000001461	NIPAL3	NK-cells	9.2
ENSG00000001461	NIPAL3	olfactory region	14.7
ENSG00000001461	NIPAL3	ovary	5.5
ENSG00000001461	NIPAL3	pancreas	11.3
ENSG00000001461	NIPAL3	parathyroid gland	14.0
ENSG00000001461	NIPAL3	pituitary gland	6.5
ENSG00000001461	NIPAL3	placenta	2.8
ENSG00000001461	NIPAL3	pons and medulla	31.5
ENSG00000001461	NIPAL3	prostate	38.4
ENSG00000001461	NIPAL3	rectum	9.3
ENSG00000001461	NIPAL3	retina	7.1
ENSG00000001461	NIPAL3	salivary gland	9.9
ENSG00000001461	NIPAL3	seminal vesicle	5.7
ENSG00000001461	NIPAL3	skeletal muscle	3.5
ENSG00000001461	NIPAL3	skin	7.7
ENSG00000001461	NIPAL3	small intestine	8.5
ENSG00000001461	NIPAL3	smooth muscle	8.1
ENSG00000001461	NIPAL3	spinal cord	34.8
ENSG00000001461	NIPAL3	spleen	4.8
ENSG00000001461	NIPAL3	stomach	9.6
ENSG00000001461	NIPAL3	T-cells	26.0
ENSG00000001461	NIPAL3	testis	3.1
ENSG00000001461	NIPAL3	thalamus	22.5
ENSG00000001461	NIPAL3	thymus	5.8
ENSG00000001461	NIPAL3	thyroid gland	20.7
ENSG00000001461	NIPAL3	tongue	2.3
ENSG00000001461	NIPAL3	tonsil	7.9
ENSG00000001461	NIPAL3	total PBMC	9.7
ENSG00000001461	NIPAL3	urinary bladder	7.8
ENSG00000001461	NIPAL3	vagina	5.4
ENSG00000001497	LAS1L	adipose tissue	16.4
ENSG00000001497	LAS1L	adrenal gland	14.7
ENSG00000001497	LAS1L	amygdala	22.6
ENSG00000001497	LAS1L	appendix	17.8
ENSG00000001497	LAS1L	B-cells	20.7
ENSG00000001497	LAS1L	basal ganglia	26.4
ENSG00000001497	LAS1L	bone marrow	27.9
ENSG00000001497	LAS1L	breast	21.4
ENSG00000001497	LAS1L	cerebellum	38.3
ENSG00000001497	LAS1L	cerebral cortex	26.1
ENSG00000001497	LAS1L	cervix, uterine	18.0
ENSG00000001497	LAS1L	colon	17.9
ENSG00000001497	LAS1L	corpus callosum	30.1
ENSG00000001497	LAS1L	dendritic cells	22.0
ENSG00000001497	LAS1L	ductus deferens	14.1
ENSG00000001497	LAS1L	duodenum	11.1
ENSG00000001497	LAS1L	endometrium	21.9
ENSG00000001497	LAS1L	epididymis	17.4
ENSG00000001497	LAS1L	esophagus	17.1
ENSG00000001497	LAS1L	fallopian tube	23.8
ENSG00000001497	LAS1L	gallbladder	14.2
ENSG00000001497	LAS1L	granulocytes	12.4
ENSG00000001497	LAS1L	heart muscle	14.0
ENSG00000001497	LAS1L	hippocampal formation	24.2
ENSG00000001497	LAS1L	hypothalamus	22.0
ENSG00000001497	LAS1L	kidney	15.7
ENSG00000001497	LAS1L	liver	24.4
ENSG00000001497	LAS1L	lung	15.5
ENSG00000001497	LAS1L	lymph node	23.2
ENSG00000001497	LAS1L	midbrain	26.4
ENSG00000001497	LAS1L	monocytes	20.8
ENSG00000001497	LAS1L	NK-cells	17.8
ENSG00000001497	LAS1L	olfactory region	23.4
ENSG00000001497	LAS1L	ovary	26.2
ENSG00000001497	LAS1L	pancreas	19.8
ENSG00000001497	LAS1L	parathyroid gland	29.0
ENSG00000001497	LAS1L	pituitary gland	13.8
ENSG00000001497	LAS1L	placenta	16.3
ENSG00000001497	LAS1L	pons and medulla	26.0
ENSG00000001497	LAS1L	prostate	17.8
ENSG00000001497	LAS1L	rectum	17.2
ENSG00000001497	LAS1L	retina	19.7
ENSG00000001497	LAS1L	salivary gland	19.5
ENSG00000001497	LAS1L	seminal vesicle	22.5
ENSG00000001497	LAS1L	skeletal muscle	20.4
ENSG00000001497	LAS1L	skin	23.9
ENSG00000001497	LAS1L	small intestine	13.4
ENSG00000001497	LAS1L	smooth muscle	20.4
ENSG00000001497	LAS1L	spinal cord	29.7
ENSG00000001497	LAS1L	spleen	17.8
ENSG00000001497	LAS1L	stomach	14.6
ENSG00000001497	LAS1L	T-cells	22.5
ENSG00000001497	LAS1L	testis	23.7
ENSG00000001497	LAS1L	thalamus	25.7
ENSG00000001497	LAS1L	thymus	26.7
ENSG00000001497	LAS1L	thyroid gland	16.4
ENSG00000001497	LAS1L	tongue	15.4
ENSG00000001497	LAS1L	tonsil	26.7
ENSG00000001497	LAS1L	total PBMC	17.3
ENSG00000001497	LAS1L	urinary bladder	15.3
ENSG00000001497	LAS1L	vagina	16.2
ENSG00000001561	ENPP4	adipose tissue	12.7
ENSG00000001561	ENPP4	adrenal gland	12.5
ENSG00000001561	ENPP4	amygdala	14.8
ENSG00000001561	ENPP4	appendix	6.2
ENSG00000001561	ENPP4	B-cells	3.1
ENSG00000001561	ENPP4	basal ganglia	21.9
ENSG00000001561	ENPP4	bone marrow	30.2
ENSG00000001561	ENPP4	breast	14.3
ENSG00000001561	ENPP4	cerebellum	10.1
ENSG00000001561	ENPP4	cerebral cortex	20.6
ENSG00000001561	ENPP4	cervix, uterine	9.8
ENSG00000001561	ENPP4	colon	10.5
ENSG00000001561	ENPP4	corpus callosum	19.3
ENSG00000001561	ENPP4	dendritic cells	1.8
ENSG00000001561	ENPP4	ductus deferens	31.9
ENSG00000001561	ENPP4	duodenum	9.5
ENSG00000001561	ENPP4	endometrium	3.8
ENSG00000001561	ENPP4	epididymis	10.9
ENSG00000001561	ENPP4	esophagus	4.8
ENSG00000001561	ENPP4	fallopian tube	9.9
ENSG00000001561	ENPP4	gallbladder	7.3
ENSG00000001561	ENPP4	granulocytes	0.9
ENSG00000001561	ENPP4	heart muscle	12.9
ENSG00000001561	ENPP4	hippocampal formation	19.8
ENSG00000001561	ENPP4	hypothalamus	15.7
ENSG00000001561	ENPP4	kidney	16.8
ENSG00000001561	ENPP4	liver	9.0
ENSG00000001561	ENPP4	lung	17.9
ENSG00000001561	ENPP4	lymph node	6.9
ENSG00000001561	ENPP4	midbrain	30.8
ENSG00000001561	ENPP4	monocytes	2.7
ENSG00000001561	ENPP4	NK-cells	4.6
ENSG00000001561	ENPP4	olfactory region	15.6
ENSG00000001561	ENPP4	ovary	3.4
ENSG00000001561	ENPP4	pancreas	10.4
ENSG00000001561	ENPP4	parathyroid gland	22.2
ENSG00000001561	ENPP4	pituitary gland	14.1
ENSG00000001561	ENPP4	placenta	3.2
ENSG00000001561	ENPP4	pons and medulla	23.9
ENSG00000001561	ENPP4	prostate	15.0
ENSG00000001561	ENPP4	rectum	11.6
ENSG00000001561	ENPP4	retina	7.1
ENSG00000001561	ENPP4	salivary gland	17.5
ENSG00000001561	ENPP4	seminal vesicle	30.8
ENSG00000001561	ENPP4	skeletal muscle	20.9
ENSG00000001561	ENPP4	skin	3.6
ENSG00000001561	ENPP4	small intestine	8.7
ENSG00000001561	ENPP4	smooth muscle	8.6
ENSG00000001561	ENPP4	spinal cord	43.2
ENSG00000001561	ENPP4	spleen	11.5
ENSG00000001561	ENPP4	stomach	12.3
ENSG00000001561	ENPP4	T-cells	11.0
ENSG00000001561	ENPP4	testis	7.1
ENSG00000001561	ENPP4	thalamus	22.2
ENSG00000001561	ENPP4	thymus	4.8
ENSG00000001561	ENPP4	thyroid gland	11.3
ENSG00000001561	ENPP4	tongue	7.3
ENSG00000001561	ENPP4	tonsil	5.6
ENSG00000001561	ENPP4	total PBMC	3.1
ENSG00000001561	ENPP4	urinary bladder	8.0
ENSG00000001561	ENPP4	vagina	5.9
ENSG00000001617	SEMA3F	adipose tissue	17.4
ENSG00000001617	SEMA3F	adrenal gland	3.7
ENSG00000001617	SEMA3F	amygdala	2.8
ENSG00000001617	SEMA3F	appendix	5.0
ENSG00000001617	SEMA3F	B-cells	0.0
ENSG00000001617	SEMA3F	basal ganglia	3.6
ENSG00000001617	SEMA3F	bone marrow	1.5
ENSG00000001617	SEMA3F	breast	26.5
ENSG00000001617	SEMA3F	cerebellum	3.5
ENSG00000001617	SEMA3F	cerebral cortex	5.0
ENSG00000001617	SEMA3F	cervix, uterine	12.2
ENSG00000001617	SEMA3F	colon	7.5
ENSG00000001617	SEMA3F	corpus callosum	2.5
ENSG00000001617	SEMA3F	dendritic cells	0.0
ENSG00000001617	SEMA3F	ductus deferens	45.3
ENSG00000001617	SEMA3F	duodenum	8.1
ENSG00000001617	SEMA3F	endometrium	9.2
ENSG00000001617	SEMA3F	epididymis	10.5
ENSG00000001617	SEMA3F	esophagus	42.6
ENSG00000001617	SEMA3F	fallopian tube	9.7
ENSG00000001617	SEMA3F	gallbladder	8.2
ENSG00000001617	SEMA3F	granulocytes	0.6
ENSG00000001617	SEMA3F	heart muscle	12.3
ENSG00000001617	SEMA3F	hippocampal formation	3.1
ENSG00000001617	SEMA3F	hypothalamus	3.1
ENSG00000001617	SEMA3F	kidney	15.1
ENSG00000001617	SEMA3F	liver	4.9
ENSG00000001617	SEMA3F	lung	20.4
ENSG00000001617	SEMA3F	lymph node	5.8
ENSG00000001617	SEMA3F	midbrain	2.9
ENSG00000001617	SEMA3F	monocytes	0.0
ENSG00000001617	SEMA3F	NK-cells	0.0
ENSG00000001617	SEMA3F	olfactory region	0.5
ENSG00000001617	SEMA3F	ovary	5.5
ENSG00000001617	SEMA3F	pancreas	4.2
ENSG00000001617	SEMA3F	parathyroid gland	2.9
ENSG00000001617	SEMA3F	pituitary gland	5.7
ENSG00000001617	SEMA3F	placenta	28.9
ENSG00000001617	SEMA3F	pons and medulla	6.4
ENSG00000001617	SEMA3F	prostate	14.8
ENSG00000001617	SEMA3F	rectum	4.1
ENSG00000001617	SEMA3F	retina	19.3
ENSG00000001617	SEMA3F	salivary gland	12.5
ENSG00000001617	SEMA3F	seminal vesicle	22.1
ENSG00000001617	SEMA3F	skeletal muscle	7.9
ENSG00000001617	SEMA3F	skin	44.4
ENSG00000001617	SEMA3F	small intestine	9.3
ENSG00000001617	SEMA3F	smooth muscle	5.7
ENSG00000001617	SEMA3F	spinal cord	2.6
ENSG00000001617	SEMA3F	spleen	57.6
ENSG00000001617	SEMA3F	stomach	10.2
ENSG00000001617	SEMA3F	T-cells	0.0
ENSG00000001617	SEMA3F	testis	3.1
ENSG00000001617	SEMA3F	thalamus	3.6
ENSG00000001617	SEMA3F	thymus	2.7
ENSG00000001617	SEMA3F	thyroid gland	13.8
ENSG00000001617	SEMA3F	tongue	19.5
ENSG00000001617	SEMA3F	tonsil	21.5
ENSG00000001617	SEMA3F	total PBMC	0.0
ENSG00000001617	SEMA3F	urinary bladder	14.7
ENSG00000001617	SEMA3F	vagina	22.3
ENSG00000001626	CFTR	adipose tissue	0.4
ENSG00000001626	CFTR	adrenal gland	0.2
ENSG00000001626	CFTR	amygdala	0.4
ENSG00000001626	CFTR	appendix	10.5
ENSG00000001626	CFTR	B-cells	0.0
ENSG00000001626	CFTR	basal ganglia	0.4
ENSG00000001626	CFTR	bone marrow	0.0
ENSG00000001626	CFTR	breast	0.3
ENSG00000001626	CFTR	cerebellum	0.3
ENSG00000001626	CFTR	cerebral cortex	0.3
ENSG00000001626	CFTR	cervix, uterine	2.5
ENSG00000001626	CFTR	colon	19.8
ENSG00000001626	CFTR	corpus callosum	0.1
ENSG00000001626	CFTR	dendritic cells	0.0
ENSG00000001626	CFTR	ductus deferens	0.8
ENSG00000001626	CFTR	duodenum	10.5
ENSG00000001626	CFTR	endometrium	0.6
ENSG00000001626	CFTR	epididymis	2.1
ENSG00000001626	CFTR	esophagus	0.4
ENSG00000001626	CFTR	fallopian tube	0.4
ENSG00000001626	CFTR	gallbladder	15.8
ENSG00000001626	CFTR	granulocytes	0.0
ENSG00000001626	CFTR	heart muscle	0.3
ENSG00000001626	CFTR	hippocampal formation	0.4
ENSG00000001626	CFTR	hypothalamus	0.3
ENSG00000001626	CFTR	kidney	1.1
ENSG00000001626	CFTR	liver	1.4
ENSG00000001626	CFTR	lung	5.7
ENSG00000001626	CFTR	lymph node	0.1
ENSG00000001626	CFTR	midbrain	0.5
ENSG00000001626	CFTR	monocytes	0.0
ENSG00000001626	CFTR	NK-cells	0.0
ENSG00000001626	CFTR	olfactory region	0.1
ENSG00000001626	CFTR	ovary	0.3
ENSG00000001626	CFTR	pancreas	103.0
ENSG00000001626	CFTR	parathyroid gland	0.0
ENSG00000001626	CFTR	pituitary gland	0.3
ENSG00000001626	CFTR	placenta	0.1
ENSG00000001626	CFTR	pons and medulla	0.1
ENSG00000001626	CFTR	prostate	1.5
ENSG00000001626	CFTR	rectum	12.5
ENSG00000001626	CFTR	retina	0.1
ENSG00000001626	CFTR	salivary gland	22.4
ENSG00000001626	CFTR	seminal vesicle	0.1
ENSG00000001626	CFTR	skeletal muscle	0.3
ENSG00000001626	CFTR	skin	1.1
ENSG00000001626	CFTR	small intestine	24.2
ENSG00000001626	CFTR	smooth muscle	0.3
ENSG00000001626	CFTR	spinal cord	0.7
ENSG00000001626	CFTR	spleen	0.3
ENSG00000001626	CFTR	stomach	0.6
ENSG00000001626	CFTR	T-cells	0.0
ENSG00000001626	CFTR	testis	0.9
ENSG00000001626	CFTR	thalamus	0.1
ENSG00000001626	CFTR	thymus	0.1
ENSG00000001626	CFTR	thyroid gland	0.3
ENSG00000001626	CFTR	tongue	0.2
ENSG00000001626	CFTR	tonsil	0.3
ENSG00000001626	CFTR	total PBMC	0.0
ENSG00000001626	CFTR	urinary bladder	0.4
ENSG00000001626	CFTR	vagina	0.3
ENSG00000001629	ANKIB1	adipose tissue	11.9
ENSG00000001629	ANKIB1	adrenal gland	11.8
ENSG00000001629	ANKIB1	amygdala	21.4
ENSG00000001629	ANKIB1	appendix	9.2
ENSG00000001629	ANKIB1	B-cells	4.8
ENSG00000001629	ANKIB1	basal ganglia	29.2
ENSG00000001629	ANKIB1	bone marrow	5.8
ENSG00000001629	ANKIB1	breast	12.3
ENSG00000001629	ANKIB1	cerebellum	15.0
ENSG00000001629	ANKIB1	cerebral cortex	25.5
ENSG00000001629	ANKIB1	cervix, uterine	13.6
ENSG00000001629	ANKIB1	colon	12.1
ENSG00000001629	ANKIB1	corpus callosum	34.9
ENSG00000001629	ANKIB1	dendritic cells	4.5
ENSG00000001629	ANKIB1	ductus deferens	16.0
ENSG00000001629	ANKIB1	duodenum	10.7
ENSG00000001629	ANKIB1	endometrium	12.6
ENSG00000001629	ANKIB1	epididymis	16.4
ENSG00000001629	ANKIB1	esophagus	11.8
ENSG00000001629	ANKIB1	fallopian tube	10.0
ENSG00000001629	ANKIB1	gallbladder	14.7
ENSG00000001629	ANKIB1	granulocytes	3.1
ENSG00000001629	ANKIB1	heart muscle	9.7
ENSG00000001629	ANKIB1	hippocampal formation	22.7
ENSG00000001629	ANKIB1	hypothalamus	20.0
ENSG00000001629	ANKIB1	kidney	25.3
ENSG00000001629	ANKIB1	liver	10.1
ENSG00000001629	ANKIB1	lung	10.6
ENSG00000001629	ANKIB1	lymph node	11.5
ENSG00000001629	ANKIB1	midbrain	31.1
ENSG00000001629	ANKIB1	monocytes	2.0
ENSG00000001629	ANKIB1	NK-cells	3.2
ENSG00000001629	ANKIB1	olfactory region	18.4
ENSG00000001629	ANKIB1	ovary	13.1
ENSG00000001629	ANKIB1	pancreas	12.7
ENSG00000001629	ANKIB1	parathyroid gland	28.5
ENSG00000001629	ANKIB1	pituitary gland	10.9
ENSG00000001629	ANKIB1	placenta	12.2
ENSG00000001629	ANKIB1	pons and medulla	23.4
ENSG00000001629	ANKIB1	prostate	10.2
ENSG00000001629	ANKIB1	rectum	12.6
ENSG00000001629	ANKIB1	retina	8.4
ENSG00000001629	ANKIB1	salivary gland	12.7
ENSG00000001629	ANKIB1	seminal vesicle	18.4
ENSG00000001629	ANKIB1	skeletal muscle	8.6
ENSG00000001629	ANKIB1	skin	14.0
ENSG00000001629	ANKIB1	small intestine	11.3
ENSG00000001629	ANKIB1	smooth muscle	13.4
ENSG00000001629	ANKIB1	spinal cord	23.8
ENSG00000001629	ANKIB1	spleen	11.4
ENSG00000001629	ANKIB1	stomach	10.9
ENSG00000001629	ANKIB1	T-cells	4.9
ENSG00000001629	ANKIB1	testis	19.4
ENSG00000001629	ANKIB1	thalamus	35.0
ENSG00000001629	ANKIB1	thymus	11.5
ENSG00000001629	ANKIB1	thyroid gland	17.1
ENSG00000001629	ANKIB1	tongue	4.5
ENSG00000001629	ANKIB1	tonsil	11.1
ENSG00000001629	ANKIB1	total PBMC	1.1
ENSG00000001629	ANKIB1	urinary bladder	13.1
ENSG00000001629	ANKIB1	vagina	13.3
ENSG00000001630	CYP51A1	adipose tissue	10.3
ENSG00000001630	CYP51A1	adrenal gland	27.0
ENSG00000001630	CYP51A1	amygdala	16.7
ENSG00000001630	CYP51A1	appendix	8.1
ENSG00000001630	CYP51A1	B-cells	14.2
ENSG00000001630	CYP51A1	basal ganglia	22.1
ENSG00000001630	CYP51A1	bone marrow	10.5
ENSG00000001630	CYP51A1	breast	15.5
ENSG00000001630	CYP51A1	cerebellum	13.3
ENSG00000001630	CYP51A1	cerebral cortex	32.0
ENSG00000001630	CYP51A1	cervix, uterine	11.8
ENSG00000001630	CYP51A1	colon	21.1
ENSG00000001630	CYP51A1	corpus callosum	32.9
ENSG00000001630	CYP51A1	dendritic cells	14.1
ENSG00000001630	CYP51A1	ductus deferens	6.3
ENSG00000001630	CYP51A1	duodenum	33.1
ENSG00000001630	CYP51A1	endometrium	9.1
ENSG00000001630	CYP51A1	epididymis	15.3
ENSG00000001630	CYP51A1	esophagus	23.4
ENSG00000001630	CYP51A1	fallopian tube	7.1
ENSG00000001630	CYP51A1	gallbladder	10.3
ENSG00000001630	CYP51A1	granulocytes	3.5
ENSG00000001630	CYP51A1	heart muscle	9.9
ENSG00000001630	CYP51A1	hippocampal formation	18.6
ENSG00000001630	CYP51A1	hypothalamus	20.8
ENSG00000001630	CYP51A1	kidney	18.6
ENSG00000001630	CYP51A1	liver	80.9
ENSG00000001630	CYP51A1	lung	22.2
ENSG00000001630	CYP51A1	lymph node	5.0
ENSG00000001630	CYP51A1	midbrain	17.2
ENSG00000001630	CYP51A1	monocytes	13.9
ENSG00000001630	CYP51A1	NK-cells	6.7
ENSG00000001630	CYP51A1	olfactory region	13.7
ENSG00000001630	CYP51A1	ovary	21.0
ENSG00000001630	CYP51A1	pancreas	20.2
ENSG00000001630	CYP51A1	parathyroid gland	32.4
ENSG00000001630	CYP51A1	pituitary gland	11.9
ENSG00000001630	CYP51A1	placenta	8.8
ENSG00000001630	CYP51A1	pons and medulla	47.1
ENSG00000001630	CYP51A1	prostate	18.2
ENSG00000001630	CYP51A1	rectum	16.9
ENSG00000001630	CYP51A1	retina	17.1
ENSG00000001630	CYP51A1	salivary gland	11.0
ENSG00000001630	CYP51A1	seminal vesicle	7.7
ENSG00000001630	CYP51A1	skeletal muscle	4.3
ENSG00000001630	CYP51A1	skin	12.8
ENSG00000001630	CYP51A1	small intestine	28.8
ENSG00000001630	CYP51A1	smooth muscle	8.3
ENSG00000001630	CYP51A1	spinal cord	43.7
ENSG00000001630	CYP51A1	spleen	7.3
ENSG00000001630	CYP51A1	stomach	18.1
ENSG00000001630	CYP51A1	T-cells	10.7
ENSG00000001630	CYP51A1	testis	35.7
ENSG00000001630	CYP51A1	thalamus	19.5
ENSG00000001630	CYP51A1	thymus	2.3
ENSG00000001630	CYP51A1	thyroid gland	14.1
ENSG00000001630	CYP51A1	tongue	18.7
ENSG00000001630	CYP51A1	tonsil	10.0
ENSG00000001630	CYP51A1	total PBMC	7.1
ENSG00000001630	CYP51A1	urinary bladder	9.0
ENSG00000001630	CYP51A1	vagina	13.2
ENSG00000001631	KRIT1	adipose tissue	16.7
ENSG00000001631	KRIT1	adrenal gland	16.2
ENSG00000001631	KRIT1	amygdala	18.0
ENSG00000001631	KRIT1	appendix	15.6
ENSG00000001631	KRIT1	B-cells	11.8
ENSG00000001631	KRIT1	basal ganglia	22.4
ENSG00000001631	KRIT1	bone marrow	7.1
ENSG00000001631	KRIT1	breast	15.8
ENSG00000001631	KRIT1	cerebellum	32.7
ENSG00000001631	KRIT1	cerebral cortex	32.0
ENSG00000001631	KRIT1	cervix, uterine	18.7
ENSG00000001631	KRIT1	colon	16.3
ENSG00000001631	KRIT1	corpus callosum	11.7
ENSG00000001631	KRIT1	dendritic cells	8.2
ENSG00000001631	KRIT1	ductus deferens	16.8
ENSG00000001631	KRIT1	duodenum	14.8
ENSG00000001631	KRIT1	endometrium	19.3
ENSG00000001631	KRIT1	epididymis	16.1
ENSG00000001631	KRIT1	esophagus	15.4
ENSG00000001631	KRIT1	fallopian tube	16.2
ENSG00000001631	KRIT1	gallbladder	17.1
ENSG00000001631	KRIT1	granulocytes	11.7
ENSG00000001631	KRIT1	heart muscle	19.5
ENSG00000001631	KRIT1	hippocampal formation	14.7
ENSG00000001631	KRIT1	hypothalamus	13.5
ENSG00000001631	KRIT1	kidney	17.5
ENSG00000001631	KRIT1	liver	14.0
ENSG00000001631	KRIT1	lung	13.5
ENSG00000001631	KRIT1	lymph node	14.4
ENSG00000001631	KRIT1	midbrain	22.1
ENSG00000001631	KRIT1	monocytes	5.8
ENSG00000001631	KRIT1	NK-cells	12.7
ENSG00000001631	KRIT1	olfactory region	15.9
ENSG00000001631	KRIT1	ovary	23.1
ENSG00000001631	KRIT1	pancreas	16.6
ENSG00000001631	KRIT1	parathyroid gland	26.2
ENSG00000001631	KRIT1	pituitary gland	46.0
ENSG00000001631	KRIT1	placenta	16.3
ENSG00000001631	KRIT1	pons and medulla	17.2
ENSG00000001631	KRIT1	prostate	17.5
ENSG00000001631	KRIT1	rectum	13.5
ENSG00000001631	KRIT1	retina	12.8
ENSG00000001631	KRIT1	salivary gland	17.2
ENSG00000001631	KRIT1	seminal vesicle	19.6
ENSG00000001631	KRIT1	skeletal muscle	23.0
ENSG00000001631	KRIT1	skin	13.3
ENSG00000001631	KRIT1	small intestine	14.6
ENSG00000001631	KRIT1	smooth muscle	16.7
ENSG00000001631	KRIT1	spinal cord	20.3
ENSG00000001631	KRIT1	spleen	14.7
ENSG00000001631	KRIT1	stomach	16.2
ENSG00000001631	KRIT1	T-cells	11.4
ENSG00000001631	KRIT1	testis	23.7
ENSG00000001631	KRIT1	thalamus	19.9
ENSG00000001631	KRIT1	thymus	19.1
ENSG00000001631	KRIT1	thyroid gland	25.0
ENSG00000001631	KRIT1	tongue	12.6
ENSG00000001631	KRIT1	tonsil	17.2
ENSG00000001631	KRIT1	total PBMC	3.6
ENSG00000001631	KRIT1	urinary bladder	19.4
ENSG00000001631	KRIT1	vagina	19.8
ENSG00000002016	RAD52	adipose tissue	7.4
ENSG00000002016	RAD52	adrenal gland	8.5
ENSG00000002016	RAD52	amygdala	12.4
ENSG00000002016	RAD52	appendix	8.1
ENSG00000002016	RAD52	B-cells	7.0
ENSG00000002016	RAD52	basal ganglia	15.1
ENSG00000002016	RAD52	bone marrow	5.0
ENSG00000002016	RAD52	breast	10.0
ENSG00000002016	RAD52	cerebellum	18.8
ENSG00000002016	RAD52	cerebral cortex	15.9
ENSG00000002016	RAD52	cervix, uterine	12.6
ENSG00000002016	RAD52	colon	11.7
ENSG00000002016	RAD52	corpus callosum	14.5
ENSG00000002016	RAD52	dendritic cells	9.6
ENSG00000002016	RAD52	ductus deferens	13.6
ENSG00000002016	RAD52	duodenum	9.4
ENSG00000002016	RAD52	endometrium	12.5
ENSG00000002016	RAD52	epididymis	14.2
ENSG00000002016	RAD52	esophagus	8.2
ENSG00000002016	RAD52	fallopian tube	11.0
ENSG00000002016	RAD52	gallbladder	9.0
ENSG00000002016	RAD52	granulocytes	7.4
ENSG00000002016	RAD52	heart muscle	7.8
ENSG00000002016	RAD52	hippocampal formation	14.3
ENSG00000002016	RAD52	hypothalamus	7.3
ENSG00000002016	RAD52	kidney	9.9
ENSG00000002016	RAD52	liver	10.5
ENSG00000002016	RAD52	lung	6.9
ENSG00000002016	RAD52	lymph node	8.9
ENSG00000002016	RAD52	midbrain	15.0
ENSG00000002016	RAD52	monocytes	3.8
ENSG00000002016	RAD52	NK-cells	4.0
ENSG00000002016	RAD52	olfactory region	9.6
ENSG00000002016	RAD52	ovary	17.6
ENSG00000002016	RAD52	pancreas	11.4
ENSG00000002016	RAD52	parathyroid gland	9.6
ENSG00000002016	RAD52	pituitary gland	15.6
ENSG00000002016	RAD52	placenta	8.5
ENSG00000002016	RAD52	pons and medulla	15.0
ENSG00000002016	RAD52	prostate	10.5
ENSG00000002016	RAD52	rectum	11.7
ENSG00000002016	RAD52	retina	9.5
ENSG00000002016	RAD52	salivary gland	8.4
ENSG00000002016	RAD52	seminal vesicle	11.0
ENSG00000002016	RAD52	skeletal muscle	16.5
ENSG00000002016	RAD52	skin	14.9
ENSG00000002016	RAD52	small intestine	10.4
ENSG00000002016	RAD52	smooth muscle	12.8
ENSG00000002016	RAD52	spinal cord	17.0
ENSG00000002016	RAD52	spleen	10.3
ENSG00000002016	RAD52	stomach	8.8
ENSG00000002016	RAD52	T-cells	6.0
ENSG00000002016	RAD52	testis	6.8
ENSG00000002016	RAD52	thalamus	20.9
ENSG00000002016	RAD52	thymus	9.4
ENSG00000002016	RAD52	thyroid gland	14.6
ENSG00000002016	RAD52	tongue	4.3
ENSG00000002016	RAD52	tonsil	9.7
ENSG00000002016	RAD52	total PBMC	1.4
ENSG00000002016	RAD52	urinary bladder	9.7
ENSG00000002016	RAD52	vagina	13.3
ENSG00000002330	BAD	adipose tissue	23.1
ENSG00000002330	BAD	adrenal gland	23.2
ENSG00000002330	BAD	amygdala	35.3
ENSG00000002330	BAD	appendix	12.6
ENSG00000002330	BAD	B-cells	26.5
ENSG00000002330	BAD	basal ganglia	30.7
ENSG00000002330	BAD	bone marrow	17.7
ENSG00000002330	BAD	breast	20.6
ENSG00000002330	BAD	cerebellum	15.9
ENSG00000002330	BAD	cerebral cortex	43.9
ENSG00000002330	BAD	cervix, uterine	21.2
ENSG00000002330	BAD	colon	25.7
ENSG00000002330	BAD	corpus callosum	22.7
ENSG00000002330	BAD	dendritic cells	42.0
ENSG00000002330	BAD	ductus deferens	20.1
ENSG00000002330	BAD	duodenum	24.0
ENSG00000002330	BAD	endometrium	18.3
ENSG00000002330	BAD	epididymis	19.7
ENSG00000002330	BAD	esophagus	18.8
ENSG00000002330	BAD	fallopian tube	23.2
ENSG00000002330	BAD	gallbladder	22.5
ENSG00000002330	BAD	granulocytes	43.5
ENSG00000002330	BAD	heart muscle	30.3
ENSG00000002330	BAD	hippocampal formation	32.7
ENSG00000002330	BAD	hypothalamus	23.8
ENSG00000002330	BAD	kidney	21.4
ENSG00000002330	BAD	liver	22.3
ENSG00000002330	BAD	lung	17.7
ENSG00000002330	BAD	lymph node	14.3
ENSG00000002330	BAD	midbrain	29.6
ENSG00000002330	BAD	monocytes	32.3
ENSG00000002330	BAD	NK-cells	24.0
ENSG00000002330	BAD	olfactory region	20.2
ENSG00000002330	BAD	ovary	18.8
ENSG00000002330	BAD	pancreas	26.9
ENSG00000002330	BAD	parathyroid gland	19.4
ENSG00000002330	BAD	pituitary gland	15.2
ENSG00000002330	BAD	placenta	24.9
ENSG00000002330	BAD	pons and medulla	18.4
ENSG00000002330	BAD	prostate	22.9
ENSG00000002330	BAD	rectum	13.6
ENSG00000002330	BAD	retina	23.1
ENSG00000002330	BAD	salivary gland	39.9
ENSG00000002330	BAD	seminal vesicle	27.0
ENSG00000002330	BAD	skeletal muscle	23.9
ENSG00000002330	BAD	skin	20.4
ENSG00000002330	BAD	small intestine	21.1
ENSG00000002330	BAD	smooth muscle	17.2
ENSG00000002330	BAD	spinal cord	22.9
ENSG00000002330	BAD	spleen	14.9
ENSG00000002330	BAD	stomach	37.8
ENSG00000002330	BAD	T-cells	30.7
ENSG00000002330	BAD	testis	18.6
ENSG00000002330	BAD	thalamus	14.8
ENSG00000002330	BAD	thymus	19.3
ENSG00000002330	BAD	thyroid gland	29.2
ENSG00000002330	BAD	tongue	15.8
ENSG00000002330	BAD	tonsil	14.1
ENSG00000002330	BAD	total PBMC	23.1
ENSG00000002330	BAD	urinary bladder	18.2
ENSG00000002330	BAD	vagina	14.4
ENSG00000002549	LAP3	adipose tissue	42.5
ENSG00000002549	LAP3	adrenal gland	29.7
ENSG00000002549	LAP3	amygdala	23.2
ENSG00000002549	LAP3	appendix	43.9
ENSG00000002549	LAP3	B-cells	7.5
ENSG00000002549	LAP3	basal ganglia	38.5
ENSG00000002549	LAP3	bone marrow	18.1
ENSG00000002549	LAP3	breast	30.7
ENSG00000002549	LAP3	cerebellum	8.5
ENSG00000002549	LAP3	cerebral cortex	23.5
ENSG00000002549	LAP3	cervix, uterine	13.3
ENSG00000002549	LAP3	colon	21.0
ENSG00000002549	LAP3	corpus callosum	23.5
ENSG00000002549	LAP3	dendritic cells	45.7
ENSG00000002549	LAP3	ductus deferens	12.3
ENSG00000002549	LAP3	duodenum	27.5
ENSG00000002549	LAP3	endometrium	17.2
ENSG00000002549	LAP3	epididymis	20.8
ENSG00000002549	LAP3	esophagus	19.3
ENSG00000002549	LAP3	fallopian tube	18.7
ENSG00000002549	LAP3	gallbladder	24.3
ENSG00000002549	LAP3	granulocytes	9.5
ENSG00000002549	LAP3	heart muscle	25.4
ENSG00000002549	LAP3	hippocampal formation	24.4
ENSG00000002549	LAP3	hypothalamus	17.0
ENSG00000002549	LAP3	kidney	71.7
ENSG00000002549	LAP3	liver	70.3
ENSG00000002549	LAP3	lung	39.4
ENSG00000002549	LAP3	lymph node	54.2
ENSG00000002549	LAP3	midbrain	33.7
ENSG00000002549	LAP3	monocytes	46.1
ENSG00000002549	LAP3	NK-cells	11.8
ENSG00000002549	LAP3	olfactory region	16.1
ENSG00000002549	LAP3	ovary	13.5
ENSG00000002549	LAP3	pancreas	14.7
ENSG00000002549	LAP3	parathyroid gland	23.5
ENSG00000002549	LAP3	pituitary gland	13.2
ENSG00000002549	LAP3	placenta	25.0
ENSG00000002549	LAP3	pons and medulla	34.9
ENSG00000002549	LAP3	prostate	15.3
ENSG00000002549	LAP3	rectum	22.7
ENSG00000002549	LAP3	retina	15.0
ENSG00000002549	LAP3	salivary gland	23.0
ENSG00000002549	LAP3	seminal vesicle	12.1
ENSG00000002549	LAP3	skeletal muscle	33.3
ENSG00000002549	LAP3	skin	20.9
ENSG00000002549	LAP3	small intestine	30.6
ENSG00000002549	LAP3	smooth muscle	26.9
ENSG00000002549	LAP3	spinal cord	35.0
ENSG00000002549	LAP3	spleen	54.9
ENSG00000002549	LAP3	stomach	20.8
ENSG00000002549	LAP3	T-cells	12.9
ENSG00000002549	LAP3	testis	19.3
ENSG00000002549	LAP3	thalamus	30.7
ENSG00000002549	LAP3	thymus	19.9
ENSG00000002549	LAP3	thyroid gland	29.4
ENSG00000002549	LAP3	tongue	21.7
ENSG00000002549	LAP3	tonsil	32.1
ENSG00000002549	LAP3	total PBMC	25.3
ENSG00000002549	LAP3	urinary bladder	24.4
ENSG00000002549	LAP3	vagina	23.7
ENSG00000002586	CD99	adipose tissue	45.7
ENSG00000002586	CD99	adrenal gland	14.1
ENSG00000002586	CD99	amygdala	85.8
ENSG00000002586	CD99	appendix	14.4
ENSG00000002586	CD99	B-cells	32.7
ENSG00000002586	CD99	basal ganglia	100.5
ENSG00000002586	CD99	bone marrow	11.1
ENSG00000002586	CD99	breast	433.0
ENSG00000002586	CD99	cerebellum	45.7
ENSG00000002586	CD99	cerebral cortex	60.9
ENSG00000002586	CD99	cervix, uterine	243.9
ENSG00000002586	CD99	colon	31.8
ENSG00000002586	CD99	corpus callosum	4.5
ENSG00000002586	CD99	dendritic cells	62.6
ENSG00000002586	CD99	ductus deferens	4.5
ENSG00000002586	CD99	duodenum	19.9
ENSG00000002586	CD99	endometrium	258.4
ENSG00000002586	CD99	epididymis	18.3
ENSG00000002586	CD99	esophagus	26.1
ENSG00000002586	CD99	fallopian tube	22.2
ENSG00000002586	CD99	gallbladder	35.2
ENSG00000002586	CD99	granulocytes	4.3
ENSG00000002586	CD99	heart muscle	347.0
ENSG00000002586	CD99	hippocampal formation	103.4
ENSG00000002586	CD99	hypothalamus	14.7
ENSG00000002586	CD99	kidney	66.4
ENSG00000002586	CD99	liver	24.6
ENSG00000002586	CD99	lung	24.5
ENSG00000002586	CD99	lymph node	16.6
ENSG00000002586	CD99	midbrain	161.0
ENSG00000002586	CD99	monocytes	47.1
ENSG00000002586	CD99	NK-cells	32.1
ENSG00000002586	CD99	olfactory region	56.6
ENSG00000002586	CD99	ovary	187.4
ENSG00000002586	CD99	pancreas	28.9
ENSG00000002586	CD99	parathyroid gland	3.3
ENSG00000002586	CD99	pituitary gland	67.0
ENSG00000002586	CD99	placenta	138.7
ENSG00000002586	CD99	pons and medulla	185.5
ENSG00000002586	CD99	prostate	30.5
ENSG00000002586	CD99	rectum	20.6
ENSG00000002586	CD99	retina	4.5
ENSG00000002586	CD99	salivary gland	18.1
ENSG00000002586	CD99	seminal vesicle	37.7
ENSG00000002586	CD99	skeletal muscle	18.9
ENSG00000002586	CD99	skin	28.0
ENSG00000002586	CD99	small intestine	23.8
ENSG00000002586	CD99	smooth muscle	31.1
ENSG00000002586	CD99	spinal cord	359.1
ENSG00000002586	CD99	spleen	18.5
ENSG00000002586	CD99	stomach	21.7
ENSG00000002586	CD99	T-cells	107.1
ENSG00000002586	CD99	testis	23.3
ENSG00000002586	CD99	thalamus	101.3
ENSG00000002586	CD99	thymus	4.5
ENSG00000002586	CD99	thyroid gland	15.2
ENSG00000002586	CD99	tongue	4.5
ENSG00000002586	CD99	tonsil	16.1
ENSG00000002586	CD99	total PBMC	103.6
ENSG00000002586	CD99	urinary bladder	24.7
ENSG00000002586	CD99	vagina	208.8
ENSG00000002587	HS3ST1	adipose tissue	2.3
ENSG00000002587	HS3ST1	adrenal gland	2.9
ENSG00000002587	HS3ST1	amygdala	1.6
ENSG00000002587	HS3ST1	appendix	2.8
ENSG00000002587	HS3ST1	B-cells	15.8
ENSG00000002587	HS3ST1	basal ganglia	2.2
ENSG00000002587	HS3ST1	bone marrow	2.8
ENSG00000002587	HS3ST1	breast	2.0
ENSG00000002587	HS3ST1	cerebellum	27.4
ENSG00000002587	HS3ST1	cerebral cortex	9.0
ENSG00000002587	HS3ST1	cervix, uterine	3.3
ENSG00000002587	HS3ST1	colon	2.7
ENSG00000002587	HS3ST1	corpus callosum	1.1
ENSG00000002587	HS3ST1	dendritic cells	22.3
ENSG00000002587	HS3ST1	ductus deferens	3.6
ENSG00000002587	HS3ST1	duodenum	3.5
ENSG00000002587	HS3ST1	endometrium	4.3
ENSG00000002587	HS3ST1	epididymis	5.0
ENSG00000002587	HS3ST1	esophagus	10.2
ENSG00000002587	HS3ST1	fallopian tube	4.3
ENSG00000002587	HS3ST1	gallbladder	31.9
ENSG00000002587	HS3ST1	granulocytes	0.1
ENSG00000002587	HS3ST1	heart muscle	2.2
ENSG00000002587	HS3ST1	hippocampal formation	1.7
ENSG00000002587	HS3ST1	hypothalamus	1.8
ENSG00000002587	HS3ST1	kidney	10.4
ENSG00000002587	HS3ST1	liver	0.9
ENSG00000002587	HS3ST1	lung	3.4
ENSG00000002587	HS3ST1	lymph node	2.1
ENSG00000002587	HS3ST1	midbrain	1.9
ENSG00000002587	HS3ST1	monocytes	0.1
ENSG00000002587	HS3ST1	NK-cells	0.0
ENSG00000002587	HS3ST1	olfactory region	1.5
ENSG00000002587	HS3ST1	ovary	30.3
ENSG00000002587	HS3ST1	pancreas	1.1
ENSG00000002587	HS3ST1	parathyroid gland	0.7
ENSG00000002587	HS3ST1	pituitary gland	8.9
ENSG00000002587	HS3ST1	placenta	1.0
ENSG00000002587	HS3ST1	pons and medulla	2.4
ENSG00000002587	HS3ST1	prostate	3.2
ENSG00000002587	HS3ST1	rectum	1.7
ENSG00000002587	HS3ST1	retina	1.7
ENSG00000002587	HS3ST1	salivary gland	3.7
ENSG00000002587	HS3ST1	seminal vesicle	2.4
ENSG00000002587	HS3ST1	skeletal muscle	0.7
ENSG00000002587	HS3ST1	skin	0.8
ENSG00000002587	HS3ST1	small intestine	2.9
ENSG00000002587	HS3ST1	smooth muscle	1.7
ENSG00000002587	HS3ST1	spinal cord	2.2
ENSG00000002587	HS3ST1	spleen	3.0
ENSG00000002587	HS3ST1	stomach	7.0
ENSG00000002587	HS3ST1	T-cells	0.1
ENSG00000002587	HS3ST1	testis	3.0
ENSG00000002587	HS3ST1	thalamus	0.3
ENSG00000002587	HS3ST1	thymus	3.8
ENSG00000002587	HS3ST1	thyroid gland	1.8
ENSG00000002587	HS3ST1	tongue	7.0
ENSG00000002587	HS3ST1	tonsil	7.4
ENSG00000002587	HS3ST1	total PBMC	0.6
ENSG00000002587	HS3ST1	urinary bladder	7.3
ENSG00000002587	HS3ST1	vagina	2.4
ENSG00000002726	AOC1	adipose tissue	0.3
ENSG00000002726	AOC1	adrenal gland	0.3
ENSG00000002726	AOC1	amygdala	0.3
ENSG00000002726	AOC1	appendix	6.7
ENSG00000002726	AOC1	B-cells	0.0
ENSG00000002726	AOC1	basal ganglia	0.3
ENSG00000002726	AOC1	bone marrow	0.0
ENSG00000002726	AOC1	breast	0.3
ENSG00000002726	AOC1	cerebellum	0.3
ENSG00000002726	AOC1	cerebral cortex	0.3
ENSG00000002726	AOC1	cervix, uterine	0.9
ENSG00000002726	AOC1	colon	68.3
ENSG00000002726	AOC1	corpus callosum	0.2
ENSG00000002726	AOC1	dendritic cells	1.0
ENSG00000002726	AOC1	ductus deferens	1.2
ENSG00000002726	AOC1	duodenum	30.2
ENSG00000002726	AOC1	endometrium	0.3
ENSG00000002726	AOC1	epididymis	3.9
ENSG00000002726	AOC1	esophagus	1.7
ENSG00000002726	AOC1	fallopian tube	0.3
ENSG00000002726	AOC1	gallbladder	4.4
ENSG00000002726	AOC1	granulocytes	20.3
ENSG00000002726	AOC1	heart muscle	0.3
ENSG00000002726	AOC1	hippocampal formation	0.3
ENSG00000002726	AOC1	hypothalamus	0.3
ENSG00000002726	AOC1	kidney	37.9
ENSG00000002726	AOC1	liver	1.5
ENSG00000002726	AOC1	lung	0.3
ENSG00000002726	AOC1	lymph node	0.6
ENSG00000002726	AOC1	midbrain	0.3
ENSG00000002726	AOC1	monocytes	0.1
ENSG00000002726	AOC1	NK-cells	0.0
ENSG00000002726	AOC1	olfactory region	0.1
ENSG00000002726	AOC1	ovary	0.3
ENSG00000002726	AOC1	pancreas	0.6
ENSG00000002726	AOC1	parathyroid gland	0.0
ENSG00000002726	AOC1	pituitary gland	0.3
ENSG00000002726	AOC1	placenta	240.4
ENSG00000002726	AOC1	pons and medulla	0.1
ENSG00000002726	AOC1	prostate	1.3
ENSG00000002726	AOC1	rectum	15.5
ENSG00000002726	AOC1	retina	0.1
ENSG00000002726	AOC1	salivary gland	0.4
ENSG00000002726	AOC1	seminal vesicle	0.2
ENSG00000002726	AOC1	skeletal muscle	0.3
ENSG00000002726	AOC1	skin	0.8
ENSG00000002726	AOC1	small intestine	108.6
ENSG00000002726	AOC1	smooth muscle	0.2
ENSG00000002726	AOC1	spinal cord	0.3
ENSG00000002726	AOC1	spleen	0.4
ENSG00000002726	AOC1	stomach	2.7
ENSG00000002726	AOC1	T-cells	0.0
ENSG00000002726	AOC1	testis	1.8
ENSG00000002726	AOC1	thalamus	0.1
ENSG00000002726	AOC1	thymus	0.7
ENSG00000002726	AOC1	thyroid gland	0.3
ENSG00000002726	AOC1	tongue	0.1
ENSG00000002726	AOC1	tonsil	1.0
ENSG00000002726	AOC1	total PBMC	0.0
ENSG00000002726	AOC1	urinary bladder	0.4
ENSG00000002726	AOC1	vagina	0.4
ENSG00000002745	WNT16	adipose tissue	0.3
ENSG00000002745	WNT16	adrenal gland	0.5
ENSG00000002745	WNT16	amygdala	0.8
ENSG00000002745	WNT16	appendix	0.7
ENSG00000002745	WNT16	B-cells	13.1
ENSG00000002745	WNT16	basal ganglia	1.0
ENSG00000002745	WNT16	bone marrow	0.2
ENSG00000002745	WNT16	breast	2.0
ENSG00000002745	WNT16	cerebellum	0.9
ENSG00000002745	WNT16	cerebral cortex	2.2
ENSG00000002745	WNT16	cervix, uterine	19.7
ENSG00000002745	WNT16	colon	1.0
ENSG00000002745	WNT16	corpus callosum	0.2
ENSG00000002745	WNT16	dendritic cells	0.0
ENSG00000002745	WNT16	ductus deferens	11.7
ENSG00000002745	WNT16	duodenum	0.2
ENSG00000002745	WNT16	endometrium	2.1
ENSG00000002745	WNT16	epididymis	7.9
ENSG00000002745	WNT16	esophagus	0.3
ENSG00000002745	WNT16	fallopian tube	0.4
ENSG00000002745	WNT16	gallbladder	0.3
ENSG00000002745	WNT16	granulocytes	0.0
ENSG00000002745	WNT16	heart muscle	0.2
ENSG00000002745	WNT16	hippocampal formation	0.8
ENSG00000002745	WNT16	hypothalamus	0.4
ENSG00000002745	WNT16	kidney	0.2
ENSG00000002745	WNT16	liver	0.4
ENSG00000002745	WNT16	lung	0.4
ENSG00000002745	WNT16	lymph node	1.3
ENSG00000002745	WNT16	midbrain	0.8
ENSG00000002745	WNT16	monocytes	0.0
ENSG00000002745	WNT16	NK-cells	0.0
ENSG00000002745	WNT16	olfactory region	0.9
ENSG00000002745	WNT16	ovary	0.1
ENSG00000002745	WNT16	pancreas	0.2
ENSG00000002745	WNT16	parathyroid gland	0.1
ENSG00000002745	WNT16	pituitary gland	0.6
ENSG00000002745	WNT16	placenta	0.8
ENSG00000002745	WNT16	pons and medulla	1.6
ENSG00000002745	WNT16	prostate	1.0
ENSG00000002745	WNT16	rectum	0.3
ENSG00000002745	WNT16	retina	0.0
ENSG00000002745	WNT16	salivary gland	0.5
ENSG00000002745	WNT16	seminal vesicle	4.0
ENSG00000002745	WNT16	skeletal muscle	0.3
ENSG00000002745	WNT16	skin	24.4
ENSG00000002745	WNT16	small intestine	0.7
ENSG00000002745	WNT16	smooth muscle	0.3
ENSG00000002745	WNT16	spinal cord	2.3
ENSG00000002745	WNT16	spleen	1.2
ENSG00000002745	WNT16	stomach	0.3
ENSG00000002745	WNT16	T-cells	0.0
ENSG00000002745	WNT16	testis	0.6
ENSG00000002745	WNT16	thalamus	0.8
ENSG00000002745	WNT16	thymus	0.0
ENSG00000002745	WNT16	thyroid gland	0.2
ENSG00000002745	WNT16	tongue	0.0
ENSG00000002745	WNT16	tonsil	0.6
ENSG00000002745	WNT16	total PBMC	0.4
ENSG00000002745	WNT16	urinary bladder	0.5
ENSG00000002745	WNT16	vagina	5.5
ENSG00000002746	HECW1	adipose tissue	0.7
ENSG00000002746	HECW1	adrenal gland	0.5
ENSG00000002746	HECW1	amygdala	10.3
ENSG00000002746	HECW1	appendix	0.8
ENSG00000002746	HECW1	B-cells	2.4
ENSG00000002746	HECW1	basal ganglia	12.1
ENSG00000002746	HECW1	bone marrow	1.4
ENSG00000002746	HECW1	breast	0.8
ENSG00000002746	HECW1	cerebellum	13.6
ENSG00000002746	HECW1	cerebral cortex	24.0
ENSG00000002746	HECW1	cervix, uterine	0.6
ENSG00000002746	HECW1	colon	0.8
ENSG00000002746	HECW1	corpus callosum	1.1
ENSG00000002746	HECW1	dendritic cells	1.6
ENSG00000002746	HECW1	ductus deferens	0.0
ENSG00000002746	HECW1	duodenum	0.4
ENSG00000002746	HECW1	endometrium	0.8
ENSG00000002746	HECW1	epididymis	1.7
ENSG00000002746	HECW1	esophagus	2.6
ENSG00000002746	HECW1	fallopian tube	0.5
ENSG00000002746	HECW1	gallbladder	4.0
ENSG00000002746	HECW1	granulocytes	7.0
ENSG00000002746	HECW1	heart muscle	0.4
ENSG00000002746	HECW1	hippocampal formation	3.9
ENSG00000002746	HECW1	hypothalamus	4.1
ENSG00000002746	HECW1	kidney	15.4
ENSG00000002746	HECW1	liver	0.6
ENSG00000002746	HECW1	lung	0.6
ENSG00000002746	HECW1	lymph node	1.3
ENSG00000002746	HECW1	midbrain	3.8
ENSG00000002746	HECW1	monocytes	1.7
ENSG00000002746	HECW1	NK-cells	1.6
ENSG00000002746	HECW1	olfactory region	15.5
ENSG00000002746	HECW1	ovary	1.0
ENSG00000002746	HECW1	pancreas	0.4
ENSG00000002746	HECW1	parathyroid gland	1.7
ENSG00000002746	HECW1	pituitary gland	0.4
ENSG00000002746	HECW1	placenta	0.6
ENSG00000002746	HECW1	pons and medulla	10.2
ENSG00000002746	HECW1	prostate	3.2
ENSG00000002746	HECW1	rectum	0.5
ENSG00000002746	HECW1	retina	0.6
ENSG00000002746	HECW1	salivary gland	1.0
ENSG00000002746	HECW1	seminal vesicle	0.8
ENSG00000002746	HECW1	skeletal muscle	1.8
ENSG00000002746	HECW1	skin	2.1
ENSG00000002746	HECW1	small intestine	0.6
ENSG00000002746	HECW1	smooth muscle	0.7
ENSG00000002746	HECW1	spinal cord	1.4
ENSG00000002746	HECW1	spleen	0.6
ENSG00000002746	HECW1	stomach	1.0
ENSG00000002746	HECW1	T-cells	0.7
ENSG00000002746	HECW1	testis	3.7
ENSG00000002746	HECW1	thalamus	1.6
ENSG00000002746	HECW1	thymus	0.0
ENSG00000002746	HECW1	thyroid gland	1.5
ENSG00000002746	HECW1	tongue	0.0
ENSG00000002746	HECW1	tonsil	0.8
ENSG00000002746	HECW1	total PBMC	0.1
ENSG00000002746	HECW1	urinary bladder	1.2
ENSG00000002746	HECW1	vagina	0.6
ENSG00000002822	MAD1L1	adipose tissue	11.8
ENSG00000002822	MAD1L1	adrenal gland	7.6
ENSG00000002822	MAD1L1	amygdala	11.4
ENSG00000002822	MAD1L1	appendix	17.3
ENSG00000002822	MAD1L1	B-cells	25.4
ENSG00000002822	MAD1L1	basal ganglia	29.7
ENSG00000002822	MAD1L1	bone marrow	19.1
ENSG00000002822	MAD1L1	breast	9.0
ENSG00000002822	MAD1L1	cerebellum	15.7
ENSG00000002822	MAD1L1	cerebral cortex	15.0
ENSG00000002822	MAD1L1	cervix, uterine	10.0
ENSG00000002822	MAD1L1	colon	9.3
ENSG00000002822	MAD1L1	corpus callosum	12.1
ENSG00000002822	MAD1L1	dendritic cells	21.9
ENSG00000002822	MAD1L1	ductus deferens	6.1
ENSG00000002822	MAD1L1	duodenum	8.8
ENSG00000002822	MAD1L1	endometrium	10.4
ENSG00000002822	MAD1L1	epididymis	8.5
ENSG00000002822	MAD1L1	esophagus	12.3
ENSG00000002822	MAD1L1	fallopian tube	9.2
ENSG00000002822	MAD1L1	gallbladder	10.9
ENSG00000002822	MAD1L1	granulocytes	25.8
ENSG00000002822	MAD1L1	heart muscle	11.4
ENSG00000002822	MAD1L1	hippocampal formation	12.3
ENSG00000002822	MAD1L1	hypothalamus	10.0
ENSG00000002822	MAD1L1	kidney	7.9
ENSG00000002822	MAD1L1	liver	17.6
ENSG00000002822	MAD1L1	lung	13.3
ENSG00000002822	MAD1L1	lymph node	23.2
ENSG00000002822	MAD1L1	midbrain	14.8
ENSG00000002822	MAD1L1	monocytes	21.6
ENSG00000002822	MAD1L1	NK-cells	6.7
ENSG00000002822	MAD1L1	olfactory region	13.3
ENSG00000002822	MAD1L1	ovary	10.3
ENSG00000002822	MAD1L1	pancreas	10.7
ENSG00000002822	MAD1L1	parathyroid gland	7.8
ENSG00000002822	MAD1L1	pituitary gland	10.7
ENSG00000002822	MAD1L1	placenta	9.3
ENSG00000002822	MAD1L1	pons and medulla	10.5
ENSG00000002822	MAD1L1	prostate	9.4
ENSG00000002822	MAD1L1	rectum	6.8
ENSG00000002822	MAD1L1	retina	12.0
ENSG00000002822	MAD1L1	salivary gland	10.3
ENSG00000002822	MAD1L1	seminal vesicle	8.3
ENSG00000002822	MAD1L1	skeletal muscle	16.8
ENSG00000002822	MAD1L1	skin	17.4
ENSG00000002822	MAD1L1	small intestine	9.8
ENSG00000002822	MAD1L1	smooth muscle	10.3
ENSG00000002822	MAD1L1	spinal cord	11.9
ENSG00000002822	MAD1L1	spleen	21.2
ENSG00000002822	MAD1L1	stomach	9.8
ENSG00000002822	MAD1L1	T-cells	46.8
ENSG00000002822	MAD1L1	testis	15.4
ENSG00000002822	MAD1L1	thalamus	11.0
ENSG00000002822	MAD1L1	thymus	25.9
ENSG00000002822	MAD1L1	thyroid gland	10.5
ENSG00000002822	MAD1L1	tongue	7.2
ENSG00000002822	MAD1L1	tonsil	19.1
ENSG00000002822	MAD1L1	total PBMC	18.2
ENSG00000002822	MAD1L1	urinary bladder	11.3
ENSG00000002822	MAD1L1	vagina	11.3
ENSG00000002834	LASP1	adipose tissue	51.2
ENSG00000002834	LASP1	adrenal gland	20.0
ENSG00000002834	LASP1	amygdala	23.8
ENSG00000002834	LASP1	appendix	40.3
ENSG00000002834	LASP1	B-cells	6.4
ENSG00000002834	LASP1	basal ganglia	22.4
ENSG00000002834	LASP1	bone marrow	45.4
ENSG00000002834	LASP1	breast	35.5
ENSG00000002834	LASP1	cerebellum	15.5
ENSG00000002834	LASP1	cerebral cortex	25.7
ENSG00000002834	LASP1	cervix, uterine	23.6
ENSG00000002834	LASP1	colon	57.4
ENSG00000002834	LASP1	corpus callosum	16.3
ENSG00000002834	LASP1	dendritic cells	13.9
ENSG00000002834	LASP1	ductus deferens	18.7
ENSG00000002834	LASP1	duodenum	54.4
ENSG00000002834	LASP1	endometrium	23.4
ENSG00000002834	LASP1	epididymis	24.1
ENSG00000002834	LASP1	esophagus	22.4
ENSG00000002834	LASP1	fallopian tube	20.8
ENSG00000002834	LASP1	gallbladder	48.3
ENSG00000002834	LASP1	granulocytes	34.0
ENSG00000002834	LASP1	heart muscle	15.2
ENSG00000002834	LASP1	hippocampal formation	18.4
ENSG00000002834	LASP1	hypothalamus	23.3
ENSG00000002834	LASP1	kidney	33.1
ENSG00000002834	LASP1	liver	47.5
ENSG00000002834	LASP1	lung	33.3
ENSG00000002834	LASP1	lymph node	44.2
ENSG00000002834	LASP1	midbrain	20.0
ENSG00000002834	LASP1	monocytes	19.9
ENSG00000002834	LASP1	NK-cells	17.3
ENSG00000002834	LASP1	olfactory region	14.3
ENSG00000002834	LASP1	ovary	28.4
ENSG00000002834	LASP1	pancreas	30.1
ENSG00000002834	LASP1	parathyroid gland	10.1
ENSG00000002834	LASP1	pituitary gland	17.6
ENSG00000002834	LASP1	placenta	40.0
ENSG00000002834	LASP1	pons and medulla	16.1
ENSG00000002834	LASP1	prostate	18.9
ENSG00000002834	LASP1	rectum	38.6
ENSG00000002834	LASP1	retina	24.2
ENSG00000002834	LASP1	salivary gland	22.4
ENSG00000002834	LASP1	seminal vesicle	24.1
ENSG00000002834	LASP1	skeletal muscle	10.7
ENSG00000002834	LASP1	skin	18.3
ENSG00000002834	LASP1	small intestine	124.5
ENSG00000002834	LASP1	smooth muscle	21.3
ENSG00000002834	LASP1	spinal cord	12.2
ENSG00000002834	LASP1	spleen	43.1
ENSG00000002834	LASP1	stomach	39.5
ENSG00000002834	LASP1	T-cells	16.5
ENSG00000002834	LASP1	testis	13.9
ENSG00000002834	LASP1	thalamus	12.9
ENSG00000002834	LASP1	thymus	40.5
ENSG00000002834	LASP1	thyroid gland	18.3
ENSG00000002834	LASP1	tongue	18.7
ENSG00000002834	LASP1	tonsil	33.7
ENSG00000002834	LASP1	total PBMC	13.1
ENSG00000002834	LASP1	urinary bladder	22.0
ENSG00000002834	LASP1	vagina	28.3
ENSG00000002919	SNX11	adipose tissue	16.8
ENSG00000002919	SNX11	adrenal gland	12.1
ENSG00000002919	SNX11	amygdala	15.1
ENSG00000002919	SNX11	appendix	18.7
ENSG00000002919	SNX11	B-cells	9.8
ENSG00000002919	SNX11	basal ganglia	23.5
ENSG00000002919	SNX11	bone marrow	21.0
ENSG00000002919	SNX11	breast	11.9
ENSG00000002919	SNX11	cerebellum	12.9
ENSG00000002919	SNX11	cerebral cortex	19.5
ENSG00000002919	SNX11	cervix, uterine	8.8
ENSG00000002919	SNX11	colon	13.8
ENSG00000002919	SNX11	corpus callosum	20.2
ENSG00000002919	SNX11	dendritic cells	11.7
ENSG00000002919	SNX11	ductus deferens	11.0
ENSG00000002919	SNX11	duodenum	9.2
ENSG00000002919	SNX11	endometrium	11.6
ENSG00000002919	SNX11	epididymis	16.6
ENSG00000002919	SNX11	esophagus	19.6
ENSG00000002919	SNX11	fallopian tube	10.4
ENSG00000002919	SNX11	gallbladder	10.2
ENSG00000002919	SNX11	granulocytes	39.8
ENSG00000002919	SNX11	heart muscle	12.5
ENSG00000002919	SNX11	hippocampal formation	16.2
ENSG00000002919	SNX11	hypothalamus	15.4
ENSG00000002919	SNX11	kidney	16.0
ENSG00000002919	SNX11	liver	14.4
ENSG00000002919	SNX11	lung	12.8
ENSG00000002919	SNX11	lymph node	21.5
ENSG00000002919	SNX11	midbrain	17.2
ENSG00000002919	SNX11	monocytes	21.0
ENSG00000002919	SNX11	NK-cells	6.6
ENSG00000002919	SNX11	olfactory region	15.0
ENSG00000002919	SNX11	ovary	9.7
ENSG00000002919	SNX11	pancreas	12.3
ENSG00000002919	SNX11	parathyroid gland	12.1
ENSG00000002919	SNX11	pituitary gland	13.7
ENSG00000002919	SNX11	placenta	14.9
ENSG00000002919	SNX11	pons and medulla	13.7
ENSG00000002919	SNX11	prostate	12.5
ENSG00000002919	SNX11	rectum	14.0
ENSG00000002919	SNX11	retina	13.7
ENSG00000002919	SNX11	salivary gland	15.6
ENSG00000002919	SNX11	seminal vesicle	11.3
ENSG00000002919	SNX11	skeletal muscle	12.3
ENSG00000002919	SNX11	skin	11.5
ENSG00000002919	SNX11	small intestine	12.2
ENSG00000002919	SNX11	smooth muscle	17.5
ENSG00000002919	SNX11	spinal cord	18.1
ENSG00000002919	SNX11	spleen	25.5
ENSG00000002919	SNX11	stomach	12.6
ENSG00000002919	SNX11	T-cells	8.4
ENSG00000002919	SNX11	testis	11.5
ENSG00000002919	SNX11	thalamus	17.0
ENSG00000002919	SNX11	thymus	15.0
ENSG00000002919	SNX11	thyroid gland	21.3
ENSG00000002919	SNX11	tongue	12.2
ENSG00000002919	SNX11	tonsil	28.9
ENSG00000002919	SNX11	total PBMC	9.2
ENSG00000002919	SNX11	urinary bladder	14.2
ENSG00000002919	SNX11	vagina	11.3
ENSG00000002933	TMEM176A	adipose tissue	10.5
ENSG00000002933	TMEM176A	adrenal gland	4.9
ENSG00000002933	TMEM176A	amygdala	5.8
ENSG00000002933	TMEM176A	appendix	17.1
ENSG00000002933	TMEM176A	B-cells	0.4
ENSG00000002933	TMEM176A	basal ganglia	6.0
ENSG00000002933	TMEM176A	bone marrow	0.7
ENSG00000002933	TMEM176A	breast	7.8
ENSG00000002933	TMEM176A	cerebellum	1.2
ENSG00000002933	TMEM176A	cerebral cortex	4.3
ENSG00000002933	TMEM176A	cervix, uterine	6.2
ENSG00000002933	TMEM176A	colon	32.2
ENSG00000002933	TMEM176A	corpus callosum	4.8
ENSG00000002933	TMEM176A	dendritic cells	9.3
ENSG00000002933	TMEM176A	ductus deferens	2.0
ENSG00000002933	TMEM176A	duodenum	16.1
ENSG00000002933	TMEM176A	endometrium	3.6
ENSG00000002933	TMEM176A	epididymis	12.8
ENSG00000002933	TMEM176A	esophagus	7.5
ENSG00000002933	TMEM176A	fallopian tube	6.3
ENSG00000002933	TMEM176A	gallbladder	34.2
ENSG00000002933	TMEM176A	granulocytes	3.3
ENSG00000002933	TMEM176A	heart muscle	15.0
ENSG00000002933	TMEM176A	hippocampal formation	5.2
ENSG00000002933	TMEM176A	hypothalamus	4.5
ENSG00000002933	TMEM176A	kidney	76.8
ENSG00000002933	TMEM176A	liver	234.5
ENSG00000002933	TMEM176A	lung	8.8
ENSG00000002933	TMEM176A	lymph node	23.5
ENSG00000002933	TMEM176A	midbrain	6.9
ENSG00000002933	TMEM176A	monocytes	38.4
ENSG00000002933	TMEM176A	NK-cells	0.0
ENSG00000002933	TMEM176A	olfactory region	3.4
ENSG00000002933	TMEM176A	ovary	19.0
ENSG00000002933	TMEM176A	pancreas	5.0
ENSG00000002933	TMEM176A	parathyroid gland	0.4
ENSG00000002933	TMEM176A	pituitary gland	2.2
ENSG00000002933	TMEM176A	placenta	8.9
ENSG00000002933	TMEM176A	pons and medulla	6.6
ENSG00000002933	TMEM176A	prostate	6.3
ENSG00000002933	TMEM176A	rectum	22.3
ENSG00000002933	TMEM176A	retina	22.8
ENSG00000002933	TMEM176A	salivary gland	3.9
ENSG00000002933	TMEM176A	seminal vesicle	2.0
ENSG00000002933	TMEM176A	skeletal muscle	3.1
ENSG00000002933	TMEM176A	skin	3.3
ENSG00000002933	TMEM176A	small intestine	51.2
ENSG00000002933	TMEM176A	smooth muscle	6.5
ENSG00000002933	TMEM176A	spinal cord	6.9
ENSG00000002933	TMEM176A	spleen	17.3
ENSG00000002933	TMEM176A	stomach	7.1
ENSG00000002933	TMEM176A	T-cells	0.1
ENSG00000002933	TMEM176A	testis	3.7
ENSG00000002933	TMEM176A	thalamus	5.4
ENSG00000002933	TMEM176A	thymus	2.1
ENSG00000002933	TMEM176A	thyroid gland	4.8
ENSG00000002933	TMEM176A	tongue	4.8
ENSG00000002933	TMEM176A	tonsil	9.2
ENSG00000002933	TMEM176A	total PBMC	10.7
ENSG00000002933	TMEM176A	urinary bladder	13.5
ENSG00000002933	TMEM176A	vagina	9.1
ENSG00000003056	M6PR	adipose tissue	37.9
ENSG00000003056	M6PR	adrenal gland	40.5
ENSG00000003056	M6PR	amygdala	24.7
ENSG00000003056	M6PR	appendix	40.7
ENSG00000003056	M6PR	B-cells	17.6
ENSG00000003056	M6PR	basal ganglia	27.6
ENSG00000003056	M6PR	bone marrow	34.8
ENSG00000003056	M6PR	breast	32.3
ENSG00000003056	M6PR	cerebellum	21.8
ENSG00000003056	M6PR	cerebral cortex	39.6
ENSG00000003056	M6PR	cervix, uterine	25.6
ENSG00000003056	M6PR	colon	28.3
ENSG00000003056	M6PR	corpus callosum	26.3
ENSG00000003056	M6PR	dendritic cells	47.4
ENSG00000003056	M6PR	ductus deferens	27.9
ENSG00000003056	M6PR	duodenum	20.8
ENSG00000003056	M6PR	endometrium	37.4
ENSG00000003056	M6PR	epididymis	26.2
ENSG00000003056	M6PR	esophagus	30.0
ENSG00000003056	M6PR	fallopian tube	29.2
ENSG00000003056	M6PR	gallbladder	28.0
ENSG00000003056	M6PR	granulocytes	75.4
ENSG00000003056	M6PR	heart muscle	36.5
ENSG00000003056	M6PR	hippocampal formation	23.3
ENSG00000003056	M6PR	hypothalamus	22.8
ENSG00000003056	M6PR	kidney	37.2
ENSG00000003056	M6PR	liver	50.6
ENSG00000003056	M6PR	lung	42.8
ENSG00000003056	M6PR	lymph node	46.8
ENSG00000003056	M6PR	midbrain	27.4
ENSG00000003056	M6PR	monocytes	74.6
ENSG00000003056	M6PR	NK-cells	22.1
ENSG00000003056	M6PR	olfactory region	23.0
ENSG00000003056	M6PR	ovary	30.1
ENSG00000003056	M6PR	pancreas	40.0
ENSG00000003056	M6PR	parathyroid gland	31.3
ENSG00000003056	M6PR	pituitary gland	24.8
ENSG00000003056	M6PR	placenta	34.0
ENSG00000003056	M6PR	pons and medulla	24.2
ENSG00000003056	M6PR	prostate	27.8
ENSG00000003056	M6PR	rectum	35.2
ENSG00000003056	M6PR	retina	26.1
ENSG00000003056	M6PR	salivary gland	37.0
ENSG00000003056	M6PR	seminal vesicle	29.4
ENSG00000003056	M6PR	skeletal muscle	32.3
ENSG00000003056	M6PR	skin	27.7
ENSG00000003056	M6PR	small intestine	36.9
ENSG00000003056	M6PR	smooth muscle	31.7
ENSG00000003056	M6PR	spinal cord	26.5
ENSG00000003056	M6PR	spleen	56.1
ENSG00000003056	M6PR	stomach	31.6
ENSG00000003056	M6PR	T-cells	30.4
ENSG00000003056	M6PR	testis	33.9
ENSG00000003056	M6PR	thalamus	25.2
ENSG00000003056	M6PR	thymus	43.1
ENSG00000003056	M6PR	thyroid gland	46.9
ENSG00000003056	M6PR	tongue	24.4
ENSG00000003056	M6PR	tonsil	44.8
ENSG00000003056	M6PR	total PBMC	57.5
ENSG00000003056	M6PR	urinary bladder	34.3
ENSG00000003056	M6PR	vagina	27.2
ENSG00000003096	KLHL13	adipose tissue	2.4
ENSG00000003096	KLHL13	adrenal gland	5.5
ENSG00000003096	KLHL13	amygdala	3.4
ENSG00000003096	KLHL13	appendix	3.9
ENSG00000003096	KLHL13	B-cells	0.0
ENSG00000003096	KLHL13	basal ganglia	11.9
ENSG00000003096	KLHL13	bone marrow	0.2
ENSG00000003096	KLHL13	breast	19.0
ENSG00000003096	KLHL13	cerebellum	2.5
ENSG00000003096	KLHL13	cerebral cortex	3.7
ENSG00000003096	KLHL13	cervix, uterine	24.9
ENSG00000003096	KLHL13	colon	5.3
ENSG00000003096	KLHL13	corpus callosum	3.1
ENSG00000003096	KLHL13	dendritic cells	5.6
ENSG00000003096	KLHL13	ductus deferens	6.6
ENSG00000003096	KLHL13	duodenum	2.2
ENSG00000003096	KLHL13	endometrium	35.6
ENSG00000003096	KLHL13	epididymis	5.6
ENSG00000003096	KLHL13	esophagus	5.4
ENSG00000003096	KLHL13	fallopian tube	8.1
ENSG00000003096	KLHL13	gallbladder	10.1
ENSG00000003096	KLHL13	granulocytes	9.3
ENSG00000003096	KLHL13	heart muscle	9.0
ENSG00000003096	KLHL13	hippocampal formation	2.3
ENSG00000003096	KLHL13	hypothalamus	4.0
ENSG00000003096	KLHL13	kidney	15.4
ENSG00000003096	KLHL13	liver	3.3
ENSG00000003096	KLHL13	lung	1.4
ENSG00000003096	KLHL13	lymph node	0.4
ENSG00000003096	KLHL13	midbrain	4.7
ENSG00000003096	KLHL13	monocytes	0.1
ENSG00000003096	KLHL13	NK-cells	1.4
ENSG00000003096	KLHL13	olfactory region	2.1
ENSG00000003096	KLHL13	ovary	7.7
ENSG00000003096	KLHL13	pancreas	3.3
ENSG00000003096	KLHL13	parathyroid gland	3.5
ENSG00000003096	KLHL13	pituitary gland	5.0
ENSG00000003096	KLHL13	placenta	1.7
ENSG00000003096	KLHL13	pons and medulla	6.6
ENSG00000003096	KLHL13	prostate	7.3
ENSG00000003096	KLHL13	rectum	3.0
ENSG00000003096	KLHL13	retina	5.6
ENSG00000003096	KLHL13	salivary gland	2.6
ENSG00000003096	KLHL13	seminal vesicle	9.7
ENSG00000003096	KLHL13	skeletal muscle	2.3
ENSG00000003096	KLHL13	skin	1.5
ENSG00000003096	KLHL13	small intestine	4.9
[truncated: 998,000+ more rows]
